# Supplementary material for: Insight into binding of endogenous neurosteroid ligands to the sigma-1 receptor
Source: Nat Commun. 2024 Jul 4;15:5619. doi: 10.1038/s41467-024-49894-7 (PMC11224282; doi:10.1038/s41467-024-49894-7)
Supplement: Supplementary file 4 — Supplementary Data 1 [file 41467_2024_49894_MOESM4_ESM.zip › Supplementary Data 1. binding-energy_8W4B-0water-progesterone.pdb]

ATOM      1  N   SER    28      35.738  33.735  22.561  1.00  0.00           N1+
ATOM      2  CA  SER    28      34.932  33.850  23.764  1.00  0.00           C  
ATOM      3  C   SER    28      34.067  35.108  23.724  1.00  0.00           C  
ATOM      4  O   SER    28      34.363  36.081  23.024  1.00  0.00           O  
ATOM      5  CB  SER    28      35.826  33.872  25.004  1.00  0.00           C  
ATOM      6  OG  SER    28      35.096  34.282  26.147  1.00  0.00           O  
ATOM      7  HA  SER    28      34.273  32.981  23.805  1.00  0.00           H  
ATOM      8  HB1 SER    28      36.711  34.509  24.874  1.00  0.00           H  
ATOM      9  HB2 SER    28      36.209  32.871  25.218  1.00  0.00           H  
ATOM     10  HG  SER    28      35.003  35.239  26.224  1.00  0.00           H  
ATOM     11  HT1 SER    28      35.102  33.563  21.756  1.00  0.00           H  
ATOM     12  HT2 SER    28      36.444  32.977  22.634  1.00  0.00           H  
ATOM     13  HT3 SER    28      36.183  34.664  22.410  1.00  0.00           H  
ATOM     14  N   SER    29      32.984  35.075  24.497  1.00  0.00           N  
ATOM     15  CA  SER    29      32.065  36.200  24.571  1.00  0.00           C  
ATOM     16  C   SER    29      32.751  37.412  25.198  1.00  0.00           C  
ATOM     17  O   SER    29      33.752  37.298  25.910  1.00  0.00           O  
ATOM     18  CB  SER    29      30.821  35.824  25.376  1.00  0.00           C  
ATOM     19  OG  SER    29      29.890  36.891  25.406  1.00  0.00           O  
ATOM     20  HN  SER    29      32.892  34.329  25.157  1.00  0.00           H  
ATOM     21  HA  SER    29      31.782  36.447  23.546  1.00  0.00           H  
ATOM     22  HB1 SER    29      31.116  35.559  26.399  1.00  0.00           H  
ATOM     23  HB2 SER    29      30.354  34.940  24.927  1.00  0.00           H  
ATOM     24  HG  SER    29      29.098  36.674  25.900  1.00  0.00           H  
ATOM     25  N   LYS    30      32.199  38.593  24.916  1.00  0.00           N  
ATOM     26  CA  LYS    30      32.762  39.849  25.398  1.00  0.00           C  
ATOM     27  C   LYS    30      31.646  40.824  25.784  1.00  0.00           C  
ATOM     28  O   LYS    30      31.546  41.938  25.276  1.00  0.00           O  
ATOM     29  CB  LYS    30      33.682  40.476  24.352  1.00  0.00           C  
ATOM     30  CG  LYS    30      34.914  39.661  24.013  1.00  0.00           C  
ATOM     31  CD  LYS    30      35.911  40.498  23.240  1.00  0.00           C  
ATOM     32  CE  LYS    30      35.283  41.082  21.993  1.00  0.00           C  
ATOM     33  NZ  LYS    30      36.209  42.034  21.327  1.00  0.00           N1+
ATOM     34  HN  LYS    30      31.290  38.577  24.491  1.00  0.00           H  
ATOM     35  HA  LYS    30      33.326  39.645  26.311  1.00  0.00           H  
ATOM     36  HB1 LYS    30      33.979  41.467  24.684  1.00  0.00           H  
ATOM     37  HB2 LYS    30      33.075  40.629  23.460  1.00  0.00           H  
ATOM     38  HG1 LYS    30      34.633  38.773  23.445  1.00  0.00           H  
ATOM     39  HG2 LYS    30      35.380  39.299  24.930  1.00  0.00           H  
ATOM     40  HD1 LYS    30      36.779  39.887  22.987  1.00  0.00           H  
ATOM     41  HD2 LYS    30      36.274  41.295  23.892  1.00  0.00           H  
ATOM     42  HE1 LYS    30      34.380  41.652  22.214  1.00  0.00           H  
ATOM     43  HE2 LYS    30      35.010  40.298  21.284  1.00  0.00           H  
ATOM     44  HZ1 LYS    30      37.088  41.556  21.041  1.00  0.00           H  
ATOM     45  HZ2 LYS    30      36.447  42.805  21.986  1.00  0.00           H  
ATOM     46  HZ3 LYS    30      35.756  42.445  20.485  1.00  0.00           H  
ATOM     47  N   SER    31      30.785  40.406  26.709  1.00  0.00           N  
ATOM     48  CA  SER    31      29.768  41.289  27.271  1.00  0.00           C  
ATOM     49  C   SER    31      30.382  42.034  28.450  1.00  0.00           C  
ATOM     50  O   SER    31      30.814  41.407  29.425  1.00  0.00           O  
ATOM     51  CB  SER    31      28.532  40.500  27.704  1.00  0.00           C  
ATOM     52  OG  SER    31      27.901  39.891  26.592  1.00  0.00           O  
ATOM     53  HN  SER    31      30.844  39.484  27.084  1.00  0.00           H  
ATOM     54  HA  SER    31      29.474  42.008  26.503  1.00  0.00           H  
ATOM     55  HB1 SER    31      27.843  41.190  28.211  1.00  0.00           H  
ATOM     56  HB2 SER    31      28.816  39.740  28.440  1.00  0.00           H  
ATOM     57  HG  SER    31      27.041  39.544  26.826  1.00  0.00           H  
ATOM     58  N   TYR    32      30.420  43.366  28.363  1.00  0.00           N  
ATOM     59  CA  TYR    32      31.215  44.187  29.271  1.00  0.00           C  
ATOM     60  C   TYR    32      30.344  45.209  29.991  1.00  0.00           C  
ATOM     61  O   TYR    32      29.671  46.021  29.350  1.00  0.00           O  
ATOM     62  CB  TYR    32      32.342  44.883  28.509  1.00  0.00           C  
ATOM     63  CG  TYR    32      33.369  43.916  27.977  1.00  0.00           C  
ATOM     64  CD1 TYR    32      33.647  42.736  28.652  1.00  0.00           C  
ATOM     65  CD2 TYR    32      34.053  44.173  26.797  1.00  0.00           C  
ATOM     66  CE1 TYR    32      34.579  41.838  28.169  1.00  0.00           C  
ATOM     67  CE2 TYR    32      34.990  43.283  26.309  1.00  0.00           C  
ATOM     68  CZ  TYR    32      35.247  42.116  26.998  1.00  0.00           C  
ATOM     69  OH  TYR    32      36.181  41.224  26.518  1.00  0.00           O  
ATOM     70  HN  TYR    32      29.922  43.836  27.637  1.00  0.00           H  
ATOM     71  HA  TYR    32      31.599  43.542  30.027  1.00  0.00           H  
ATOM     72  HB1 TYR    32      32.856  45.574  29.179  1.00  0.00           H  
ATOM     73  HB2 TYR    32      31.930  45.480  27.695  1.00  0.00           H  
ATOM     74  HD1 TYR    32      33.181  42.469  29.585  1.00  0.00           H  
ATOM     75  HD2 TYR    32      33.840  45.080  26.250  1.00  0.00           H  
ATOM     76  HE1 TYR    32      34.737  40.950  28.767  1.00  0.00           H  
ATOM     77  HE2 TYR    32      35.519  43.494  25.395  1.00  0.00           H  
ATOM     78  HH  TYR    32      36.374  40.533  27.139  1.00  0.00           H  
ATOM     79  N   VAL    33      30.397  45.186  31.324  1.00  0.00           N  
ATOM     80  CA  VAL    33      29.642  46.072  32.207  1.00  0.00           C  
ATOM     81  C   VAL    33      30.548  47.197  32.699  1.00  0.00           C  
ATOM     82  O   VAL    33      30.100  48.326  32.918  1.00  0.00           O  
ATOM     83  CB  VAL    33      29.057  45.277  33.391  1.00  0.00           C  
ATOM     84  CG1 VAL    33      28.478  46.209  34.445  1.00  0.00           C  
ATOM     85  CG2 VAL    33      27.994  44.288  32.895  1.00  0.00           C  
ATOM     86  HN  VAL    33      31.181  44.724  31.708  1.00  0.00           H  
ATOM     87  HA  VAL    33      28.836  46.525  31.626  1.00  0.00           H  
ATOM     88  HB  VAL    33      29.861  44.703  33.854  1.00  0.00           H  
ATOM     89 1HG1 VAL    33      27.742  46.885  34.010  1.00  0.00           H  
ATOM     90 2HG1 VAL    33      29.247  46.805  34.938  1.00  0.00           H  
ATOM     91 3HG1 VAL    33      27.978  45.638  35.227  1.00  0.00           H  
ATOM     92 1HG2 VAL    33      28.417  43.576  32.185  1.00  0.00           H  
ATOM     93 2HG2 VAL    33      27.171  44.804  32.400  1.00  0.00           H  
ATOM     94 3HG2 VAL    33      27.576  43.711  33.721  1.00  0.00           H  
ATOM     95  N   PHE    34      31.824  46.896  32.873  1.00  0.00           N  
ATOM     96  CA  PHE    34      32.828  47.851  33.322  1.00  0.00           C  
ATOM     97  C   PHE    34      33.818  48.109  32.195  1.00  0.00           C  
ATOM     98  O   PHE    34      33.756  47.496  31.127  1.00  0.00           O  
ATOM     99  CB  PHE    34      33.574  47.338  34.565  1.00  0.00           C  
ATOM    100  CG  PHE    34      32.676  46.844  35.660  1.00  0.00           C  
ATOM    101  CD1 PHE    34      32.210  45.538  35.656  1.00  0.00           C  
ATOM    102  CD2 PHE    34      32.307  47.678  36.696  1.00  0.00           C  
ATOM    103  CE1 PHE    34      31.368  45.082  36.660  1.00  0.00           C  
ATOM    104  CE2 PHE    34      31.472  47.233  37.705  1.00  0.00           C  
ATOM    105  CZ  PHE    34      31.001  45.933  37.686  1.00  0.00           C  
ATOM    106  HN  PHE    34      32.135  45.980  32.620  1.00  0.00           H  
ATOM    107  HA  PHE    34      32.334  48.794  33.564  1.00  0.00           H  
ATOM    108  HB1 PHE    34      34.223  48.120  34.965  1.00  0.00           H  
ATOM    109  HB2 PHE    34      34.231  46.521  34.293  1.00  0.00           H  
ATOM    110  HD1 PHE    34      32.490  44.873  34.848  1.00  0.00           H  
ATOM    111  HD2 PHE    34      32.671  48.698  36.713  1.00  0.00           H  
ATOM    112  HE1 PHE    34      30.969  44.092  36.608  1.00  0.00           H  
ATOM    113  HE2 PHE    34      31.199  47.893  38.514  1.00  0.00           H  
ATOM    114  HZ  PHE    34      30.341  45.586  38.469  1.00  0.00           H  
ATOM    115  N   ASN    35      34.747  49.025  32.445  1.00  0.00           N  
ATOM    116  CA  ASN    35      35.933  49.166  31.616  1.00  0.00           C  
ATOM    117  C   ASN    35      37.106  49.502  32.525  1.00  0.00           C  
ATOM    118  O   ASN    35      36.921  50.040  33.623  1.00  0.00           O  
ATOM    119  CB  ASN    35      35.753  50.226  30.519  1.00  0.00           C  
ATOM    120  CG  ASN    35      35.457  51.597  31.077  1.00  0.00           C  
ATOM    121  ND2 ASN    35      34.186  51.987  31.059  1.00  0.00           N  
ATOM    122  OD1 ASN    35      36.362  52.306  31.509  1.00  0.00           O  
ATOM    123  HN  ASN    35      34.708  49.547  33.304  1.00  0.00           H  
ATOM    124  HA  ASN    35      36.145  48.192  31.173  1.00  0.00           H  
ATOM    125  HB1 ASN    35      34.949  49.935  29.843  1.00  0.00           H  
ATOM    126  HB2 ASN    35      36.659  50.306  29.917  1.00  0.00           H  
ATOM    127 1HD2 ASN    35      33.454  51.417  30.691  1.00  0.00           H  
ATOM    128 2HD2 ASN    35      33.950  52.858  31.482  1.00  0.00           H  
ATOM    129  N   ARG    36      38.317  49.149  32.081  1.00  0.00           N  
ATOM    130  CA  ARG    36      39.454  49.236  32.989  1.00  0.00           C  
ATOM    131  C   ARG    36      39.790  50.679  33.338  1.00  0.00           C  
ATOM    132  O   ARG    36      40.280  50.942  34.440  1.00  0.00           O  
ATOM    133  CB  ARG    36      40.673  48.519  32.406  1.00  0.00           C  
ATOM    134  CG  ARG    36      41.223  49.099  31.125  1.00  0.00           C  
ATOM    135  CD  ARG    36      42.696  48.731  30.982  1.00  0.00           C  
ATOM    136  NE  ARG    36      43.073  48.533  29.592  1.00  0.00           N  
ATOM    137  CZ  ARG    36      43.526  49.494  28.798  1.00  0.00           C  
ATOM    138  NH1 ARG    36      43.838  49.221  27.538  1.00  0.00           N1+
ATOM    139  NH2 ARG    36      43.670  50.726  29.266  1.00  0.00           N  
ATOM    140  HN  ARG    36      38.477  48.890  31.131  1.00  0.00           H  
ATOM    141  HA  ARG    36      39.160  48.738  33.915  1.00  0.00           H  
ATOM    142  HB1 ARG    36      40.457  47.469  32.222  1.00  0.00           H  
ATOM    143  HB2 ARG    36      41.450  48.528  33.174  1.00  0.00           H  
ATOM    144  HG1 ARG    36      41.150  50.183  31.091  1.00  0.00           H  
ATOM    145  HG2 ARG    36      40.644  48.727  30.279  1.00  0.00           H  
ATOM    146  HD1 ARG    36      42.891  47.759  31.439  1.00  0.00           H  
ATOM    147  HD2 ARG    36      43.368  49.441  31.466  1.00  0.00           H  
ATOM    148  HE  ARG    36      42.994  47.577  29.262  1.00  0.00           H  
ATOM    149 1HH1 ARG    36      44.113  49.917  26.878  1.00  0.00           H  
ATOM    150 2HH1 ARG    36      43.815  48.259  27.238  1.00  0.00           H  
ATOM    151 1HH2 ARG    36      43.401  50.921  30.207  1.00  0.00           H  
ATOM    152 2HH2 ARG    36      43.972  51.487  28.696  1.00  0.00           H  
ATOM    153  N   GLU    37      39.517  51.626  32.435  1.00  0.00           N  
ATOM    154  CA  GLU    37      39.815  53.022  32.738  1.00  0.00           C  
ATOM    155  C   GLU    37      38.919  53.546  33.852  1.00  0.00           C  
ATOM    156  O   GLU    37      39.378  54.299  34.718  1.00  0.00           O  
ATOM    157  CB  GLU    37      39.675  53.884  31.484  1.00  0.00           C  
ATOM    158  CG  GLU    37      40.765  53.661  30.448  1.00  0.00           C  
ATOM    159  CD  GLU    37      40.525  52.431  29.587  1.00  0.00           C  
ATOM    160  OE1 GLU    37      39.524  51.712  29.818  1.00  0.00           O  
ATOM    161  OE2 GLU    37      41.341  52.187  28.670  1.00  0.00           O1-
ATOM    162  HN  GLU    37      39.065  51.370  31.584  1.00  0.00           H  
ATOM    163  HA  GLU    37      40.846  53.057  33.096  1.00  0.00           H  
ATOM    164  HB1 GLU    37      39.769  54.923  31.788  1.00  0.00           H  
ATOM    165  HB2 GLU    37      38.681  53.781  31.045  1.00  0.00           H  
ATOM    166  HG1 GLU    37      41.744  53.578  30.920  1.00  0.00           H  
ATOM    167  HG2 GLU    37      40.811  54.516  29.774  1.00  0.00           H  
ATOM    168  N   GLU    38      37.643  53.152  33.848  1.00  0.00           N  
ATOM    169  CA  GLU    38      36.721  53.576  34.897  1.00  0.00           C  
ATOM    170  C   GLU    38      37.186  53.088  36.266  1.00  0.00           C  
ATOM    171  O   GLU    38      37.275  53.871  37.228  1.00  0.00           O  
ATOM    172  CB  GLU    38      35.314  53.059  34.579  1.00  0.00           C  
ATOM    173  CG  GLU    38      34.367  53.056  35.769  1.00  0.00           C  
ATOM    174  CD  GLU    38      33.148  52.158  35.566  1.00  0.00           C  
ATOM    175  OE1 GLU    38      33.174  51.289  34.668  1.00  0.00           O  
ATOM    176  OE2 GLU    38      32.161  52.327  36.313  1.00  0.00           O1-
ATOM    177  HN  GLU    38      37.346  52.501  33.146  1.00  0.00           H  
ATOM    178  HA  GLU    38      36.728  54.666  34.915  1.00  0.00           H  
ATOM    179  HB1 GLU    38      35.437  52.032  34.231  1.00  0.00           H  
ATOM    180  HB2 GLU    38      34.878  53.600  33.741  1.00  0.00           H  
ATOM    181  HG1 GLU    38      34.033  54.070  35.986  1.00  0.00           H  
ATOM    182  HG2 GLU    38      34.818  52.679  36.685  1.00  0.00           H  
ATOM    183  N   ILE    39      37.504  51.794  36.363  1.00  0.00           N  
ATOM    184  CA  ILE    39      37.962  51.220  37.628  1.00  0.00           C  
ATOM    185  C   ILE    39      39.275  51.860  38.062  1.00  0.00           C  
ATOM    186  O   ILE    39      39.457  52.204  39.238  1.00  0.00           O  
ATOM    187  CB  ILE    39      38.104  49.692  37.509  1.00  0.00           C  
ATOM    188  CG1 ILE    39      36.768  49.029  37.145  1.00  0.00           C  
ATOM    189  CG2 ILE    39      38.663  49.107  38.805  1.00  0.00           C  
ATOM    190  CD1 ILE    39      35.698  49.200  38.177  1.00  0.00           C  
ATOM    191  HN  ILE    39      37.360  51.223  35.553  1.00  0.00           H  
ATOM    192  HA  ILE    39      37.215  51.481  38.379  1.00  0.00           H  
ATOM    193  HB  ILE    39      38.812  49.468  36.708  1.00  0.00           H  
ATOM    194 1HG1 ILE    39      36.935  47.963  36.989  1.00  0.00           H  
ATOM    195 2HG1 ILE    39      36.407  49.405  36.186  1.00  0.00           H  
ATOM    196 1HG2 ILE    39      38.098  49.440  39.676  1.00  0.00           H  
ATOM    197 2HG2 ILE    39      39.703  49.394  38.963  1.00  0.00           H  
ATOM    198 3HG2 ILE    39      38.638  48.017  38.787  1.00  0.00           H  
ATOM    199 1HD1 ILE    39      35.405  50.246  38.267  1.00  0.00           H  
ATOM    200 2HD1 ILE    39      36.001  48.836  39.158  1.00  0.00           H  
ATOM    201 3HD1 ILE    39      34.805  48.646  37.892  1.00  0.00           H  
ATOM    202  N   ALA    40      40.214  52.019  37.122  1.00  0.00           N  
ATOM    203  CA  ALA    40      41.508  52.610  37.448  1.00  0.00           C  
ATOM    204  C   ALA    40      41.357  54.038  37.951  1.00  0.00           C  
ATOM    205  O   ALA    40      41.981  54.413  38.945  1.00  0.00           O  
ATOM    206  CB  ALA    40      42.441  52.580  36.233  1.00  0.00           C  
ATOM    207  HN  ALA    40      40.030  51.685  36.197  1.00  0.00           H  
ATOM    208  HA  ALA    40      41.924  52.010  38.258  1.00  0.00           H  
ATOM    209  HB1 ALA    40      42.016  53.125  35.389  1.00  0.00           H  
ATOM    210  HB2 ALA    40      42.615  51.554  35.909  1.00  0.00           H  
ATOM    211  HB3 ALA    40      43.411  53.018  36.467  1.00  0.00           H  
ATOM    212  N   ARG    41      40.556  54.860  37.269  1.00  0.00           N  
ATOM    213  CA  ARG    41      40.392  56.245  37.707  1.00  0.00           C  
ATOM    214  C   ARG    41      39.756  56.308  39.087  1.00  0.00           C  
ATOM    215  O   ARG    41      40.157  57.127  39.925  1.00  0.00           O  
ATOM    216  CB  ARG    41      39.557  57.035  36.697  1.00  0.00           C  
ATOM    217  CG  ARG    41      40.277  57.328  35.387  1.00  0.00           C  
ATOM    218  CD  ARG    41      39.522  58.381  34.585  1.00  0.00           C  
ATOM    219  NE  ARG    41      38.097  58.065  34.471  1.00  0.00           N  
ATOM    220  CZ  ARG    41      37.563  57.366  33.473  1.00  0.00           C  
ATOM    221  NH1 ARG    41      38.336  56.910  32.494  1.00  0.00           N1+
ATOM    222  NH2 ARG    41      36.259  57.120  33.453  1.00  0.00           N  
ATOM    223  HN  ARG    41      40.044  54.488  36.494  1.00  0.00           H  
ATOM    224  HA  ARG    41      41.392  56.676  37.786  1.00  0.00           H  
ATOM    225  HB1 ARG    41      39.280  57.988  37.154  1.00  0.00           H  
ATOM    226  HB2 ARG    41      38.623  56.501  36.512  1.00  0.00           H  
ATOM    227  HG1 ARG    41      40.404  56.416  34.807  1.00  0.00           H  
ATOM    228  HG2 ARG    41      41.283  57.696  35.593  1.00  0.00           H  
ATOM    229  HD1 ARG    41      39.954  58.544  33.596  1.00  0.00           H  
ATOM    230  HD2 ARG    41      39.563  59.341  35.103  1.00  0.00           H  
ATOM    231  HE  ARG    41      37.545  58.408  35.235  1.00  0.00           H  
ATOM    232 1HH1 ARG    41      39.318  57.099  32.528  1.00  0.00           H  
ATOM    233 2HH1 ARG    41      37.986  56.373  31.725  1.00  0.00           H  
ATOM    234 1HH2 ARG    41      35.672  57.458  34.190  1.00  0.00           H  
ATOM    235 2HH2 ARG    41      35.835  56.584  32.722  1.00  0.00           H  
ATOM    236  N   LEU    42      38.777  55.435  39.347  1.00  0.00           N  
ATOM    237  CA  LEU    42      38.118  55.438  40.652  1.00  0.00           C  
ATOM    238  C   LEU    42      39.073  55.012  41.763  1.00  0.00           C  
ATOM    239  O   LEU    42      39.075  55.596  42.852  1.00  0.00           O  
ATOM    240  CB  LEU    42      36.904  54.520  40.618  1.00  0.00           C  
ATOM    241  CG  LEU    42      36.138  54.413  41.931  1.00  0.00           C  
ATOM    242  CD1 LEU    42      35.537  55.770  42.276  1.00  0.00           C  
ATOM    243  CD2 LEU    42      35.064  53.357  41.803  1.00  0.00           C  
ATOM    244  HN  LEU    42      38.467  54.798  38.637  1.00  0.00           H  
ATOM    245  HA  LEU    42      37.810  56.469  40.839  1.00  0.00           H  
ATOM    246  HB1 LEU    42      37.235  53.523  40.319  1.00  0.00           H  
ATOM    247  HB2 LEU    42      36.230  54.849  39.826  1.00  0.00           H  
ATOM    248  HG  LEU    42      36.807  54.106  42.731  1.00  0.00           H  
ATOM    249 1HD1 LEU    42      34.918  56.148  41.461  1.00  0.00           H  
ATOM    250 2HD1 LEU    42      36.308  56.516  42.473  1.00  0.00           H  
ATOM    251 3HD1 LEU    42      34.913  55.701  43.167  1.00  0.00           H  
ATOM    252 1HD2 LEU    42      35.488  52.390  41.530  1.00  0.00           H  
ATOM    253 2HD2 LEU    42      34.332  53.622  41.039  1.00  0.00           H  
ATOM    254 3HD2 LEU    42      34.525  53.221  42.741  1.00  0.00           H  
ATOM    255  N   ALA    43      39.889  53.995  41.508  1.00  0.00           N  
ATOM    256  CA  ALA    43      40.859  53.571  42.513  1.00  0.00           C  
ATOM    257  C   ALA    43      41.953  54.617  42.708  1.00  0.00           C  
ATOM    258  O   ALA    43      42.357  54.902  43.840  1.00  0.00           O  
ATOM    259  CB  ALA    43      41.464  52.226  42.114  1.00  0.00           C  
ATOM    260  HN  ALA    43      39.826  53.532  40.621  1.00  0.00           H  
ATOM    261  HA  ALA    43      40.319  53.462  43.453  1.00  0.00           H  
ATOM    262  HB1 ALA    43      41.947  52.294  41.139  1.00  0.00           H  
ATOM    263  HB2 ALA    43      40.686  51.468  42.032  1.00  0.00           H  
ATOM    264  HB3 ALA    43      42.199  51.878  42.842  1.00  0.00           H  
ATOM    265  N   LYS    44      42.444  55.204  41.616  1.00  0.00           N  
ATOM    266  CA  LYS    44      43.476  56.223  41.739  1.00  0.00           C  
ATOM    267  C   LYS    44      42.977  57.426  42.525  1.00  0.00           C  
ATOM    268  O   LYS    44      43.748  58.025  43.283  1.00  0.00           O  
ATOM    269  CB  LYS    44      43.958  56.650  40.357  1.00  0.00           C  
ATOM    270  CG  LYS    44      45.032  57.729  40.354  1.00  0.00           C  
ATOM    271  CD  LYS    44      45.568  57.929  38.943  1.00  0.00           C  
ATOM    272  CE  LYS    44      46.614  59.027  38.898  1.00  0.00           C  
ATOM    273  NZ  LYS    44      47.806  58.668  39.708  1.00  0.00           N1+
ATOM    274  HN  LYS    44      42.067  54.948  40.726  1.00  0.00           H  
ATOM    275  HA  LYS    44      44.300  55.768  42.292  1.00  0.00           H  
ATOM    276  HB1 LYS    44      43.104  56.987  39.766  1.00  0.00           H  
ATOM    277  HB2 LYS    44      44.338  55.763  39.846  1.00  0.00           H  
ATOM    278  HG1 LYS    44      45.836  57.430  41.028  1.00  0.00           H  
ATOM    279  HG2 LYS    44      44.625  58.665  40.739  1.00  0.00           H  
ATOM    280  HD1 LYS    44      44.744  58.189  38.276  1.00  0.00           H  
ATOM    281  HD2 LYS    44      45.983  56.994  38.562  1.00  0.00           H  
ATOM    282  HE1 LYS    44      46.214  59.975  39.264  1.00  0.00           H  
ATOM    283  HE2 LYS    44      46.943  59.185  37.869  1.00  0.00           H  
ATOM    284  HZ1 LYS    44      48.119  57.703  39.443  1.00  0.00           H  
ATOM    285  HZ2 LYS    44      47.568  58.633  40.721  1.00  0.00           H  
ATOM    286  HZ3 LYS    44      48.608  59.315  39.566  1.00  0.00           H  
ATOM    287  N   GLU    45      41.694  57.780  42.376  1.00  0.00           N  
ATOM    288  CA  GLU    45      41.174  58.932  43.107  1.00  0.00           C  
ATOM    289  C   GLU    45      41.268  58.722  44.618  1.00  0.00           C  
ATOM    290  O   GLU    45      41.525  59.669  45.373  1.00  0.00           O  
ATOM    291  CB  GLU    45      39.728  59.218  42.698  1.00  0.00           C  
ATOM    292  CG  GLU    45      39.053  60.269  43.585  1.00  0.00           C  
ATOM    293  CD  GLU    45      37.597  60.514  43.233  1.00  0.00           C  
ATOM    294  OE1 GLU    45      37.183  60.145  42.115  1.00  0.00           O  
ATOM    295  OE2 GLU    45      36.869  61.071  44.085  1.00  0.00           O1-
ATOM    296  HN  GLU    45      41.102  57.320  41.710  1.00  0.00           H  
ATOM    297  HA  GLU    45      41.801  59.786  42.848  1.00  0.00           H  
ATOM    298  HB1 GLU    45      39.148  58.295  42.744  1.00  0.00           H  
ATOM    299  HB2 GLU    45      39.699  59.537  41.655  1.00  0.00           H  
ATOM    300  HG1 GLU    45      39.582  61.219  43.509  1.00  0.00           H  
ATOM    301  HG2 GLU    45      39.070  59.983  44.636  1.00  0.00           H  
ATOM    302  N   HIS    46      41.081  57.488  45.077  1.00  0.00           N  
ATOM    303  CA  HIS    46      41.042  57.204  46.503  1.00  0.00           C  
ATOM    304  C   HIS    46      42.329  56.583  47.019  1.00  0.00           C  
ATOM    305  O   HIS    46      42.378  56.170  48.183  1.00  0.00           O  
ATOM    306  CB  HIS    46      39.851  56.302  46.822  1.00  0.00           C  
ATOM    307  CG  HIS    46      38.528  56.948  46.554  1.00  0.00           C  
ATOM    308  CD2 HIS    46      37.899  57.977  47.167  1.00  0.00           C  
ATOM    309  ND1 HIS    46      37.703  56.554  45.523  1.00  0.00           N  
ATOM    310  CE1 HIS    46      36.615  57.304  45.520  1.00  0.00           C  
ATOM    311  NE2 HIS    46      36.714  58.180  46.504  1.00  0.00           N  
ATOM    312  HN  HIS    46      40.971  56.767  44.390  1.00  0.00           H  
ATOM    313  HA  HIS    46      40.916  58.143  47.047  1.00  0.00           H  
ATOM    314  HB1 HIS    46      39.868  56.024  47.877  1.00  0.00           H  
ATOM    315  HB2 HIS    46      39.925  55.368  46.261  1.00  0.00           H  
ATOM    316  HD1 HIS    46      37.927  55.890  44.825  1.00  0.00           H  
ATOM    317  HD2 HIS    46      38.285  58.555  47.992  1.00  0.00           H  
ATOM    318  HE1 HIS    46      35.823  57.265  44.781  1.00  0.00           H  
ATOM    319  HE2 HIS    46      36.107  58.943  46.621  1.00  0.00           H  
ATOM    320  N   SER    47      43.380  56.528  46.193  1.00  0.00           N  
ATOM    321  CA  SER    47      44.607  55.858  46.613  1.00  0.00           C  
ATOM    322  C   SER    47      45.347  56.628  47.699  1.00  0.00           C  
ATOM    323  O   SER    47      46.186  56.041  48.391  1.00  0.00           O  
ATOM    324  CB  SER    47      45.531  55.630  45.417  1.00  0.00           C  
ATOM    325  OG  SER    47      45.934  56.852  44.838  1.00  0.00           O  
ATOM    326  HN  SER    47      43.305  56.881  45.261  1.00  0.00           H  
ATOM    327  HA  SER    47      44.321  54.891  47.033  1.00  0.00           H  
ATOM    328  HB1 SER    47      45.071  54.972  44.671  1.00  0.00           H  
ATOM    329  HB2 SER    47      46.434  55.111  45.753  1.00  0.00           H  
ATOM    330  HG  SER    47      45.187  57.312  44.451  1.00  0.00           H  
ATOM    331  N   GLY    48      45.063  57.924  47.860  1.00  0.00           N  
ATOM    332  CA  GLY    48      45.643  58.687  48.949  1.00  0.00           C  
ATOM    333  C   GLY    48      44.984  58.456  50.295  1.00  0.00           C  
ATOM    334  O   GLY    48      45.529  58.877  51.319  1.00  0.00           O  
ATOM    335  HN  GLY    48      44.452  58.355  47.201  1.00  0.00           H  
ATOM    336  HA1 GLY    48      45.553  59.739  48.682  1.00  0.00           H  
ATOM    337  HA2 GLY    48      46.705  58.443  49.016  1.00  0.00           H  
ATOM    338  N   LEU    49      43.820  57.809  50.320  1.00  0.00           N  
ATOM    339  CA  LEU    49      43.168  57.508  51.587  1.00  0.00           C  
ATOM    340  C   LEU    49      43.771  56.244  52.200  1.00  0.00           C  
ATOM    341  O   LEU    49      44.468  55.474  51.537  1.00  0.00           O  
ATOM    342  CB  LEU    49      41.659  57.330  51.393  1.00  0.00           C  
ATOM    343  CG  LEU    49      40.861  58.448  50.708  1.00  0.00           C  
ATOM    344  CD1 LEU    49      39.380  58.104  50.668  1.00  0.00           C  
ATOM    345  CD2 LEU    49      41.081  59.797  51.393  1.00  0.00           C  
ATOM    346  HN  LEU    49      43.528  57.300  49.512  1.00  0.00           H  
ATOM    347  HA  LEU    49      43.354  58.341  52.268  1.00  0.00           H  
ATOM    348  HB1 LEU    49      41.212  57.141  52.371  1.00  0.00           H  
ATOM    349  HB2 LEU    49      41.499  56.410  50.827  1.00  0.00           H  
ATOM    350  HG  LEU    49      41.216  58.533  49.680  1.00  0.00           H  
ATOM    351 1HD1 LEU    49      38.979  58.016  51.677  1.00  0.00           H  
ATOM    352 2HD1 LEU    49      39.208  57.159  50.152  1.00  0.00           H  
ATOM    353 3HD1 LEU    49      38.817  58.884  50.158  1.00  0.00           H  
ATOM    354 1HD2 LEU    49      42.130  60.094  51.351  1.00  0.00           H  
ATOM    355 2HD2 LEU    49      40.789  59.763  52.443  1.00  0.00           H  
ATOM    356 3HD2 LEU    49      40.506  60.586  50.908  1.00  0.00           H  
ATOM    357  N   ASP    50      43.504  56.033  53.489  1.00  0.00           N  
ATOM    358  CA  ASP    50      43.771  54.721  54.063  1.00  0.00           C  
ATOM    359  C   ASP    50      43.099  53.664  53.195  1.00  0.00           C  
ATOM    360  O   ASP    50      41.956  53.840  52.760  1.00  0.00           O  
ATOM    361  CB  ASP    50      43.245  54.634  55.493  1.00  0.00           C  
ATOM    362  CG  ASP    50      43.569  53.300  56.149  1.00  0.00           C  
ATOM    363  OD1 ASP    50      44.644  53.192  56.771  1.00  0.00           O  
ATOM    364  OD2 ASP    50      42.763  52.357  56.023  1.00  0.00           O1-
ATOM    365  HN  ASP    50      43.022  56.708  54.037  1.00  0.00           H  
ATOM    366  HA  ASP    50      44.854  54.581  54.043  1.00  0.00           H  
ATOM    367  HB1 ASP    50      42.165  54.781  55.518  1.00  0.00           H  
ATOM    368  HB2 ASP    50      43.682  55.426  56.100  1.00  0.00           H  
ATOM    369  N   TYR    51      43.818  52.566  52.918  1.00  0.00           N  
ATOM    370  CA  TYR    51      43.329  51.650  51.895  1.00  0.00           C  
ATOM    371  C   TYR    51      41.991  51.020  52.265  1.00  0.00           C  
ATOM    372  O   TYR    51      41.214  50.678  51.369  1.00  0.00           O  
ATOM    373  CB  TYR    51      44.374  50.568  51.596  1.00  0.00           C  
ATOM    374  CG  TYR    51      44.656  49.612  52.739  1.00  0.00           C  
ATOM    375  CD1 TYR    51      43.956  48.414  52.863  1.00  0.00           C  
ATOM    376  CD2 TYR    51      45.634  49.901  53.684  1.00  0.00           C  
ATOM    377  CE1 TYR    51      44.212  47.543  53.912  1.00  0.00           C  
ATOM    378  CE2 TYR    51      45.896  49.039  54.729  1.00  0.00           C  
ATOM    379  CZ  TYR    51      45.187  47.860  54.835  1.00  0.00           C  
ATOM    380  OH  TYR    51      45.448  47.001  55.872  1.00  0.00           O  
ATOM    381  HN  TYR    51      44.611  52.389  53.500  1.00  0.00           H  
ATOM    382  HA  TYR    51      43.180  52.251  50.996  1.00  0.00           H  
ATOM    383  HB1 TYR    51      45.311  51.037  51.294  1.00  0.00           H  
ATOM    384  HB2 TYR    51      44.050  49.984  50.733  1.00  0.00           H  
ATOM    385  HD1 TYR    51      43.193  48.170  52.145  1.00  0.00           H  
ATOM    386  HD2 TYR    51      46.198  50.818  53.617  1.00  0.00           H  
ATOM    387  HE1 TYR    51      43.648  46.626  54.008  1.00  0.00           H  
ATOM    388  HE2 TYR    51      46.643  49.286  55.468  1.00  0.00           H  
ATOM    389  HH  TYR    51      44.683  47.026  56.446  1.00  0.00           H  
ATOM    390  N   GLU    52      41.680  50.884  53.552  1.00  0.00           N  
ATOM    391  CA  GLU    52      40.384  50.300  53.899  1.00  0.00           C  
ATOM    392  C   GLU    52      39.252  51.304  53.719  1.00  0.00           C  
ATOM    393  O   GLU    52      38.143  50.931  53.291  1.00  0.00           O  
ATOM    394  CB  GLU    52      40.435  49.736  55.317  1.00  0.00           C  
ATOM    395  CG  GLU    52      41.100  48.375  55.305  1.00  0.00           C  
ATOM    396  CD  GLU    52      41.242  47.751  56.669  1.00  0.00           C  
ATOM    397  OE1 GLU    52      41.506  48.492  57.635  1.00  0.00           O  
ATOM    398  OE2 GLU    52      41.103  46.507  56.758  1.00  0.00           O1-
ATOM    399  HN  GLU    52      42.306  51.154  54.294  1.00  0.00           H  
ATOM    400  HA  GLU    52      40.190  49.481  53.206  1.00  0.00           H  
ATOM    401  HB1 GLU    52      39.429  49.616  55.722  1.00  0.00           H  
ATOM    402  HB2 GLU    52      40.957  50.423  55.986  1.00  0.00           H  
ATOM    403  HG1 GLU    52      42.101  48.499  54.916  1.00  0.00           H  
ATOM    404  HG2 GLU    52      40.571  47.687  54.646  1.00  0.00           H  
ATOM    405  N   VAL    53      39.531  52.589  53.978  1.00  0.00           N  
ATOM    406  CA  VAL    53      38.565  53.631  53.631  1.00  0.00           C  
ATOM    407  C   VAL    53      38.360  53.664  52.126  1.00  0.00           C  
ATOM    408  O   VAL    53      37.229  53.790  51.635  1.00  0.00           O  
ATOM    409  CB  VAL    53      39.021  55.005  54.158  1.00  0.00           C  
ATOM    410  CG1 VAL    53      38.057  56.099  53.676  1.00  0.00           C  
ATOM    411  CG2 VAL    53      39.126  55.014  55.678  1.00  0.00           C  
ATOM    412  HN  VAL    53      40.437  52.783  54.366  1.00  0.00           H  
ATOM    413  HA  VAL    53      37.620  53.347  54.097  1.00  0.00           H  
ATOM    414  HB  VAL    53      40.012  55.223  53.755  1.00  0.00           H  
ATOM    415 1HG1 VAL    53      37.039  55.896  54.009  1.00  0.00           H  
ATOM    416 2HG1 VAL    53      38.045  56.192  52.591  1.00  0.00           H  
ATOM    417 3HG1 VAL    53      38.352  57.069  54.077  1.00  0.00           H  
ATOM    418 1HG2 VAL    53      39.848  54.275  56.031  1.00  0.00           H  
ATOM    419 2HG2 VAL    53      38.170  54.786  56.149  1.00  0.00           H  
ATOM    420 3HG2 VAL    53      39.461  55.983  56.047  1.00  0.00           H  
ATOM    421  N   ALA    54      39.457  53.552  51.367  1.00  0.00           N  
ATOM    422  CA  ALA    54      39.345  53.506  49.914  1.00  0.00           C  
ATOM    423  C   ALA    54      38.502  52.321  49.470  1.00  0.00           C  
ATOM    424  O   ALA    54      37.665  52.454  48.573  1.00  0.00           O  
ATOM    425  CB  ALA    54      40.735  53.446  49.274  1.00  0.00           C  
ATOM    426  HN  ALA    54      40.341  53.452  51.833  1.00  0.00           H  
ATOM    427  HA  ALA    54      38.837  54.423  49.611  1.00  0.00           H  
ATOM    428  HB1 ALA    54      41.271  52.548  49.581  1.00  0.00           H  
ATOM    429  HB2 ALA    54      41.343  54.299  49.577  1.00  0.00           H  
ATOM    430  HB3 ALA    54      40.678  53.446  48.185  1.00  0.00           H  
ATOM    431  N   PHE    55      38.727  51.148  50.074  1.00  0.00           N  
ATOM    432  CA  PHE    55      37.924  49.966  49.773  1.00  0.00           C  
ATOM    433  C   PHE    55      36.442  50.282  49.880  1.00  0.00           C  
ATOM    434  O   PHE    55      35.665  50.031  48.951  1.00  0.00           O  
ATOM    435  CB  PHE    55      38.259  48.828  50.744  1.00  0.00           C  
ATOM    436  CG  PHE    55      39.548  48.114  50.452  1.00  0.00           C  
ATOM    437  CD1 PHE    55      40.173  48.246  49.234  1.00  0.00           C  
ATOM    438  CD2 PHE    55      40.114  47.281  51.406  1.00  0.00           C  
ATOM    439  CE1 PHE    55      41.349  47.566  48.969  1.00  0.00           C  
ATOM    440  CE2 PHE    55      41.299  46.597  51.148  1.00  0.00           C  
ATOM    441  CZ  PHE    55      41.914  46.748  49.926  1.00  0.00           C  
ATOM    442  HN  PHE    55      39.474  51.073  50.738  1.00  0.00           H  
ATOM    443  HA  PHE    55      38.059  49.724  48.722  1.00  0.00           H  
ATOM    444  HB1 PHE    55      37.481  48.063  50.699  1.00  0.00           H  
ATOM    445  HB2 PHE    55      38.272  49.174  51.774  1.00  0.00           H  
ATOM    446  HD1 PHE    55      39.814  48.867  48.434  1.00  0.00           H  
ATOM    447  HD2 PHE    55      39.643  47.162  52.373  1.00  0.00           H  
ATOM    448  HE1 PHE    55      41.815  47.637  48.000  1.00  0.00           H  
ATOM    449  HE2 PHE    55      41.734  45.959  51.907  1.00  0.00           H  
ATOM    450  HZ  PHE    55      42.801  46.177  49.727  1.00  0.00           H  
ATOM    451  N   SER    56      36.038  50.819  51.039  1.00  0.00           N  
ATOM    452  CA  SER    56      34.628  51.125  51.268  1.00  0.00           C  
ATOM    453  C   SER    56      34.096  52.126  50.241  1.00  0.00           C  
ATOM    454  O   SER    56      33.015  51.933  49.661  1.00  0.00           O  
ATOM    455  CB  SER    56      34.445  51.644  52.697  1.00  0.00           C  
ATOM    456  OG  SER    56      33.105  52.038  52.934  1.00  0.00           O  
ATOM    457  HN  SER    56      36.731  50.938  51.758  1.00  0.00           H  
ATOM    458  HA  SER    56      34.088  50.185  51.135  1.00  0.00           H  
ATOM    459  HB1 SER    56      35.075  52.522  52.855  1.00  0.00           H  
ATOM    460  HB2 SER    56      34.782  50.906  53.437  1.00  0.00           H  
ATOM    461  HG  SER    56      32.537  51.270  52.991  1.00  0.00           H  
ATOM    462  N   LYS    57      34.842  53.208  50.002  1.00  0.00           N  
ATOM    463  CA  LYS    57      34.359  54.239  49.084  1.00  0.00           C  
ATOM    464  C   LYS    57      34.228  53.701  47.662  1.00  0.00           C  
ATOM    465  O   LYS    57      33.281  54.041  46.934  1.00  0.00           O  
ATOM    466  CB  LYS    57      35.292  55.446  49.126  1.00  0.00           C  
ATOM    467  CG  LYS    57      35.161  56.264  50.403  1.00  0.00           C  
ATOM    468  CD  LYS    57      35.496  57.713  50.144  1.00  0.00           C  
ATOM    469  CE  LYS    57      35.051  58.586  51.292  1.00  0.00           C  
ATOM    470  NZ  LYS    57      33.565  58.578  51.445  1.00  0.00           N1+
ATOM    471  HN  LYS    57      35.726  53.277  50.470  1.00  0.00           H  
ATOM    472  HA  LYS    57      33.356  54.515  49.414  1.00  0.00           H  
ATOM    473  HB1 LYS    57      35.050  56.078  48.269  1.00  0.00           H  
ATOM    474  HB2 LYS    57      36.328  55.134  48.979  1.00  0.00           H  
ATOM    475  HG1 LYS    57      35.795  55.846  51.188  1.00  0.00           H  
ATOM    476  HG2 LYS    57      34.137  56.175  50.763  1.00  0.00           H  
ATOM    477  HD1 LYS    57      35.027  58.066  49.224  1.00  0.00           H  
ATOM    478  HD2 LYS    57      36.573  57.811  49.996  1.00  0.00           H  
ATOM    479  HE1 LYS    57      35.372  59.618  51.134  1.00  0.00           H  
ATOM    480  HE2 LYS    57      35.500  58.248  52.230  1.00  0.00           H  
ATOM    481  HZ1 LYS    57      33.231  57.607  51.616  1.00  0.00           H  
ATOM    482  HZ2 LYS    57      33.108  58.946  50.586  1.00  0.00           H  
ATOM    483  HZ3 LYS    57      33.287  59.173  52.253  1.00  0.00           H  
ATOM    484  N   ILE    58      35.156  52.833  47.263  1.00  0.00           N  
ATOM    485  CA  ILE    58      35.112  52.244  45.932  1.00  0.00           C  
ATOM    486  C   ILE    58      33.918  51.307  45.800  1.00  0.00           C  
ATOM    487  O   ILE    58      33.217  51.322  44.787  1.00  0.00           O  
ATOM    488  CB  ILE    58      36.441  51.528  45.636  1.00  0.00           C  
ATOM    489  CG1 ILE    58      37.553  52.563  45.421  1.00  0.00           C  
ATOM    490  CG2 ILE    58      36.297  50.601  44.435  1.00  0.00           C  
ATOM    491  CD1 ILE    58      38.950  52.046  45.711  1.00  0.00           C  
ATOM    492  HN  ILE    58      35.883  52.547  47.890  1.00  0.00           H  
ATOM    493  HA  ILE    58      34.964  53.058  45.219  1.00  0.00           H  
ATOM    494  HB  ILE    58      36.695  50.916  46.504  1.00  0.00           H  
ATOM    495 1HG1 ILE    58      37.394  53.429  46.064  1.00  0.00           H  
ATOM    496 2HG1 ILE    58      37.513  52.937  44.400  1.00  0.00           H  
ATOM    497 1HG2 ILE    58      35.904  51.131  43.566  1.00  0.00           H  
ATOM    498 2HG2 ILE    58      35.641  49.753  44.636  1.00  0.00           H  
ATOM    499 3HG2 ILE    58      37.262  50.182  44.148  1.00  0.00           H  
ATOM    500 1HD1 ILE    58      39.120  51.162  45.115  1.00  0.00           H  
ATOM    501 2HD1 ILE    58      39.072  51.750  46.751  1.00  0.00           H  
ATOM    502 3HD1 ILE    58      39.715  52.786  45.482  1.00  0.00           H  
ATOM    503  N   ILE    59      33.665  50.483  46.818  1.00  0.00           N  
ATOM    504  CA  ILE    59      32.521  49.572  46.761  1.00  0.00           C  
ATOM    505  C   ILE    59      31.215  50.352  46.667  1.00  0.00           C  
ATOM    506  O   ILE    59      30.323  50.012  45.878  1.00  0.00           O  
ATOM    507  CB  ILE    59      32.528  48.631  47.979  1.00  0.00           C  
ATOM    508  CG1 ILE    59      33.652  47.600  47.856  1.00  0.00           C  
ATOM    509  CG2 ILE    59      31.163  47.942  48.143  1.00  0.00           C  
ATOM    510  CD1 ILE    59      33.886  46.838  49.143  1.00  0.00           C  
ATOM    511  HN  ILE    59      34.279  50.471  47.610  1.00  0.00           H  
ATOM    512  HA  ILE    59      32.622  48.992  45.842  1.00  0.00           H  
ATOM    513  HB  ILE    59      32.706  49.234  48.872  1.00  0.00           H  
ATOM    514 1HG1 ILE    59      34.585  48.094  47.582  1.00  0.00           H  
ATOM    515 2HG1 ILE    59      33.431  46.901  47.049  1.00  0.00           H  
ATOM    516 1HG2 ILE    59      30.880  47.402  47.238  1.00  0.00           H  
ATOM    517 2HG2 ILE    59      30.363  48.644  48.379  1.00  0.00           H  
ATOM    518 3HG2 ILE    59      31.169  47.224  48.962  1.00  0.00           H  
ATOM    519 1HD1 ILE    59      33.018  46.252  49.440  1.00  0.00           H  
ATOM    520 2HD1 ILE    59      34.134  47.514  49.962  1.00  0.00           H  
ATOM    521 3HD1 ILE    59      34.711  46.136  49.034  1.00  0.00           H  
ATOM    522  N   VAL    60      31.078  51.403  47.478  1.00  0.00           N  
ATOM    523  CA  VAL    60      29.862  52.213  47.441  1.00  0.00           C  
ATOM    524  C   VAL    60      29.672  52.824  46.056  1.00  0.00           C  
ATOM    525  O   VAL    60      28.572  52.783  45.485  1.00  0.00           O  
ATOM    526  CB  VAL    60      29.908  53.290  48.538  1.00  0.00           C  
ATOM    527  CG1 VAL    60      28.832  54.354  48.318  1.00  0.00           C  
ATOM    528  CG2 VAL    60      29.753  52.640  49.908  1.00  0.00           C  
ATOM    529  HN  VAL    60      31.818  51.608  48.121  1.00  0.00           H  
ATOM    530  HA  VAL    60      29.025  51.533  47.614  1.00  0.00           H  
ATOM    531  HB  VAL    60      30.880  53.784  48.500  1.00  0.00           H  
ATOM    532 1HG1 VAL    60      27.844  53.902  48.225  1.00  0.00           H  
ATOM    533 2HG1 VAL    60      29.015  54.951  47.424  1.00  0.00           H  
ATOM    534 3HG1 VAL    60      28.795  55.047  49.159  1.00  0.00           H  
ATOM    535 1HG2 VAL    60      30.525  51.891  50.089  1.00  0.00           H  
ATOM    536 2HG2 VAL    60      28.786  52.145  50.007  1.00  0.00           H  
ATOM    537 3HG2 VAL    60      29.829  53.379  50.705  1.00  0.00           H  
ATOM    538  N   GLU    61      30.742  53.390  45.486  1.00  0.00           N  
ATOM    539  CA  GLU    61      30.604  54.022  44.176  1.00  0.00           C  
ATOM    540  C   GLU    61      30.282  52.998  43.091  1.00  0.00           C  
ATOM    541  O   GLU    61      29.454  53.261  42.206  1.00  0.00           O  
ATOM    542  CB  GLU    61      31.872  54.803  43.834  1.00  0.00           C  
ATOM    543  CG  GLU    61      31.882  55.413  42.446  1.00  0.00           C  
ATOM    544  CD  GLU    61      30.829  56.489  42.255  1.00  0.00           C  
ATOM    545  OE1 GLU    61      30.409  57.115  43.250  1.00  0.00           O  
ATOM    546  OE2 GLU    61      30.424  56.705  41.100  1.00  0.00           O1-
ATOM    547  HN  GLU    61      31.625  53.395  45.959  1.00  0.00           H  
ATOM    548  HA  GLU    61      29.760  54.710  44.245  1.00  0.00           H  
ATOM    549  HB1 GLU    61      32.728  54.132  43.918  1.00  0.00           H  
ATOM    550  HB2 GLU    61      32.036  55.579  44.582  1.00  0.00           H  
ATOM    551  HG1 GLU    61      31.771  54.651  41.673  1.00  0.00           H  
ATOM    552  HG2 GLU    61      32.844  55.884  42.263  1.00  0.00           H  
ATOM    553  N   LEU    62      30.909  51.818  43.148  1.00  0.00           N  
ATOM    554  CA  LEU    62      30.631  50.789  42.149  1.00  0.00           C  
ATOM    555  C   LEU    62      29.191  50.302  42.244  1.00  0.00           C  
ATOM    556  O   LEU    62      28.545  50.051  41.220  1.00  0.00           O  
ATOM    557  CB  LEU    62      31.605  49.623  42.305  1.00  0.00           C  
ATOM    558  CG  LEU    62      33.038  49.883  41.852  1.00  0.00           C  
ATOM    559  CD1 LEU    62      33.892  48.647  42.056  1.00  0.00           C  
ATOM    560  CD2 LEU    62      33.062  50.329  40.392  1.00  0.00           C  
ATOM    561  HN  LEU    62      31.593  51.665  43.862  1.00  0.00           H  
ATOM    562  HA  LEU    62      30.726  51.260  41.172  1.00  0.00           H  
ATOM    563  HB1 LEU    62      31.229  48.771  41.734  1.00  0.00           H  
ATOM    564  HB2 LEU    62      31.606  49.299  43.348  1.00  0.00           H  
ATOM    565  HG  LEU    62      33.462  50.688  42.452  1.00  0.00           H  
ATOM    566 1HD1 LEU    62      33.515  47.803  41.477  1.00  0.00           H  
ATOM    567 2HD1 LEU    62      33.909  48.353  43.106  1.00  0.00           H  
ATOM    568 3HD1 LEU    62      34.924  48.827  41.751  1.00  0.00           H  
ATOM    569 1HD2 LEU    62      32.602  51.305  40.244  1.00  0.00           H  
ATOM    570 2HD2 LEU    62      32.570  49.611  39.736  1.00  0.00           H  
ATOM    571 3HD2 LEU    62      34.091  50.435  40.052  1.00  0.00           H  
ATOM    572  N   ARG    63      28.669  50.156  43.464  1.00  0.00           N  
ATOM    573  CA  ARG    63      27.257  49.806  43.613  1.00  0.00           C  
ATOM    574  C   ARG    63      26.359  50.892  43.037  1.00  0.00           C  
ATOM    575  O   ARG    63      25.366  50.593  42.361  1.00  0.00           O  
ATOM    576  CB  ARG    63      26.917  49.565  45.081  1.00  0.00           C  
ATOM    577  CG  ARG    63      27.497  48.272  45.620  1.00  0.00           C  
ATOM    578  CD  ARG    63      27.200  48.114  47.093  1.00  0.00           C  
ATOM    579  NE  ARG    63      27.665  46.825  47.585  1.00  0.00           N  
ATOM    580  CZ  ARG    63      27.852  46.542  48.866  1.00  0.00           C  
ATOM    581  NH1 ARG    63      27.625  47.468  49.788  1.00  0.00           N1+
ATOM    582  NH2 ARG    63      28.272  45.337  49.220  1.00  0.00           N  
ATOM    583  HN  ARG    63      29.247  50.321  44.266  1.00  0.00           H  
ATOM    584  HA  ARG    63      27.089  48.895  43.034  1.00  0.00           H  
ATOM    585  HB1 ARG    63      25.833  49.530  45.208  1.00  0.00           H  
ATOM    586  HB2 ARG    63      27.267  50.409  45.678  1.00  0.00           H  
ATOM    587  HG1 ARG    63      28.574  48.235  45.452  1.00  0.00           H  
ATOM    588  HG2 ARG    63      27.061  47.437  45.074  1.00  0.00           H  
ATOM    589  HD1 ARG    63      26.128  48.159  47.293  1.00  0.00           H  
ATOM    590  HD2 ARG    63      27.701  48.905  47.655  1.00  0.00           H  
ATOM    591  HE  ARG    63      27.788  46.082  46.922  1.00  0.00           H  
ATOM    592 1HH1 ARG    63      27.332  48.393  49.571  1.00  0.00           H  
ATOM    593 2HH1 ARG    63      27.737  47.195  50.761  1.00  0.00           H  
ATOM    594 1HH2 ARG    63      28.419  44.591  48.559  1.00  0.00           H  
ATOM    595 2HH2 ARG    63      28.425  45.140  50.200  1.00  0.00           H  
ATOM    596  N   LYS    64      26.697  52.158  43.290  1.00  0.00           N  
ATOM    597  CA  LYS    64      25.894  53.254  42.756  1.00  0.00           C  
ATOM    598  C   LYS    64      25.872  53.233  41.232  1.00  0.00           C  
ATOM    599  O   LYS    64      24.817  53.432  40.619  1.00  0.00           O  
ATOM    600  CB  LYS    64      26.425  54.592  43.269  1.00  0.00           C  
ATOM    601  CG  LYS    64      25.545  55.779  42.922  1.00  0.00           C  
ATOM    602  CD  LYS    64      26.082  57.082  43.511  1.00  0.00           C  
ATOM    603  CE  LYS    64      27.255  57.622  42.707  1.00  0.00           C  
ATOM    604  NZ  LYS    64      27.739  58.934  43.230  1.00  0.00           N1+
ATOM    605  HN  LYS    64      27.507  52.333  43.852  1.00  0.00           H  
ATOM    606  HA  LYS    64      24.876  53.092  43.115  1.00  0.00           H  
ATOM    607  HB1 LYS    64      27.436  54.746  42.888  1.00  0.00           H  
ATOM    608  HB2 LYS    64      26.525  54.528  44.353  1.00  0.00           H  
ATOM    609  HG1 LYS    64      24.547  55.593  43.324  1.00  0.00           H  
ATOM    610  HG2 LYS    64      25.418  55.871  41.842  1.00  0.00           H  
ATOM    611  HD1 LYS    64      26.361  56.931  44.555  1.00  0.00           H  
ATOM    612  HD2 LYS    64      25.276  57.817  43.512  1.00  0.00           H  
ATOM    613  HE1 LYS    64      26.930  57.781  41.683  1.00  0.00           H  
ATOM    614  HE2 LYS    64      28.085  56.914  42.698  1.00  0.00           H  
ATOM    615  HZ1 LYS    64      28.042  58.778  44.214  1.00  0.00           H  
ATOM    616  HZ2 LYS    64      27.030  59.691  43.176  1.00  0.00           H  
ATOM    617  HZ3 LYS    64      28.610  59.177  42.710  1.00  0.00           H  
ATOM    618  N   LYS    65      27.018  52.974  40.601  1.00  0.00           N  
ATOM    619  CA  LYS    65      27.109  53.044  39.147  1.00  0.00           C  
ATOM    620  C   LYS    65      26.687  51.765  38.439  1.00  0.00           C  
ATOM    621  O   LYS    65      26.305  51.825  37.266  1.00  0.00           O  
ATOM    622  CB  LYS    65      28.534  53.402  38.718  1.00  0.00           C  
ATOM    623  CG  LYS    65      28.898  54.851  39.012  1.00  0.00           C  
ATOM    624  CD  LYS    65      27.835  55.797  38.465  1.00  0.00           C  
ATOM    625  CE  LYS    65      28.042  57.224  38.950  1.00  0.00           C  
ATOM    626  NZ  LYS    65      29.373  57.751  38.553  1.00  0.00           N1+
ATOM    627  HN  LYS    65      27.838  52.820  41.157  1.00  0.00           H  
ATOM    628  HA  LYS    65      26.354  53.733  38.789  1.00  0.00           H  
ATOM    629  HB1 LYS    65      28.649  53.242  37.644  1.00  0.00           H  
ATOM    630  HB2 LYS    65      29.251  52.734  39.199  1.00  0.00           H  
ATOM    631  HG1 LYS    65      29.886  55.074  38.609  1.00  0.00           H  
ATOM    632  HG2 LYS    65      28.970  54.961  40.095  1.00  0.00           H  
ATOM    633  HD1 LYS    65      26.838  55.579  38.829  1.00  0.00           H  
ATOM    634  HD2 LYS    65      27.795  55.743  37.376  1.00  0.00           H  
ATOM    635  HE1 LYS    65      28.007  57.251  40.034  1.00  0.00           H  
ATOM    636  HE2 LYS    65      27.270  57.883  38.549  1.00  0.00           H  
ATOM    637  HZ1 LYS    65      29.628  57.465  37.588  1.00  0.00           H  
ATOM    638  HZ2 LYS    65      30.047  57.298  39.227  1.00  0.00           H  
ATOM    639  HZ3 LYS    65      29.459  58.777  38.674  1.00  0.00           H  
ATOM    640  N   HIS    66      26.746  50.614  39.097  1.00  0.00           N  
ATOM    641  CA  HIS    66      26.392  49.341  38.465  1.00  0.00           C  
ATOM    642  C   HIS    66      25.518  48.520  39.400  1.00  0.00           C  
ATOM    643  O   HIS    66      25.908  47.440  39.857  1.00  0.00           O  
ATOM    644  CB  HIS    66      27.655  48.577  38.063  1.00  0.00           C  
ATOM    645  CG  HIS    66      28.552  49.354  37.153  1.00  0.00           C  
ATOM    646  CD2 HIS    66      29.650  50.106  37.410  1.00  0.00           C  
ATOM    647  ND1 HIS    66      28.339  49.442  35.792  1.00  0.00           N  
ATOM    648  CE1 HIS    66      29.270  50.207  35.250  1.00  0.00           C  
ATOM    649  NE2 HIS    66      30.079  50.621  36.210  1.00  0.00           N  
ATOM    650  HN  HIS    66      27.025  50.613  40.060  1.00  0.00           H  
ATOM    651  HA  HIS    66      25.803  49.540  37.568  1.00  0.00           H  
ATOM    652  HB1 HIS    66      27.388  47.640  37.573  1.00  0.00           H  
ATOM    653  HB2 HIS    66      28.225  48.305  38.953  1.00  0.00           H  
ATOM    654  HD1 HIS    66      27.623  48.999  35.286  1.00  0.00           H  
ATOM    655  HD2 HIS    66      30.110  50.269  38.375  1.00  0.00           H  
ATOM    656  HE1 HIS    66      29.392  50.426  34.196  1.00  0.00           H  
ATOM    657  HE2 HIS    66      30.889  51.138  36.035  1.00  0.00           H  
ATOM    658  N   PRO    67      24.310  48.996  39.697  1.00  0.00           N  
ATOM    659  CA  PRO    67      23.431  48.232  40.588  1.00  0.00           C  
ATOM    660  C   PRO    67      23.074  46.890  39.973  1.00  0.00           C  
ATOM    661  O   PRO    67      22.894  46.765  38.759  1.00  0.00           O  
ATOM    662  CB  PRO    67      22.201  49.136  40.745  1.00  0.00           C  
ATOM    663  CG  PRO    67      22.211  49.999  39.538  1.00  0.00           C  
ATOM    664  CD  PRO    67      23.658  50.222  39.199  1.00  0.00           C  
ATOM    665  HA  PRO    67      23.920  48.075  41.551  1.00  0.00           H  
ATOM    666  HB1 PRO    67      22.331  49.762  41.629  1.00  0.00           H  
ATOM    667  HB2 PRO    67      21.264  48.590  40.866  1.00  0.00           H  
ATOM    668  HG1 PRO    67      21.729  49.468  38.715  1.00  0.00           H  
ATOM    669  HG2 PRO    67      21.669  50.934  39.685  1.00  0.00           H  
ATOM    670  HD1 PRO    67      23.807  50.364  38.128  1.00  0.00           H  
ATOM    671  HD2 PRO    67      24.056  51.086  39.733  1.00  0.00           H  
ATOM    672  N   GLY    68      23.003  45.874  40.824  1.00  0.00           N  
ATOM    673  CA  GLY    68      22.738  44.530  40.373  1.00  0.00           C  
ATOM    674  C   GLY    68      23.954  43.750  39.931  1.00  0.00           C  
ATOM    675  O   GLY    68      23.806  42.593  39.525  1.00  0.00           O  
ATOM    676  HN  GLY    68      23.149  46.041  41.797  1.00  0.00           H  
ATOM    677  HA1 GLY    68      22.014  44.562  39.555  1.00  0.00           H  
ATOM    678  HA2 GLY    68      22.269  44.005  41.204  1.00  0.00           H  
ATOM    679  N   HIS    69      25.155  44.338  40.002  1.00  0.00           N  
ATOM    680  CA  HIS    69      26.368  43.677  39.536  1.00  0.00           C  
ATOM    681  C   HIS    69      27.474  43.584  40.585  1.00  0.00           C  
ATOM    682  O   HIS    69      28.568  43.099  40.267  1.00  0.00           O  
ATOM    683  CB  HIS    69      26.917  44.393  38.296  1.00  0.00           C  
ATOM    684  CG  HIS    69      25.963  44.409  37.145  1.00  0.00           C  
ATOM    685  CD2 HIS    69      25.207  45.408  36.629  1.00  0.00           C  
ATOM    686  ND1 HIS    69      25.689  43.288  36.389  1.00  0.00           N  
ATOM    687  CE1 HIS    69      24.815  43.600  35.449  1.00  0.00           C  
ATOM    688  NE2 HIS    69      24.505  44.879  35.574  1.00  0.00           N  
ATOM    689  HN  HIS    69      25.201  45.308  40.242  1.00  0.00           H  
ATOM    690  HA  HIS    69      26.120  42.649  39.268  1.00  0.00           H  
ATOM    691  HB1 HIS    69      27.831  43.907  37.953  1.00  0.00           H  
ATOM    692  HB2 HIS    69      27.186  45.420  38.542  1.00  0.00           H  
ATOM    693  HD1 HIS    69      26.042  42.376  36.538  1.00  0.00           H  
ATOM    694  HD2 HIS    69      25.149  46.424  36.990  1.00  0.00           H  
ATOM    695  HE1 HIS    69      24.417  42.914  34.714  1.00  0.00           H  
ATOM    696  HE2 HIS    69      23.876  45.370  35.006  1.00  0.00           H  
ATOM    697  N   ILE    70      27.222  44.021  41.813  1.00  0.00           N  
ATOM    698  CA  ILE    70      28.181  43.945  42.907  1.00  0.00           C  
ATOM    699  C   ILE    70      27.559  43.113  44.017  1.00  0.00           C  
ATOM    700  O   ILE    70      26.377  43.279  44.328  1.00  0.00           O  
ATOM    701  CB  ILE    70      28.554  45.350  43.436  1.00  0.00           C  
ATOM    702  CG1 ILE    70      29.074  46.254  42.300  1.00  0.00           C  
ATOM    703  CG2 ILE    70      29.541  45.241  44.606  1.00  0.00           C  
ATOM    704  CD1 ILE    70      30.359  45.770  41.622  1.00  0.00           C  
ATOM    705  HN  ILE    70      26.283  44.258  42.056  1.00  0.00           H  
ATOM    706  HA  ILE    70      29.071  43.434  42.547  1.00  0.00           H  
ATOM    707  HB  ILE    70      27.641  45.810  43.813  1.00  0.00           H  
ATOM    708 1HG1 ILE    70      29.255  47.248  42.710  1.00  0.00           H  
ATOM    709 2HG1 ILE    70      28.300  46.397  41.544  1.00  0.00           H  
ATOM    710 1HG2 ILE    70      30.390  44.612  44.348  1.00  0.00           H  
ATOM    711 2HG2 ILE    70      29.074  44.812  45.492  1.00  0.00           H  
ATOM    712 3HG2 ILE    70      29.922  46.222  44.891  1.00  0.00           H  
ATOM    713 1HD1 ILE    70      30.187  44.840  41.088  1.00  0.00           H  
ATOM    714 2HD1 ILE    70      31.160  45.609  42.343  1.00  0.00           H  
ATOM    715 3HD1 ILE    70      30.710  46.503  40.895  1.00  0.00           H  
ATOM    716  N   LEU    71      28.357  42.237  44.626  1.00  0.00           N  
ATOM    717  CA  LEU    71      27.866  41.399  45.716  1.00  0.00           C  
ATOM    718  C   LEU    71      27.454  42.235  46.924  1.00  0.00           C  
ATOM    719  O   LEU    71      28.047  43.275  47.222  1.00  0.00           O  
ATOM    720  CB  LEU    71      28.941  40.394  46.136  1.00  0.00           C  
ATOM    721  CG  LEU    71      29.225  39.253  45.161  1.00  0.00           C  
ATOM    722  CD1 LEU    71      30.331  38.344  45.686  1.00  0.00           C  
ATOM    723  CD2 LEU    71      27.940  38.464  44.914  1.00  0.00           C  
ATOM    724  HN  LEU    71      29.303  42.142  44.320  1.00  0.00           H  
ATOM    725  HA  LEU    71      26.973  40.894  45.349  1.00  0.00           H  
ATOM    726  HB1 LEU    71      28.659  39.945  47.091  1.00  0.00           H  
ATOM    727  HB2 LEU    71      29.868  40.932  46.343  1.00  0.00           H  
ATOM    728  HG  LEU    71      29.560  39.675  44.212  1.00  0.00           H  
ATOM    729 1HD1 LEU    71      30.055  37.898  46.643  1.00  0.00           H  
ATOM    730 2HD1 LEU    71      31.254  38.902  45.842  1.00  0.00           H  
ATOM    731 3HD1 LEU    71      30.546  37.535  44.988  1.00  0.00           H  
ATOM    732 1HD2 LEU    71      27.214  39.025  44.329  1.00  0.00           H  
ATOM    733 2HD2 LEU    71      27.467  38.170  45.853  1.00  0.00           H  
ATOM    734 3HD2 LEU    71      28.146  37.549  44.360  1.00  0.00           H  
ATOM    735  N   GLN    72      26.422  41.760  47.626  1.00  0.00           N  
ATOM    736  CA  GLN    72      25.948  42.398  48.843  1.00  0.00           C  
ATOM    737  C   GLN    72      26.962  42.223  49.974  1.00  0.00           C  
ATOM    738  O   GLN    72      27.824  41.340  49.939  1.00  0.00           O  
ATOM    739  CB  GLN    72      24.604  41.811  49.261  1.00  0.00           C  
ATOM    740  CG  GLN    72      23.479  42.095  48.287  1.00  0.00           C  
ATOM    741  CD  GLN    72      22.863  43.466  48.495  1.00  0.00           C  
ATOM    742  NE2 GLN    72      21.569  43.486  48.806  1.00  0.00           N  
ATOM    743  OE1 GLN    72      23.541  44.495  48.392  1.00  0.00           O  
ATOM    744  HN  GLN    72      26.048  40.864  47.392  1.00  0.00           H  
ATOM    745  HA  GLN    72      25.848  43.464  48.631  1.00  0.00           H  
ATOM    746  HB1 GLN    72      24.319  42.177  50.249  1.00  0.00           H  
ATOM    747  HB2 GLN    72      24.715  40.731  49.378  1.00  0.00           H  
ATOM    748  HG1 GLN    72      22.700  41.344  48.422  1.00  0.00           H  
ATOM    749  HG2 GLN    72      23.812  42.011  47.253  1.00  0.00           H  
ATOM    750 1HE2 GLN    72      21.053  42.637  48.896  1.00  0.00           H  
ATOM    751 2HE2 GLN    72      21.149  44.371  48.988  1.00  0.00           H  
ATOM    752  N   ASP    73      26.835  43.080  50.995  1.00  0.00           N  
ATOM    753  CA  ASP    73      27.749  43.046  52.136  1.00  0.00           C  
ATOM    754  C   ASP    73      27.866  41.643  52.719  1.00  0.00           C  
ATOM    755  O   ASP    73      28.963  41.203  53.078  1.00  0.00           O  
ATOM    756  CB  ASP    73      27.281  44.020  53.219  1.00  0.00           C  
ATOM    757  CG  ASP    73      27.520  45.477  52.847  1.00  0.00           C  
ATOM    758  OD1 ASP    73      28.201  45.740  51.839  1.00  0.00           O  
ATOM    759  OD2 ASP    73      27.019  46.361  53.567  1.00  0.00           O1-
ATOM    760  HN  ASP    73      26.038  43.679  51.063  1.00  0.00           H  
ATOM    761  HA  ASP    73      28.738  43.313  51.763  1.00  0.00           H  
ATOM    762  HB1 ASP    73      27.823  43.840  54.149  1.00  0.00           H  
ATOM    763  HB2 ASP    73      26.223  43.869  53.444  1.00  0.00           H  
ATOM    764  N   GLU    74      26.746  40.926  52.808  1.00  0.00           N  
ATOM    765  CA  GLU    74      26.739  39.597  53.411  1.00  0.00           C  
ATOM    766  C   GLU    74      27.619  38.608  52.659  1.00  0.00           C  
ATOM    767  O   GLU    74      28.036  37.603  53.237  1.00  0.00           O  
ATOM    768  CB  GLU    74      25.307  39.056  53.469  1.00  0.00           C  
ATOM    769  CG  GLU    74      24.368  39.839  54.384  1.00  0.00           C  
ATOM    770  CD  GLU    74      23.961  41.189  53.809  1.00  0.00           C  
ATOM    771  OE1 GLU    74      24.000  41.350  52.570  1.00  0.00           O  
ATOM    772  OE2 GLU    74      23.609  42.089  54.605  1.00  0.00           O1-
ATOM    773  HN  GLU    74      25.888  41.372  52.561  1.00  0.00           H  
ATOM    774  HA  GLU    74      27.139  39.710  54.419  1.00  0.00           H  
ATOM    775  HB1 GLU    74      25.342  38.033  53.844  1.00  0.00           H  
ATOM    776  HB2 GLU    74      24.889  38.983  52.463  1.00  0.00           H  
ATOM    777  HG1 GLU    74      24.828  39.991  55.361  1.00  0.00           H  
ATOM    778  HG2 GLU    74      23.453  39.272  54.549  1.00  0.00           H  
ATOM    779  N   ASP    75      27.898  38.857  51.385  1.00  0.00           N  
ATOM    780  CA  ASP    75      28.671  37.946  50.554  1.00  0.00           C  
ATOM    781  C   ASP    75      30.091  38.433  50.318  1.00  0.00           C  
ATOM    782  O   ASP    75      30.799  37.863  49.481  1.00  0.00           O  
ATOM    783  CB  ASP    75      27.966  37.734  49.214  1.00  0.00           C  
ATOM    784  CG  ASP    75      26.711  36.899  49.347  1.00  0.00           C  
ATOM    785  OD1 ASP    75      26.728  35.916  50.121  1.00  0.00           O  
ATOM    786  OD2 ASP    75      25.713  37.229  48.677  1.00  0.00           O1-
ATOM    787  HN  ASP    75      27.563  39.715  50.996  1.00  0.00           H  
ATOM    788  HA  ASP    75      28.769  36.993  51.076  1.00  0.00           H  
ATOM    789  HB1 ASP    75      28.613  37.218  48.504  1.00  0.00           H  
ATOM    790  HB2 ASP    75      27.718  38.698  48.769  1.00  0.00           H  
ATOM    791  N   LEU    76      30.511  39.488  51.011  1.00  0.00           N  
ATOM    792  CA  LEU    76      31.881  39.972  50.931  1.00  0.00           C  
ATOM    793  C   LEU    76      32.733  39.203  51.932  1.00  0.00           C  
ATOM    794  O   LEU    76      32.350  39.049  53.094  1.00  0.00           O  
ATOM    795  CB  LEU    76      31.946  41.475  51.212  1.00  0.00           C  
ATOM    796  CG  LEU    76      31.219  42.384  50.212  1.00  0.00           C  
ATOM    797  CD1 LEU    76      31.455  43.865  50.512  1.00  0.00           C  
ATOM    798  CD2 LEU    76      31.618  42.042  48.776  1.00  0.00           C  
ATOM    799  HN  LEU    76      29.903  39.910  51.688  1.00  0.00           H  
ATOM    800  HA  LEU    76      32.257  39.759  49.929  1.00  0.00           H  
ATOM    801  HB1 LEU    76      32.994  41.776  51.245  1.00  0.00           H  
ATOM    802  HB2 LEU    76      31.552  41.667  52.212  1.00  0.00           H  
ATOM    803  HG  LEU    76      30.150  42.194  50.305  1.00  0.00           H  
ATOM    804 1HD1 LEU    76      32.516  44.110  50.464  1.00  0.00           H  
ATOM    805 2HD1 LEU    76      31.098  44.119  51.512  1.00  0.00           H  
ATOM    806 3HD1 LEU    76      30.929  44.503  49.803  1.00  0.00           H  
ATOM    807 1HD2 LEU    76      31.257  41.055  48.483  1.00  0.00           H  
ATOM    808 2HD2 LEU    76      32.700  42.057  48.650  1.00  0.00           H  
ATOM    809 3HD2 LEU    76      31.187  42.751  48.070  1.00  0.00           H  
ATOM    810  N   GLN    77      33.880  38.711  51.477  1.00  0.00           N  
ATOM    811  CA  GLN    77      34.718  37.879  52.327  1.00  0.00           C  
ATOM    812  C   GLN    77      36.153  37.938  51.821  1.00  0.00           C  
ATOM    813  O   GLN    77      36.389  37.905  50.612  1.00  0.00           O  
ATOM    814  CB  GLN    77      34.205  36.433  52.339  1.00  0.00           C  
ATOM    815  CG  GLN    77      35.066  35.452  53.119  1.00  0.00           C  
ATOM    816  CD  GLN    77      34.559  34.047  52.983  1.00  0.00           C  
ATOM    817  NE2 GLN    77      35.319  33.086  53.493  1.00  0.00           N  
ATOM    818  OE1 GLN    77      33.495  33.821  52.406  1.00  0.00           O  
ATOM    819  HN  GLN    77      34.174  38.903  50.541  1.00  0.00           H  
ATOM    820  HA  GLN    77      34.691  38.303  53.333  1.00  0.00           H  
ATOM    821  HB1 GLN    77      34.122  36.092  51.305  1.00  0.00           H  
ATOM    822  HB2 GLN    77      33.189  36.421  52.738  1.00  0.00           H  
ATOM    823  HG1 GLN    77      35.086  35.719  54.175  1.00  0.00           H  
ATOM    824  HG2 GLN    77      36.095  35.458  52.760  1.00  0.00           H  
ATOM    825 1HE2 GLN    77      36.177  33.315  53.952  1.00  0.00           H  
ATOM    826 2HE2 GLN    77      35.046  32.132  53.402  1.00  0.00           H  
ATOM    827  N   TRP    78      37.100  38.040  52.748  1.00  0.00           N  
ATOM    828  CA  TRP    78      38.513  37.948  52.400  1.00  0.00           C  
ATOM    829  C   TRP    78      38.903  36.481  52.314  1.00  0.00           C  
ATOM    830  O   TRP    78      38.744  35.728  53.282  1.00  0.00           O  
ATOM    831  CB  TRP    78      39.386  38.670  53.423  1.00  0.00           C  
ATOM    832  CG  TRP    78      39.323  40.171  53.348  1.00  0.00           C  
ATOM    833  CD1 TRP    78      38.808  41.014  54.286  1.00  0.00           C  
ATOM    834  CD2 TRP    78      39.808  41.002  52.282  1.00  0.00           C  
ATOM    835  CE2 TRP    78      39.547  42.338  52.643  1.00  0.00           C  
ATOM    836  CE3 TRP    78      40.443  40.746  51.063  1.00  0.00           C  
ATOM    837  NE1 TRP    78      38.933  42.319  53.869  1.00  0.00           N  
ATOM    838  CZ2 TRP    78      39.896  43.419  51.826  1.00  0.00           C  
ATOM    839  CZ3 TRP    78      40.790  41.822  50.251  1.00  0.00           C  
ATOM    840  CH2 TRP    78      40.516  43.140  50.639  1.00  0.00           C  
ATOM    841  HN  TRP    78      36.838  38.094  53.709  1.00  0.00           H  
ATOM    842  HA  TRP    78      38.644  38.416  51.426  1.00  0.00           H  
ATOM    843  HB1 TRP    78      40.432  38.394  53.272  1.00  0.00           H  
ATOM    844  HB2 TRP    78      39.136  38.344  54.433  1.00  0.00           H  
ATOM    845  HD1 TRP    78      38.367  40.707  55.223  1.00  0.00           H  
ATOM    846  HE1 TRP    78      38.651  43.114  54.373  1.00  0.00           H  
ATOM    847  HE3 TRP    78      40.673  39.731  50.778  1.00  0.00           H  
ATOM    848  HZ2 TRP    78      39.688  44.435  52.129  1.00  0.00           H  
ATOM    849  HZ3 TRP    78      41.287  41.632  49.310  1.00  0.00           H  
ATOM    850  HH2 TRP    78      40.803  43.959  49.995  1.00  0.00           H  
ATOM    851  N   VAL    79      39.414  36.081  51.158  1.00  0.00           N  
ATOM    852  CA  VAL    79      39.807  34.705  50.896  1.00  0.00           C  
ATOM    853  C   VAL    79      41.260  34.713  50.460  1.00  0.00           C  
ATOM    854  O   VAL    79      41.649  35.524  49.612  1.00  0.00           O  
ATOM    855  CB  VAL    79      38.917  34.060  49.818  1.00  0.00           C  
ATOM    856  CG1 VAL    79      39.306  32.605  49.606  1.00  0.00           C  
ATOM    857  CG2 VAL    79      37.436  34.188  50.196  1.00  0.00           C  
ATOM    858  HN  VAL    79      39.508  36.753  50.422  1.00  0.00           H  
ATOM    859  HA  VAL    79      39.731  34.137  51.826  1.00  0.00           H  
ATOM    860  HB  VAL    79      39.064  34.591  48.876  1.00  0.00           H  
ATOM    861 1HG1 VAL    79      39.280  32.038  50.537  1.00  0.00           H  
ATOM    862 2HG1 VAL    79      40.301  32.505  49.178  1.00  0.00           H  
ATOM    863 3HG1 VAL    79      38.622  32.123  48.908  1.00  0.00           H  
ATOM    864 1HG2 VAL    79      37.118  35.230  50.245  1.00  0.00           H  
ATOM    865 2HG2 VAL    79      37.233  33.730  51.164  1.00  0.00           H  
ATOM    866 3HG2 VAL    79      36.801  33.699  49.456  1.00  0.00           H  
ATOM    867  N   PHE    80      42.063  33.820  51.032  1.00  0.00           N  
ATOM    868  CA  PHE    80      43.435  33.687  50.559  1.00  0.00           C  
ATOM    869  C   PHE    80      43.460  33.212  49.111  1.00  0.00           C  
ATOM    870  O   PHE    80      42.612  32.427  48.679  1.00  0.00           O  
ATOM    871  CB  PHE    80      44.221  32.716  51.438  1.00  0.00           C  
ATOM    872  CG  PHE    80      44.669  33.309  52.743  1.00  0.00           C  
ATOM    873  CD1 PHE    80      45.270  34.552  52.778  1.00  0.00           C  
ATOM    874  CD2 PHE    80      44.485  32.620  53.931  1.00  0.00           C  
ATOM    875  CE1 PHE    80      45.686  35.108  53.973  1.00  0.00           C  
ATOM    876  CE2 PHE    80      44.898  33.164  55.131  1.00  0.00           C  
ATOM    877  CZ  PHE    80      45.501  34.413  55.148  1.00  0.00           C  
ATOM    878  HN  PHE    80      41.699  33.147  51.674  1.00  0.00           H  
ATOM    879  HA  PHE    80      43.862  34.688  50.567  1.00  0.00           H  
ATOM    880  HB1 PHE    80      45.128  32.390  50.924  1.00  0.00           H  
ATOM    881  HB2 PHE    80      43.639  31.808  51.608  1.00  0.00           H  
ATOM    882  HD1 PHE    80      45.455  35.102  51.870  1.00  0.00           H  
ATOM    883  HD2 PHE    80      44.020  31.642  53.921  1.00  0.00           H  
ATOM    884  HE1 PHE    80      46.160  36.078  53.984  1.00  0.00           H  
ATOM    885  HE2 PHE    80      44.751  32.612  56.049  1.00  0.00           H  
ATOM    886  HZ  PHE    80      45.826  34.839  56.086  1.00  0.00           H  
ATOM    887  N   VAL    81      44.437  33.708  48.358  1.00  0.00           N  
ATOM    888  CA  VAL    81      44.727  33.263  47.003  1.00  0.00           C  
ATOM    889  C   VAL    81      46.178  32.800  46.980  1.00  0.00           C  
ATOM    890  O   VAL    81      47.102  33.594  47.209  1.00  0.00           O  
ATOM    891  CB  VAL    81      44.490  34.364  45.962  1.00  0.00           C  
ATOM    892  CG1 VAL    81      44.645  33.799  44.544  1.00  0.00           C  
ATOM    893  CG2 VAL    81      43.120  34.983  46.139  1.00  0.00           C  
ATOM    894  HN  VAL    81      45.128  34.277  48.800  1.00  0.00           H  
ATOM    895  HA  VAL    81      44.085  32.406  46.784  1.00  0.00           H  
ATOM    896  HB  VAL    81      45.226  35.153  46.111  1.00  0.00           H  
ATOM    897 1HG1 VAL    81      43.947  32.979  44.367  1.00  0.00           H  
ATOM    898 2HG1 VAL    81      45.650  33.415  44.365  1.00  0.00           H  
ATOM    899 3HG1 VAL    81      44.451  34.562  43.791  1.00  0.00           H  
ATOM    900 1HG2 VAL    81      43.035  35.499  47.096  1.00  0.00           H  
ATOM    901 2HG2 VAL    81      42.338  34.223  46.100  1.00  0.00           H  
ATOM    902 3HG2 VAL    81      42.912  35.715  45.358  1.00  0.00           H  
ATOM    903  N   ASN    82      46.382  31.525  46.703  1.00  0.00           N  
ATOM    904  CA  ASN    82      47.716  30.967  46.533  1.00  0.00           C  
ATOM    905  C   ASN    82      47.854  30.546  45.084  1.00  0.00           C  
ATOM    906  O   ASN    82      47.173  29.621  44.633  1.00  0.00           O  
ATOM    907  CB  ASN    82      47.943  29.793  47.476  1.00  0.00           C  
ATOM    908  CG  ASN    82      48.250  30.246  48.883  1.00  0.00           C  
ATOM    909  ND2 ASN    82      49.530  30.288  49.221  1.00  0.00           N  
ATOM    910  OD1 ASN    82      47.350  30.562  49.655  1.00  0.00           O  
ATOM    911  HN  ASN    82      45.607  30.927  46.497  1.00  0.00           H  
ATOM    912  HA  ASN    82      48.462  31.741  46.725  1.00  0.00           H  
ATOM    913  HB1 ASN    82      48.779  29.184  47.128  1.00  0.00           H  
ATOM    914  HB2 ASN    82      47.073  29.136  47.493  1.00  0.00           H  
ATOM    915 1HD2 ASN    82      50.243  30.046  48.563  1.00  0.00           H  
ATOM    916 2HD2 ASN    82      49.757  30.586  50.146  1.00  0.00           H  
ATOM    917  N   ALA    83      48.730  31.223  44.352  1.00  0.00           N  
ATOM    918  CA  ALA    83      48.835  30.922  42.929  1.00  0.00           C  
ATOM    919  C   ALA    83      50.207  31.337  42.428  1.00  0.00           C  
ATOM    920  O   ALA    83      50.752  32.354  42.868  1.00  0.00           O  
ATOM    921  CB  ALA    83      47.738  31.632  42.120  1.00  0.00           C  
ATOM    922  HN  ALA    83      49.380  31.873  44.757  1.00  0.00           H  
ATOM    923  HA  ALA    83      48.753  29.839  42.809  1.00  0.00           H  
ATOM    924  HB1 ALA    83      47.808  32.713  42.219  1.00  0.00           H  
ATOM    925  HB2 ALA    83      46.748  31.324  42.457  1.00  0.00           H  
ATOM    926  HB3 ALA    83      47.809  31.382  41.061  1.00  0.00           H  
ATOM    927  N   GLY    84      50.761  30.533  41.520  1.00  0.00           N  
ATOM    928  CA  GLY    84      52.037  30.837  40.895  1.00  0.00           C  
ATOM    929  C   GLY    84      53.191  31.018  41.851  1.00  0.00           C  
ATOM    930  O   GLY    84      54.173  31.681  41.500  1.00  0.00           O  
ATOM    931  HN  GLY    84      50.310  29.655  41.364  1.00  0.00           H  
ATOM    932  HA1 GLY    84      51.905  31.755  40.321  1.00  0.00           H  
ATOM    933  HA2 GLY    84      52.257  30.020  40.209  1.00  0.00           H  
ATOM    934  N   GLY    85      53.107  30.448  43.057  1.00  0.00           N  
ATOM    935  CA  GLY    85      54.147  30.633  44.053  1.00  0.00           C  
ATOM    936  C   GLY    85      53.976  31.837  44.965  1.00  0.00           C  
ATOM    937  O   GLY    85      54.763  31.990  45.904  1.00  0.00           O  
ATOM    938  HN  GLY    85      52.305  29.895  43.267  1.00  0.00           H  
ATOM    939  HA1 GLY    85      55.117  30.684  43.556  1.00  0.00           H  
ATOM    940  HA2 GLY    85      54.134  29.731  44.665  1.00  0.00           H  
ATOM    941  N   TRP    86      52.987  32.700  44.733  1.00  0.00           N  
ATOM    942  CA  TRP    86      52.739  33.813  45.645  1.00  0.00           C  
ATOM    943  C   TRP    86      51.480  33.573  46.467  1.00  0.00           C  
ATOM    944  O   TRP    86      50.656  32.698  46.157  1.00  0.00           O  
ATOM    945  CB  TRP    86      52.619  35.164  44.907  1.00  0.00           C  
ATOM    946  CG  TRP    86      51.681  35.189  43.737  1.00  0.00           C  
ATOM    947  CD1 TRP    86      52.027  35.129  42.409  1.00  0.00           C  
ATOM    948  CD2 TRP    86      50.251  35.312  43.770  1.00  0.00           C  
ATOM    949  CE2 TRP    86      49.800  35.304  42.431  1.00  0.00           C  
ATOM    950  CE3 TRP    86      49.307  35.413  44.800  1.00  0.00           C  
ATOM    951  NE1 TRP    86      50.902  35.195  41.623  1.00  0.00           N  
ATOM    952  CZ2 TRP    86      48.445  35.388  42.095  1.00  0.00           C  
ATOM    953  CZ3 TRP    86      47.963  35.510  44.463  1.00  0.00           C  
ATOM    954  CH2 TRP    86      47.546  35.493  43.122  1.00  0.00           C  
ATOM    955  HN  TRP    86      52.315  32.510  44.014  1.00  0.00           H  
ATOM    956  HA  TRP    86      53.570  33.893  46.346  1.00  0.00           H  
ATOM    957  HB1 TRP    86      53.598  35.436  44.533  1.00  0.00           H  
ATOM    958  HB2 TRP    86      52.350  35.963  45.599  1.00  0.00           H  
ATOM    959  HD1 TRP    86      53.034  35.022  42.036  1.00  0.00           H  
ATOM    960  HE1 TRP    86      50.919  35.100  40.645  1.00  0.00           H  
ATOM    961  HE3 TRP    86      49.608  35.421  45.832  1.00  0.00           H  
ATOM    962  HZ2 TRP    86      48.111  35.338  41.072  1.00  0.00           H  
ATOM    963  HZ3 TRP    86      47.235  35.576  45.256  1.00  0.00           H  
ATOM    964  HH2 TRP    86      46.492  35.544  42.896  1.00  0.00           H  
ATOM    965  N   MET    87      51.334  34.386  47.520  1.00  0.00           N  
ATOM    966  CA  MET    87      50.201  34.291  48.441  1.00  0.00           C  
ATOM    967  C   MET    87      49.660  35.678  48.751  1.00  0.00           C  
ATOM    968  O   MET    87      50.350  36.499  49.364  1.00  0.00           O  
ATOM    969  CB  MET    87      50.587  33.582  49.744  1.00  0.00           C  
ATOM    970  CG  MET    87      49.400  33.410  50.698  1.00  0.00           C  
ATOM    971  SD  MET    87      49.725  32.264  52.051  1.00  0.00           S  
ATOM    972  CE  MET    87      48.127  32.187  52.865  1.00  0.00           C  
ATOM    973  HN  MET    87      52.051  35.068  47.693  1.00  0.00           H  
ATOM    974  HA  MET    87      49.416  33.718  47.945  1.00  0.00           H  
ATOM    975  HB1 MET    87      51.388  34.124  50.248  1.00  0.00           H  
ATOM    976  HB2 MET    87      50.992  32.602  49.495  1.00  0.00           H  
ATOM    977  HG1 MET    87      48.536  33.033  50.148  1.00  0.00           H  
ATOM    978  HG2 MET    87      49.085  34.366  51.117  1.00  0.00           H  
ATOM    979  HE1 MET    87      47.350  31.972  52.130  1.00  0.00           H  
ATOM    980  HE2 MET    87      47.890  33.143  53.330  1.00  0.00           H  
ATOM    981  HE3 MET    87      48.113  31.397  53.615  1.00  0.00           H  
ATOM    982  N   GLY    88      48.419  35.922  48.351  1.00  0.00           N  
ATOM    983  CA  GLY    88      47.723  37.135  48.724  1.00  0.00           C  
ATOM    984  C   GLY    88      46.318  36.810  49.174  1.00  0.00           C  
ATOM    985  O   GLY    88      46.040  35.683  49.592  1.00  0.00           O  
ATOM    986  HN  GLY    88      47.907  35.171  47.927  1.00  0.00           H  
ATOM    987  HA1 GLY    88      47.705  37.782  47.847  1.00  0.00           H  
ATOM    988  HA2 GLY    88      48.248  37.644  49.535  1.00  0.00           H  
ATOM    989  N   SER    89      45.420  37.782  49.091  1.00  0.00           N  
ATOM    990  CA  SER    89      44.034  37.578  49.453  1.00  0.00           C  
ATOM    991  C   SER    89      43.177  38.542  48.651  1.00  0.00           C  
ATOM    992  O   SER    89      43.627  39.605  48.208  1.00  0.00           O  
ATOM    993  CB  SER    89      43.779  37.760  50.954  1.00  0.00           C  
ATOM    994  OG  SER    89      43.651  39.122  51.287  1.00  0.00           O  
ATOM    995  HN  SER    89      45.693  38.691  48.765  1.00  0.00           H  
ATOM    996  HA  SER    89      43.778  36.563  49.144  1.00  0.00           H  
ATOM    997  HB1 SER    89      44.550  37.282  51.565  1.00  0.00           H  
ATOM    998  HB2 SER    89      42.836  37.276  51.220  1.00  0.00           H  
ATOM    999  HG  SER    89      44.388  39.594  50.907  1.00  0.00           H  
ATOM   1000  N   MET    90      41.925  38.144  48.477  1.00  0.00           N  
ATOM   1001  CA  MET    90      41.004  38.848  47.613  1.00  0.00           C  
ATOM   1002  C   MET    90      39.666  39.000  48.309  1.00  0.00           C  
ATOM   1003  O   MET    90      39.303  38.219  49.198  1.00  0.00           O  
ATOM   1004  CB  MET    90      40.789  38.096  46.311  1.00  0.00           C  
ATOM   1005  CG  MET    90      40.099  36.785  46.582  1.00  0.00           C  
ATOM   1006  SD  MET    90      39.091  36.210  45.234  1.00  0.00           S  
ATOM   1007  CE  MET    90      38.299  34.795  45.999  1.00  0.00           C  
ATOM   1008  HN  MET    90      41.594  37.318  48.939  1.00  0.00           H  
ATOM   1009  HA  MET    90      41.421  39.832  47.431  1.00  0.00           H  
ATOM   1010  HB1 MET    90      41.730  37.931  45.788  1.00  0.00           H  
ATOM   1011  HB2 MET    90      40.173  38.706  45.648  1.00  0.00           H  
ATOM   1012  HG1 MET    90      39.423  36.771  47.429  1.00  0.00           H  
ATOM   1013  HG2 MET    90      40.824  36.015  46.836  1.00  0.00           H  
ATOM   1014  HE1 MET    90      37.592  35.120  46.762  1.00  0.00           H  
ATOM   1015  HE2 MET    90      39.049  34.171  46.487  1.00  0.00           H  
ATOM   1016  HE3 MET    90      37.787  34.180  45.261  1.00  0.00           H  
ATOM   1017  N   CYS    91      38.942  40.024  47.885  1.00  0.00           N  
ATOM   1018  CA  CYS    91      37.534  40.194  48.208  1.00  0.00           C  
ATOM   1019  C   CYS    91      36.820  40.396  46.883  1.00  0.00           C  
ATOM   1020  O   CYS    91      36.975  41.446  46.248  1.00  0.00           O  
ATOM   1021  CB  CYS    91      37.303  41.369  49.154  1.00  0.00           C  
ATOM   1022  SG  CYS    91      35.557  41.660  49.513  1.00  0.00           S  
ATOM   1023  HN  CYS    91      39.364  40.655  47.234  1.00  0.00           H  
ATOM   1024  HA  CYS    91      37.167  39.276  48.671  1.00  0.00           H  
ATOM   1025  HB1 CYS    91      37.730  42.282  48.740  1.00  0.00           H  
ATOM   1026  HB2 CYS    91      37.815  41.182  50.097  1.00  0.00           H  
ATOM   1027  HG  CYS    91      34.924  42.045  48.401  1.00  0.00           H  
ATOM   1028  N   LEU    92      36.083  39.377  46.450  1.00  0.00           N  
ATOM   1029  CA  LEU    92      35.409  39.437  45.163  1.00  0.00           C  
ATOM   1030  C   LEU    92      34.197  40.351  45.256  1.00  0.00           C  
ATOM   1031  O   LEU    92      33.373  40.201  46.165  1.00  0.00           O  
ATOM   1032  CB  LEU    92      34.981  38.041  44.722  1.00  0.00           C  
ATOM   1033  CG  LEU    92      34.458  38.025  43.287  1.00  0.00           C  
ATOM   1034  CD1 LEU    92      35.640  38.071  42.318  1.00  0.00           C  
ATOM   1035  CD2 LEU    92      33.596  36.816  43.051  1.00  0.00           C  
ATOM   1036  HN  LEU    92      35.895  38.621  47.076  1.00  0.00           H  
ATOM   1037  HA  LEU    92      36.123  39.852  44.452  1.00  0.00           H  
ATOM   1038  HB1 LEU    92      34.205  37.684  45.403  1.00  0.00           H  
ATOM   1039  HB2 LEU    92      35.808  37.337  44.827  1.00  0.00           H  
ATOM   1040  HG  LEU    92      33.819  38.886  43.097  1.00  0.00           H  
ATOM   1041 1HD1 LEU    92      36.412  37.346  42.580  1.00  0.00           H  
ATOM   1042 2HD1 LEU    92      36.081  39.061  42.296  1.00  0.00           H  
ATOM   1043 3HD1 LEU    92      35.334  37.858  41.297  1.00  0.00           H  
ATOM   1044 1HD2 LEU    92      32.754  36.792  43.745  1.00  0.00           H  
ATOM   1045 2HD2 LEU    92      34.157  35.893  43.196  1.00  0.00           H  
ATOM   1046 3HD2 LEU    92      33.176  36.793  42.050  1.00  0.00           H  
ATOM   1047  N   LEU    93      34.084  41.296  44.316  1.00  0.00           N  
ATOM   1048  CA  LEU    93      32.926  42.168  44.209  1.00  0.00           C  
ATOM   1049  C   LEU    93      32.023  41.818  43.040  1.00  0.00           C  
ATOM   1050  O   LEU    93      30.809  42.024  43.114  1.00  0.00           O  
ATOM   1051  CB  LEU    93      33.386  43.623  44.047  1.00  0.00           C  
ATOM   1052  CG  LEU    93      34.421  44.089  45.070  1.00  0.00           C  
ATOM   1053  CD1 LEU    93      34.827  45.546  44.807  1.00  0.00           C  
ATOM   1054  CD2 LEU    93      33.862  43.929  46.479  1.00  0.00           C  
ATOM   1055  HN  LEU    93      34.818  41.378  43.641  1.00  0.00           H  
ATOM   1056  HA  LEU    93      32.329  42.072  45.118  1.00  0.00           H  
ATOM   1057  HB1 LEU    93      32.521  44.284  44.082  1.00  0.00           H  
ATOM   1058  HB2 LEU    93      33.818  43.754  43.053  1.00  0.00           H  
ATOM   1059  HG  LEU    93      35.321  43.477  44.992  1.00  0.00           H  
ATOM   1060 1HD1 LEU    93      33.963  46.211  44.833  1.00  0.00           H  
ATOM   1061 2HD1 LEU    93      35.301  45.656  43.832  1.00  0.00           H  
ATOM   1062 3HD1 LEU    93      35.535  45.896  45.559  1.00  0.00           H  
ATOM   1063 1HD2 LEU    93      33.693  42.882  46.730  1.00  0.00           H  
ATOM   1064 2HD2 LEU    93      32.917  44.459  46.603  1.00  0.00           H  
ATOM   1065 3HD2 LEU    93      34.558  44.319  47.223  1.00  0.00           H  
ATOM   1066  N   HIS    94      32.590  41.299  41.961  1.00  0.00           N  
ATOM   1067  CA  HIS    94      31.816  41.035  40.761  1.00  0.00           C  
ATOM   1068  C   HIS    94      32.528  39.960  39.965  1.00  0.00           C  
ATOM   1069  O   HIS    94      33.759  39.941  39.914  1.00  0.00           O  
ATOM   1070  CB  HIS    94      31.655  42.297  39.912  1.00  0.00           C  
ATOM   1071  CG  HIS    94      31.199  42.025  38.512  1.00  0.00           C  
ATOM   1072  CD2 HIS    94      31.899  41.777  37.379  1.00  0.00           C  
ATOM   1073  ND1 HIS    94      29.867  41.973  38.160  1.00  0.00           N  
ATOM   1074  CE1 HIS    94      29.767  41.713  36.869  1.00  0.00           C  
ATOM   1075  NE2 HIS    94      30.985  41.591  36.371  1.00  0.00           N  
ATOM   1076  HN  HIS    94      33.574  41.101  41.950  1.00  0.00           H  
ATOM   1077  HA  HIS    94      30.841  40.645  41.063  1.00  0.00           H  
ATOM   1078  HB1 HIS    94      32.609  42.815  39.843  1.00  0.00           H  
ATOM   1079  HB2 HIS    94      30.968  42.982  40.399  1.00  0.00           H  
ATOM   1080  HD1 HIS    94      29.074  42.065  38.750  1.00  0.00           H  
ATOM   1081  HD2 HIS    94      32.973  41.751  37.277  1.00  0.00           H  
ATOM   1082  HE1 HIS    94      28.838  41.623  36.316  1.00  0.00           H  
ATOM   1083  HE2 HIS    94      31.183  41.406  35.424  1.00  0.00           H  
ATOM   1084  N   ALA    95      31.756  39.077  39.338  1.00  0.00           N  
ATOM   1085  CA  ALA    95      32.367  38.038  38.521  1.00  0.00           C  
ATOM   1086  C   ALA    95      31.318  37.456  37.597  1.00  0.00           C  
ATOM   1087  O   ALA    95      30.185  37.197  38.017  1.00  0.00           O  
ATOM   1088  CB  ALA    95      33.001  36.936  39.385  1.00  0.00           C  
ATOM   1089  HN  ALA    95      30.757  39.045  39.424  1.00  0.00           H  
ATOM   1090  HA  ALA    95      33.134  38.516  37.911  1.00  0.00           H  
ATOM   1091  HB1 ALA    95      32.270  36.356  39.934  1.00  0.00           H  
ATOM   1092  HB2 ALA    95      33.708  37.365  40.085  1.00  0.00           H  
ATOM   1093  HB3 ALA    95      33.571  36.248  38.763  1.00  0.00           H  
ATOM   1094  N   SER    96      31.703  37.271  36.340  1.00  0.00           N  
ATOM   1095  CA  SER    96      30.864  36.660  35.329  1.00  0.00           C  
ATOM   1096  C   SER    96      31.759  35.785  34.469  1.00  0.00           C  
ATOM   1097  O   SER    96      32.942  35.587  34.764  1.00  0.00           O  
ATOM   1098  CB  SER    96      30.155  37.718  34.477  1.00  0.00           C  
ATOM   1099  OG  SER    96      31.090  38.307  33.591  1.00  0.00           O  
ATOM   1100  HN  SER    96      32.636  37.493  36.046  1.00  0.00           H  
ATOM   1101  HA  SER    96      30.123  36.049  35.825  1.00  0.00           H  
ATOM   1102  HB1 SER    96      29.709  38.476  35.130  1.00  0.00           H  
ATOM   1103  HB2 SER    96      29.332  37.263  33.914  1.00  0.00           H  
ATOM   1104  HG  SER    96      30.691  38.998  33.053  1.00  0.00           H  
ATOM   1105  N   LEU    97      31.190  35.288  33.376  1.00  0.00           N  
ATOM   1106  CA  LEU    97      31.977  34.561  32.391  1.00  0.00           C  
ATOM   1107  C   LEU    97      33.078  35.429  31.789  1.00  0.00           C  
ATOM   1108  O   LEU    97      34.139  34.910  31.426  1.00  0.00           O  
ATOM   1109  CB  LEU    97      31.052  34.036  31.290  1.00  0.00           C  
ATOM   1110  CG  LEU    97      31.557  32.889  30.429  1.00  0.00           C  
ATOM   1111  CD1 LEU    97      31.700  31.643  31.275  1.00  0.00           C  
ATOM   1112  CD2 LEU    97      30.604  32.652  29.262  1.00  0.00           C  
ATOM   1113  HN  LEU    97      30.235  35.509  33.197  1.00  0.00           H  
ATOM   1114  HA  LEU    97      32.448  33.742  32.936  1.00  0.00           H  
ATOM   1115  HB1 LEU    97      30.758  34.869  30.650  1.00  0.00           H  
ATOM   1116  HB2 LEU    97      30.123  33.707  31.757  1.00  0.00           H  
ATOM   1117  HG  LEU    97      32.535  33.154  30.024  1.00  0.00           H  
ATOM   1118 1HD1 LEU    97      30.752  31.359  31.734  1.00  0.00           H  
ATOM   1119 2HD1 LEU    97      32.428  31.774  32.075  1.00  0.00           H  
ATOM   1120 3HD1 LEU    97      32.038  30.800  30.672  1.00  0.00           H  
ATOM   1121 1HD2 LEU    97      30.513  33.543  28.641  1.00  0.00           H  
ATOM   1122 2HD2 LEU    97      29.606  32.387  29.613  1.00  0.00           H  
ATOM   1123 3HD2 LEU    97      30.958  31.840  28.626  1.00  0.00           H  
ATOM   1124  N   THR    98      32.860  36.750  31.690  1.00  0.00           N  
ATOM   1125  CA  THR    98      33.712  37.617  30.887  1.00  0.00           C  
ATOM   1126  C   THR    98      34.382  38.755  31.649  1.00  0.00           C  
ATOM   1127  O   THR    98      35.275  39.401  31.088  1.00  0.00           O  
ATOM   1128  CB  THR    98      32.910  38.226  29.726  1.00  0.00           C  
ATOM   1129  CG2 THR    98      32.351  37.134  28.829  1.00  0.00           C  
ATOM   1130  OG1 THR    98      31.826  39.002  30.250  1.00  0.00           O  
ATOM   1131  HN  THR    98      32.054  37.180  32.100  1.00  0.00           H  
ATOM   1132  HA  THR    98      34.494  36.996  30.483  1.00  0.00           H  
ATOM   1133  HB  THR    98      33.600  38.836  29.126  1.00  0.00           H  
ATOM   1134  HG1 THR    98      31.785  39.908  29.924  1.00  0.00           H  
ATOM   1135 1HG2 THR    98      31.622  36.518  29.352  1.00  0.00           H  
ATOM   1136 2HG2 THR    98      33.145  36.483  28.462  1.00  0.00           H  
ATOM   1137 3HG2 THR    98      31.848  37.568  27.966  1.00  0.00           H  
ATOM   1138  N   GLU    99      33.978  39.034  32.887  1.00  0.00           N  
ATOM   1139  CA  GLU    99      34.583  40.103  33.669  1.00  0.00           C  
ATOM   1140  C   GLU    99      34.696  39.667  35.119  1.00  0.00           C  
ATOM   1141  O   GLU    99      33.997  38.757  35.575  1.00  0.00           O  
ATOM   1142  CB  GLU    99      33.769  41.408  33.606  1.00  0.00           C  
ATOM   1143  CG  GLU    99      33.742  42.093  32.249  1.00  0.00           C  
ATOM   1144  CD  GLU    99      32.782  43.277  32.211  1.00  0.00           C  
ATOM   1145  OE1 GLU    99      31.552  43.048  32.195  1.00  0.00           O  
ATOM   1146  OE2 GLU    99      33.253  44.434  32.206  1.00  0.00           O1-
ATOM   1147  HN  GLU    99      33.245  38.502  33.315  1.00  0.00           H  
ATOM   1148  HA  GLU    99      35.590  40.264  33.289  1.00  0.00           H  
ATOM   1149  HB1 GLU    99      34.163  42.126  34.326  1.00  0.00           H  
ATOM   1150  HB2 GLU    99      32.745  41.196  33.917  1.00  0.00           H  
ATOM   1151  HG1 GLU    99      33.422  41.382  31.490  1.00  0.00           H  
ATOM   1152  HG2 GLU    99      34.745  42.418  31.968  1.00  0.00           H  
ATOM   1153  N   TYR   100      35.594  40.332  35.839  1.00  0.00           N  
ATOM   1154  CA  TYR   100      35.533  40.290  37.292  1.00  0.00           C  
ATOM   1155  C   TYR   100      36.103  41.591  37.847  1.00  0.00           C  
ATOM   1156  O   TYR   100      36.853  42.292  37.167  1.00  0.00           O  
ATOM   1157  CB  TYR   100      36.265  39.066  37.868  1.00  0.00           C  
ATOM   1158  CG  TYR   100      37.780  39.118  37.810  1.00  0.00           C  
ATOM   1159  CD1 TYR   100      38.519  39.736  38.815  1.00  0.00           C  
ATOM   1160  CD2 TYR   100      38.472  38.534  36.762  1.00  0.00           C  
ATOM   1161  CE1 TYR   100      39.901  39.769  38.766  1.00  0.00           C  
ATOM   1162  CE2 TYR   100      39.847  38.572  36.701  1.00  0.00           C  
ATOM   1163  CZ  TYR   100      40.557  39.186  37.698  1.00  0.00           C  
ATOM   1164  OH  TYR   100      41.929  39.217  37.627  1.00  0.00           O  
ATOM   1165  HN  TYR   100      36.216  40.975  35.380  1.00  0.00           H  
ATOM   1166  HA  TYR   100      34.482  40.241  37.569  1.00  0.00           H  
ATOM   1167  HB1 TYR   100      35.917  38.162  37.367  1.00  0.00           H  
ATOM   1168  HB2 TYR   100      35.976  38.941  38.913  1.00  0.00           H  
ATOM   1169  HD1 TYR   100      38.016  40.193  39.655  1.00  0.00           H  
ATOM   1170  HD2 TYR   100      37.906  38.046  35.987  1.00  0.00           H  
ATOM   1171  HE1 TYR   100      40.426  40.248  39.577  1.00  0.00           H  
ATOM   1172  HE2 TYR   100      40.369  38.112  35.875  1.00  0.00           H  
ATOM   1173  HH  TYR   100      42.297  39.816  38.230  1.00  0.00           H  
ATOM   1174  N   VAL   101      35.704  41.909  39.079  1.00  0.00           N  
ATOM   1175  CA  VAL   101      36.235  43.024  39.858  1.00  0.00           C  
ATOM   1176  C   VAL   101      36.497  42.519  41.272  1.00  0.00           C  
ATOM   1177  O   VAL   101      35.619  41.905  41.892  1.00  0.00           O  
ATOM   1178  CB  VAL   101      35.267  44.225  39.901  1.00  0.00           C  
ATOM   1179  CG1 VAL   101      35.881  45.359  40.702  1.00  0.00           C  
ATOM   1180  CG2 VAL   101      34.901  44.701  38.496  1.00  0.00           C  
ATOM   1181  HN  VAL   101      35.123  41.257  39.572  1.00  0.00           H  
ATOM   1182  HA  VAL   101      37.182  43.317  39.403  1.00  0.00           H  
ATOM   1183  HB  VAL   101      34.353  43.920  40.408  1.00  0.00           H  
ATOM   1184 1HG1 VAL   101      36.849  45.655  40.292  1.00  0.00           H  
ATOM   1185 2HG1 VAL   101      36.031  45.093  41.748  1.00  0.00           H  
ATOM   1186 3HG1 VAL   101      35.238  46.239  40.686  1.00  0.00           H  
ATOM   1187 1HG2 VAL   101      34.560  43.902  37.840  1.00  0.00           H  
ATOM   1188 2HG2 VAL   101      35.752  45.197  38.037  1.00  0.00           H  
ATOM   1189 3HG2 VAL   101      34.101  45.441  38.539  1.00  0.00           H  
ATOM   1190  N   LEU   102      37.693  42.769  41.789  1.00  0.00           N  
ATOM   1191  CA  LEU   102      37.950  42.341  43.153  1.00  0.00           C  
ATOM   1192  C   LEU   102      38.950  43.281  43.800  1.00  0.00           C  
ATOM   1193  O   LEU   102      39.681  44.004  43.123  1.00  0.00           O  
ATOM   1194  CB  LEU   102      38.442  40.882  43.195  1.00  0.00           C  
ATOM   1195  CG  LEU   102      39.657  40.444  42.366  1.00  0.00           C  
ATOM   1196  CD1 LEU   102      40.956  40.813  43.063  1.00  0.00           C  
ATOM   1197  CD2 LEU   102      39.617  38.938  42.096  1.00  0.00           C  
ATOM   1198  HN  LEU   102      38.380  43.314  41.299  1.00  0.00           H  
ATOM   1199  HA  LEU   102      37.026  42.436  43.728  1.00  0.00           H  
ATOM   1200  HB1 LEU   102      37.601  40.294  42.851  1.00  0.00           H  
ATOM   1201  HB2 LEU   102      38.584  40.575  44.233  1.00  0.00           H  
ATOM   1202  HG  LEU   102      39.617  40.969  41.414  1.00  0.00           H  
ATOM   1203 1HD1 LEU   102      41.010  40.352  44.050  1.00  0.00           H  
ATOM   1204 2HD1 LEU   102      41.075  41.886  43.192  1.00  0.00           H  
ATOM   1205 3HD1 LEU   102      41.812  40.461  42.487  1.00  0.00           H  
ATOM   1206 1HD2 LEU   102      38.685  38.641  41.615  1.00  0.00           H  
ATOM   1207 2HD2 LEU   102      39.711  38.362  43.017  1.00  0.00           H  
ATOM   1208 3HD2 LEU   102      40.427  38.641  41.433  1.00  0.00           H  
ATOM   1209  N   LEU   103      38.951  43.286  45.132  1.00  0.00           N  
ATOM   1210  CA  LEU   103      40.035  43.901  45.887  1.00  0.00           C  
ATOM   1211  C   LEU   103      41.090  42.834  46.135  1.00  0.00           C  
ATOM   1212  O   LEU   103      40.756  41.679  46.414  1.00  0.00           O  
ATOM   1213  CB  LEU   103      39.530  44.477  47.213  1.00  0.00           C  
ATOM   1214  CG  LEU   103      38.211  45.269  47.141  1.00  0.00           C  
ATOM   1215  CD1 LEU   103      37.693  45.599  48.534  1.00  0.00           C  
ATOM   1216  CD2 LEU   103      38.371  46.533  46.306  1.00  0.00           C  
ATOM   1217  HN  LEU   103      38.294  42.706  45.616  1.00  0.00           H  
ATOM   1218  HA  LEU   103      40.463  44.705  45.284  1.00  0.00           H  
ATOM   1219  HB1 LEU   103      40.309  45.093  47.664  1.00  0.00           H  
ATOM   1220  HB2 LEU   103      39.372  43.653  47.910  1.00  0.00           H  
ATOM   1221  HG  LEU   103      37.444  44.654  46.668  1.00  0.00           H  
ATOM   1222 1HD1 LEU   103      38.470  46.048  49.146  1.00  0.00           H  
ATOM   1223 2HD1 LEU   103      37.360  44.700  49.053  1.00  0.00           H  
ATOM   1224 3HD1 LEU   103      36.853  46.291  48.496  1.00  0.00           H  
ATOM   1225 1HD2 LEU   103      38.630  46.296  45.273  1.00  0.00           H  
ATOM   1226 2HD2 LEU   103      39.157  47.173  46.707  1.00  0.00           H  
ATOM   1227 3HD2 LEU   103      37.449  47.114  46.287  1.00  0.00           H  
ATOM   1228  N   PHE   104      42.357  43.203  46.000  1.00  0.00           N  
ATOM   1229  CA  PHE   104      43.427  42.219  46.110  1.00  0.00           C  
ATOM   1230  C   PHE   104      44.635  42.815  46.808  1.00  0.00           C  
ATOM   1231  O   PHE   104      44.989  43.973  46.590  1.00  0.00           O  
ATOM   1232  CB  PHE   104      43.877  41.704  44.743  1.00  0.00           C  
ATOM   1233  CG  PHE   104      44.976  40.688  44.817  1.00  0.00           C  
ATOM   1234  CD1 PHE   104      44.686  39.359  45.104  1.00  0.00           C  
ATOM   1235  CD2 PHE   104      46.297  41.057  44.623  1.00  0.00           C  
ATOM   1236  CE1 PHE   104      45.692  38.418  45.176  1.00  0.00           C  
ATOM   1237  CE2 PHE   104      47.316  40.116  44.689  1.00  0.00           C  
ATOM   1238  CZ  PHE   104      47.014  38.792  44.965  1.00  0.00           C  
ATOM   1239  HN  PHE   104      42.604  44.158  45.816  1.00  0.00           H  
ATOM   1240  HA  PHE   104      43.071  41.390  46.721  1.00  0.00           H  
ATOM   1241  HB1 PHE   104      44.192  42.536  44.110  1.00  0.00           H  
ATOM   1242  HB2 PHE   104      43.040  41.243  44.241  1.00  0.00           H  
ATOM   1243  HD1 PHE   104      43.664  39.057  45.282  1.00  0.00           H  
ATOM   1244  HD2 PHE   104      46.546  42.089  44.418  1.00  0.00           H  
ATOM   1245  HE1 PHE   104      45.452  37.389  45.398  1.00  0.00           H  
ATOM   1246  HE2 PHE   104      48.342  40.419  44.536  1.00  0.00           H  
ATOM   1247  HZ  PHE   104      47.816  38.072  45.020  1.00  0.00           H  
ATOM   1248  N   GLY   105      45.304  41.999  47.605  1.00  0.00           N  
ATOM   1249  CA  GLY   105      46.573  42.442  48.145  1.00  0.00           C  
ATOM   1250  C   GLY   105      47.160  41.436  49.101  1.00  0.00           C  
ATOM   1251  O   GLY   105      46.774  40.268  49.119  1.00  0.00           O  
ATOM   1252  HN  GLY   105      44.975  41.070  47.797  1.00  0.00           H  
ATOM   1253  HA1 GLY   105      46.431  43.396  48.637  1.00  0.00           H  
ATOM   1254  HA2 GLY   105      47.258  42.584  47.308  1.00  0.00           H  
ATOM   1255  N   THR   106      48.110  41.909  49.898  1.00  0.00           N  
ATOM   1256  CA  THR   106      48.858  41.014  50.758  1.00  0.00           C  
ATOM   1257  C   THR   106      49.439  41.787  51.931  1.00  0.00           C  
ATOM   1258  O   THR   106      49.810  42.967  51.810  1.00  0.00           O  
ATOM   1259  CB  THR   106      49.965  40.298  49.979  1.00  0.00           C  
ATOM   1260  CG2 THR   106      50.971  41.300  49.406  1.00  0.00           C  
ATOM   1261  OG1 THR   106      50.643  39.389  50.850  1.00  0.00           O  
ATOM   1262  HN  THR   106      48.325  42.890  49.927  1.00  0.00           H  
ATOM   1263  HA  THR   106      48.151  40.284  51.158  1.00  0.00           H  
ATOM   1264  HB  THR   106      49.493  39.742  49.160  1.00  0.00           H  
ATOM   1265  HG1 THR   106      51.279  38.876  50.349  1.00  0.00           H  
ATOM   1266 1HG2 THR   106      51.517  41.830  50.189  1.00  0.00           H  
ATOM   1267 2HG2 THR   106      50.490  42.046  48.774  1.00  0.00           H  
ATOM   1268 3HG2 THR   106      51.719  40.799  48.794  1.00  0.00           H  
ATOM   1269  N   ALA   107      49.490  41.096  53.072  1.00  0.00           N  
ATOM   1270  CA  ALA   107      50.116  41.585  54.286  1.00  0.00           C  
ATOM   1271  C   ALA   107      51.463  40.922  54.546  1.00  0.00           C  
ATOM   1272  O   ALA   107      52.043  41.125  55.618  1.00  0.00           O  
ATOM   1273  CB  ALA   107      49.179  41.385  55.482  1.00  0.00           C  
ATOM   1274  HN  ALA   107      49.212  40.138  53.018  1.00  0.00           H  
ATOM   1275  HA  ALA   107      50.300  42.654  54.170  1.00  0.00           H  
ATOM   1276  HB1 ALA   107      48.974  40.329  55.657  1.00  0.00           H  
ATOM   1277  HB2 ALA   107      48.228  41.892  55.320  1.00  0.00           H  
ATOM   1278  HB3 ALA   107      49.615  41.794  56.395  1.00  0.00           H  
ATOM   1279  N   VAL   108      51.970  40.128  53.596  1.00  0.00           N  
ATOM   1280  CA  VAL   108      53.312  39.558  53.658  1.00  0.00           C  
ATOM   1281  C   VAL   108      54.051  39.954  52.386  1.00  0.00           C  
ATOM   1282  O   VAL   108      53.443  40.292  51.371  1.00  0.00           O  
ATOM   1283  CB  VAL   108      53.300  38.012  53.804  1.00  0.00           C  
ATOM   1284  CG1 VAL   108      52.623  37.595  55.099  1.00  0.00           C  
ATOM   1285  CG2 VAL   108      52.592  37.364  52.610  1.00  0.00           C  
ATOM   1286  HN  VAL   108      51.519  40.021  52.705  1.00  0.00           H  
ATOM   1287  HA  VAL   108      53.845  40.004  54.500  1.00  0.00           H  
ATOM   1288  HB  VAL   108      54.332  37.655  53.828  1.00  0.00           H  
ATOM   1289 1HG1 VAL   108      51.571  37.881  55.115  1.00  0.00           H  
ATOM   1290 2HG1 VAL   108      53.105  38.063  55.958  1.00  0.00           H  
ATOM   1291 3HG1 VAL   108      52.675  36.515  55.240  1.00  0.00           H  
ATOM   1292 1HG2 VAL   108      53.077  37.608  51.667  1.00  0.00           H  
ATOM   1293 2HG2 VAL   108      51.545  37.658  52.557  1.00  0.00           H  
ATOM   1294 3HG2 VAL   108      52.613  36.278  52.697  1.00  0.00           H  
ATOM   1295  N   ASP   109      55.383  39.909  52.446  1.00  0.00           N  
ATOM   1296  CA  ASP   109      56.179  40.022  51.228  1.00  0.00           C  
ATOM   1297  C   ASP   109      56.067  38.734  50.434  1.00  0.00           C  
ATOM   1298  O   ASP   109      56.282  37.647  50.982  1.00  0.00           O  
ATOM   1299  CB  ASP   109      57.644  40.293  51.555  1.00  0.00           C  
ATOM   1300  CG  ASP   109      57.827  41.536  52.399  1.00  0.00           C  
ATOM   1301  OD1 ASP   109      57.276  42.588  52.019  1.00  0.00           O  
ATOM   1302  OD2 ASP   109      58.484  41.437  53.450  1.00  0.00           O1-
ATOM   1303  HN  ASP   109      55.878  39.715  53.290  1.00  0.00           H  
ATOM   1304  HA  ASP   109      55.769  40.851  50.646  1.00  0.00           H  
ATOM   1305  HB1 ASP   109      58.219  40.425  50.638  1.00  0.00           H  
ATOM   1306  HB2 ASP   109      58.081  39.440  52.079  1.00  0.00           H  
ATOM   1307  N   THR   110      55.750  38.851  49.143  1.00  0.00           N  
ATOM   1308  CA  THR   110      55.513  37.657  48.339  1.00  0.00           C  
ATOM   1309  C   THR   110      55.744  37.975  46.867  1.00  0.00           C  
ATOM   1310  O   THR   110      55.805  39.138  46.463  1.00  0.00           O  
ATOM   1311  CB  THR   110      54.088  37.125  48.554  1.00  0.00           C  
ATOM   1312  CG2 THR   110      53.075  38.011  47.837  1.00  0.00           C  
ATOM   1313  OG1 THR   110      53.979  35.788  48.049  1.00  0.00           O  
ATOM   1314  HN  THR   110      55.638  39.764  48.739  1.00  0.00           H  
ATOM   1315  HA  THR   110      56.272  36.931  48.638  1.00  0.00           H  
ATOM   1316  HB  THR   110      53.848  37.135  49.623  1.00  0.00           H  
ATOM   1317  HG1 THR   110      54.528  35.193  48.561  1.00  0.00           H  
ATOM   1318 1HG2 THR   110      53.169  37.928  46.755  1.00  0.00           H  
ATOM   1319 2HG2 THR   110      53.189  39.059  48.119  1.00  0.00           H  
ATOM   1320 3HG2 THR   110      52.059  37.708  48.082  1.00  0.00           H  
ATOM   1321  N   GLY   111      55.864  36.921  46.067  1.00  0.00           N  
ATOM   1322  CA  GLY   111      56.034  37.091  44.637  1.00  0.00           C  
ATOM   1323  C   GLY   111      56.035  35.752  43.932  1.00  0.00           C  
ATOM   1324  O   GLY   111      56.150  34.691  44.554  1.00  0.00           O  
ATOM   1325  HN  GLY   111      55.748  35.984  46.404  1.00  0.00           H  
ATOM   1326  HA1 GLY   111      56.974  37.615  44.460  1.00  0.00           H  
ATOM   1327  HA2 GLY   111      55.200  37.694  44.275  1.00  0.00           H  
ATOM   1328  N   GLY   112      55.901  35.826  42.613  1.00  0.00           N  
ATOM   1329  CA  GLY   112      55.908  34.618  41.804  1.00  0.00           C  
ATOM   1330  C   GLY   112      55.437  34.894  40.396  1.00  0.00           C  
ATOM   1331  O   GLY   112      55.613  35.994  39.869  1.00  0.00           O  
ATOM   1332  HN  GLY   112      55.790  36.709  42.155  1.00  0.00           H  
ATOM   1333  HA1 GLY   112      55.257  33.883  42.283  1.00  0.00           H  
ATOM   1334  HA2 GLY   112      56.928  34.234  41.789  1.00  0.00           H  
ATOM   1335  N   HIS   113      54.846  33.876  39.795  1.00  0.00           N  
ATOM   1336  CA  HIS   113      54.415  33.928  38.408  1.00  0.00           C  
ATOM   1337  C   HIS   113      53.036  34.574  38.324  1.00  0.00           C  
ATOM   1338  O   HIS   113      52.152  34.286  39.136  1.00  0.00           O  
ATOM   1339  CB  HIS   113      54.391  32.507  37.837  1.00  0.00           C  
ATOM   1340  CG  HIS   113      54.345  32.437  36.342  1.00  0.00           C  
ATOM   1341  CD2 HIS   113      55.259  31.995  35.443  1.00  0.00           C  
ATOM   1342  ND1 HIS   113      53.239  32.810  35.611  1.00  0.00           N  
ATOM   1343  CE1 HIS   113      53.477  32.619  34.326  1.00  0.00           C  
ATOM   1344  NE2 HIS   113      54.696  32.125  34.197  1.00  0.00           N  
ATOM   1345  HN  HIS   113      54.658  33.060  40.344  1.00  0.00           H  
ATOM   1346  HA  HIS   113      55.141  34.536  37.862  1.00  0.00           H  
ATOM   1347  HB1 HIS   113      53.551  31.943  38.247  1.00  0.00           H  
ATOM   1348  HB2 HIS   113      55.288  31.978  38.160  1.00  0.00           H  
ATOM   1349  HD1 HIS   113      52.405  33.162  35.986  1.00  0.00           H  
ATOM   1350  HD2 HIS   113      56.243  31.613  35.676  1.00  0.00           H  
ATOM   1351  HE1 HIS   113      52.788  32.838  33.522  1.00  0.00           H  
ATOM   1352  HE2 HIS   113      55.134  31.885  33.356  1.00  0.00           H  
ATOM   1353  N   SER   114      52.868  35.478  37.357  1.00  0.00           N  
ATOM   1354  CA  SER   114      51.588  36.161  37.168  1.00  0.00           C  
ATOM   1355  C   SER   114      50.497  35.244  36.624  1.00  0.00           C  
ATOM   1356  O   SER   114      49.306  35.539  36.794  1.00  0.00           O  
ATOM   1357  CB  SER   114      51.761  37.327  36.200  1.00  0.00           C  
ATOM   1358  OG  SER   114      51.993  36.828  34.890  1.00  0.00           O  
ATOM   1359  HN  SER   114      53.616  35.676  36.720  1.00  0.00           H  
ATOM   1360  HA  SER   114      51.284  36.531  38.148  1.00  0.00           H  
ATOM   1361  HB1 SER   114      52.604  37.935  36.536  1.00  0.00           H  
ATOM   1362  HB2 SER   114      50.860  37.950  36.217  1.00  0.00           H  
ATOM   1363  HG  SER   114      52.240  37.551  34.314  1.00  0.00           H  
ATOM   1364  N   GLY   115      50.871  34.161  35.968  1.00  0.00           N  
ATOM   1365  CA  GLY   115      49.925  33.403  35.166  1.00  0.00           C  
ATOM   1366  C   GLY   115      49.858  33.923  33.746  1.00  0.00           C  
ATOM   1367  O   GLY   115      50.185  35.075  33.456  1.00  0.00           O  
ATOM   1368  HN  GLY   115      51.856  34.074  35.876  1.00  0.00           H  
ATOM   1369  HA1 GLY   115      48.943  33.435  35.637  1.00  0.00           H  
ATOM   1370  HA2 GLY   115      50.277  32.372  35.174  1.00  0.00           H  
ATOM   1371  N   ARG   116      49.442  33.042  32.835  1.00  0.00           N  
ATOM   1372  CA  ARG   116      49.311  33.371  31.418  1.00  0.00           C  
ATOM   1373  C   ARG   116      47.993  32.798  30.921  1.00  0.00           C  
ATOM   1374  O   ARG   116      47.801  31.580  30.947  1.00  0.00           O  
ATOM   1375  CB  ARG   116      50.486  32.812  30.602  1.00  0.00           C  
ATOM   1376  CG  ARG   116      50.630  33.443  29.216  1.00  0.00           C  
ATOM   1377  CD  ARG   116      51.383  32.550  28.228  1.00  0.00           C  
ATOM   1378  NE  ARG   116      52.798  32.345  28.554  1.00  0.00           N  
ATOM   1379  CZ  ARG   116      53.788  33.171  28.203  1.00  0.00           C  
ATOM   1380  NH1 ARG   116      53.535  34.289  27.532  1.00  0.00           N1+
ATOM   1381  NH2 ARG   116      55.038  32.885  28.536  1.00  0.00           N  
ATOM   1382  HN  ARG   116      49.137  32.136  33.124  1.00  0.00           H  
ATOM   1383  HA  ARG   116      49.279  34.460  31.324  1.00  0.00           H  
ATOM   1384  HB1 ARG   116      50.380  31.729  30.516  1.00  0.00           H  
ATOM   1385  HB2 ARG   116      51.414  32.976  31.149  1.00  0.00           H  
ATOM   1386  HG1 ARG   116      51.105  34.421  29.298  1.00  0.00           H  
ATOM   1387  HG2 ARG   116      49.639  33.630  28.800  1.00  0.00           H  
ATOM   1388  HD1 ARG   116      51.324  32.955  27.216  1.00  0.00           H  
ATOM   1389  HD2 ARG   116      50.933  31.557  28.188  1.00  0.00           H  
ATOM   1390  HE  ARG   116      53.003  31.501  29.049  1.00  0.00           H  
ATOM   1391 1HH1 ARG   116      52.602  34.573  27.270  1.00  0.00           H  
ATOM   1392 2HH1 ARG   116      54.302  34.898  27.279  1.00  0.00           H  
ATOM   1393 1HH2 ARG   116      55.307  32.070  29.041  1.00  0.00           H  
ATOM   1394 2HH2 ARG   116      55.792  33.512  28.254  1.00  0.00           H  
ATOM   1395  N   TYR   117      47.090  33.668  30.472  1.00  0.00           N  
ATOM   1396  CA  TYR   117      45.736  33.250  30.115  1.00  0.00           C  
ATOM   1397  C   TYR   117      45.123  34.307  29.212  1.00  0.00           C  
ATOM   1398  O   TYR   117      45.664  35.404  29.049  1.00  0.00           O  
ATOM   1399  CB  TYR   117      44.870  33.034  31.362  1.00  0.00           C  
ATOM   1400  CG  TYR   117      45.341  33.873  32.521  1.00  0.00           C  
ATOM   1401  CD1 TYR   117      45.328  35.266  32.444  1.00  0.00           C  
ATOM   1402  CD2 TYR   117      45.822  33.283  33.683  1.00  0.00           C  
ATOM   1403  CE1 TYR   117      45.780  36.046  33.490  1.00  0.00           C  
ATOM   1404  CE2 TYR   117      46.275  34.059  34.745  1.00  0.00           C  
ATOM   1405  CZ  TYR   117      46.252  35.439  34.640  1.00  0.00           C  
ATOM   1406  OH  TYR   117      46.704  36.220  35.686  1.00  0.00           O  
ATOM   1407  HN  TYR   117      47.291  34.648  30.409  1.00  0.00           H  
ATOM   1408  HA  TYR   117      45.816  32.328  29.535  1.00  0.00           H  
ATOM   1409  HB1 TYR   117      44.935  31.983  31.650  1.00  0.00           H  
ATOM   1410  HB2 TYR   117      43.808  33.214  31.185  1.00  0.00           H  
ATOM   1411  HD1 TYR   117      44.961  35.768  31.559  1.00  0.00           H  
ATOM   1412  HD2 TYR   117      45.847  32.206  33.772  1.00  0.00           H  
ATOM   1413  HE1 TYR   117      45.750  37.120  33.363  1.00  0.00           H  
ATOM   1414  HE2 TYR   117      46.645  33.601  35.649  1.00  0.00           H  
ATOM   1415  HH  TYR   117      46.237  37.042  35.740  1.00  0.00           H  
ATOM   1416  N   TRP   118      43.973  33.963  28.629  1.00  0.00           N  
ATOM   1417  CA  TRP   118      43.275  34.874  27.725  1.00  0.00           C  
ATOM   1418  C   TRP   118      42.366  35.793  28.539  1.00  0.00           C  
ATOM   1419  O   TRP   118      41.140  35.664  28.565  1.00  0.00           O  
ATOM   1420  CB  TRP   118      42.494  34.111  26.666  1.00  0.00           C  
ATOM   1421  CG  TRP   118      42.122  35.005  25.516  1.00  0.00           C  
ATOM   1422  CD1 TRP   118      41.053  35.853  25.447  1.00  0.00           C  
ATOM   1423  CD2 TRP   118      42.845  35.173  24.290  1.00  0.00           C  
ATOM   1424  CE2 TRP   118      42.146  36.122  23.518  1.00  0.00           C  
ATOM   1425  CE3 TRP   118      44.014  34.610  23.768  1.00  0.00           C  
ATOM   1426  NE1 TRP   118      41.057  36.522  24.247  1.00  0.00           N  
ATOM   1427  CZ2 TRP   118      42.575  36.516  22.252  1.00  0.00           C  
ATOM   1428  CZ3 TRP   118      44.436  35.003  22.508  1.00  0.00           C  
ATOM   1429  CH2 TRP   118      43.718  35.946  21.767  1.00  0.00           C  
ATOM   1430  HN  TRP   118      43.530  33.108  28.904  1.00  0.00           H  
ATOM   1431  HA  TRP   118      44.038  35.467  27.234  1.00  0.00           H  
ATOM   1432  HB1 TRP   118      41.595  33.657  27.087  1.00  0.00           H  
ATOM   1433  HB2 TRP   118      43.100  33.289  26.284  1.00  0.00           H  
ATOM   1434  HD1 TRP   118      40.320  35.980  26.231  1.00  0.00           H  
ATOM   1435  HE1 TRP   118      40.417  37.206  23.967  1.00  0.00           H  
ATOM   1436  HE3 TRP   118      44.576  33.884  24.336  1.00  0.00           H  
ATOM   1437  HZ2 TRP   118      42.038  37.252  21.672  1.00  0.00           H  
ATOM   1438  HZ3 TRP   118      45.339  34.577  22.093  1.00  0.00           H  
ATOM   1439  HH2 TRP   118      44.084  36.234  20.791  1.00  0.00           H  
ATOM   1440  N   ALA   119      42.996  36.755  29.202  1.00  0.00           N  
ATOM   1441  CA  ALA   119      42.274  37.782  29.929  1.00  0.00           C  
ATOM   1442  C   ALA   119      43.216  38.951  30.147  1.00  0.00           C  
ATOM   1443  O   ALA   119      44.419  38.757  30.354  1.00  0.00           O  
ATOM   1444  CB  ALA   119      41.741  37.260  31.268  1.00  0.00           C  
ATOM   1445  HN  ALA   119      43.997  36.846  29.193  1.00  0.00           H  
ATOM   1446  HA  ALA   119      41.465  38.121  29.285  1.00  0.00           H  
ATOM   1447  HB1 ALA   119      42.552  36.912  31.908  1.00  0.00           H  
ATOM   1448  HB2 ALA   119      41.050  36.430  31.121  1.00  0.00           H  
ATOM   1449  HB3 ALA   119      41.205  38.043  31.806  1.00  0.00           H  
ATOM   1450  N   GLU   120      42.666  40.158  30.081  1.00  0.00           N  
ATOM   1451  CA  GLU   120      43.410  41.380  30.359  1.00  0.00           C  
ATOM   1452  C   GLU   120      43.133  41.788  31.802  1.00  0.00           C  
ATOM   1453  O   GLU   120      41.991  42.088  32.162  1.00  0.00           O  
ATOM   1454  CB  GLU   120      43.007  42.481  29.385  1.00  0.00           C  
ATOM   1455  CG  GLU   120      43.819  43.747  29.534  1.00  0.00           C  
ATOM   1456  CD  GLU   120      43.380  44.817  28.567  1.00  0.00           C  
ATOM   1457  OE1 GLU   120      42.284  45.379  28.763  1.00  0.00           O  
ATOM   1458  OE2 GLU   120      44.122  45.074  27.598  1.00  0.00           O1-
ATOM   1459  HN  GLU   120      41.712  40.291  29.860  1.00  0.00           H  
ATOM   1460  HA  GLU   120      44.476  41.172  30.237  1.00  0.00           H  
ATOM   1461  HB1 GLU   120      41.948  42.713  29.515  1.00  0.00           H  
ATOM   1462  HB2 GLU   120      43.111  42.119  28.363  1.00  0.00           H  
ATOM   1463  HG1 GLU   120      44.879  43.537  29.377  1.00  0.00           H  
ATOM   1464  HG2 GLU   120      43.733  44.152  30.542  1.00  0.00           H  
ATOM   1465  N   ILE   121      44.170  41.794  32.631  1.00  0.00           N  
ATOM   1466  CA  ILE   121      44.036  42.106  34.053  1.00  0.00           C  
ATOM   1467  C   ILE   121      44.631  43.482  34.314  1.00  0.00           C  
ATOM   1468  O   ILE   121      45.710  43.802  33.817  1.00  0.00           O  
ATOM   1469  CB  ILE   121      44.733  41.039  34.923  1.00  0.00           C  
ATOM   1470  CG1 ILE   121      44.441  39.641  34.378  1.00  0.00           C  
ATOM   1471  CG2 ILE   121      44.298  41.159  36.383  1.00  0.00           C  
ATOM   1472  CD1 ILE   121      43.013  39.238  34.493  1.00  0.00           C  
ATOM   1473  HN  ILE   121      45.075  41.697  32.209  1.00  0.00           H  
ATOM   1474  HA  ILE   121      42.974  42.137  34.297  1.00  0.00           H  
ATOM   1475  HB  ILE   121      45.806  41.181  34.900  1.00  0.00           H  
ATOM   1476 1HG1 ILE   121      45.028  38.936  34.953  1.00  0.00           H  
ATOM   1477 2HG1 ILE   121      44.789  39.523  33.351  1.00  0.00           H  
ATOM   1478 1HG2 ILE   121      43.214  41.239  36.454  1.00  0.00           H  
ATOM   1479 2HG2 ILE   121      44.717  42.054  36.844  1.00  0.00           H  
ATOM   1480 3HG2 ILE   121      44.629  40.302  36.970  1.00  0.00           H  
ATOM   1481 1HD1 ILE   121      42.355  39.911  33.945  1.00  0.00           H  
ATOM   1482 2HD1 ILE   121      42.687  39.208  35.523  1.00  0.00           H  
ATOM   1483 3HD1 ILE   121      42.865  38.239  34.084  1.00  0.00           H  
ATOM   1484  N   SER   122      43.936  44.303  35.096  1.00  0.00           N  
ATOM   1485  CA  SER   122      44.486  45.607  35.453  1.00  0.00           C  
ATOM   1486  C   SER   122      44.395  45.797  36.957  1.00  0.00           C  
ATOM   1487  O   SER   122      43.346  45.533  37.552  1.00  0.00           O  
ATOM   1488  CB  SER   122      43.766  46.750  34.718  1.00  0.00           C  
ATOM   1489  OG  SER   122      42.367  46.563  34.701  1.00  0.00           O  
ATOM   1490  HN  SER   122      43.061  44.019  35.480  1.00  0.00           H  
ATOM   1491  HA  SER   122      45.541  45.637  35.187  1.00  0.00           H  
ATOM   1492  HB1 SER   122      44.133  46.823  33.687  1.00  0.00           H  
ATOM   1493  HB2 SER   122      43.977  47.716  35.183  1.00  0.00           H  
ATOM   1494  HG  SER   122      42.168  45.683  34.377  1.00  0.00           H  
ATOM   1495  N   ASP   123      45.496  46.247  37.563  1.00  0.00           N  
ATOM   1496  CA  ASP   123      45.566  46.469  39.004  1.00  0.00           C  
ATOM   1497  C   ASP   123      45.963  47.906  39.283  1.00  0.00           C  
ATOM   1498  O   ASP   123      47.014  48.350  38.828  1.00  0.00           O  
ATOM   1499  CB  ASP   123      46.579  45.532  39.659  1.00  0.00           C  
ATOM   1500  CG  ASP   123      46.095  44.116  39.702  1.00  0.00           C  
ATOM   1501  OD1 ASP   123      46.402  43.361  38.765  1.00  0.00           O  
ATOM   1502  OD2 ASP   123      45.371  43.786  40.661  1.00  0.00           O1-
ATOM   1503  HN  ASP   123      46.282  46.503  36.995  1.00  0.00           H  
ATOM   1504  HA  ASP   123      44.577  46.307  39.436  1.00  0.00           H  
ATOM   1505  HB1 ASP   123      46.787  45.842  40.684  1.00  0.00           H  
ATOM   1506  HB2 ASP   123      47.529  45.563  39.123  1.00  0.00           H  
ATOM   1507  HD2 ASP   123      44.747  43.147  40.386  1.00  0.00           H  
ATOM   1508  N   THR   124      45.160  48.612  40.064  1.00  0.00           N  
ATOM   1509  CA  THR   124      45.490  49.970  40.480  1.00  0.00           C  
ATOM   1510  C   THR   124      45.855  49.943  41.957  1.00  0.00           C  
ATOM   1511  O   THR   124      45.076  49.458  42.782  1.00  0.00           O  
ATOM   1512  CB  THR   124      44.328  50.925  40.223  1.00  0.00           C  
ATOM   1513  CG2 THR   124      44.719  52.343  40.608  1.00  0.00           C  
ATOM   1514  OG1 THR   124      43.985  50.897  38.831  1.00  0.00           O  
ATOM   1515  HN  THR   124      44.287  48.222  40.362  1.00  0.00           H  
ATOM   1516  HA  THR   124      46.364  50.302  39.926  1.00  0.00           H  
ATOM   1517  HB  THR   124      43.448  50.605  40.785  1.00  0.00           H  
ATOM   1518  HG1 THR   124      44.683  51.274  38.291  1.00  0.00           H  
ATOM   1519 1HG2 THR   124      45.680  52.641  40.186  1.00  0.00           H  
ATOM   1520 2HG2 THR   124      44.795  52.455  41.690  1.00  0.00           H  
ATOM   1521 3HG2 THR   124      43.972  53.060  40.265  1.00  0.00           H  
ATOM   1522  N   ILE   125      47.032  50.461  42.286  1.00  0.00           N  
ATOM   1523  CA  ILE   125      47.567  50.325  43.634  1.00  0.00           C  
ATOM   1524  C   ILE   125      46.958  51.379  44.547  1.00  0.00           C  
ATOM   1525  O   ILE   125      47.035  52.585  44.274  1.00  0.00           O  
ATOM   1526  CB  ILE   125      49.097  50.434  43.623  1.00  0.00           C  
ATOM   1527  CG1 ILE   125      49.713  49.328  42.769  1.00  0.00           C  
ATOM   1528  CG2 ILE   125      49.644  50.392  45.043  1.00  0.00           C  
ATOM   1529  CD1 ILE   125      51.187  49.563  42.514  1.00  0.00           C  
ATOM   1530  HN  ILE   125      47.598  50.902  41.582  1.00  0.00           H  
ATOM   1531  HA  ILE   125      47.285  49.336  44.001  1.00  0.00           H  
ATOM   1532  HB  ILE   125      49.364  51.396  43.180  1.00  0.00           H  
ATOM   1533 1HG1 ILE   125      49.223  49.282  41.796  1.00  0.00           H  
ATOM   1534 2HG1 ILE   125      49.563  48.354  43.236  1.00  0.00           H  
ATOM   1535 1HG2 ILE   125      49.407  49.445  45.529  1.00  0.00           H  
ATOM   1536 2HG2 ILE   125      49.264  51.188  45.680  1.00  0.00           H  
ATOM   1537 3HG2 ILE   125      50.729  50.500  45.055  1.00  0.00           H  
ATOM   1538 1HD1 ILE   125      51.788  49.484  43.420  1.00  0.00           H  
ATOM   1539 2HD1 ILE   125      51.358  50.548  42.079  1.00  0.00           H  
ATOM   1540 3HD1 ILE   125      51.566  48.841  41.810  1.00  0.00           H  
ATOM   1541  N   LEU   126      46.373  50.925  45.652  1.00  0.00           N  
ATOM   1542  CA  LEU   126      45.957  51.828  46.712  1.00  0.00           C  
ATOM   1543  C   LEU   126      47.083  52.056  47.702  1.00  0.00           C  
ATOM   1544  O   LEU   126      47.312  53.192  48.118  1.00  0.00           O  
ATOM   1545  CB  LEU   126      44.727  51.273  47.437  1.00  0.00           C  
ATOM   1546  CG  LEU   126      43.484  51.058  46.567  1.00  0.00           C  
ATOM   1547  CD1 LEU   126      42.391  50.345  47.359  1.00  0.00           C  
ATOM   1548  CD2 LEU   126      42.971  52.381  46.038  1.00  0.00           C  
ATOM   1549  HN  LEU   126      46.353  49.940  45.810  1.00  0.00           H  
ATOM   1550  HA  LEU   126      45.716  52.796  46.272  1.00  0.00           H  
ATOM   1551  HB1 LEU   126      44.468  51.938  48.264  1.00  0.00           H  
ATOM   1552  HB2 LEU   126      44.997  50.325  47.905  1.00  0.00           H  
ATOM   1553  HG  LEU   126      43.750  50.424  45.720  1.00  0.00           H  
ATOM   1554 1HD1 LEU   126      42.058  50.941  48.208  1.00  0.00           H  
ATOM   1555 2HD1 LEU   126      42.810  49.427  47.759  1.00  0.00           H  
ATOM   1556 3HD1 LEU   126      41.517  50.106  46.755  1.00  0.00           H  
ATOM   1557 1HD2 LEU   126      43.695  52.864  45.381  1.00  0.00           H  
ATOM   1558 2HD2 LEU   126      42.740  53.073  46.849  1.00  0.00           H  
ATOM   1559 3HD2 LEU   126      42.062  52.241  45.453  1.00  0.00           H  
ATOM   1560  N   SER   127      47.809  50.995  48.063  1.00  0.00           N  
ATOM   1561  CA  SER   127      48.921  51.114  48.998  1.00  0.00           C  
ATOM   1562  C   SER   127      49.997  50.095  48.650  1.00  0.00           C  
ATOM   1563  O   SER   127      49.711  49.049  48.064  1.00  0.00           O  
ATOM   1564  CB  SER   127      48.477  50.888  50.444  1.00  0.00           C  
ATOM   1565  OG  SER   127      48.087  49.532  50.620  1.00  0.00           O  
ATOM   1566  HN  SER   127      47.583  50.074  47.738  1.00  0.00           H  
ATOM   1567  HA  SER   127      49.343  52.115  48.891  1.00  0.00           H  
ATOM   1568  HB1 SER   127      47.612  51.517  50.663  1.00  0.00           H  
ATOM   1569  HB2 SER   127      49.250  51.191  51.163  1.00  0.00           H  
ATOM   1570  HG  SER   127      48.854  48.984  50.819  1.00  0.00           H  
ATOM   1571  N   GLY   128      51.228  50.393  49.063  1.00  0.00           N  
ATOM   1572  CA  GLY   128      52.344  49.478  48.904  1.00  0.00           C  
ATOM   1573  C   GLY   128      53.093  49.631  47.595  1.00  0.00           C  
ATOM   1574  O   GLY   128      53.166  50.735  47.045  1.00  0.00           O  
ATOM   1575  HN  GLY   128      51.404  51.301  49.436  1.00  0.00           H  
ATOM   1576  HA1 GLY   128      51.986  48.458  49.019  1.00  0.00           H  
ATOM   1577  HA2 GLY   128      53.028  49.682  49.727  1.00  0.00           H  
ATOM   1578  N   THR   129      53.653  48.528  47.090  1.00  0.00           N  
ATOM   1579  CA  THR   129      54.482  48.522  45.888  1.00  0.00           C  
ATOM   1580  C   THR   129      54.223  47.250  45.095  1.00  0.00           C  
ATOM   1581  O   THR   129      54.001  46.181  45.666  1.00  0.00           O  
ATOM   1582  CB  THR   129      55.985  48.600  46.208  1.00  0.00           C  
ATOM   1583  CG2 THR   129      56.351  49.935  46.852  1.00  0.00           C  
ATOM   1584  OG1 THR   129      56.339  47.540  47.098  1.00  0.00           O  
ATOM   1585  HN  THR   129      53.436  47.629  47.485  1.00  0.00           H  
ATOM   1586  HA  THR   129      54.178  49.371  45.272  1.00  0.00           H  
ATOM   1587  HB  THR   129      56.569  48.483  45.292  1.00  0.00           H  
ATOM   1588  HG1 THR   129      55.722  47.510  47.822  1.00  0.00           H  
ATOM   1589 1HG2 THR   129      55.855  50.091  47.809  1.00  0.00           H  
ATOM   1590 2HG2 THR   129      56.066  50.761  46.200  1.00  0.00           H  
ATOM   1591 3HG2 THR   129      57.425  50.002  47.021  1.00  0.00           H  
ATOM   1592  N   PHE   130      54.283  47.376  43.767  1.00  0.00           N  
ATOM   1593  CA  PHE   130      54.063  46.268  42.837  1.00  0.00           C  
ATOM   1594  C   PHE   130      55.243  46.261  41.871  1.00  0.00           C  
ATOM   1595  O   PHE   130      55.362  47.154  41.032  1.00  0.00           O  
ATOM   1596  CB  PHE   130      52.719  46.453  42.109  1.00  0.00           C  
ATOM   1597  CG  PHE   130      52.273  45.288  41.223  1.00  0.00           C  
ATOM   1598  CD1 PHE   130      50.917  45.106  40.971  1.00  0.00           C  
ATOM   1599  CD2 PHE   130      53.171  44.424  40.610  1.00  0.00           C  
ATOM   1600  CE1 PHE   130      50.470  44.080  40.160  1.00  0.00           C  
ATOM   1601  CE2 PHE   130      52.725  43.390  39.795  1.00  0.00           C  
ATOM   1602  CZ  PHE   130      51.376  43.221  39.565  1.00  0.00           C  
ATOM   1603  HN  PHE   130      54.439  48.293  43.386  1.00  0.00           H  
ATOM   1604  HA  PHE   130      54.077  45.337  43.404  1.00  0.00           H  
ATOM   1605  HB1 PHE   130      52.813  47.312  41.449  1.00  0.00           H  
ATOM   1606  HB2 PHE   130      51.935  46.675  42.834  1.00  0.00           H  
ATOM   1607  HD1 PHE   130      50.199  45.776  41.423  1.00  0.00           H  
ATOM   1608  HD2 PHE   130      54.231  44.460  40.701  1.00  0.00           H  
ATOM   1609  HE1 PHE   130      49.413  43.954  39.974  1.00  0.00           H  
ATOM   1610  HE2 PHE   130      53.451  42.736  39.335  1.00  0.00           H  
ATOM   1611  HZ  PHE   130      51.033  42.426  38.919  1.00  0.00           H  
ATOM   1612  N   ARG   131      56.136  45.284  41.999  1.00  0.00           N  
ATOM   1613  CA  ARG   131      57.223  45.124  41.046  1.00  0.00           C  
ATOM   1614  C   ARG   131      56.790  44.137  39.973  1.00  0.00           C  
ATOM   1615  O   ARG   131      56.291  43.051  40.285  1.00  0.00           O  
ATOM   1616  CB  ARG   131      58.499  44.642  41.737  1.00  0.00           C  
ATOM   1617  CG  ARG   131      59.588  44.172  40.768  1.00  0.00           C  
ATOM   1618  CD  ARG   131      60.835  43.689  41.509  1.00  0.00           C  
ATOM   1619  NE  ARG   131      61.578  44.780  42.129  1.00  0.00           N  
ATOM   1620  CZ  ARG   131      62.408  44.631  43.158  1.00  0.00           C  
ATOM   1621  NH1 ARG   131      63.045  45.683  43.651  1.00  0.00           N1+
ATOM   1622  NH2 ARG   131      62.588  43.434  43.707  1.00  0.00           N  
ATOM   1623  HN  ARG   131      55.956  44.584  42.689  1.00  0.00           H  
ATOM   1624  HA  ARG   131      57.419  46.086  40.580  1.00  0.00           H  
ATOM   1625  HB1 ARG   131      58.242  43.821  42.405  1.00  0.00           H  
ATOM   1626  HB2 ARG   131      58.876  45.441  42.375  1.00  0.00           H  
ATOM   1627  HG1 ARG   131      59.843  44.969  40.067  1.00  0.00           H  
ATOM   1628  HG2 ARG   131      59.226  43.338  40.165  1.00  0.00           H  
ATOM   1629  HD1 ARG   131      61.525  43.207  40.813  1.00  0.00           H  
ATOM   1630  HD2 ARG   131      60.549  42.958  42.267  1.00  0.00           H  
ATOM   1631  HE  ARG   131      61.414  45.668  41.694  1.00  0.00           H  
ATOM   1632 1HH1 ARG   131      62.902  46.587  43.247  1.00  0.00           H  
ATOM   1633 2HH1 ARG   131      63.671  45.611  44.428  1.00  0.00           H  
ATOM   1634 1HH2 ARG   131      62.045  42.651  43.375  1.00  0.00           H  
ATOM   1635 2HH2 ARG   131      63.232  43.260  44.450  1.00  0.00           H  
ATOM   1636  N   GLN   132      56.966  44.526  38.713  1.00  0.00           N  
ATOM   1637  CA  GLN   132      56.597  43.715  37.561  1.00  0.00           C  
ATOM   1638  C   GLN   132      57.841  43.462  36.724  1.00  0.00           C  
ATOM   1639  O   GLN   132      58.601  44.397  36.442  1.00  0.00           O  
ATOM   1640  CB  GLN   132      55.515  44.408  36.711  1.00  0.00           C  
ATOM   1641  CG  GLN   132      55.012  43.562  35.534  1.00  0.00           C  
ATOM   1642  CD  GLN   132      54.179  44.354  34.539  1.00  0.00           C  
ATOM   1643  NE2 GLN   132      52.988  43.855  34.226  1.00  0.00           N  
ATOM   1644  OE1 GLN   132      54.603  45.396  34.059  1.00  0.00           O  
ATOM   1645  HN  GLN   132      57.361  45.430  38.532  1.00  0.00           H  
ATOM   1646  HA  GLN   132      56.215  42.757  37.920  1.00  0.00           H  
ATOM   1647  HB1 GLN   132      55.926  45.345  36.331  1.00  0.00           H  
ATOM   1648  HB2 GLN   132      54.670  44.688  37.341  1.00  0.00           H  
ATOM   1649  HG1 GLN   132      54.417  42.751  35.936  1.00  0.00           H  
ATOM   1650  HG2 GLN   132      55.834  43.122  34.972  1.00  0.00           H  
ATOM   1651 1HE2 GLN   132      52.687  42.969  34.523  1.00  0.00           H  
ATOM   1652 2HE2 GLN   132      52.381  44.369  33.620  1.00  0.00           H  
ATOM   1653  N   TRP   133      58.055  42.203  36.335  1.00  0.00           N  
ATOM   1654  CA  TRP   133      59.212  41.803  35.537  1.00  0.00           C  
ATOM   1655  C   TRP   133      58.693  41.084  34.301  1.00  0.00           C  
ATOM   1656  O   TRP   133      58.219  39.949  34.400  1.00  0.00           O  
ATOM   1657  CB  TRP   133      60.157  40.903  36.343  1.00  0.00           C  
ATOM   1658  CG  TRP   133      61.296  40.316  35.536  1.00  0.00           C  
ATOM   1659  CD1 TRP   133      61.882  40.852  34.414  1.00  0.00           C  
ATOM   1660  CD2 TRP   133      61.974  39.075  35.785  1.00  0.00           C  
ATOM   1661  CE2 TRP   133      62.959  38.925  34.780  1.00  0.00           C  
ATOM   1662  CE3 TRP   133      61.842  38.074  36.759  1.00  0.00           C  
ATOM   1663  NE1 TRP   133      62.885  40.022  33.958  1.00  0.00           N  
ATOM   1664  CZ2 TRP   133      63.806  37.815  34.724  1.00  0.00           C  
ATOM   1665  CZ3 TRP   133      62.688  36.983  36.712  1.00  0.00           C  
ATOM   1666  CH2 TRP   133      63.660  36.857  35.696  1.00  0.00           C  
ATOM   1667  HN  TRP   133      57.388  41.502  36.598  1.00  0.00           H  
ATOM   1668  HA  TRP   133      59.745  42.700  35.215  1.00  0.00           H  
ATOM   1669  HB1 TRP   133      59.561  40.089  36.705  1.00  0.00           H  
ATOM   1670  HB2 TRP   133      60.548  41.420  37.216  1.00  0.00           H  
ATOM   1671  HD1 TRP   133      61.616  41.785  33.936  1.00  0.00           H  
ATOM   1672  HE1 TRP   133      63.423  40.168  33.156  1.00  0.00           H  
ATOM   1673  HE3 TRP   133      61.105  38.157  37.542  1.00  0.00           H  
ATOM   1674  HZ2 TRP   133      64.544  37.717  33.941  1.00  0.00           H  
ATOM   1675  HZ3 TRP   133      62.601  36.210  37.462  1.00  0.00           H  
ATOM   1676  HH2 TRP   133      64.302  35.988  35.680  1.00  0.00           H  
ATOM   1677  N   LYS   134      58.796  41.730  33.143  1.00  0.00           N  
ATOM   1678  CA  LYS   134      58.193  41.197  31.933  1.00  0.00           C  
ATOM   1679  C   LYS   134      59.093  40.155  31.277  1.00  0.00           C  
ATOM   1680  O   LYS   134      60.318  40.156  31.430  1.00  0.00           O  
ATOM   1681  CB  LYS   134      57.890  42.317  30.938  1.00  0.00           C  
ATOM   1682  CG  LYS   134      56.805  43.278  31.404  1.00  0.00           C  
ATOM   1683  CD  LYS   134      56.514  44.341  30.342  1.00  0.00           C  
ATOM   1684  CE  LYS   134      55.246  45.112  30.680  1.00  0.00           C  
ATOM   1685  NZ  LYS   134      54.896  46.092  29.618  1.00  0.00           N1+
ATOM   1686  HN  LYS   134      59.334  42.570  33.088  1.00  0.00           H  
ATOM   1687  HA  LYS   134      57.259  40.708  32.217  1.00  0.00           H  
ATOM   1688  HB1 LYS   134      57.566  41.878  29.991  1.00  0.00           H  
ATOM   1689  HB2 LYS   134      58.806  42.866  30.715  1.00  0.00           H  
ATOM   1690  HG1 LYS   134      57.086  43.756  32.344  1.00  0.00           H  
ATOM   1691  HG2 LYS   134      55.895  42.707  31.603  1.00  0.00           H  
ATOM   1692  HD1 LYS   134      56.381  43.848  29.377  1.00  0.00           H  
ATOM   1693  HD2 LYS   134      57.368  45.013  30.245  1.00  0.00           H  
ATOM   1694  HE1 LYS   134      55.341  45.642  31.631  1.00  0.00           H  
ATOM   1695  HE2 LYS   134      54.405  44.417  30.776  1.00  0.00           H  
ATOM   1696  HZ1 LYS   134      54.780  45.563  28.728  1.00  0.00           H  
ATOM   1697  HZ2 LYS   134      55.618  46.832  29.531  1.00  0.00           H  
ATOM   1698  HZ3 LYS   134      53.974  46.508  29.865  1.00  0.00           H  
ATOM   1699  N   GLU   135      58.451  39.254  30.542  1.00  0.00           N  
ATOM   1700  CA  GLU   135      59.149  38.228  29.781  1.00  0.00           C  
ATOM   1701  C   GLU   135      60.071  38.865  28.747  1.00  0.00           C  
ATOM   1702  O   GLU   135      59.741  39.889  28.145  1.00  0.00           O  
ATOM   1703  CB  GLU   135      58.121  37.326  29.092  1.00  0.00           C  
ATOM   1704  CG  GLU   135      58.674  36.046  28.499  1.00  0.00           C  
ATOM   1705  CD  GLU   135      57.590  35.182  27.863  1.00  0.00           C  
ATOM   1706  OE1 GLU   135      56.459  35.685  27.666  1.00  0.00           O  
ATOM   1707  OE2 GLU   135      57.871  33.999  27.567  1.00  0.00           O1-
ATOM   1708  HN  GLU   135      57.455  39.298  30.454  1.00  0.00           H  
ATOM   1709  HA  GLU   135      59.737  37.659  30.503  1.00  0.00           H  
ATOM   1710  HB1 GLU   135      57.597  37.897  28.322  1.00  0.00           H  
ATOM   1711  HB2 GLU   135      57.361  37.051  29.823  1.00  0.00           H  
ATOM   1712  HG1 GLU   135      59.178  35.460  29.268  1.00  0.00           H  
ATOM   1713  HG2 GLU   135      59.411  36.268  27.728  1.00  0.00           H  
ATOM   1714  N   GLY   136      61.244  38.267  28.557  1.00  0.00           N  
ATOM   1715  CA  GLY   136      62.179  38.741  27.556  1.00  0.00           C  
ATOM   1716  C   GLY   136      63.062  39.901  27.970  1.00  0.00           C  
ATOM   1717  O   GLY   136      63.879  40.348  27.160  1.00  0.00           O  
ATOM   1718  HN  GLY   136      61.425  37.444  29.092  1.00  0.00           H  
ATOM   1719  HA1 GLY   136      61.618  39.014  26.660  1.00  0.00           H  
ATOM   1720  HA2 GLY   136      62.812  37.892  27.301  1.00  0.00           H  
ATOM   1721  N   THR   137      62.916  40.420  29.187  1.00  0.00           N  
ATOM   1722  CA  THR   137      63.771  41.485  29.691  1.00  0.00           C  
ATOM   1723  C   THR   137      64.557  40.982  30.894  1.00  0.00           C  
ATOM   1724  O   THR   137      64.182  40.003  31.542  1.00  0.00           O  
ATOM   1725  CB  THR   137      62.959  42.729  30.093  1.00  0.00           C  
ATOM   1726  CG2 THR   137      62.068  43.174  28.956  1.00  0.00           C  
ATOM   1727  OG1 THR   137      62.137  42.425  31.232  1.00  0.00           O  
ATOM   1728  HN  THR   137      62.252  40.013  29.815  1.00  0.00           H  
ATOM   1729  HA  THR   137      64.487  41.760  28.915  1.00  0.00           H  
ATOM   1730  HB  THR   137      63.622  43.547  30.380  1.00  0.00           H  
ATOM   1731  HG1 THR   137      61.605  41.641  31.073  1.00  0.00           H  
ATOM   1732 1HG2 THR   137      61.333  42.421  28.666  1.00  0.00           H  
ATOM   1733 2HG2 THR   137      62.656  43.410  28.069  1.00  0.00           H  
ATOM   1734 3HG2 THR   137      61.515  44.072  29.233  1.00  0.00           H  
ATOM   1735  N   THR   138      65.665  41.661  31.189  1.00  0.00           N  
ATOM   1736  CA  THR   138      66.449  41.379  32.384  1.00  0.00           C  
ATOM   1737  C   THR   138      66.262  42.438  33.459  1.00  0.00           C  
ATOM   1738  O   THR   138      66.997  42.441  34.450  1.00  0.00           O  
ATOM   1739  CB  THR   138      67.930  41.251  32.037  1.00  0.00           C  
ATOM   1740  CG2 THR   138      68.127  40.205  30.944  1.00  0.00           C  
ATOM   1741  OG1 THR   138      68.430  42.522  31.599  1.00  0.00           O  
ATOM   1742  HN  THR   138      65.990  42.396  30.599  1.00  0.00           H  
ATOM   1743  HA  THR   138      66.110  40.433  32.812  1.00  0.00           H  
ATOM   1744  HB  THR   138      68.455  40.937  32.950  1.00  0.00           H  
ATOM   1745  HG1 THR   138      69.357  42.436  31.395  1.00  0.00           H  
ATOM   1746 1HG2 THR   138      67.721  40.531  29.986  1.00  0.00           H  
ATOM   1747 2HG2 THR   138      67.628  39.271  31.209  1.00  0.00           H  
ATOM   1748 3HG2 THR   138      69.180  39.967  30.792  1.00  0.00           H  
ATOM   1749  N   LYS   139      65.304  43.336  33.292  1.00  0.00           N  
ATOM   1750  CA  LYS   139      65.082  44.395  34.261  1.00  0.00           C  
ATOM   1751  C   LYS   139      63.592  44.525  34.536  1.00  0.00           C  
ATOM   1752  O   LYS   139      62.760  44.288  33.655  1.00  0.00           O  
ATOM   1753  CB  LYS   139      65.678  45.722  33.774  1.00  0.00           C  
ATOM   1754  CG  LYS   139      67.209  45.746  33.877  1.00  0.00           C  
ATOM   1755  CD  LYS   139      67.850  46.809  33.005  1.00  0.00           C  
ATOM   1756  CE  LYS   139      69.374  46.737  33.091  1.00  0.00           C  
ATOM   1757  NZ  LYS   139      70.036  47.573  32.050  1.00  0.00           N1+
ATOM   1758  HN  LYS   139      64.588  43.209  32.603  1.00  0.00           H  
ATOM   1759  HA  LYS   139      65.547  44.111  35.208  1.00  0.00           H  
ATOM   1760  HB1 LYS   139      65.276  46.556  34.353  1.00  0.00           H  
ATOM   1761  HB2 LYS   139      65.358  45.891  32.745  1.00  0.00           H  
ATOM   1762  HG1 LYS   139      67.607  44.779  33.569  1.00  0.00           H  
ATOM   1763  HG2 LYS   139      67.501  45.871  34.921  1.00  0.00           H  
ATOM   1764  HD1 LYS   139      67.492  47.797  33.301  1.00  0.00           H  
ATOM   1765  HD2 LYS   139      67.526  46.653  31.975  1.00  0.00           H  
ATOM   1766  HE1 LYS   139      69.710  45.706  32.950  1.00  0.00           H  
ATOM   1767  HE2 LYS   139      69.721  47.058  34.076  1.00  0.00           H  
ATOM   1768  HZ1 LYS   139      69.782  48.574  32.184  1.00  0.00           H  
ATOM   1769  HZ2 LYS   139      69.718  47.266  31.108  1.00  0.00           H  
ATOM   1770  HZ3 LYS   139      71.070  47.473  32.113  1.00  0.00           H  
ATOM   1771  N   SER   140      63.274  44.872  35.776  1.00  0.00           N  
ATOM   1772  CA  SER   140      61.914  44.976  36.268  1.00  0.00           C  
ATOM   1773  C   SER   140      61.621  46.426  36.619  1.00  0.00           C  
ATOM   1774  O   SER   140      62.520  47.267  36.682  1.00  0.00           O  
ATOM   1775  CB  SER   140      61.712  44.076  37.492  1.00  0.00           C  
ATOM   1776  OG  SER   140      62.553  44.498  38.556  1.00  0.00           O  
ATOM   1777  HN  SER   140      63.988  45.129  36.423  1.00  0.00           H  
ATOM   1778  HA  SER   140      61.229  44.674  35.472  1.00  0.00           H  
ATOM   1779  HB1 SER   140      61.981  43.051  37.239  1.00  0.00           H  
ATOM   1780  HB2 SER   140      60.666  44.062  37.818  1.00  0.00           H  
ATOM   1781  HG  SER   140      62.453  45.438  38.689  1.00  0.00           H  
ATOM   1782  N   GLU   141      60.341  46.708  36.861  1.00  0.00           N  
ATOM   1783  CA  GLU   141      59.890  48.057  37.173  1.00  0.00           C  
ATOM   1784  C   GLU   141      59.018  48.020  38.417  1.00  0.00           C  
ATOM   1785  O   GLU   141      58.293  47.051  38.640  1.00  0.00           O  
ATOM   1786  CB  GLU   141      59.117  48.668  36.001  1.00  0.00           C  
ATOM   1787  CG  GLU   141      58.731  50.123  36.211  1.00  0.00           C  
ATOM   1788  CD  GLU   141      58.185  50.781  34.953  1.00  0.00           C  
ATOM   1789  OE1 GLU   141      58.358  50.209  33.854  1.00  0.00           O  
ATOM   1790  OE2 GLU   141      57.584  51.871  35.074  1.00  0.00           O1-
ATOM   1791  HN  GLU   141      59.619  46.018  36.773  1.00  0.00           H  
ATOM   1792  HA  GLU   141      60.761  48.677  37.392  1.00  0.00           H  
ATOM   1793  HB1 GLU   141      58.222  48.083  35.783  1.00  0.00           H  
ATOM   1794  HB2 GLU   141      59.750  48.592  35.116  1.00  0.00           H  
ATOM   1795  HG1 GLU   141      59.591  50.707  36.536  1.00  0.00           H  
ATOM   1796  HG2 GLU   141      57.969  50.212  36.987  1.00  0.00           H  
ATOM   1797  N   ILE   142      59.085  49.070  39.229  1.00  0.00           N  
ATOM   1798  CA  ILE   142      58.309  49.153  40.462  1.00  0.00           C  
ATOM   1799  C   ILE   142      57.227  50.210  40.293  1.00  0.00           C  
ATOM   1800  O   ILE   142      57.482  51.302  39.777  1.00  0.00           O  
ATOM   1801  CB  ILE   142      59.200  49.467  41.681  1.00  0.00           C  
ATOM   1802  CG1 ILE   142      60.362  48.476  41.755  1.00  0.00           C  
ATOM   1803  CG2 ILE   142      58.386  49.388  42.959  1.00  0.00           C  
ATOM   1804  CD1 ILE   142      61.298  48.702  42.923  1.00  0.00           C  
ATOM   1805  HN  ILE   142      59.455  49.924  38.858  1.00  0.00           H  
ATOM   1806  HA  ILE   142      57.812  48.198  40.625  1.00  0.00           H  
ATOM   1807  HB  ILE   142      59.599  50.479  41.579  1.00  0.00           H  
ATOM   1808 1HG1 ILE   142      60.955  48.557  40.843  1.00  0.00           H  
ATOM   1809 2HG1 ILE   142      59.977  47.456  41.776  1.00  0.00           H  
ATOM   1810 1HG2 ILE   142      57.969  48.392  43.111  1.00  0.00           H  
ATOM   1811 2HG2 ILE   142      57.556  50.096  42.955  1.00  0.00           H  
ATOM   1812 3HG2 ILE   142      58.983  49.644  43.833  1.00  0.00           H  
ATOM   1813 1HD1 ILE   142      60.847  48.391  43.866  1.00  0.00           H  
ATOM   1814 2HD1 ILE   142      61.553  49.760  43.010  1.00  0.00           H  
ATOM   1815 3HD1 ILE   142      62.229  48.157  42.789  1.00  0.00           H  
ATOM   1816  N   PHE   143      56.018  49.881  40.734  1.00  0.00           N  
ATOM   1817  CA  PHE   143      54.865  50.756  40.657  1.00  0.00           C  
ATOM   1818  C   PHE   143      54.359  51.050  42.060  1.00  0.00           C  
ATOM   1819  O   PHE   143      54.493  50.230  42.978  1.00  0.00           O  
ATOM   1820  CB  PHE   143      53.764  50.130  39.804  1.00  0.00           C  
ATOM   1821  CG  PHE   143      54.169  49.909  38.374  1.00  0.00           C  
ATOM   1822  CD1 PHE   143      54.739  48.710  37.979  1.00  0.00           C  
ATOM   1823  CD2 PHE   143      54.000  50.911  37.426  1.00  0.00           C  
ATOM   1824  CE1 PHE   143      55.109  48.506  36.662  1.00  0.00           C  
ATOM   1825  CE2 PHE   143      54.371  50.711  36.107  1.00  0.00           C  
ATOM   1826  CZ  PHE   143      54.928  49.508  35.726  1.00  0.00           C  
ATOM   1827  HN  PHE   143      55.864  48.976  41.121  1.00  0.00           H  
ATOM   1828  HA  PHE   143      55.172  51.704  40.206  1.00  0.00           H  
ATOM   1829  HB1 PHE   143      52.876  50.761  39.816  1.00  0.00           H  
ATOM   1830  HB2 PHE   143      53.474  49.175  40.239  1.00  0.00           H  
ATOM   1831  HD1 PHE   143      54.900  47.925  38.702  1.00  0.00           H  
ATOM   1832  HD2 PHE   143      53.590  51.866  37.725  1.00  0.00           H  
ATOM   1833  HE1 PHE   143      55.559  47.575  36.355  1.00  0.00           H  
ATOM   1834  HE2 PHE   143      54.262  51.506  35.385  1.00  0.00           H  
ATOM   1835  HZ  PHE   143      55.254  49.369  34.704  1.00  0.00           H  
ATOM   1836  N   TYR   144      53.758  52.228  42.201  1.00  0.00           N  
ATOM   1837  CA  TYR   144      53.482  52.879  43.477  1.00  0.00           C  
ATOM   1838  C   TYR   144      51.998  53.227  43.571  1.00  0.00           C  
ATOM   1839  O   TYR   144      51.263  53.034  42.589  1.00  0.00           O  
ATOM   1840  CB  TYR   144      54.375  54.121  43.599  1.00  0.00           C  
ATOM   1841  CG  TYR   144      55.851  53.773  43.657  1.00  0.00           C  
ATOM   1842  CD1 TYR   144      56.440  53.356  44.850  1.00  0.00           C  
ATOM   1843  CD2 TYR   144      56.647  53.840  42.520  1.00  0.00           C  
ATOM   1844  CE1 TYR   144      57.786  53.030  44.907  1.00  0.00           C  
ATOM   1845  CE2 TYR   144      57.999  53.516  42.568  1.00  0.00           C  
ATOM   1846  CZ  TYR   144      58.557  53.113  43.762  1.00  0.00           C  
ATOM   1847  OH  TYR   144      59.892  52.794  43.813  1.00  0.00           O  
ATOM   1848  HN  TYR   144      53.504  52.730  41.376  1.00  0.00           H  
ATOM   1849  HA  TYR   144      53.707  52.167  44.273  1.00  0.00           H  
ATOM   1850  HB1 TYR   144      54.139  54.714  44.477  1.00  0.00           H  
ATOM   1851  HB2 TYR   144      54.195  54.777  42.745  1.00  0.00           H  
ATOM   1852  HD1 TYR   144      55.837  53.281  45.743  1.00  0.00           H  
ATOM   1853  HD2 TYR   144      56.208  54.137  41.575  1.00  0.00           H  
ATOM   1854  HE1 TYR   144      58.232  52.709  45.835  1.00  0.00           H  
ATOM   1855  HE2 TYR   144      58.548  53.571  41.637  1.00  0.00           H  
ATOM   1856  HH  TYR   144      60.371  53.300  43.170  1.00  0.00           H  
ATOM   1857  N   PRO   145      51.513  53.710  44.717  1.00  0.00           N  
ATOM   1858  CA  PRO   145      50.088  54.052  44.826  1.00  0.00           C  
ATOM   1859  C   PRO   145      49.636  55.028  43.746  1.00  0.00           C  
ATOM   1860  O   PRO   145      50.301  56.028  43.458  1.00  0.00           O  
ATOM   1861  CB  PRO   145      49.983  54.663  46.227  1.00  0.00           C  
ATOM   1862  CG  PRO   145      51.028  53.941  47.006  1.00  0.00           C  
ATOM   1863  CD  PRO   145      52.177  53.749  46.037  1.00  0.00           C  
ATOM   1864  HA  PRO   145      49.497  53.142  44.761  1.00  0.00           H  
ATOM   1865  HB1 PRO   145      48.985  54.558  46.656  1.00  0.00           H  
ATOM   1866  HB2 PRO   145      50.223  55.728  46.204  1.00  0.00           H  
ATOM   1867  HG1 PRO   145      51.320  54.469  47.914  1.00  0.00           H  
ATOM   1868  HG2 PRO   145      50.647  52.962  47.297  1.00  0.00           H  
ATOM   1869  HD1 PRO   145      52.841  54.610  46.092  1.00  0.00           H  
ATOM   1870  HD2 PRO   145      52.753  52.849  46.232  1.00  0.00           H  
ATOM   1871  N   GLY   146      48.492  54.718  43.135  1.00  0.00           N  
ATOM   1872  CA  GLY   146      47.950  55.490  42.049  1.00  0.00           C  
ATOM   1873  C   GLY   146      48.330  54.995  40.671  1.00  0.00           C  
ATOM   1874  O   GLY   146      47.692  55.398  39.694  1.00  0.00           O  
ATOM   1875  HN  GLY   146      48.035  53.878  43.420  1.00  0.00           H  
ATOM   1876  HA1 GLY   146      48.254  56.530  42.169  1.00  0.00           H  
ATOM   1877  HA2 GLY   146      46.867  55.441  42.159  1.00  0.00           H  
ATOM   1878  N   ASP   147      49.340  54.133  40.566  1.00  0.00           N  
ATOM   1879  CA  ASP   147      49.691  53.524  39.288  1.00  0.00           C  
ATOM   1880  C   ASP   147      48.770  52.355  38.969  1.00  0.00           C  
ATOM   1881  O   ASP   147      48.260  51.671  39.861  1.00  0.00           O  
ATOM   1882  CB  ASP   147      51.143  53.032  39.286  1.00  0.00           C  
ATOM   1883  CG  ASP   147      52.138  54.155  39.501  1.00  0.00           C  
ATOM   1884  OD1 ASP   147      51.778  55.329  39.264  1.00  0.00           O  
ATOM   1885  OD2 ASP   147      53.274  53.863  39.927  1.00  0.00           O1-
ATOM   1886  HN  ASP   147      49.922  53.883  41.344  1.00  0.00           H  
ATOM   1887  HA  ASP   147      49.567  54.286  38.516  1.00  0.00           H  
ATOM   1888  HB1 ASP   147      51.391  52.547  38.342  1.00  0.00           H  
ATOM   1889  HB2 ASP   147      51.281  52.291  40.074  1.00  0.00           H  
ATOM   1890  N   THR   148      48.561  52.131  37.672  1.00  0.00           N  
ATOM   1891  CA  THR   148      47.842  50.971  37.169  1.00  0.00           C  
ATOM   1892  C   THR   148      48.821  50.095  36.398  1.00  0.00           C  
ATOM   1893  O   THR   148      49.581  50.596  35.568  1.00  0.00           O  
ATOM   1894  CB  THR   148      46.679  51.390  36.264  1.00  0.00           C  
ATOM   1895  CG2 THR   148      45.919  50.173  35.773  1.00  0.00           C  
ATOM   1896  OG1 THR   148      45.785  52.238  36.997  1.00  0.00           O  
ATOM   1897  HN  THR   148      49.126  52.655  37.035  1.00  0.00           H  
ATOM   1898  HA  THR   148      47.461  50.417  38.019  1.00  0.00           H  
ATOM   1899  HB  THR   148      47.058  51.930  35.387  1.00  0.00           H  
ATOM   1900  HG1 THR   148      46.282  52.962  37.376  1.00  0.00           H  
ATOM   1901 1HG2 THR   148      45.618  49.525  36.597  1.00  0.00           H  
ATOM   1902 2HG2 THR   148      46.511  49.574  35.080  1.00  0.00           H  
ATOM   1903 3HG2 THR   148      45.013  50.473  35.246  1.00  0.00           H  
ATOM   1904  N   ILE   149      48.813  48.800  36.690  1.00  0.00           N  
ATOM   1905  CA  ILE   149      49.621  47.809  35.988  1.00  0.00           C  
ATOM   1906  C   ILE   149      48.677  46.975  35.134  1.00  0.00           C  
ATOM   1907  O   ILE   149      47.665  46.468  35.632  1.00  0.00           O  
ATOM   1908  CB  ILE   149      50.409  46.916  36.966  1.00  0.00           C  
ATOM   1909  CG1 ILE   149      51.320  47.752  37.868  1.00  0.00           C  
ATOM   1910  CG2 ILE   149      51.237  45.887  36.202  1.00  0.00           C  
ATOM   1911  CD1 ILE   149      50.678  48.181  39.178  1.00  0.00           C  
ATOM   1912  HN  ILE   149      48.219  48.488  37.427  1.00  0.00           H  
ATOM   1913  HA  ILE   149      50.320  48.335  35.333  1.00  0.00           H  
ATOM   1914  HB  ILE   149      49.708  46.364  37.595  1.00  0.00           H  
ATOM   1915 1HG1 ILE   149      51.694  48.624  37.328  1.00  0.00           H  
ATOM   1916 2HG1 ILE   149      52.209  47.176  38.130  1.00  0.00           H  
ATOM   1917 1HG2 ILE   149      51.948  46.371  35.530  1.00  0.00           H  
ATOM   1918 2HG2 ILE   149      50.620  45.210  35.612  1.00  0.00           H  
ATOM   1919 3HG2 ILE   149      51.813  45.264  36.888  1.00  0.00           H  
ATOM   1920 1HD1 ILE   149      50.363  47.336  39.778  1.00  0.00           H  
ATOM   1921 2HD1 ILE   149      49.805  48.813  39.026  1.00  0.00           H  
ATOM   1922 3HD1 ILE   149      51.384  48.774  39.749  1.00  0.00           H  
ATOM   1923  N   VAL   150      48.997  46.845  33.851  1.00  0.00           N  
ATOM   1924  CA  VAL   150      48.176  46.098  32.900  1.00  0.00           C  
ATOM   1925  C   VAL   150      48.923  44.817  32.537  1.00  0.00           C  
ATOM   1926  O   VAL   150      50.017  44.856  31.961  1.00  0.00           O  
ATOM   1927  CB  VAL   150      47.845  46.923  31.650  1.00  0.00           C  
ATOM   1928  CG1 VAL   150      47.035  46.082  30.664  1.00  0.00           C  
ATOM   1929  CG2 VAL   150      47.065  48.173  32.031  1.00  0.00           C  
ATOM   1930  HN  VAL   150      49.848  47.232  33.498  1.00  0.00           H  
ATOM   1931  HA  VAL   150      47.240  45.823  33.389  1.00  0.00           H  
ATOM   1932  HB  VAL   150      48.772  47.220  31.155  1.00  0.00           H  
ATOM   1933 1HG1 VAL   150      46.119  45.690  31.108  1.00  0.00           H  
ATOM   1934 2HG1 VAL   150      47.604  45.235  30.278  1.00  0.00           H  
ATOM   1935 3HG1 VAL   150      46.753  46.665  29.786  1.00  0.00           H  
ATOM   1936 1HG2 VAL   150      47.644  48.827  32.683  1.00  0.00           H  
ATOM   1937 2HG2 VAL   150      46.137  47.920  32.543  1.00  0.00           H  
ATOM   1938 3HG2 VAL   150      46.808  48.749  31.142  1.00  0.00           H  
ATOM   1939  N   HIS   151      48.340  43.684  32.907  1.00  0.00           N  
ATOM   1940  CA  HIS   151      48.803  42.364  32.511  1.00  0.00           C  
ATOM   1941  C   HIS   151      48.039  41.997  31.239  1.00  0.00           C  
ATOM   1942  O   HIS   151      46.838  41.688  31.288  1.00  0.00           O  
ATOM   1943  CB  HIS   151      48.566  41.386  33.664  1.00  0.00           C  
ATOM   1944  CG  HIS   151      48.987  39.975  33.390  1.00  0.00           C  
ATOM   1945  CD2 HIS   151      49.819  39.449  32.460  1.00  0.00           C  
ATOM   1946  ND1 HIS   151      48.541  38.914  34.150  1.00  0.00           N  
ATOM   1947  CE1 HIS   151      49.065  37.793  33.688  1.00  0.00           C  
ATOM   1948  NE2 HIS   151      49.844  38.088  32.663  1.00  0.00           N  
ATOM   1949  HN  HIS   151      47.414  43.775  33.257  1.00  0.00           H  
ATOM   1950  HA  HIS   151      49.871  42.431  32.285  1.00  0.00           H  
ATOM   1951  HB1 HIS   151      47.511  41.390  33.903  1.00  0.00           H  
ATOM   1952  HB2 HIS   151      49.099  41.750  34.536  1.00  0.00           H  
ATOM   1953  HD1 HIS   151      47.899  38.983  34.880  1.00  0.00           H  
ATOM   1954  HD2 HIS   151      50.336  40.042  31.725  1.00  0.00           H  
ATOM   1955  HE1 HIS   151      48.875  36.814  34.109  1.00  0.00           H  
ATOM   1956  HE2 HIS   151      50.335  37.401  32.178  1.00  0.00           H  
ATOM   1957  N   GLU   152      48.722  42.085  30.100  1.00  0.00           N  
ATOM   1958  CA  GLU   152      48.091  41.947  28.794  1.00  0.00           C  
ATOM   1959  C   GLU   152      47.735  40.491  28.509  1.00  0.00           C  
ATOM   1960  O   GLU   152      48.282  39.560  29.101  1.00  0.00           O  
ATOM   1961  CB  GLU   152      49.012  42.458  27.688  1.00  0.00           C  
ATOM   1962  CG  GLU   152      49.624  43.823  27.934  1.00  0.00           C  
ATOM   1963  CD  GLU   152      48.688  44.945  27.557  1.00  0.00           C  
ATOM   1964  OE1 GLU   152      47.649  44.657  26.923  1.00  0.00           O  
ATOM   1965  OE2 GLU   152      48.992  46.112  27.895  1.00  0.00           O1-
ATOM   1966  HN  GLU   152      49.700  42.317  30.083  1.00  0.00           H  
ATOM   1967  HA  GLU   152      47.178  42.548  28.816  1.00  0.00           H  
ATOM   1968  HB1 GLU   152      48.523  42.410  26.714  1.00  0.00           H  
ATOM   1969  HB2 GLU   152      49.851  41.766  27.607  1.00  0.00           H  
ATOM   1970  HG1 GLU   152      50.510  43.932  27.310  1.00  0.00           H  
ATOM   1971  HG2 GLU   152      49.962  43.959  28.961  1.00  0.00           H  
ATOM   1972  N   VAL   153      46.825  40.308  27.551  1.00  0.00           N  
ATOM   1973  CA  VAL   153      46.375  38.977  27.161  1.00  0.00           C  
ATOM   1974  C   VAL   153      47.555  38.161  26.657  1.00  0.00           C  
ATOM   1975  O   VAL   153      48.302  38.603  25.780  1.00  0.00           O  
ATOM   1976  CB  VAL   153      45.284  39.083  26.085  1.00  0.00           C  
ATOM   1977  CG1 VAL   153      45.010  37.725  25.473  1.00  0.00           C  
ATOM   1978  CG2 VAL   153      44.014  39.679  26.680  1.00  0.00           C  
ATOM   1979  HN  VAL   153      46.495  41.140  27.103  1.00  0.00           H  
ATOM   1980  HA  VAL   153      45.979  38.510  28.065  1.00  0.00           H  
ATOM   1981  HB  VAL   153      45.637  39.746  25.292  1.00  0.00           H  
ATOM   1982 1HG1 VAL   153      44.874  36.978  26.243  1.00  0.00           H  
ATOM   1983 2HG1 VAL   153      45.824  37.397  24.825  1.00  0.00           H  
ATOM   1984 3HG1 VAL   153      44.113  37.753  24.856  1.00  0.00           H  
ATOM   1985 1HG2 VAL   153      44.210  40.652  27.130  1.00  0.00           H  
ATOM   1986 2HG2 VAL   153      43.597  39.032  27.449  1.00  0.00           H  
ATOM   1987 3HG2 VAL   153      43.252  39.823  25.915  1.00  0.00           H  
ATOM   1988  N   GLY   154      47.718  36.955  27.195  1.00  0.00           N  
ATOM   1989  CA  GLY   154      48.787  36.081  26.753  1.00  0.00           C  
ATOM   1990  C   GLY   154      50.158  36.442  27.277  1.00  0.00           C  
ATOM   1991  O   GLY   154      51.123  35.728  26.980  1.00  0.00           O  
ATOM   1992  HN  GLY   154      47.098  36.697  27.938  1.00  0.00           H  
ATOM   1993  HA1 GLY   154      48.802  36.083  25.662  1.00  0.00           H  
ATOM   1994  HA2 GLY   154      48.527  35.078  27.088  1.00  0.00           H  
ATOM   1995  N   GLU   155      50.268  37.521  28.048  1.00  0.00           N  
ATOM   1996  CA  GLU   155      51.516  37.967  28.647  1.00  0.00           C  
ATOM   1997  C   GLU   155      51.825  37.160  29.903  1.00  0.00           C  
ATOM   1998  O   GLU   155      50.932  36.813  30.682  1.00  0.00           O  
ATOM   1999  CB  GLU   155      51.420  39.450  29.025  1.00  0.00           C  
ATOM   2000  CG  GLU   155      52.565  40.343  28.571  1.00  0.00           C  
ATOM   2001  CD  GLU   155      52.762  41.578  29.467  1.00  0.00           C  
ATOM   2002  OE1 GLU   155      51.792  42.043  30.123  1.00  0.00           O  
ATOM   2003  OE2 GLU   155      53.906  42.080  29.519  1.00  0.00           O1-
ATOM   2004  HN  GLU   155      49.468  38.093  28.241  1.00  0.00           H  
ATOM   2005  HA  GLU   155      52.297  37.814  27.900  1.00  0.00           H  
ATOM   2006  HB1 GLU   155      51.324  39.545  30.097  1.00  0.00           H  
ATOM   2007  HB2 GLU   155      50.515  39.887  28.617  1.00  0.00           H  
ATOM   2008  HG1 GLU   155      52.411  40.674  27.544  1.00  0.00           H  
ATOM   2009  HG2 GLU   155      53.499  39.780  28.585  1.00  0.00           H  
ATOM   2010  N   ALA   156      53.106  36.877  30.105  1.00  0.00           N  
ATOM   2011  CA  ALA   156      53.594  36.295  31.350  1.00  0.00           C  
ATOM   2012  C   ALA   156      54.621  37.240  31.949  1.00  0.00           C  
ATOM   2013  O   ALA   156      55.468  37.781  31.227  1.00  0.00           O  
ATOM   2014  CB  ALA   156      54.214  34.910  31.137  1.00  0.00           C  
ATOM   2015  HN  ALA   156      53.796  37.264  29.487  1.00  0.00           H  
ATOM   2016  HA  ALA   156      52.760  36.205  32.049  1.00  0.00           H  
ATOM   2017  HB1 ALA   156      55.040  34.959  30.424  1.00  0.00           H  
ATOM   2018  HB2 ALA   156      53.468  34.214  30.759  1.00  0.00           H  
ATOM   2019  HB3 ALA   156      54.604  34.506  32.072  1.00  0.00           H  
ATOM   2020  N   THR   157      54.523  37.455  33.261  1.00  0.00           N  
ATOM   2021  CA  THR   157      55.453  38.283  34.010  1.00  0.00           C  
ATOM   2022  C   THR   157      55.711  37.613  35.347  1.00  0.00           C  
ATOM   2023  O   THR   157      54.970  36.728  35.776  1.00  0.00           O  
ATOM   2024  CB  THR   157      54.917  39.708  34.280  1.00  0.00           C  
ATOM   2025  CG2 THR   157      54.302  40.345  33.019  1.00  0.00           C  
ATOM   2026  OG1 THR   157      53.918  39.648  35.299  1.00  0.00           O  
ATOM   2027  HN  THR   157      53.903  36.919  33.836  1.00  0.00           H  
ATOM   2028  HA  THR   157      56.391  38.325  33.452  1.00  0.00           H  
ATOM   2029  HB  THR   157      55.764  40.318  34.621  1.00  0.00           H  
ATOM   2030  HG1 THR   157      53.689  40.525  35.598  1.00  0.00           H  
ATOM   2031 1HG2 THR   157      53.385  39.844  32.709  1.00  0.00           H  
ATOM   2032 2HG2 THR   157      54.992  40.300  32.176  1.00  0.00           H  
ATOM   2033 3HG2 THR   157      54.061  41.398  33.169  1.00  0.00           H  
ATOM   2034  N   SER   158      56.770  38.052  36.005  1.00  0.00           N  
ATOM   2035  CA  SER   158      56.923  37.850  37.432  1.00  0.00           C  
ATOM   2036  C   SER   158      56.319  39.052  38.147  1.00  0.00           C  
ATOM   2037  O   SER   158      56.409  40.185  37.666  1.00  0.00           O  
ATOM   2038  CB  SER   158      58.397  37.690  37.806  1.00  0.00           C  
ATOM   2039  OG  SER   158      58.548  37.261  39.147  1.00  0.00           O  
ATOM   2040  HN  SER   158      57.375  38.702  35.546  1.00  0.00           H  
ATOM   2041  HA  SER   158      56.373  36.945  37.700  1.00  0.00           H  
ATOM   2042  HB1 SER   158      58.930  38.620  37.722  1.00  0.00           H  
ATOM   2043  HB2 SER   158      58.887  36.960  37.160  1.00  0.00           H  
ATOM   2044  HG  SER   158      57.845  37.577  39.711  1.00  0.00           H  
ATOM   2045  N   VAL   159      55.684  38.795  39.283  1.00  0.00           N  
ATOM   2046  CA  VAL   159      55.034  39.825  40.080  1.00  0.00           C  
ATOM   2047  C   VAL   159      55.564  39.710  41.495  1.00  0.00           C  
ATOM   2048  O   VAL   159      55.820  38.606  41.984  1.00  0.00           O  
ATOM   2049  CB  VAL   159      53.489  39.696  40.058  1.00  0.00           C  
ATOM   2050  CG1 VAL   159      52.966  39.885  38.651  1.00  0.00           C  
ATOM   2051  CG2 VAL   159      53.039  38.340  40.589  1.00  0.00           C  
ATOM   2052  HN  VAL   159      55.635  37.859  39.636  1.00  0.00           H  
ATOM   2053  HA  VAL   159      55.326  40.803  39.692  1.00  0.00           H  
ATOM   2054  HB  VAL   159      53.060  40.475  40.691  1.00  0.00           H  
ATOM   2055 1HG1 VAL   159      53.402  39.144  37.987  1.00  0.00           H  
ATOM   2056 2HG1 VAL   159      53.234  40.861  38.251  1.00  0.00           H  
ATOM   2057 3HG1 VAL   159      51.882  39.790  38.602  1.00  0.00           H  
ATOM   2058 1HG2 VAL   159      53.317  38.194  41.634  1.00  0.00           H  
ATOM   2059 2HG2 VAL   159      53.459  37.513  40.015  1.00  0.00           H  
ATOM   2060 3HG2 VAL   159      51.954  38.241  40.540  1.00  0.00           H  
ATOM   2061  N   GLN   160      55.753  40.856  42.152  1.00  0.00           N  
ATOM   2062  CA  GLN   160      56.226  40.842  43.531  1.00  0.00           C  
ATOM   2063  C   GLN   160      55.621  42.013  44.291  1.00  0.00           C  
ATOM   2064  O   GLN   160      55.648  43.145  43.814  1.00  0.00           O  
ATOM   2065  CB  GLN   160      57.754  40.901  43.599  1.00  0.00           C  
ATOM   2066  CG  GLN   160      58.279  41.027  45.026  1.00  0.00           C  
ATOM   2067  CD  GLN   160      59.775  41.249  45.081  1.00  0.00           C  
ATOM   2068  NE2 GLN   160      60.277  41.646  46.250  1.00  0.00           N  
ATOM   2069  OE1 GLN   160      60.472  41.081  44.081  1.00  0.00           O  
ATOM   2070  HN  GLN   160      55.595  41.738  41.699  1.00  0.00           H  
ATOM   2071  HA  GLN   160      55.867  39.926  44.005  1.00  0.00           H  
ATOM   2072  HB1 GLN   160      58.103  41.744  43.004  1.00  0.00           H  
ATOM   2073  HB2 GLN   160      58.172  40.008  43.132  1.00  0.00           H  
ATOM   2074  HG1 GLN   160      58.041  40.127  45.594  1.00  0.00           H  
ATOM   2075  HG2 GLN   160      57.823  41.863  45.554  1.00  0.00           H  
ATOM   2076 1HE2 GLN   160      59.661  41.839  47.017  1.00  0.00           H  
ATOM   2077 2HE2 GLN   160      61.257  41.697  46.410  1.00  0.00           H  
ATOM   2078  N   TRP   161      55.077  41.734  45.467  1.00  0.00           N  
ATOM   2079  CA  TRP   161      54.400  42.724  46.285  1.00  0.00           C  
ATOM   2080  C   TRP   161      55.024  42.744  47.669  1.00  0.00           C  
ATOM   2081  O   TRP   161      55.385  41.694  48.222  1.00  0.00           O  
ATOM   2082  CB  TRP   161      52.897  42.424  46.397  1.00  0.00           C  
ATOM   2083  CG  TRP   161      52.245  42.184  45.057  1.00  0.00           C  
ATOM   2084  CD1 TRP   161      52.108  43.082  44.036  1.00  0.00           C  
ATOM   2085  CD2 TRP   161      51.635  40.968  44.606  1.00  0.00           C  
ATOM   2086  CE2 TRP   161      51.163  41.196  43.298  1.00  0.00           C  
ATOM   2087  CE3 TRP   161      51.451  39.703  45.180  1.00  0.00           C  
ATOM   2088  NE1 TRP   161      51.460  42.494  42.972  1.00  0.00           N  
ATOM   2089  CZ2 TRP   161      50.509  40.205  42.554  1.00  0.00           C  
ATOM   2090  CZ3 TRP   161      50.809  38.726  44.438  1.00  0.00           C  
ATOM   2091  CH2 TRP   161      50.346  38.984  43.144  1.00  0.00           C  
ATOM   2092  HN  TRP   161      55.178  40.820  45.865  1.00  0.00           H  
ATOM   2093  HA  TRP   161      54.540  43.707  45.831  1.00  0.00           H  
ATOM   2094  HB1 TRP   161      52.389  43.251  46.894  1.00  0.00           H  
ATOM   2095  HB2 TRP   161      52.749  41.545  47.023  1.00  0.00           H  
ATOM   2096  HD1 TRP   161      52.455  44.103  44.080  1.00  0.00           H  
ATOM   2097  HE1 TRP   161      51.259  42.939  42.121  1.00  0.00           H  
ATOM   2098  HE3 TRP   161      51.793  39.516  46.183  1.00  0.00           H  
ATOM   2099  HZ2 TRP   161      50.150  40.406  41.560  1.00  0.00           H  
ATOM   2100  HZ3 TRP   161      50.670  37.755  44.884  1.00  0.00           H  
ATOM   2101  HH2 TRP   161      49.850  38.190  42.603  1.00  0.00           H  
ATOM   2102  N   SER   162      55.147  43.948  48.216  1.00  0.00           N  
ATOM   2103  CA  SER   162      55.623  44.132  49.573  1.00  0.00           C  
ATOM   2104  C   SER   162      54.451  44.062  50.545  1.00  0.00           C  
ATOM   2105  O   SER   162      53.292  44.283  50.183  1.00  0.00           O  
ATOM   2106  CB  SER   162      56.351  45.474  49.714  1.00  0.00           C  
ATOM   2107  OG  SER   162      55.541  46.552  49.253  1.00  0.00           O  
ATOM   2108  HN  SER   162      54.825  44.762  47.727  1.00  0.00           H  
ATOM   2109  HA  SER   162      56.316  43.319  49.800  1.00  0.00           H  
ATOM   2110  HB1 SER   162      57.253  45.458  49.101  1.00  0.00           H  
ATOM   2111  HB2 SER   162      56.695  45.639  50.744  1.00  0.00           H  
ATOM   2112  HG  SER   162      54.802  46.662  49.851  1.00  0.00           H  
ATOM   2113  N   SER   163      54.775  43.745  51.796  1.00  0.00           N  
ATOM   2114  CA  SER   163      53.778  43.666  52.853  1.00  0.00           C  
ATOM   2115  C   SER   163      52.979  44.961  52.939  1.00  0.00           C  
ATOM   2116  O   SER   163      53.549  46.057  52.944  1.00  0.00           O  
ATOM   2117  CB  SER   163      54.467  43.380  54.187  1.00  0.00           C  
ATOM   2118  OG  SER   163      53.519  43.341  55.237  1.00  0.00           O  
ATOM   2119  HN  SER   163      55.735  43.616  52.033  1.00  0.00           H  
ATOM   2120  HA  SER   163      53.114  42.844  52.582  1.00  0.00           H  
ATOM   2121  HB1 SER   163      55.164  44.191  54.412  1.00  0.00           H  
ATOM   2122  HB2 SER   163      55.089  42.476  54.126  1.00  0.00           H  
ATOM   2123  HG  SER   163      53.310  42.448  55.516  1.00  0.00           H  
ATOM   2124  N   GLY   164      51.653  44.832  53.007  1.00  0.00           N  
ATOM   2125  CA  GLY   164      50.814  46.011  53.051  1.00  0.00           C  
ATOM   2126  C   GLY   164      50.472  46.554  51.681  1.00  0.00           C  
ATOM   2127  O   GLY   164      50.191  47.747  51.549  1.00  0.00           O  
ATOM   2128  HN  GLY   164      51.235  43.928  52.934  1.00  0.00           H  
ATOM   2129  HA1 GLY   164      51.296  46.783  53.654  1.00  0.00           H  
ATOM   2130  HA2 GLY   164      49.893  45.717  53.553  1.00  0.00           H  
ATOM   2131  N   THR   165      50.496  45.718  50.648  1.00  0.00           N  
ATOM   2132  CA  THR   165      50.176  46.177  49.301  1.00  0.00           C  
ATOM   2133  C   THR   165      48.733  45.803  49.003  1.00  0.00           C  
ATOM   2134  O   THR   165      48.362  44.633  49.102  1.00  0.00           O  
ATOM   2135  CB  THR   165      51.123  45.580  48.259  1.00  0.00           C  
ATOM   2136  CG2 THR   165      50.669  45.950  46.851  1.00  0.00           C  
ATOM   2137  OG1 THR   165      52.442  46.105  48.467  1.00  0.00           O  
ATOM   2138  HN  THR   165      50.636  44.745  50.838  1.00  0.00           H  
ATOM   2139  HA  THR   165      50.266  47.254  49.283  1.00  0.00           H  
ATOM   2140  HB  THR   165      51.123  44.484  48.335  1.00  0.00           H  
ATOM   2141  HG1 THR   165      52.777  45.749  49.289  1.00  0.00           H  
ATOM   2142 1HG2 THR   165      50.598  47.032  46.730  1.00  0.00           H  
ATOM   2143 2HG2 THR   165      49.704  45.516  46.604  1.00  0.00           H  
ATOM   2144 3HG2 THR   165      51.386  45.588  46.114  1.00  0.00           H  
ATOM   2145  N   TRP   166      47.921  46.798  48.664  1.00  0.00           N  
ATOM   2146  CA  TRP   166      46.505  46.593  48.396  1.00  0.00           C  
ATOM   2147  C   TRP   166      46.122  47.374  47.149  1.00  0.00           C  
ATOM   2148  O   TRP   166      46.626  48.485  46.926  1.00  0.00           O  
ATOM   2149  CB  TRP   166      45.637  47.009  49.603  1.00  0.00           C  
ATOM   2150  CG  TRP   166      45.993  46.173  50.773  1.00  0.00           C  
ATOM   2151  CD1 TRP   166      46.868  46.483  51.767  1.00  0.00           C  
ATOM   2152  CD2 TRP   166      45.555  44.840  51.023  1.00  0.00           C  
ATOM   2153  CE2 TRP   166      46.182  44.409  52.205  1.00  0.00           C  
ATOM   2154  CE3 TRP   166      44.673  43.973  50.369  1.00  0.00           C  
ATOM   2155  NE1 TRP   166      46.974  45.436  52.648  1.00  0.00           N  
ATOM   2156  CZ2 TRP   166      45.964  43.148  52.746  1.00  0.00           C  
ATOM   2157  CZ3 TRP   166      44.462  42.720  50.901  1.00  0.00           C  
ATOM   2158  CH2 TRP   166      45.099  42.319  52.083  1.00  0.00           C  
ATOM   2159  HN  TRP   166      48.294  47.726  48.579  1.00  0.00           H  
ATOM   2160  HA  TRP   166      46.348  45.538  48.172  1.00  0.00           H  
ATOM   2161  HB1 TRP   166      44.590  46.924  49.356  1.00  0.00           H  
ATOM   2162  HB2 TRP   166      45.812  48.057  49.854  1.00  0.00           H  
ATOM   2163  HD1 TRP   166      47.374  47.427  51.881  1.00  0.00           H  
ATOM   2164  HE1 TRP   166      47.502  45.446  53.474  1.00  0.00           H  
ATOM   2165  HE3 TRP   166      44.173  44.284  49.465  1.00  0.00           H  
ATOM   2166  HZ2 TRP   166      46.449  42.844  53.662  1.00  0.00           H  
ATOM   2167  HZ3 TRP   166      43.775  42.048  50.407  1.00  0.00           H  
ATOM   2168  HH2 TRP   166      44.897  41.351  52.513  1.00  0.00           H  
ATOM   2169  N   MET   167      45.211  46.790  46.361  1.00  0.00           N  
ATOM   2170  CA  MET   167      44.951  47.238  45.002  1.00  0.00           C  
ATOM   2171  C   MET   167      43.546  46.823  44.577  1.00  0.00           C  
ATOM   2172  O   MET   167      42.925  45.931  45.166  1.00  0.00           O  
ATOM   2173  CB  MET   167      46.013  46.690  44.026  1.00  0.00           C  
ATOM   2174  CG  MET   167      45.975  45.170  43.759  1.00  0.00           C  
ATOM   2175  SD  MET   167      47.487  44.470  43.001  1.00  0.00           S  
ATOM   2176  CE  MET   167      48.638  44.507  44.360  1.00  0.00           C  
ATOM   2177  HN  MET   167      44.795  45.922  46.643  1.00  0.00           H  
ATOM   2178  HA  MET   167      44.985  48.329  45.022  1.00  0.00           H  
ATOM   2179  HB1 MET   167      46.999  46.956  44.410  1.00  0.00           H  
ATOM   2180  HB2 MET   167      45.931  47.200  43.067  1.00  0.00           H  
ATOM   2181  HG1 MET   167      45.107  44.888  43.163  1.00  0.00           H  
ATOM   2182  HG2 MET   167      45.863  44.656  44.700  1.00  0.00           H  
ATOM   2183  HE1 MET   167      48.110  44.591  45.310  1.00  0.00           H  
ATOM   2184  HE2 MET   167      49.337  45.336  44.245  1.00  0.00           H  
ATOM   2185  HE3 MET   167      49.209  43.579  44.382  1.00  0.00           H  
ATOM   2186  N   VAL   168      43.054  47.501  43.546  1.00  0.00           N  
ATOM   2187  CA  VAL   168      41.750  47.238  42.954  1.00  0.00           C  
ATOM   2188  C   VAL   168      41.989  46.611  41.590  1.00  0.00           C  
ATOM   2189  O   VAL   168      42.693  47.189  40.755  1.00  0.00           O  
ATOM   2190  CB  VAL   168      40.922  48.530  42.837  1.00  0.00           C  
ATOM   2191  CG1 VAL   168      39.556  48.237  42.263  1.00  0.00           C  
ATOM   2192  CG2 VAL   168      40.797  49.207  44.204  1.00  0.00           C  
ATOM   2193  HN  VAL   168      43.636  48.193  43.115  1.00  0.00           H  
ATOM   2194  HA  VAL   168      41.221  46.520  43.585  1.00  0.00           H  
ATOM   2195  HB  VAL   168      41.446  49.213  42.165  1.00  0.00           H  
ATOM   2196 1HG1 VAL   168      39.015  47.511  42.872  1.00  0.00           H  
ATOM   2197 2HG1 VAL   168      39.615  47.844  41.248  1.00  0.00           H  
ATOM   2198 3HG1 VAL   168      38.952  49.144  42.216  1.00  0.00           H  
ATOM   2199 1HG2 VAL   168      41.754  49.287  44.717  1.00  0.00           H  
ATOM   2200 2HG2 VAL   168      40.094  48.696  44.863  1.00  0.00           H  
ATOM   2201 3HG2 VAL   168      40.467  50.225  44.036  1.00  0.00           H  
ATOM   2202  N   GLU   169      41.399  45.441  41.357  1.00  0.00           N  
ATOM   2203  CA  GLU   169      41.702  44.639  40.186  1.00  0.00           C  
ATOM   2204  C   GLU   169      40.468  44.461  39.313  1.00  0.00           C  
ATOM   2205  O   GLU   169      39.379  44.143  39.810  1.00  0.00           O  
ATOM   2206  CB  GLU   169      42.247  43.285  40.608  1.00  0.00           C  
ATOM   2207  CG  GLU   169      42.718  42.422  39.466  1.00  0.00           C  
ATOM   2208  CD  GLU   169      43.468  41.203  39.971  1.00  0.00           C  
ATOM   2209  OE1 GLU   169      43.018  40.074  39.679  1.00  0.00           O  
ATOM   2210  OE2 GLU   169      44.510  41.371  40.636  1.00  0.00           O1-
ATOM   2211  HN  GLU   169      40.729  45.088  42.012  1.00  0.00           H  
ATOM   2212  HA  GLU   169      42.465  45.159  39.613  1.00  0.00           H  
ATOM   2213  HB1 GLU   169      41.473  42.750  41.159  1.00  0.00           H  
ATOM   2214  HB2 GLU   169      43.051  43.449  41.326  1.00  0.00           H  
ATOM   2215  HG1 GLU   169      43.389  42.980  38.812  1.00  0.00           H  
ATOM   2216  HG2 GLU   169      41.871  42.116  38.854  1.00  0.00           H  
ATOM   2217  HE2 GLU   169      45.036  40.585  40.662  1.00  0.00           H  
ATOM   2218  N   TYR   170      40.655  44.644  38.010  1.00  0.00           N  
ATOM   2219  CA  TYR   170      39.630  44.405  37.006  1.00  0.00           C  
ATOM   2220  C   TYR   170      40.168  43.412  35.990  1.00  0.00           C  
ATOM   2221  O   TYR   170      41.292  43.569  35.497  1.00  0.00           O  
ATOM   2222  CB  TYR   170      39.224  45.700  36.298  1.00  0.00           C  
ATOM   2223  CG  TYR   170      38.263  45.487  35.144  1.00  0.00           C  
ATOM   2224  CD1 TYR   170      37.010  44.929  35.351  1.00  0.00           C  
ATOM   2225  CD2 TYR   170      38.609  45.864  33.848  1.00  0.00           C  
ATOM   2226  CE1 TYR   170      36.127  44.739  34.298  1.00  0.00           C  
ATOM   2227  CE2 TYR   170      37.736  45.684  32.788  1.00  0.00           C  
ATOM   2228  CZ  TYR   170      36.498  45.119  33.021  1.00  0.00           C  
ATOM   2229  OH  TYR   170      35.627  44.936  31.970  1.00  0.00           O  
ATOM   2230  HN  TYR   170      41.546  44.960  37.677  1.00  0.00           H  
ATOM   2231  HA  TYR   170      38.761  43.961  37.496  1.00  0.00           H  
ATOM   2232  HB1 TYR   170      40.111  46.224  35.941  1.00  0.00           H  
ATOM   2233  HB2 TYR   170      38.753  46.371  37.015  1.00  0.00           H  
ATOM   2234  HD1 TYR   170      36.725  44.609  36.336  1.00  0.00           H  
ATOM   2235  HD2 TYR   170      39.586  46.284  33.679  1.00  0.00           H  
ATOM   2236  HE1 TYR   170      35.167  44.278  34.482  1.00  0.00           H  
ATOM   2237  HE2 TYR   170      38.034  45.972  31.792  1.00  0.00           H  
ATOM   2238  HH  TYR   170      34.777  45.266  32.222  1.00  0.00           H  
ATOM   2239  N   GLY   171      39.369  42.410  35.669  1.00  0.00           N  
ATOM   2240  CA  GLY   171      39.743  41.408  34.683  1.00  0.00           C  
ATOM   2241  C   GLY   171      38.693  41.335  33.599  1.00  0.00           C  
ATOM   2242  O   GLY   171      37.496  41.431  33.882  1.00  0.00           O  
ATOM   2243  HN  GLY   171      38.433  42.390  36.028  1.00  0.00           H  
ATOM   2244  HA1 GLY   171      39.821  40.458  35.175  1.00  0.00           H  
ATOM   2245  HA2 GLY   171      40.713  41.648  34.246  1.00  0.00           H  
ATOM   2246  N   ARG   172      39.148  41.145  32.358  1.00  0.00           N  
ATOM   2247  CA  ARG   172      38.279  41.115  31.195  1.00  0.00           C  
ATOM   2248  C   ARG   172      38.798  40.082  30.208  1.00  0.00           C  
ATOM   2249  O   ARG   172      39.976  40.102  29.846  1.00  0.00           O  
ATOM   2250  CB  ARG   172      38.215  42.495  30.536  1.00  0.00           C  
ATOM   2251  CG  ARG   172      37.851  42.456  29.075  1.00  0.00           C  
ATOM   2252  CD  ARG   172      37.891  43.839  28.452  1.00  0.00           C  
ATOM   2253  NE  ARG   172      36.867  44.716  29.008  1.00  0.00           N  
ATOM   2254  CZ  ARG   172      36.535  45.895  28.490  1.00  0.00           C  
ATOM   2255  NH1 ARG   172      37.149  46.339  27.400  1.00  0.00           N1+
ATOM   2256  NH2 ARG   172      35.591  46.630  29.064  1.00  0.00           N  
ATOM   2257  HN  ARG   172      40.140  41.165  32.195  1.00  0.00           H  
ATOM   2258  HA  ARG   172      37.282  40.811  31.520  1.00  0.00           H  
ATOM   2259  HB1 ARG   172      39.196  42.966  30.626  1.00  0.00           H  
ATOM   2260  HB2 ARG   172      37.524  43.123  31.099  1.00  0.00           H  
ATOM   2261  HG1 ARG   172      36.877  42.006  29.025  1.00  0.00           H  
ATOM   2262  HG2 ARG   172      38.540  41.842  28.495  1.00  0.00           H  
ATOM   2263  HD1 ARG   172      37.722  43.760  27.377  1.00  0.00           H  
ATOM   2264  HD2 ARG   172      38.861  44.316  28.615  1.00  0.00           H  
ATOM   2265  HE  ARG   172      36.422  44.411  29.862  1.00  0.00           H  
ATOM   2266 1HH1 ARG   172      37.884  45.777  27.016  1.00  0.00           H  
ATOM   2267 2HH1 ARG   172      36.929  47.211  26.967  1.00  0.00           H  
ATOM   2268 1HH2 ARG   172      35.127  46.287  29.895  1.00  0.00           H  
ATOM   2269 2HH2 ARG   172      35.288  47.519  28.727  1.00  0.00           H  
ATOM   2270  N   GLY   173      37.931  39.189  29.776  1.00  0.00           N  
ATOM   2271  CA  GLY   173      38.312  38.172  28.812  1.00  0.00           C  
ATOM   2272  C   GLY   173      37.556  36.880  29.088  1.00  0.00           C  
ATOM   2273  O   GLY   173      36.382  36.915  29.463  1.00  0.00           O  
ATOM   2274  HN  GLY   173      37.011  39.157  30.180  1.00  0.00           H  
ATOM   2275  HA1 GLY   173      39.383  37.984  28.869  1.00  0.00           H  
ATOM   2276  HA2 GLY   173      38.068  38.547  27.820  1.00  0.00           H  
ATOM   2277  N   PHE   174      38.242  35.757  28.893  1.00  0.00           N  
ATOM   2278  CA  PHE   174      37.659  34.436  29.135  1.00  0.00           C  
ATOM   2279  C   PHE   174      38.027  34.014  30.552  1.00  0.00           C  
ATOM   2280  O   PHE   174      39.000  33.292  30.780  1.00  0.00           O  
ATOM   2281  CB  PHE   174      38.138  33.426  28.103  1.00  0.00           C  
ATOM   2282  CG  PHE   174      37.456  32.092  28.206  1.00  0.00           C  
ATOM   2283  CD1 PHE   174      36.078  32.016  28.336  1.00  0.00           C  
ATOM   2284  CD2 PHE   174      38.190  30.915  28.171  1.00  0.00           C  
ATOM   2285  CE1 PHE   174      35.445  30.792  28.436  1.00  0.00           C  
ATOM   2286  CE2 PHE   174      37.560  29.687  28.266  1.00  0.00           C  
ATOM   2287  CZ  PHE   174      36.188  29.626  28.398  1.00  0.00           C  
ATOM   2288  HN  PHE   174      39.225  35.813  28.703  1.00  0.00           H  
ATOM   2289  HA  PHE   174      36.576  34.554  29.080  1.00  0.00           H  
ATOM   2290  HB1 PHE   174      39.219  33.299  28.185  1.00  0.00           H  
ATOM   2291  HB2 PHE   174      37.952  33.818  27.104  1.00  0.00           H  
ATOM   2292  HD1 PHE   174      35.465  32.906  28.353  1.00  0.00           H  
ATOM   2293  HD2 PHE   174      39.253  30.978  28.004  1.00  0.00           H  
ATOM   2294  HE1 PHE   174      34.370  30.745  28.547  1.00  0.00           H  
ATOM   2295  HE2 PHE   174      38.138  28.774  28.230  1.00  0.00           H  
ATOM   2296  HZ  PHE   174      35.695  28.666  28.476  1.00  0.00           H  
ATOM   2297  N   ILE   175      37.212  34.457  31.510  1.00  0.00           N  
ATOM   2298  CA  ILE   175      37.595  34.348  32.921  1.00  0.00           C  
ATOM   2299  C   ILE   175      37.780  32.909  33.381  1.00  0.00           C  
ATOM   2300  O   ILE   175      38.727  32.650  34.137  1.00  0.00           O  
ATOM   2301  CB  ILE   175      36.609  35.136  33.793  1.00  0.00           C  
ATOM   2302  CG1 ILE   175      36.498  36.578  33.277  1.00  0.00           C  
ATOM   2303  CG2 ILE   175      37.065  35.130  35.247  1.00  0.00           C  
ATOM   2304  CD1 ILE   175      37.834  37.323  33.285  1.00  0.00           C  
ATOM   2305  HN  ILE   175      36.360  34.928  31.267  1.00  0.00           H  
ATOM   2306  HA  ILE   175      38.581  34.810  32.992  1.00  0.00           H  
ATOM   2307  HB  ILE   175      35.618  34.685  33.740  1.00  0.00           H  
ATOM   2308 1HG1 ILE   175      35.794  37.112  33.916  1.00  0.00           H  
ATOM   2309 2HG1 ILE   175      36.062  36.612  32.279  1.00  0.00           H  
ATOM   2310 1HG2 ILE   175      38.118  35.387  35.365  1.00  0.00           H  
ATOM   2311 2HG2 ILE   175      36.922  34.141  35.684  1.00  0.00           H  
ATOM   2312 3HG2 ILE   175      36.476  35.825  35.847  1.00  0.00           H  
ATOM   2313 1HD1 ILE   175      38.446  37.027  32.433  1.00  0.00           H  
ATOM   2314 2HD1 ILE   175      38.429  37.147  34.175  1.00  0.00           H  
ATOM   2315 3HD1 ILE   175      37.669  38.398  33.197  1.00  0.00           H  
ATOM   2316  N   PRO   176      36.935  31.934  33.005  1.00  0.00           N  
ATOM   2317  CA  PRO   176      37.175  30.550  33.460  1.00  0.00           C  
ATOM   2318  C   PRO   176      38.571  30.028  33.158  1.00  0.00           C  
ATOM   2319  O   PRO   176      39.093  29.214  33.930  1.00  0.00           O  
ATOM   2320  CB  PRO   176      36.104  29.743  32.706  1.00  0.00           C  
ATOM   2321  CG  PRO   176      34.996  30.708  32.493  1.00  0.00           C  
ATOM   2322  CD  PRO   176      35.661  32.046  32.265  1.00  0.00           C  
ATOM   2323  HA  PRO   176      37.002  30.498  34.536  1.00  0.00           H  
ATOM   2324  HB1 PRO   176      35.791  28.855  33.257  1.00  0.00           H  
ATOM   2325  HB2 PRO   176      36.476  29.413  31.734  1.00  0.00           H  
ATOM   2326  HG1 PRO   176      34.344  30.419  31.669  1.00  0.00           H  
ATOM   2327  HG2 PRO   176      34.383  30.761  33.395  1.00  0.00           H  
ATOM   2328  HD1 PRO   176      35.859  32.203  31.206  1.00  0.00           H  
ATOM   2329  HD2 PRO   176      35.046  32.866  32.637  1.00  0.00           H  
ATOM   2330  N   SER   177      39.207  30.490  32.077  1.00  0.00           N  
ATOM   2331  CA  SER   177      40.536  29.995  31.731  1.00  0.00           C  
ATOM   2332  C   SER   177      41.608  30.425  32.727  1.00  0.00           C  
ATOM   2333  O   SER   177      42.745  29.946  32.621  1.00  0.00           O  
ATOM   2334  CB  SER   177      40.925  30.454  30.324  1.00  0.00           C  
ATOM   2335  OG  SER   177      41.366  31.797  30.329  1.00  0.00           O  
ATOM   2336  HN  SER   177      38.783  31.211  31.528  1.00  0.00           H  
ATOM   2337  HA  SER   177      40.475  28.905  31.751  1.00  0.00           H  
ATOM   2338  HB1 SER   177      40.137  30.252  29.618  1.00  0.00           H  
ATOM   2339  HB2 SER   177      41.777  29.854  29.996  1.00  0.00           H  
ATOM   2340  HG  SER   177      40.636  32.377  30.567  1.00  0.00           H  
ATOM   2341  N   THR   178      41.287  31.317  33.678  1.00  0.00           N  
ATOM   2342  CA  THR   178      42.223  31.646  34.748  1.00  0.00           C  
ATOM   2343  C   THR   178      42.173  30.641  35.894  1.00  0.00           C  
ATOM   2344  O   THR   178      43.120  30.575  36.689  1.00  0.00           O  
ATOM   2345  CB  THR   178      41.937  33.045  35.305  1.00  0.00           C  
ATOM   2346  CG2 THR   178      42.080  34.111  34.223  1.00  0.00           C  
ATOM   2347  OG1 THR   178      40.603  33.086  35.835  1.00  0.00           O  
ATOM   2348  HN  THR   178      40.370  31.710  33.716  1.00  0.00           H  
ATOM   2349  HA  THR   178      43.231  31.628  34.329  1.00  0.00           H  
ATOM   2350  HB  THR   178      42.624  33.253  36.126  1.00  0.00           H  
ATOM   2351  HG1 THR   178      39.969  33.176  35.145  1.00  0.00           H  
ATOM   2352 1HG2 THR   178      41.499  33.905  33.323  1.00  0.00           H  
ATOM   2353 2HG2 THR   178      43.118  34.200  33.922  1.00  0.00           H  
ATOM   2354 3HG2 THR   178      41.778  35.089  34.600  1.00  0.00           H  
ATOM   2355  N   LEU   179      41.101  29.846  35.976  1.00  0.00           N  
ATOM   2356  CA  LEU   179      40.843  29.057  37.178  1.00  0.00           C  
ATOM   2357  C   LEU   179      41.947  28.043  37.444  1.00  0.00           C  
ATOM   2358  O   LEU   179      42.339  27.839  38.598  1.00  0.00           O  
ATOM   2359  CB  LEU   179      39.488  28.356  37.062  1.00  0.00           C  
ATOM   2360  CG  LEU   179      38.288  29.303  37.141  1.00  0.00           C  
ATOM   2361  CD1 LEU   179      36.984  28.540  36.980  1.00  0.00           C  
ATOM   2362  CD2 LEU   179      38.306  30.077  38.451  1.00  0.00           C  
ATOM   2363  HN  LEU   179      40.392  29.894  35.272  1.00  0.00           H  
ATOM   2364  HA  LEU   179      40.865  29.750  38.017  1.00  0.00           H  
ATOM   2365  HB1 LEU   179      39.392  27.622  37.865  1.00  0.00           H  
ATOM   2366  HB2 LEU   179      39.449  27.788  36.131  1.00  0.00           H  
ATOM   2367  HG  LEU   179      38.358  30.025  36.327  1.00  0.00           H  
ATOM   2368 1HD1 LEU   179      36.857  27.801  37.772  1.00  0.00           H  
ATOM   2369 2HD1 LEU   179      36.960  28.013  36.026  1.00  0.00           H  
ATOM   2370 3HD1 LEU   179      36.121  29.201  37.005  1.00  0.00           H  
ATOM   2371 1HD2 LEU   179      39.126  30.792  38.502  1.00  0.00           H  
ATOM   2372 2HD2 LEU   179      38.379  29.411  39.311  1.00  0.00           H  
ATOM   2373 3HD2 LEU   179      37.393  30.661  38.566  1.00  0.00           H  
ATOM   2374  N   ALA   180      42.454  27.387  36.397  1.00  0.00           N  
ATOM   2375  CA  ALA   180      43.527  26.417  36.598  1.00  0.00           C  
ATOM   2376  C   ALA   180      44.730  27.074  37.255  1.00  0.00           C  
ATOM   2377  O   ALA   180      45.341  26.503  38.163  1.00  0.00           O  
ATOM   2378  CB  ALA   180      43.930  25.765  35.273  1.00  0.00           C  
ATOM   2379  HN  ALA   180      42.080  27.597  35.495  1.00  0.00           H  
ATOM   2380  HA  ALA   180      43.139  25.659  37.281  1.00  0.00           H  
ATOM   2381  HB1 ALA   180      44.311  26.500  34.563  1.00  0.00           H  
ATOM   2382  HB2 ALA   180      43.080  25.264  34.811  1.00  0.00           H  
ATOM   2383  HB3 ALA   180      44.709  25.016  35.427  1.00  0.00           H  
ATOM   2384  N   PHE   181      45.063  28.296  36.836  1.00  0.00           N  
ATOM   2385  CA  PHE   181      46.160  28.991  37.489  1.00  0.00           C  
ATOM   2386  C   PHE   181      45.774  29.391  38.906  1.00  0.00           C  
ATOM   2387  O   PHE   181      46.595  29.320  39.828  1.00  0.00           O  
ATOM   2388  CB  PHE   181      46.560  30.213  36.670  1.00  0.00           C  
ATOM   2389  CG  PHE   181      47.382  31.198  37.428  1.00  0.00           C  
ATOM   2390  CD1 PHE   181      48.750  31.016  37.567  1.00  0.00           C  
ATOM   2391  CD2 PHE   181      46.791  32.305  38.011  1.00  0.00           C  
ATOM   2392  CE1 PHE   181      49.518  31.933  38.273  1.00  0.00           C  
ATOM   2393  CE2 PHE   181      47.551  33.230  38.715  1.00  0.00           C  
ATOM   2394  CZ  PHE   181      48.916  33.042  38.838  1.00  0.00           C  
ATOM   2395  HN  PHE   181      44.492  28.773  36.171  1.00  0.00           H  
ATOM   2396  HA  PHE   181      47.004  28.302  37.557  1.00  0.00           H  
ATOM   2397  HB1 PHE   181      45.664  30.724  36.314  1.00  0.00           H  
ATOM   2398  HB2 PHE   181      47.101  29.900  35.777  1.00  0.00           H  
ATOM   2399  HD1 PHE   181      49.229  30.150  37.134  1.00  0.00           H  
ATOM   2400  HD2 PHE   181      45.724  32.459  37.929  1.00  0.00           H  
ATOM   2401  HE1 PHE   181      50.583  31.792  38.384  1.00  0.00           H  
ATOM   2402  HE2 PHE   181      47.078  34.092  39.163  1.00  0.00           H  
ATOM   2403  HZ  PHE   181      49.520  33.755  39.382  1.00  0.00           H  
ATOM   2404  N   ALA   182      44.511  29.779  39.100  1.00  0.00           N  
ATOM   2405  CA  ALA   182      44.097  30.363  40.366  1.00  0.00           C  
ATOM   2406  C   ALA   182      44.036  29.326  41.474  1.00  0.00           C  
ATOM   2407  O   ALA   182      44.189  29.679  42.644  1.00  0.00           O  
ATOM   2408  CB  ALA   182      42.731  31.029  40.210  1.00  0.00           C  
ATOM   2409  HN  ALA   182      43.884  29.762  38.323  1.00  0.00           H  
ATOM   2410  HA  ALA   182      44.846  31.111  40.635  1.00  0.00           H  
ATOM   2411  HB1 ALA   182      41.952  30.295  40.002  1.00  0.00           H  
ATOM   2412  HB2 ALA   182      42.737  31.749  39.392  1.00  0.00           H  
ATOM   2413  HB3 ALA   182      42.454  31.559  41.122  1.00  0.00           H  
ATOM   2414  N   LEU   183      43.847  28.060  41.120  1.00  0.00           N  
ATOM   2415  CA  LEU   183      43.631  26.990  42.076  1.00  0.00           C  
ATOM   2416  C   LEU   183      44.794  26.016  42.188  1.00  0.00           C  
ATOM   2417  O   LEU   183      44.792  25.191  43.111  1.00  0.00           O  
ATOM   2418  CB  LEU   183      42.371  26.199  41.689  1.00  0.00           C  
ATOM   2419  CG  LEU   183      41.082  27.020  41.645  1.00  0.00           C  
ATOM   2420  CD1 LEU   183      39.898  26.147  41.247  1.00  0.00           C  
ATOM   2421  CD2 LEU   183      40.843  27.684  42.994  1.00  0.00           C  
ATOM   2422  HN  LEU   183      43.713  27.882  40.144  1.00  0.00           H  
ATOM   2423  HA  LEU   183      43.507  27.426  43.069  1.00  0.00           H  
ATOM   2424  HB1 LEU   183      42.235  25.375  42.393  1.00  0.00           H  
ATOM   2425  HB2 LEU   183      42.527  25.737  40.713  1.00  0.00           H  
ATOM   2426  HG  LEU   183      41.183  27.804  40.893  1.00  0.00           H  
ATOM   2427 1HD1 LEU   183      39.751  25.331  41.954  1.00  0.00           H  
ATOM   2428 2HD1 LEU   183      40.053  25.709  40.260  1.00  0.00           H  
ATOM   2429 3HD1 LEU   183      38.976  26.727  41.208  1.00  0.00           H  
ATOM   2430 1HD2 LEU   183      41.571  28.473  43.187  1.00  0.00           H  
ATOM   2431 2HD2 LEU   183      40.904  26.972  43.816  1.00  0.00           H  
ATOM   2432 3HD2 LEU   183      39.859  28.151  43.033  1.00  0.00           H  
ATOM   2433  N   ALA   184      45.778  26.080  41.282  1.00  0.00           N  
ATOM   2434  CA  ALA   184      46.783  25.020  41.204  1.00  0.00           C  
ATOM   2435  C   ALA   184      47.586  24.906  42.503  1.00  0.00           C  
ATOM   2436  O   ALA   184      47.732  23.807  43.053  1.00  0.00           O  
ATOM   2437  CB  ALA   184      47.703  25.254  40.004  1.00  0.00           C  
ATOM   2438  HN  ALA   184      45.777  26.816  40.603  1.00  0.00           H  
ATOM   2439  HA  ALA   184      46.237  24.085  41.067  1.00  0.00           H  
ATOM   2440  HB1 ALA   184      48.197  26.225  40.066  1.00  0.00           H  
ATOM   2441  HB2 ALA   184      47.149  25.219  39.068  1.00  0.00           H  
ATOM   2442  HB3 ALA   184      48.479  24.490  39.951  1.00  0.00           H  
ATOM   2443  N   ASP   185      48.102  26.027  43.025  1.00  0.00           N  
ATOM   2444  CA  ASP   185      48.851  25.943  44.281  1.00  0.00           C  
ATOM   2445  C   ASP   185      47.992  25.389  45.414  1.00  0.00           C  
ATOM   2446  O   ASP   185      48.521  24.776  46.346  1.00  0.00           O  
ATOM   2447  CB  ASP   185      49.417  27.301  44.681  1.00  0.00           C  
ATOM   2448  CG  ASP   185      50.722  27.631  43.966  1.00  0.00           C  
ATOM   2449  OD1 ASP   185      51.158  26.840  43.105  1.00  0.00           O  
ATOM   2450  OD2 ASP   185      51.304  28.701  44.254  1.00  0.00           O1-
ATOM   2451  HN  ASP   185      48.025  26.908  42.561  1.00  0.00           H  
ATOM   2452  HA  ASP   185      49.652  25.216  44.129  1.00  0.00           H  
ATOM   2453  HB1 ASP   185      49.621  27.350  45.752  1.00  0.00           H  
ATOM   2454  HB2 ASP   185      48.704  28.071  44.447  1.00  0.00           H  
ATOM   2455  N   THR   186      46.670  25.577  45.358  1.00  0.00           N  
ATOM   2456  CA  THR   186      45.830  24.975  46.389  1.00  0.00           C  
ATOM   2457  C   THR   186      45.808  23.462  46.252  1.00  0.00           C  
ATOM   2458  O   THR   186      45.929  22.740  47.250  1.00  0.00           O  
ATOM   2459  CB  THR   186      44.414  25.544  46.333  1.00  0.00           C  
ATOM   2460  CG2 THR   186      43.500  24.766  47.267  1.00  0.00           C  
ATOM   2461  OG1 THR   186      44.447  26.920  46.737  1.00  0.00           O  
ATOM   2462  HN  THR   186      46.272  26.140  44.635  1.00  0.00           H  
ATOM   2463  HA  THR   186      46.302  25.187  47.347  1.00  0.00           H  
ATOM   2464  HB  THR   186      44.008  25.504  45.322  1.00  0.00           H  
ATOM   2465  HG1 THR   186      44.723  27.003  47.643  1.00  0.00           H  
ATOM   2466 1HG2 THR   186      43.954  24.597  48.245  1.00  0.00           H  
ATOM   2467 2HG2 THR   186      43.227  23.794  46.856  1.00  0.00           H  
ATOM   2468 3HG2 THR   186      42.577  25.317  47.438  1.00  0.00           H  
ATOM   2469  N   ILE   187      45.698  22.967  45.020  1.00  0.00           N  
ATOM   2470  CA  ILE   187      45.598  21.529  44.803  1.00  0.00           C  
ATOM   2471  C   ILE   187      46.940  20.849  45.060  1.00  0.00           C  
ATOM   2472  O   ILE   187      47.001  19.759  45.638  1.00  0.00           O  
ATOM   2473  CB  ILE   187      45.086  21.255  43.375  1.00  0.00           C  
ATOM   2474  CG1 ILE   187      43.698  21.866  43.172  1.00  0.00           C  
ATOM   2475  CG2 ILE   187      45.070  19.764  43.079  1.00  0.00           C  
ATOM   2476  CD1 ILE   187      42.618  21.190  43.998  1.00  0.00           C  
ATOM   2477  HN  ILE   187      45.686  23.606  44.248  1.00  0.00           H  
ATOM   2478  HA  ILE   187      44.901  21.135  45.544  1.00  0.00           H  
ATOM   2479  HB  ILE   187      45.769  21.732  42.669  1.00  0.00           H  
ATOM   2480 1HG1 ILE   187      43.431  21.788  42.118  1.00  0.00           H  
ATOM   2481 2HG1 ILE   187      43.709  22.934  43.389  1.00  0.00           H  
ATOM   2482 1HG2 ILE   187      44.538  19.201  43.846  1.00  0.00           H  
ATOM   2483 2HG2 ILE   187      46.079  19.356  43.028  1.00  0.00           H  
ATOM   2484 3HG2 ILE   187      44.599  19.558  42.118  1.00  0.00           H  
ATOM   2485 1HD1 ILE   187      42.802  21.279  45.068  1.00  0.00           H  
ATOM   2486 2HD1 ILE   187      42.515  20.133  43.756  1.00  0.00           H  
ATOM   2487 3HD1 ILE   187      41.652  21.656  43.804  1.00  0.00           H  
ATOM   2488  N   PHE   188      48.037  21.476  44.644  1.00  0.00           N  
ATOM   2489  CA  PHE   188      49.323  20.800  44.588  1.00  0.00           C  
ATOM   2490  C   PHE   188      50.332  21.331  45.589  1.00  0.00           C  
ATOM   2491  O   PHE   188      51.450  20.812  45.655  1.00  0.00           O  
ATOM   2492  CB  PHE   188      49.886  20.894  43.171  1.00  0.00           C  
ATOM   2493  CG  PHE   188      49.023  20.219  42.144  1.00  0.00           C  
ATOM   2494  CD1 PHE   188      48.901  18.835  42.125  1.00  0.00           C  
ATOM   2495  CD2 PHE   188      48.322  20.964  41.212  1.00  0.00           C  
ATOM   2496  CE1 PHE   188      48.102  18.206  41.189  1.00  0.00           C  
ATOM   2497  CE2 PHE   188      47.526  20.344  40.271  1.00  0.00           C  
ATOM   2498  CZ  PHE   188      47.412  18.961  40.261  1.00  0.00           C  
ATOM   2499  HN  PHE   188      47.934  22.385  44.242  1.00  0.00           H  
ATOM   2500  HA  PHE   188      49.185  19.746  44.833  1.00  0.00           H  
ATOM   2501  HB1 PHE   188      50.873  20.430  43.130  1.00  0.00           H  
ATOM   2502  HB2 PHE   188      50.035  21.940  42.898  1.00  0.00           H  
ATOM   2503  HD1 PHE   188      49.436  18.242  42.853  1.00  0.00           H  
ATOM   2504  HD2 PHE   188      48.397  22.042  41.224  1.00  0.00           H  
ATOM   2505  HE1 PHE   188      48.016  17.129  41.189  1.00  0.00           H  
ATOM   2506  HE2 PHE   188      46.989  20.938  39.546  1.00  0.00           H  
ATOM   2507  HZ  PHE   188      46.785  18.475  39.528  1.00  0.00           H  
ATOM   2508  N   SER   189      49.973  22.345  46.373  1.00  0.00           N  
ATOM   2509  CA  SER   189      50.909  22.883  47.343  1.00  0.00           C  
ATOM   2510  C   SER   189      50.262  23.029  48.715  1.00  0.00           C  
ATOM   2511  O   SER   189      50.695  22.374  49.669  1.00  0.00           O  
ATOM   2512  CB  SER   189      51.473  24.223  46.855  1.00  0.00           C  
ATOM   2513  OG  SER   189      52.499  24.677  47.735  1.00  0.00           O  
ATOM   2514  HN  SER   189      49.085  22.791  46.264  1.00  0.00           H  
ATOM   2515  HA  SER   189      51.737  22.184  47.475  1.00  0.00           H  
ATOM   2516  HB1 SER   189      50.728  25.012  46.729  1.00  0.00           H  
ATOM   2517  HB2 SER   189      51.928  24.093  45.871  1.00  0.00           H  
ATOM   2518  HG  SER   189      52.150  24.820  48.609  1.00  0.00           H  
ATOM   2519  N   THR   190      49.231  23.871  48.842  1.00  0.00           N  
ATOM   2520  CA  THR   190      48.743  24.193  50.185  1.00  0.00           C  
ATOM   2521  C   THR   190      47.790  23.140  50.739  1.00  0.00           C  
ATOM   2522  O   THR   190      47.661  23.020  51.961  1.00  0.00           O  
ATOM   2523  CB  THR   190      48.031  25.553  50.214  1.00  0.00           C  
ATOM   2524  CG2 THR   190      48.805  26.619  49.423  1.00  0.00           C  
ATOM   2525  OG1 THR   190      46.700  25.425  49.692  1.00  0.00           O  
ATOM   2526  HN  THR   190      48.825  24.358  48.074  1.00  0.00           H  
ATOM   2527  HA  THR   190      49.611  24.242  50.846  1.00  0.00           H  
ATOM   2528  HB  THR   190      47.974  25.847  51.272  1.00  0.00           H  
ATOM   2529  HG1 THR   190      46.249  26.261  49.789  1.00  0.00           H  
ATOM   2530 1HG2 THR   190      48.760  26.444  48.347  1.00  0.00           H  
ATOM   2531 2HG2 THR   190      49.855  26.638  49.715  1.00  0.00           H  
ATOM   2532 3HG2 THR   190      48.403  27.613  49.611  1.00  0.00           H  
ATOM   2533  N   GLN   191      47.093  22.401  49.874  1.00  0.00           N  
ATOM   2534  CA  GLN   191      46.087  21.420  50.284  1.00  0.00           C  
ATOM   2535  C   GLN   191      44.964  22.050  51.093  1.00  0.00           C  
ATOM   2536  O   GLN   191      44.302  21.360  51.873  1.00  0.00           O  
ATOM   2537  CB  GLN   191      46.708  20.270  51.085  1.00  0.00           C  
ATOM   2538  CG  GLN   191      47.929  19.656  50.436  1.00  0.00           C  
ATOM   2539  CD  GLN   191      47.609  19.045  49.102  1.00  0.00           C  
ATOM   2540  NE2 GLN   191      48.229  19.565  48.044  1.00  0.00           N  
ATOM   2541  OE1 GLN   191      46.800  18.121  49.015  1.00  0.00           O  
ATOM   2542  HN  GLN   191      47.149  22.627  48.901  1.00  0.00           H  
ATOM   2543  HA  GLN   191      45.654  21.045  49.356  1.00  0.00           H  
ATOM   2544  HB1 GLN   191      45.956  19.495  51.244  1.00  0.00           H  
ATOM   2545  HB2 GLN   191      46.986  20.618  52.081  1.00  0.00           H  
ATOM   2546  HG1 GLN   191      48.319  18.864  51.074  1.00  0.00           H  
ATOM   2547  HG2 GLN   191      48.732  20.386  50.330  1.00  0.00           H  
ATOM   2548 1HE2 GLN   191      48.922  20.276  48.130  1.00  0.00           H  
ATOM   2549 2HE2 GLN   191      47.950  19.216  47.148  1.00  0.00           H  
ATOM   2550  N   ASP   192      44.715  23.347  50.912  1.00  0.00           N  
ATOM   2551  CA  ASP   192      43.751  24.071  51.743  1.00  0.00           C  
ATOM   2552  C   ASP   192      42.381  23.992  51.083  1.00  0.00           C  
ATOM   2553  O   ASP   192      41.951  24.899  50.370  1.00  0.00           O  
ATOM   2554  CB  ASP   192      44.191  25.514  51.951  1.00  0.00           C  
ATOM   2555  CG  ASP   192      43.265  26.284  52.875  1.00  0.00           C  
ATOM   2556  OD1 ASP   192      42.196  25.759  53.252  1.00  0.00           O  
ATOM   2557  OD2 ASP   192      43.605  27.434  53.229  1.00  0.00           O1-
ATOM   2558  HN  ASP   192      45.281  23.857  50.263  1.00  0.00           H  
ATOM   2559  HA  ASP   192      43.708  23.576  52.716  1.00  0.00           H  
ATOM   2560  HB1 ASP   192      44.188  26.044  51.001  1.00  0.00           H  
ATOM   2561  HB2 ASP   192      45.202  25.550  52.358  1.00  0.00           H  
ATOM   2562  N   PHE   193      41.657  22.915  51.371  1.00  0.00           N  
ATOM   2563  CA  PHE   193      40.399  22.679  50.675  1.00  0.00           C  
ATOM   2564  C   PHE   193      39.284  23.608  51.137  1.00  0.00           C  
ATOM   2565  O   PHE   193      38.386  23.893  50.347  1.00  0.00           O  
ATOM   2566  CB  PHE   193      39.991  21.214  50.825  1.00  0.00           C  
ATOM   2567  CG  PHE   193      41.004  20.254  50.263  1.00  0.00           C  
ATOM   2568  CD1 PHE   193      41.581  20.483  49.019  1.00  0.00           C  
ATOM   2569  CD2 PHE   193      41.409  19.147  50.988  1.00  0.00           C  
ATOM   2570  CE1 PHE   193      42.530  19.608  48.497  1.00  0.00           C  
ATOM   2571  CE2 PHE   193      42.356  18.268  50.474  1.00  0.00           C  
ATOM   2572  CZ  PHE   193      42.917  18.499  49.227  1.00  0.00           C  
ATOM   2573  HN  PHE   193      42.122  22.221  51.923  1.00  0.00           H  
ATOM   2574  HA  PHE   193      40.566  22.920  49.625  1.00  0.00           H  
ATOM   2575  HB1 PHE   193      39.044  21.038  50.312  1.00  0.00           H  
ATOM   2576  HB2 PHE   193      39.817  20.987  51.878  1.00  0.00           H  
ATOM   2577  HD1 PHE   193      41.302  21.338  48.423  1.00  0.00           H  
ATOM   2578  HD2 PHE   193      40.994  18.957  51.967  1.00  0.00           H  
ATOM   2579  HE1 PHE   193      42.974  19.800  47.530  1.00  0.00           H  
ATOM   2580  HE2 PHE   193      42.667  17.409  51.051  1.00  0.00           H  
ATOM   2581  HZ  PHE   193      43.668  17.826  48.835  1.00  0.00           H  
ATOM   2582  N   LEU   194      39.320  24.104  52.379  1.00  0.00           N  
ATOM   2583  CA  LEU   194      38.332  25.105  52.774  1.00  0.00           C  
ATOM   2584  C   LEU   194      38.507  26.398  51.981  1.00  0.00           C  
ATOM   2585  O   LEU   194      37.514  27.045  51.635  1.00  0.00           O  
ATOM   2586  CB  LEU   194      38.404  25.377  54.281  1.00  0.00           C  
ATOM   2587  CG  LEU   194      37.401  26.396  54.858  1.00  0.00           C  
ATOM   2588  CD1 LEU   194      35.948  26.030  54.531  1.00  0.00           C  
ATOM   2589  CD2 LEU   194      37.574  26.535  56.366  1.00  0.00           C  
ATOM   2590  HN  LEU   194      40.144  23.956  52.929  1.00  0.00           H  
ATOM   2591  HA  LEU   194      37.355  24.686  52.530  1.00  0.00           H  
ATOM   2592  HB1 LEU   194      39.416  25.711  54.524  1.00  0.00           H  
ATOM   2593  HB2 LEU   194      38.278  24.429  54.804  1.00  0.00           H  
ATOM   2594  HG  LEU   194      37.613  27.365  54.410  1.00  0.00           H  
ATOM   2595 1HD1 LEU   194      35.705  25.028  54.883  1.00  0.00           H  
ATOM   2596 2HD1 LEU   194      35.762  26.065  53.458  1.00  0.00           H  
ATOM   2597 3HD1 LEU   194      35.254  26.726  55.002  1.00  0.00           H  
ATOM   2598 1HD2 LEU   194      38.586  26.857  56.615  1.00  0.00           H  
ATOM   2599 2HD2 LEU   194      37.395  25.585  56.871  1.00  0.00           H  
ATOM   2600 3HD2 LEU   194      36.880  27.262  56.784  1.00  0.00           H  
ATOM   2601  N   THR   195      39.748  26.775  51.652  1.00  0.00           N  
ATOM   2602  CA  THR   195      39.949  27.966  50.827  1.00  0.00           C  
ATOM   2603  C   THR   195      39.448  27.741  49.407  1.00  0.00           C  
ATOM   2604  O   THR   195      38.847  28.641  48.807  1.00  0.00           O  
ATOM   2605  CB  THR   195      41.426  28.378  50.834  1.00  0.00           C  
ATOM   2606  CG2 THR   195      41.707  29.412  49.749  1.00  0.00           C  
ATOM   2607  OG1 THR   195      41.741  28.942  52.110  1.00  0.00           O  
ATOM   2608  HN  THR   195      40.552  26.294  52.019  1.00  0.00           H  
ATOM   2609  HA  THR   195      39.353  28.768  51.266  1.00  0.00           H  
ATOM   2610  HB  THR   195      42.062  27.509  50.608  1.00  0.00           H  
ATOM   2611  HG1 THR   195      42.041  28.262  52.724  1.00  0.00           H  
ATOM   2612 1HG2 THR   195      41.027  30.261  49.818  1.00  0.00           H  
ATOM   2613 2HG2 THR   195      41.641  29.000  48.742  1.00  0.00           H  
ATOM   2614 3HG2 THR   195      42.719  29.804  49.858  1.00  0.00           H  
ATOM   2615  N   LEU   196      39.664  26.539  48.858  1.00  0.00           N  
ATOM   2616  CA  LEU   196      39.050  26.188  47.580  1.00  0.00           C  
ATOM   2617  C   LEU   196      37.532  26.299  47.651  1.00  0.00           C  
ATOM   2618  O   LEU   196      36.892  26.825  46.724  1.00  0.00           O  
ATOM   2619  CB  LEU   196      39.469  24.773  47.168  1.00  0.00           C  
ATOM   2620  CG  LEU   196      38.791  24.130  45.949  1.00  0.00           C  
ATOM   2621  CD1 LEU   196      39.060  24.936  44.698  1.00  0.00           C  
ATOM   2622  CD2 LEU   196      39.266  22.692  45.765  1.00  0.00           C  
ATOM   2623  HN  LEU   196      40.240  25.898  49.372  1.00  0.00           H  
ATOM   2624  HA  LEU   196      39.412  26.914  46.850  1.00  0.00           H  
ATOM   2625  HB1 LEU   196      39.299  24.114  48.020  1.00  0.00           H  
ATOM   2626  HB2 LEU   196      40.546  24.763  47.011  1.00  0.00           H  
ATOM   2627  HG  LEU   196      37.713  24.101  46.114  1.00  0.00           H  
ATOM   2628 1HD1 LEU   196      40.126  24.958  44.468  1.00  0.00           H  
ATOM   2629 2HD1 LEU   196      38.714  25.965  44.798  1.00  0.00           H  
ATOM   2630 3HD1 LEU   196      38.544  24.505  43.840  1.00  0.00           H  
ATOM   2631 1HD2 LEU   196      39.043  22.089  46.646  1.00  0.00           H  
ATOM   2632 2HD2 LEU   196      40.343  22.650  45.600  1.00  0.00           H  
ATOM   2633 3HD2 LEU   196      38.778  22.221  44.911  1.00  0.00           H  
ATOM   2634  N   PHE   197      36.941  25.783  48.735  1.00  0.00           N  
ATOM   2635  CA  PHE   197      35.497  25.877  48.943  1.00  0.00           C  
ATOM   2636  C   PHE   197      35.037  27.332  48.883  1.00  0.00           C  
ATOM   2637  O   PHE   197      34.092  27.670  48.162  1.00  0.00           O  
ATOM   2638  CB  PHE   197      35.137  25.224  50.288  1.00  0.00           C  
ATOM   2639  CG  PHE   197      33.705  25.427  50.722  1.00  0.00           C  
ATOM   2640  CD1 PHE   197      32.753  24.449  50.491  1.00  0.00           C  
ATOM   2641  CD2 PHE   197      33.321  26.579  51.398  1.00  0.00           C  
ATOM   2642  CE1 PHE   197      31.440  24.627  50.896  1.00  0.00           C  
ATOM   2643  CE2 PHE   197      32.007  26.765  51.801  1.00  0.00           C  
ATOM   2644  CZ  PHE   197      31.069  25.789  51.550  1.00  0.00           C  
ATOM   2645  HN  PHE   197      37.522  25.321  49.407  1.00  0.00           H  
ATOM   2646  HA  PHE   197      35.026  25.335  48.122  1.00  0.00           H  
ATOM   2647  HB1 PHE   197      35.773  25.616  51.077  1.00  0.00           H  
ATOM   2648  HB2 PHE   197      35.357  24.157  50.246  1.00  0.00           H  
ATOM   2649  HD1 PHE   197      33.035  23.534  49.988  1.00  0.00           H  
ATOM   2650  HD2 PHE   197      34.068  27.325  51.622  1.00  0.00           H  
ATOM   2651  HE1 PHE   197      30.714  23.849  50.703  1.00  0.00           H  
ATOM   2652  HE2 PHE   197      31.743  27.667  52.328  1.00  0.00           H  
ATOM   2653  HZ  PHE   197      30.045  25.908  51.869  1.00  0.00           H  
ATOM   2654  N   TYR   198      35.713  28.207  49.628  1.00  0.00           N  
ATOM   2655  CA  TYR   198      35.378  29.633  49.624  1.00  0.00           C  
ATOM   2656  C   TYR   198      35.480  30.229  48.227  1.00  0.00           C  
ATOM   2657  O   TYR   198      34.615  31.013  47.807  1.00  0.00           O  
ATOM   2658  CB  TYR   198      36.314  30.395  50.566  1.00  0.00           C  
ATOM   2659  CG  TYR   198      36.120  30.122  52.040  1.00  0.00           C  
ATOM   2660  CD1 TYR   198      34.882  29.758  52.549  1.00  0.00           C  
ATOM   2661  CD2 TYR   198      37.183  30.259  52.930  1.00  0.00           C  
ATOM   2662  CE1 TYR   198      34.706  29.525  53.907  1.00  0.00           C  
ATOM   2663  CE2 TYR   198      37.013  30.030  54.286  1.00  0.00           C  
ATOM   2664  CZ  TYR   198      35.782  29.661  54.766  1.00  0.00           C  
ATOM   2665  OH  TYR   198      35.625  29.434  56.118  1.00  0.00           O  
ATOM   2666  HN  TYR   198      36.470  27.863  50.191  1.00  0.00           H  
ATOM   2667  HA  TYR   198      34.330  29.721  49.900  1.00  0.00           H  
ATOM   2668  HB1 TYR   198      36.180  31.470  50.428  1.00  0.00           H  
ATOM   2669  HB2 TYR   198      37.352  30.187  50.301  1.00  0.00           H  
ATOM   2670  HD1 TYR   198      34.019  29.656  51.916  1.00  0.00           H  
ATOM   2671  HD2 TYR   198      38.162  30.538  52.564  1.00  0.00           H  
ATOM   2672  HE1 TYR   198      33.747  29.233  54.304  1.00  0.00           H  
ATOM   2673  HE2 TYR   198      37.892  30.138  54.907  1.00  0.00           H  
ATOM   2674  HH  TYR   198      36.350  29.769  56.632  1.00  0.00           H  
ATOM   2675  N   THR   199      36.555  29.893  47.507  1.00  0.00           N  
ATOM   2676  CA  THR   199      36.798  30.482  46.193  1.00  0.00           C  
ATOM   2677  C   THR   199      35.690  30.119  45.200  1.00  0.00           C  
ATOM   2678  O   THR   199      35.092  31.005  44.559  1.00  0.00           O  
ATOM   2679  CB  THR   199      38.174  30.029  45.694  1.00  0.00           C  
ATOM   2680  CG2 THR   199      38.517  30.669  44.361  1.00  0.00           C  
ATOM   2681  OG1 THR   199      39.167  30.398  46.664  1.00  0.00           O  
ATOM   2682  HN  THR   199      37.217  29.254  47.902  1.00  0.00           H  
ATOM   2683  HA  THR   199      36.796  31.565  46.332  1.00  0.00           H  
ATOM   2684  HB  THR   199      38.187  28.940  45.551  1.00  0.00           H  
ATOM   2685  HG1 THR   199      39.067  29.903  47.477  1.00  0.00           H  
ATOM   2686 1HG2 THR   199      38.491  31.757  44.432  1.00  0.00           H  
ATOM   2687 2HG2 THR   199      37.835  30.365  43.567  1.00  0.00           H  
ATOM   2688 3HG2 THR   199      39.525  30.390  44.052  1.00  0.00           H  
ATOM   2689  N   VAL   200      35.384  28.820  45.073  1.00  0.00           N  
ATOM   2690  CA  VAL   200      34.318  28.430  44.149  1.00  0.00           C  
ATOM   2691  C   VAL   200      32.965  28.919  44.652  1.00  0.00           C  
ATOM   2692  O   VAL   200      32.073  29.226  43.848  1.00  0.00           O  
ATOM   2693  CB  VAL   200      34.304  26.908  43.898  1.00  0.00           C  
ATOM   2694  CG1 VAL   200      35.594  26.469  43.222  1.00  0.00           C  
ATOM   2695  CG2 VAL   200      34.076  26.137  45.194  1.00  0.00           C  
ATOM   2696  HN  VAL   200      35.871  28.129  45.613  1.00  0.00           H  
ATOM   2697  HA  VAL   200      34.515  28.942  43.204  1.00  0.00           H  
ATOM   2698  HB  VAL   200      33.484  26.678  43.215  1.00  0.00           H  
ATOM   2699 1HG1 VAL   200      36.459  26.628  43.868  1.00  0.00           H  
ATOM   2700 2HG1 VAL   200      35.764  27.018  42.296  1.00  0.00           H  
ATOM   2701 3HG1 VAL   200      35.565  25.408  42.974  1.00  0.00           H  
ATOM   2702 1HG2 VAL   200      33.083  26.321  45.603  1.00  0.00           H  
ATOM   2703 2HG2 VAL   200      34.792  26.392  45.966  1.00  0.00           H  
ATOM   2704 3HG2 VAL   200      34.153  25.063  45.024  1.00  0.00           H  
ATOM   2705  N   LYS   201      32.797  29.048  45.973  1.00  0.00           N  
ATOM   2706  CA  LYS   201      31.526  29.520  46.513  1.00  0.00           C  
ATOM   2707  C   LYS   201      31.254  30.954  46.090  1.00  0.00           C  
ATOM   2708  O   LYS   201      30.164  31.262  45.595  1.00  0.00           O  
ATOM   2709  CB  LYS   201      31.518  29.400  48.040  1.00  0.00           C  
ATOM   2710  CG  LYS   201      30.273  29.980  48.702  1.00  0.00           C  
ATOM   2711  CD  LYS   201      30.250  29.700  50.204  1.00  0.00           C  
ATOM   2712  CE  LYS   201      29.004  30.301  50.859  1.00  0.00           C  
ATOM   2713  NZ  LYS   201      28.802  29.833  52.263  1.00  0.00           N1+
ATOM   2714  HN  LYS   201      33.532  28.753  46.587  1.00  0.00           H  
ATOM   2715  HA  LYS   201      30.755  28.866  46.104  1.00  0.00           H  
ATOM   2716  HB1 LYS   201      32.401  29.895  48.446  1.00  0.00           H  
ATOM   2717  HB2 LYS   201      31.619  28.346  48.304  1.00  0.00           H  
ATOM   2718  HG1 LYS   201      29.387  29.556  48.227  1.00  0.00           H  
ATOM   2719  HG2 LYS   201      30.231  31.058  48.534  1.00  0.00           H  
ATOM   2720  HD1 LYS   201      31.156  30.096  50.668  1.00  0.00           H  
ATOM   2721  HD2 LYS   201      30.269  28.619  50.351  1.00  0.00           H  
ATOM   2722  HE1 LYS   201      28.119  30.007  50.292  1.00  0.00           H  
ATOM   2723  HE2 LYS   201      29.070  31.391  50.859  1.00  0.00           H  
ATOM   2724  HZ1 LYS   201      29.614  30.129  52.847  1.00  0.00           H  
ATOM   2725  HZ2 LYS   201      28.747  28.793  52.283  1.00  0.00           H  
ATOM   2726  HZ3 LYS   201      27.935  30.220  52.688  1.00  0.00           H  
ATOM   2727  N   VAL   202      32.242  31.842  46.258  1.00  0.00           N  
ATOM   2728  CA  VAL   202      32.021  33.243  45.909  1.00  0.00           C  
ATOM   2729  C   VAL   202      31.881  33.401  44.401  1.00  0.00           C  
ATOM   2730  O   VAL   202      31.064  34.202  43.927  1.00  0.00           O  
ATOM   2731  CB  VAL   202      33.127  34.161  46.471  1.00  0.00           C  
ATOM   2732  CG1 VAL   202      33.163  34.093  47.977  1.00  0.00           C  
ATOM   2733  CG2 VAL   202      34.494  33.828  45.881  1.00  0.00           C  
ATOM   2734  HN  VAL   202      33.130  31.553  46.623  1.00  0.00           H  
ATOM   2735  HA  VAL   202      31.067  33.533  46.354  1.00  0.00           H  
ATOM   2736  HB  VAL   202      32.887  35.190  46.195  1.00  0.00           H  
ATOM   2737 1HG1 VAL   202      33.418  33.099  48.341  1.00  0.00           H  
ATOM   2738 2HG1 VAL   202      32.200  34.370  48.406  1.00  0.00           H  
ATOM   2739 3HG1 VAL   202      33.902  34.786  48.381  1.00  0.00           H  
ATOM   2740 1HG2 VAL   202      34.539  33.971  44.802  1.00  0.00           H  
ATOM   2741 2HG2 VAL   202      34.792  32.808  46.109  1.00  0.00           H  
ATOM   2742 3HG2 VAL   202      35.258  34.480  46.305  1.00  0.00           H  
ATOM   2743  N   TYR   203      32.675  32.662  43.615  1.00  0.00           N  
ATOM   2744  CA  TYR   203      32.476  32.745  42.172  1.00  0.00           C  
ATOM   2745  C   TYR   203      31.048  32.348  41.803  1.00  0.00           C  
ATOM   2746  O   TYR   203      30.391  33.034  41.006  1.00  0.00           O  
ATOM   2747  CB  TYR   203      33.496  31.875  41.430  1.00  0.00           C  
ATOM   2748  CG  TYR   203      33.656  32.216  39.952  1.00  0.00           C  
ATOM   2749  CD1 TYR   203      32.993  33.302  39.388  1.00  0.00           C  
ATOM   2750  CD2 TYR   203      34.473  31.448  39.125  1.00  0.00           C  
ATOM   2751  CE1 TYR   203      33.131  33.609  38.040  1.00  0.00           C  
ATOM   2752  CE2 TYR   203      34.611  31.743  37.771  1.00  0.00           C  
ATOM   2753  CZ  TYR   203      33.942  32.830  37.236  1.00  0.00           C  
ATOM   2754  OH  TYR   203      34.075  33.138  35.896  1.00  0.00           O  
ATOM   2755  HN  TYR   203      33.394  32.091  44.018  1.00  0.00           H  
ATOM   2756  HA  TYR   203      32.636  33.803  41.960  1.00  0.00           H  
ATOM   2757  HB1 TYR   203      33.255  30.816  41.536  1.00  0.00           H  
ATOM   2758  HB2 TYR   203      34.473  32.009  41.896  1.00  0.00           H  
ATOM   2759  HD1 TYR   203      32.347  33.958  39.947  1.00  0.00           H  
ATOM   2760  HD2 TYR   203      35.008  30.604  39.536  1.00  0.00           H  
ATOM   2761  HE1 TYR   203      32.574  34.455  37.663  1.00  0.00           H  
ATOM   2762  HE2 TYR   203      35.239  31.147  37.130  1.00  0.00           H  
ATOM   2763  HH  TYR   203      33.824  34.039  35.698  1.00  0.00           H  
ATOM   2764  N   SER   204      30.536  31.261  42.395  1.00  0.00           N  
ATOM   2765  CA  SER   204      29.190  30.814  42.045  1.00  0.00           C  
ATOM   2766  C   SER   204      28.145  31.830  42.484  1.00  0.00           C  
ATOM   2767  O   SER   204      27.157  32.062  41.777  1.00  0.00           O  
ATOM   2768  CB  SER   204      28.903  29.442  42.661  1.00  0.00           C  
ATOM   2769  OG  SER   204      28.766  29.531  44.069  1.00  0.00           O  
ATOM   2770  HN  SER   204      31.122  30.724  43.003  1.00  0.00           H  
ATOM   2771  HA  SER   204      29.158  30.739  40.956  1.00  0.00           H  
ATOM   2772  HB1 SER   204      29.685  28.718  42.410  1.00  0.00           H  
ATOM   2773  HB2 SER   204      27.966  29.046  42.264  1.00  0.00           H  
ATOM   2774  HG  SER   204      29.465  30.079  44.415  1.00  0.00           H  
ATOM   2775  N   LYS   205      28.355  32.467  43.637  1.00  0.00           N  
ATOM   2776  CA  LYS   205      27.425  33.512  44.057  1.00  0.00           C  
ATOM   2777  C   LYS   205      27.445  34.694  43.093  1.00  0.00           C  
ATOM   2778  O   LYS   205      26.394  35.260  42.772  1.00  0.00           O  
ATOM   2779  CB  LYS   205      27.744  33.962  45.479  1.00  0.00           C  
ATOM   2780  CG  LYS   205      27.284  32.967  46.539  1.00  0.00           C  
ATOM   2781  CD  LYS   205      27.475  33.522  47.947  1.00  0.00           C  
ATOM   2782  CE  LYS   205      26.847  32.617  48.992  1.00  0.00           C  
ATOM   2783  NZ  LYS   205      26.893  33.247  50.339  1.00  0.00           N1+
ATOM   2784  HN  LYS   205      29.169  32.255  44.177  1.00  0.00           H  
ATOM   2785  HA  LYS   205      26.421  33.084  44.019  1.00  0.00           H  
ATOM   2786  HB1 LYS   205      27.240  34.912  45.672  1.00  0.00           H  
ATOM   2787  HB2 LYS   205      28.811  34.168  45.577  1.00  0.00           H  
ATOM   2788  HG1 LYS   205      27.822  32.026  46.422  1.00  0.00           H  
ATOM   2789  HG2 LYS   205      26.228  32.747  46.374  1.00  0.00           H  
ATOM   2790  HD1 LYS   205      27.005  34.506  47.989  1.00  0.00           H  
ATOM   2791  HD2 LYS   205      28.536  33.681  48.147  1.00  0.00           H  
ATOM   2792  HE1 LYS   205      27.343  31.650  49.014  1.00  0.00           H  
ATOM   2793  HE2 LYS   205      25.795  32.457  48.743  1.00  0.00           H  
ATOM   2794  HZ1 LYS   205      26.463  34.200  50.183  1.00  0.00           H  
ATOM   2795  HZ2 LYS   205      27.840  33.541  50.651  1.00  0.00           H  
ATOM   2796  HZ3 LYS   205      26.310  32.826  51.083  1.00  0.00           H  
ATOM   2797  N   ALA   206      28.623  35.078  42.611  1.00  0.00           N  
ATOM   2798  CA  ALA   206      28.695  36.190  41.668  1.00  0.00           C  
ATOM   2799  C   ALA   206      27.997  35.846  40.359  1.00  0.00           C  
ATOM   2800  O   ALA   206      27.300  36.688  39.772  1.00  0.00           O  
ATOM   2801  CB  ALA   206      30.152  36.573  41.424  1.00  0.00           C  
ATOM   2802  HN  ALA   206      29.457  34.606  42.902  1.00  0.00           H  
ATOM   2803  HA  ALA   206      28.165  37.032  42.116  1.00  0.00           H  
ATOM   2804  HB1 ALA   206      30.709  35.692  41.109  1.00  0.00           H  
ATOM   2805  HB2 ALA   206      30.616  36.951  42.335  1.00  0.00           H  
ATOM   2806  HB3 ALA   206      30.234  37.340  40.655  1.00  0.00           H  
ATOM   2807  N   LEU   207      28.159  34.601  39.894  1.00  0.00           N  
ATOM   2808  CA  LEU   207      27.463  34.159  38.687  1.00  0.00           C  
ATOM   2809  C   LEU   207      25.952  34.157  38.885  1.00  0.00           C  
ATOM   2810  O   LEU   207      25.195  34.539  37.984  1.00  0.00           O  
ATOM   2811  CB  LEU   207      27.937  32.763  38.284  1.00  0.00           C  
ATOM   2812  CG  LEU   207      29.381  32.641  37.812  1.00  0.00           C  
ATOM   2813  CD1 LEU   207      29.707  31.186  37.518  1.00  0.00           C  
ATOM   2814  CD2 LEU   207      29.571  33.496  36.573  1.00  0.00           C  
ATOM   2815  HN  LEU   207      28.779  33.991  40.389  1.00  0.00           H  
ATOM   2816  HA  LEU   207      27.668  34.899  37.914  1.00  0.00           H  
ATOM   2817  HB1 LEU   207      27.288  32.385  37.492  1.00  0.00           H  
ATOM   2818  HB2 LEU   207      27.784  32.090  39.130  1.00  0.00           H  
ATOM   2819  HG  LEU   207      30.052  33.000  38.592  1.00  0.00           H  
ATOM   2820 1HD1 LEU   207      29.070  30.782  36.731  1.00  0.00           H  
ATOM   2821 2HD1 LEU   207      29.575  30.568  38.407  1.00  0.00           H  
ATOM   2822 3HD1 LEU   207      30.744  31.077  37.198  1.00  0.00           H  
ATOM   2823 1HD2 LEU   207      29.390  34.531  36.833  1.00  0.00           H  
ATOM   2824 2HD2 LEU   207      28.887  33.215  35.772  1.00  0.00           H  
ATOM   2825 3HD2 LEU   207      30.590  33.422  36.193  1.00  0.00           H  
ATOM   2826  N   LEU   208      25.493  33.701  40.053  1.00  0.00           N  
ATOM   2827  CA  LEU   208      24.063  33.693  40.330  1.00  0.00           C  
ATOM   2828  C   LEU   208      23.507  35.113  40.362  1.00  0.00           C  
ATOM   2829  O   LEU   208      22.423  35.374  39.831  1.00  0.00           O  
ATOM   2830  CB  LEU   208      23.799  32.966  41.647  1.00  0.00           C  
ATOM   2831  CG  LEU   208      22.357  32.686  42.038  1.00  0.00           C  
ATOM   2832  CD1 LEU   208      21.675  31.796  41.006  1.00  0.00           C  
ATOM   2833  CD2 LEU   208      22.325  32.025  43.407  1.00  0.00           C  
ATOM   2834  HN  LEU   208      26.145  33.377  40.740  1.00  0.00           H  
ATOM   2835  HA  LEU   208      23.596  33.159  39.502  1.00  0.00           H  
ATOM   2836  HB1 LEU   208      24.277  33.532  42.449  1.00  0.00           H  
ATOM   2837  HB2 LEU   208      24.335  32.016  41.616  1.00  0.00           H  
ATOM   2838  HG  LEU   208      21.813  33.630  42.099  1.00  0.00           H  
ATOM   2839 1HD1 LEU   208      22.213  30.858  40.869  1.00  0.00           H  
ATOM   2840 2HD1 LEU   208      21.606  32.290  40.037  1.00  0.00           H  
ATOM   2841 3HD1 LEU   208      20.657  31.554  41.312  1.00  0.00           H  
ATOM   2842 1HD2 LEU   208      22.785  32.664  44.161  1.00  0.00           H  
ATOM   2843 2HD2 LEU   208      22.859  31.074  43.403  1.00  0.00           H  
ATOM   2844 3HD2 LEU   208      21.300  31.832  43.723  1.00  0.00           H  
ATOM   2845  N   LEU   209      24.238  36.046  40.979  1.00  0.00           N  
ATOM   2846  CA  LEU   209      23.819  37.444  40.953  1.00  0.00           C  
ATOM   2847  C   LEU   209      23.681  37.945  39.522  1.00  0.00           C  
ATOM   2848  O   LEU   209      22.684  38.589  39.171  1.00  0.00           O  
ATOM   2849  CB  LEU   209      24.811  38.317  41.724  1.00  0.00           C  
ATOM   2850  CG  LEU   209      24.635  39.831  41.539  1.00  0.00           C  
ATOM   2851  CD1 LEU   209      23.276  40.290  42.052  1.00  0.00           C  
ATOM   2852  CD2 LEU   209      25.748  40.605  42.232  1.00  0.00           C  
ATOM   2853  HN  LEU   209      25.090  35.784  41.434  1.00  0.00           H  
ATOM   2854  HA  LEU   209      22.836  37.487  41.424  1.00  0.00           H  
ATOM   2855  HB1 LEU   209      25.819  38.056  41.399  1.00  0.00           H  
ATOM   2856  HB2 LEU   209      24.770  38.063  42.784  1.00  0.00           H  
ATOM   2857  HG  LEU   209      24.706  40.087  40.480  1.00  0.00           H  
ATOM   2858 1HD1 LEU   209      23.150  40.057  43.109  1.00  0.00           H  
ATOM   2859 2HD1 LEU   209      22.460  39.820  41.503  1.00  0.00           H  
ATOM   2860 3HD1 LEU   209      23.158  41.367  41.930  1.00  0.00           H  
ATOM   2861 1HD2 LEU   209      26.728  40.304  41.861  1.00  0.00           H  
ATOM   2862 2HD2 LEU   209      25.728  40.449  43.310  1.00  0.00           H  
ATOM   2863 3HD2 LEU   209      25.642  41.674  42.052  1.00  0.00           H  
ATOM   2864  N   GLU   210      24.684  37.672  38.684  1.00  0.00           N  
ATOM   2865  CA  GLU   210      24.628  38.153  37.306  1.00  0.00           C  
ATOM   2866  C   GLU   210      23.430  37.570  36.566  1.00  0.00           C  
ATOM   2867  O   GLU   210      22.713  38.290  35.859  1.00  0.00           O  
ATOM   2868  CB  GLU   210      25.928  37.814  36.578  1.00  0.00           C  
ATOM   2869  CG  GLU   210      27.132  38.563  37.098  1.00  0.00           C  
ATOM   2870  CD  GLU   210      26.948  40.064  37.030  1.00  0.00           C  
ATOM   2871  OE1 GLU   210      26.604  40.575  35.946  1.00  0.00           O  
ATOM   2872  OE2 GLU   210      27.142  40.731  38.069  1.00  0.00           O1-
ATOM   2873  HN  GLU   210      25.517  37.231  39.023  1.00  0.00           H  
ATOM   2874  HA  GLU   210      24.482  39.234  37.356  1.00  0.00           H  
ATOM   2875  HB1 GLU   210      25.817  38.042  35.516  1.00  0.00           H  
ATOM   2876  HB2 GLU   210      26.117  36.742  36.640  1.00  0.00           H  
ATOM   2877  HG1 GLU   210      28.018  38.291  36.530  1.00  0.00           H  
ATOM   2878  HG2 GLU   210      27.340  38.288  38.128  1.00  0.00           H  
ATOM   2879  N   ALA   211      23.196  36.265  36.721  1.00  0.00           N  
ATOM   2880  CA  ALA   211      22.042  35.641  36.089  1.00  0.00           C  
ATOM   2881  C   ALA   211      20.743  36.259  36.587  1.00  0.00           C  
ATOM   2882  O   ALA   211      19.816  36.490  35.802  1.00  0.00           O  
ATOM   2883  CB  ALA   211      22.058  34.135  36.350  1.00  0.00           C  
ATOM   2884  HN  ALA   211      23.836  35.747  37.291  1.00  0.00           H  
ATOM   2885  HA  ALA   211      22.125  35.836  35.018  1.00  0.00           H  
ATOM   2886  HB1 ALA   211      21.998  33.919  37.418  1.00  0.00           H  
ATOM   2887  HB2 ALA   211      22.977  33.686  35.975  1.00  0.00           H  
ATOM   2888  HB3 ALA   211      21.219  33.641  35.859  1.00  0.00           H  
ATOM   2889  N   SER   212      20.661  36.539  37.890  1.00  0.00           N  
ATOM   2890  CA  SER   212      19.442  37.112  38.451  1.00  0.00           C  
ATOM   2891  C   SER   212      19.176  38.499  37.881  1.00  0.00           C  
ATOM   2892  O   SER   212      18.036  38.839  37.538  1.00  0.00           O  
ATOM   2893  CB  SER   212      19.551  37.165  39.974  1.00  0.00           C  
ATOM   2894  OG  SER   212      18.467  37.873  40.539  1.00  0.00           O  
ATOM   2895  HN  SER   212      21.450  36.346  38.474  1.00  0.00           H  
ATOM   2896  HA  SER   212      18.616  36.461  38.159  1.00  0.00           H  
ATOM   2897  HB1 SER   212      20.493  37.631  40.285  1.00  0.00           H  
ATOM   2898  HB2 SER   212      19.555  36.156  40.389  1.00  0.00           H  
ATOM   2899  HG  SER   212      18.374  38.735  40.138  1.00  0.00           H  
ATOM   2900  N   THR   213      20.225  39.310  37.768  1.00  0.00           N  
ATOM   2901  CA  THR   213      20.073  40.637  37.186  1.00  0.00           C  
ATOM   2902  C   THR   213      19.679  40.548  35.712  1.00  0.00           C  
ATOM   2903  O   THR   213      18.836  41.320  35.241  1.00  0.00           O  
ATOM   2904  CB  THR   213      21.366  41.428  37.379  1.00  0.00           C  
ATOM   2905  CG2 THR   213      21.261  42.814  36.768  1.00  0.00           C  
ATOM   2906  OG1 THR   213      21.616  41.555  38.783  1.00  0.00           O  
ATOM   2907  HN  THR   213      21.118  39.048  38.137  1.00  0.00           H  
ATOM   2908  HA  THR   213      19.260  41.127  37.725  1.00  0.00           H  
ATOM   2909  HB  THR   213      22.174  40.880  36.868  1.00  0.00           H  
ATOM   2910  HG1 THR   213      22.553  41.512  38.976  1.00  0.00           H  
ATOM   2911 1HG2 THR   213      20.407  43.358  37.171  1.00  0.00           H  
ATOM   2912 2HG2 THR   213      21.157  42.776  35.684  1.00  0.00           H  
ATOM   2913 3HG2 THR   213      22.156  43.399  36.983  1.00  0.00           H  
ATOM   2914  N   HIS   214      20.258  39.597  34.976  1.00  0.00           N  
ATOM   2915  CA  HIS   214      19.862  39.392  33.583  1.00  0.00           C  
ATOM   2916  C   HIS   214      18.377  39.050  33.485  1.00  0.00           C  
ATOM   2917  O   HIS   214      17.647  39.598  32.643  1.00  0.00           O  
ATOM   2918  CB  HIS   214      20.719  38.286  32.964  1.00  0.00           C  
ATOM   2919  CG  HIS   214      20.432  38.029  31.519  1.00  0.00           C  
ATOM   2920  CD2 HIS   214      19.976  36.924  30.884  1.00  0.00           C  
ATOM   2921  ND1 HIS   214      20.622  38.982  30.543  1.00  0.00           N  
ATOM   2922  CE1 HIS   214      20.289  38.476  29.367  1.00  0.00           C  
ATOM   2923  NE2 HIS   214      19.896  37.228  29.547  1.00  0.00           N  
ATOM   2924  HN  HIS   214      20.948  39.007  35.398  1.00  0.00           H  
ATOM   2925  HA  HIS   214      20.031  40.339  33.066  1.00  0.00           H  
ATOM   2926  HB1 HIS   214      20.580  37.354  33.513  1.00  0.00           H  
ATOM   2927  HB2 HIS   214      21.774  38.541  33.065  1.00  0.00           H  
ATOM   2928  HD1 HIS   214      20.921  39.902  30.701  1.00  0.00           H  
ATOM   2929  HD2 HIS   214      19.715  35.983  31.347  1.00  0.00           H  
ATOM   2930  HE1 HIS   214      20.322  38.997  28.422  1.00  0.00           H  
ATOM   2931  HE2 HIS   214      19.596  36.618  28.841  1.00  0.00           H  
ATOM   2932  N   LEU   215      17.913  38.151  34.356  1.00  0.00           N  
ATOM   2933  CA  LEU   215      16.505  37.764  34.363  1.00  0.00           C  
ATOM   2934  C   LEU   215      15.600  38.949  34.682  1.00  0.00           C  
ATOM   2935  O   LEU   215      14.560  39.137  34.039  1.00  0.00           O  
ATOM   2936  CB  LEU   215      16.281  36.634  35.366  1.00  0.00           C  
ATOM   2937  CG  LEU   215      16.339  35.198  34.838  1.00  0.00           C  
ATOM   2938  CD1 LEU   215      17.593  34.940  34.014  1.00  0.00           C  
ATOM   2939  CD2 LEU   215      16.251  34.216  35.996  1.00  0.00           C  
ATOM   2940  HN  LEU   215      18.544  37.716  34.999  1.00  0.00           H  
ATOM   2941  HA  LEU   215      16.260  37.422  33.358  1.00  0.00           H  
ATOM   2942  HB1 LEU   215      15.294  36.744  35.823  1.00  0.00           H  
ATOM   2943  HB2 LEU   215      16.984  36.755  36.192  1.00  0.00           H  
ATOM   2944  HG  LEU   215      15.475  35.050  34.187  1.00  0.00           H  
ATOM   2945 1HD1 LEU   215      18.492  34.999  34.621  1.00  0.00           H  
ATOM   2946 2HD1 LEU   215      17.692  35.643  33.187  1.00  0.00           H  
ATOM   2947 3HD1 LEU   215      17.565  33.941  33.580  1.00  0.00           H  
ATOM   2948 1HD2 LEU   215      15.336  34.371  36.569  1.00  0.00           H  
ATOM   2949 2HD2 LEU   215      17.096  34.331  36.676  1.00  0.00           H  
ATOM   2950 3HD2 LEU   215      16.245  33.186  35.638  1.00  0.00           H  
ATOM   2951  N   SER   216      15.973  39.754  35.679  1.00  0.00           N  
ATOM   2952  CA  SER   216      15.167  40.923  36.016  1.00  0.00           C  
ATOM   2953  C   SER   216      15.135  41.921  34.869  1.00  0.00           C  
ATOM   2954  O   SER   216      14.100  42.544  34.605  1.00  0.00           O  
ATOM   2955  CB  SER   216      15.697  41.585  37.287  1.00  0.00           C  
ATOM   2956  OG  SER   216      15.427  40.777  38.420  1.00  0.00           O  
ATOM   2957  HN  SER   216      16.812  39.529  36.172  1.00  0.00           H  
ATOM   2958  HA  SER   216      14.143  40.573  36.171  1.00  0.00           H  
ATOM   2959  HB1 SER   216      15.183  42.536  37.445  1.00  0.00           H  
ATOM   2960  HB2 SER   216      16.767  41.810  37.215  1.00  0.00           H  
ATOM   2961  HG  SER   216      15.778  39.900  38.266  1.00  0.00           H  
ATOM   2962  N   GLN   217      16.258  42.078  34.164  1.00  0.00           N  
ATOM   2963  CA  GLN   217      16.304  43.027  33.059  1.00  0.00           C  
ATOM   2964  C   GLN   217      15.473  42.554  31.876  1.00  0.00           C  
ATOM   2965  O   GLN   217      14.936  43.383  31.131  1.00  0.00           O  
ATOM   2966  CB  GLN   217      17.751  43.279  32.639  1.00  0.00           C  
ATOM   2967  CG  GLN   217      18.511  44.192  33.596  1.00  0.00           C  
ATOM   2968  CD  GLN   217      19.993  44.277  33.281  1.00  0.00           C  
ATOM   2969  NE2 GLN   217      20.708  45.115  34.024  1.00  0.00           N  
ATOM   2970  OE1 GLN   217      20.488  43.596  32.383  1.00  0.00           O  
ATOM   2971  HN  GLN   217      17.056  41.512  34.375  1.00  0.00           H  
ATOM   2972  HA  GLN   217      15.856  43.958  33.411  1.00  0.00           H  
ATOM   2973  HB1 GLN   217      17.780  43.733  31.647  1.00  0.00           H  
ATOM   2974  HB2 GLN   217      18.261  42.318  32.542  1.00  0.00           H  
ATOM   2975  HG1 GLN   217      18.413  43.819  34.616  1.00  0.00           H  
ATOM   2976  HG2 GLN   217      18.085  45.195  33.576  1.00  0.00           H  
ATOM   2977 1HE2 GLN   217      20.292  45.665  34.744  1.00  0.00           H  
ATOM   2978 2HE2 GLN   217      21.692  45.152  33.859  1.00  0.00           H  
ATOM   2979  N   LEU   218      15.343  41.241  31.679  1.00  0.00           N  
ATOM   2980  CA  LEU   218      14.413  40.775  30.658  1.00  0.00           C  
ATOM   2981  C   LEU   218      12.982  40.656  31.171  1.00  0.00           C  
ATOM   2982  O   LEU   218      12.048  40.640  30.360  1.00  0.00           O  
ATOM   2983  CB  LEU   218      14.872  39.433  30.071  1.00  0.00           C  
ATOM   2984  CG  LEU   218      14.804  38.123  30.859  1.00  0.00           C  
ATOM   2985  CD1 LEU   218      13.435  37.442  30.743  1.00  0.00           C  
ATOM   2986  CD2 LEU   218      15.902  37.193  30.371  1.00  0.00           C  
ATOM   2987  HN  LEU   218      15.793  40.580  32.281  1.00  0.00           H  
ATOM   2988  HA  LEU   218      14.407  41.502  29.844  1.00  0.00           H  
ATOM   2989  HB1 LEU   218      15.907  39.597  29.768  1.00  0.00           H  
ATOM   2990  HB2 LEU   218      14.338  39.281  29.132  1.00  0.00           H  
ATOM   2991  HG  LEU   218      14.990  38.348  31.903  1.00  0.00           H  
ATOM   2992 1HD1 LEU   218      13.182  37.215  29.708  1.00  0.00           H  
ATOM   2993 2HD1 LEU   218      12.635  38.058  31.153  1.00  0.00           H  
ATOM   2994 3HD1 LEU   218      13.419  36.510  31.308  1.00  0.00           H  
ATOM   2995 1HD2 LEU   218      16.887  37.640  30.513  1.00  0.00           H  
ATOM   2996 2HD2 LEU   218      15.785  36.958  29.313  1.00  0.00           H  
ATOM   2997 3HD2 LEU   218      15.890  36.256  30.928  1.00  0.00           H  
ATOM   2998  N   GLY   219      12.787  40.578  32.484  1.00  0.00           N  
ATOM   2999  CA  GLY   219      11.454  40.476  33.056  1.00  0.00           C  
ATOM   3000  C   GLY   219      11.179  39.149  33.739  1.00  0.00           C  
ATOM   3001 1OCT GLY   219      10.046  38.976  34.262  1.00  0.00           O  
ATOM   3002 2OCT GLY   219      12.098  38.287  33.749  1.00 20.00           O1-
ATOM   3003  HN  GLY   219      13.531  40.388  33.117  1.00  0.00           H  
ATOM   3004  HA1 GLY   219      10.695  40.659  32.294  1.00  0.00           H  
ATOM   3005  HA2 GLY   219      11.386  41.273  33.796  1.00  0.00           H  
TER   
HETATM 3006  C   STR A   0      38.337  34.432  42.251  0.00  0.00      A    C  
HETATM 3007  C   STR A   0      36.894  33.923  42.340  0.00  0.00      A    C  
HETATM 3008  C   STR A   0      36.118  34.438  41.129  0.00  0.00      A    C  
HETATM 3009  O   STR A   0      35.012  34.872  41.217  0.00  0.00      A    O  
HETATM 3010  C   STR A   0      36.802  34.389  39.825  0.00  0.00      A    C  
HETATM 3011  C   STR A   0      38.123  34.135  39.746  0.00  0.00      A    C  
HETATM 3012  C   STR A   0      38.786  34.052  38.393  0.00  0.00      A    C  
HETATM 3013  C   STR A   0      39.908  35.075  38.253  0.00  0.00      A    C  
HETATM 3014  C   STR A   0      40.948  34.892  39.358  0.00  0.00      A    C  
HETATM 3015  C   STR A   0      40.261  35.047  40.737  0.00  0.00      A    C  
HETATM 3016  C   STR A   0      39.073  34.054  40.936  0.00  0.00      A    C  
HETATM 3017  C   STR A   0      41.297  35.038  41.891  0.00  0.00      A    C  
HETATM 3018  C   STR A   0      42.434  36.061  41.684  0.00  0.00      A    C  
HETATM 3019  C   STR A   0      43.119  35.860  40.321  0.00  0.00      A    C  
HETATM 3020  C   STR A   0      42.045  35.952  39.233  0.00  0.00      A    C  
HETATM 3021  C   STR A   0      42.827  36.059  37.923  0.00  0.00      A    C  
HETATM 3022  C   STR A   0      44.096  36.835  38.316  0.00  0.00      A    C  
HETATM 3023  C   STR A   0      44.007  37.021  39.847  0.00  0.00      A    C  
HETATM 3024  C   STR A   0      43.903  34.527  40.306  0.00  0.00      A    C  
HETATM 3025  C   STR A   0      39.569  32.597  41.038  0.00  0.00      A    C  
HETATM 3026  C   STR A   0      45.372  37.170  40.530  0.00  0.00      A    C  
HETATM 3027  O   STR A   0      46.369  36.749  40.030  0.00  0.00      A    O  
HETATM 3028  C   STR A   0      45.412  37.946  41.846  0.00  0.00      A    C  
HETATM 3029  H   STR A   0      38.898  34.069  43.112  0.00  0.00      A    H  
HETATM 3030  H   STR A   0      38.311  35.519  42.355  0.00  0.00      A    H  
HETATM 3031  H   STR A   0      36.410  34.279  43.249  0.00  0.00      A    H  
HETATM 3032  H   STR A   0      36.858  32.833  42.349  0.00  0.00      A    H  
HETATM 3033  H   STR A   0      36.214  34.556  38.942  0.00  0.00      A    H  
HETATM 3034  H   STR A   0      38.055  34.229  37.607  0.00  0.00      A    H  
HETATM 3035  H   STR A   0      39.169  33.045  38.227  0.00  0.00      A    H  
HETATM 3036  H   STR A   0      39.485  36.078  38.308  0.00  0.00      A    H  
HETATM 3037  H   STR A   0      40.374  34.996  37.273  0.00  0.00      A    H  
HETATM 3038  H   STR A   0      41.394  33.903  39.264  0.00  0.00      A    H  
HETATM 3039  H   STR A   0      39.825  36.047  40.742  0.00  0.00      A    H  
HETATM 3040  H   STR A   0      41.723  34.043  42.005  0.00  0.00      A    H  
HETATM 3041  H   STR A   0      40.807  35.261  42.839  0.00  0.00      A    H  
HETATM 3042  H   STR A   0      43.159  35.978  42.493  0.00  0.00      A    H  
HETATM 3043  H   STR A   0      42.025  37.069  41.747  0.00  0.00      A    H  
HETATM 3044  H   STR A   0      41.540  36.915  39.353  0.00  0.00      A    H  
HETATM 3045  H   STR A   0      42.256  36.568  37.145  0.00  0.00      A    H  
HETATM 3046  H   STR A   0      43.085  35.068  37.549  0.00  0.00      A    H  
HETATM 3047  H   STR A   0      44.162  37.797  37.806  0.00  0.00      A    H  
HETATM 3048  H   STR A   0      44.974  36.254  38.030  0.00  0.00      A    H  
HETATM 3049  H   STR A   0      43.460  37.933  40.051  0.00  0.00      A    H  
HETATM 3050  H   STR A   0      43.258  33.675  40.498  0.00  0.00      A    H  
HETATM 3051  H   STR A   0      44.676  34.518  41.075  0.00  0.00      A    H  
HETATM 3052  H   STR A   0      44.397  34.346  39.351  0.00  0.00      A    H  
HETATM 3053  H   STR A   0      38.731  31.904  41.120  0.00  0.00      A    H  
HETATM 3054  H   STR A   0      40.194  32.442  41.917  0.00  0.00      A    H  
HETATM 3055  H   STR A   0      40.150  32.297  40.168  0.00  0.00      A    H  
HETATM 3056  H   STR A   0      44.985  37.338  42.642  0.00  0.00      A    H  
HETATM 3057  H   STR A   0      44.835  38.866  41.763  0.00  0.00      A    H  
HETATM 3058  H   STR A   0      46.443  38.193  42.101  0.00  0.00      A    H  
CONECT 3006 3007 3016 3029 3030
CONECT 3007 3006 3008 3031 3032
CONECT 3008 3007 3009 3010
CONECT 3009 3008
CONECT 3010 3008 3011 3033
CONECT 3011 3010 3012 3016
CONECT 3012 3011 3013 3034 3035
CONECT 3013 3012 3014 3036 3037
CONECT 3014 3013 3015 3020 3038
CONECT 3015 3014 3016 3017 3039
CONECT 3016 3006 3011 3015 3025
CONECT 3017 3015 3018 3040 3041
CONECT 3018 3017 3019 3042 3043
CONECT 3019 3018 3020 3023 3024
CONECT 3020 3014 3019 3021 3044
CONECT 3021 3020 3022 3045 3046
CONECT 3022 3021 3023 3047 3048
CONECT 3023 3019 3022 3026 3049
CONECT 3024 3019 3050 3051 3052
CONECT 3025 3016 3053 3054 3055
CONECT 3026 3023 3027 3028
CONECT 3027 3026
CONECT 3028 3026 3056 3057 3058
CONECT 3029 3006
CONECT 3030 3006
CONECT 3031 3007
CONECT 3032 3007
CONECT 3033 3010
CONECT 3034 3012
CONECT 3035 3012
CONECT 3036 3013
CONECT 3037 3013
CONECT 3038 3014
CONECT 3039 3015
CONECT 3040 3017
CONECT 3041 3017
CONECT 3042 3018
CONECT 3043 3018
CONECT 3044 3020
CONECT 3045 3021
CONECT 3046 3021
CONECT 3047 3022
CONECT 3048 3022
CONECT 3049 3023
CONECT 3050 3024
CONECT 3051 3024
CONECT 3052 3024
CONECT 3053 3025
CONECT 3054 3025
CONECT 3055 3025
CONECT 3056 3028
CONECT 3057 3028
CONECT 3058 3028
END
