# Supplementary material for: Insight into binding of endogenous neurosteroid ligands to the sigma-1 receptor
Source: Nat Commun. 2024 Jul 4;15:5619. doi: 10.1038/s41467-024-49894-7 (PMC11224282; doi:10.1038/s41467-024-49894-7)
Supplement: Supplementary file 6 — Supplementary Data 3 [file 41467_2024_49894_MOESM6_ESM.zip › Supplementary Data 3. binding-energy_8WWB-0water-DHEAS.pdb]

CRYST1  160.706  160.706  160.706  90.00  90.00  90.00 I432          1
ATOM      1  N   SER A  28     -13.864 -54.114  38.222  1.00  0.00           N  
ATOM      2  CA  SER A  28     -14.478 -54.520  36.967  1.00  0.00           C  
ATOM      3  C   SER A  28     -13.500 -55.330  36.121  1.00  0.00           C  
ATOM      4  O   SER A  28     -12.288 -55.346  36.358  1.00  0.00           O  
ATOM      5  CB  SER A  28     -14.954 -53.299  36.182  1.00  0.00           C  
ATOM      6  OG  SER A  28     -15.272 -53.647  34.846  1.00  0.00           O  
ATOM      7  HN  SER A  28     -13.603 -53.159  38.345  1.00  0.00           H  
ATOM      8  HA  SER A  28     -15.328 -55.156  37.220  1.00  0.00           H  
ATOM      9  HB1 SER A  28     -14.214 -52.492  36.206  1.00  0.00           H  
ATOM     10  HB2 SER A  28     -15.855 -52.891  36.643  1.00  0.00           H  
ATOM     11  HG  SER A  28     -14.474 -53.730  34.314  1.00  0.00           H  
ATOM     12  N   SER A  29     -14.046 -56.006  35.114  1.00  0.00           N  
ATOM     13  CA  SER A  29     -13.232 -56.812  34.219  1.00  0.00           C  
ATOM     14  C   SER A  29     -12.363 -55.922  33.334  1.00  0.00           C  
ATOM     15  O   SER A  29     -12.648 -54.741  33.117  1.00  0.00           O  
ATOM     16  CB  SER A  29     -14.117 -57.710  33.354  1.00  0.00           C  
ATOM     17  OG  SER A  29     -13.337 -58.479  32.455  1.00  0.00           O  
ATOM     18  HN  SER A  29     -15.013 -55.809  34.953  1.00  0.00           H  
ATOM     19  HA  SER A  29     -12.583 -57.426  34.848  1.00  0.00           H  
ATOM     20  HB1 SER A  29     -14.821 -57.086  32.790  1.00  0.00           H  
ATOM     21  HB2 SER A  29     -14.703 -58.360  34.016  1.00  0.00           H  
ATOM     22  HG  SER A  29     -13.883 -59.114  31.986  1.00  0.00           H  
ATOM     23  N   LYS A  30     -11.282 -56.510  32.818  1.00  0.00           N  
ATOM     24  CA  LYS A  30     -10.326 -55.796  31.979  1.00  0.00           C  
ATOM     25  C   LYS A  30      -9.824 -56.709  30.857  1.00  0.00           C  
ATOM     26  O   LYS A  30      -8.637 -56.992  30.723  1.00  0.00           O  
ATOM     27  CB  LYS A  30      -9.164 -55.258  32.814  1.00  0.00           C  
ATOM     28  CG  LYS A  30      -9.534 -54.105  33.736  1.00  0.00           C  
ATOM     29  CD  LYS A  30      -8.331 -53.612  34.523  1.00  0.00           C  
ATOM     30  CE  LYS A  30      -7.794 -54.692  35.447  1.00  0.00           C  
ATOM     31  NZ  LYS A  30      -6.641 -54.209  36.256  1.00  0.00           N1+
ATOM     32  HN  LYS A  30     -11.216 -57.498  32.966  1.00  0.00           H  
ATOM     33  HA  LYS A  30     -10.848 -54.966  31.497  1.00  0.00           H  
ATOM     34  HB1 LYS A  30      -8.373 -54.913  32.147  1.00  0.00           H  
ATOM     35  HB2 LYS A  30      -8.751 -56.099  33.367  1.00  0.00           H  
ATOM     36  HG1 LYS A  30     -10.313 -54.419  34.433  1.00  0.00           H  
ATOM     37  HG2 LYS A  30      -9.972 -53.290  33.165  1.00  0.00           H  
ATOM     38  HD1 LYS A  30      -8.634 -52.740  35.105  1.00  0.00           H  
ATOM     39  HD2 LYS A  30      -7.561 -53.271  33.829  1.00  0.00           H  
ATOM     40  HE1 LYS A  30      -7.447 -55.562  34.890  1.00  0.00           H  
ATOM     41  HE2 LYS A  30      -8.578 -55.031  36.131  1.00  0.00           H  
ATOM     42  HZ1 LYS A  30      -6.973 -53.449  36.888  1.00  0.00           H  
ATOM     43  HZ2 LYS A  30      -5.889 -53.848  35.636  1.00  0.00           H  
ATOM     44  HZ3 LYS A  30      -6.274 -54.986  36.845  1.00  0.00           H  
ATOM     45  N   SER A  31     -10.750 -57.186  30.028  1.00  0.00           N  
ATOM     46  CA  SER A  31     -10.407 -57.937  28.826  1.00  0.00           C  
ATOM     47  C   SER A  31     -10.337 -56.963  27.657  1.00  0.00           C  
ATOM     48  O   SER A  31     -11.335 -56.313  27.327  1.00  0.00           O  
ATOM     49  CB  SER A  31     -11.433 -59.036  28.556  1.00  0.00           C  
ATOM     50  OG  SER A  31     -11.566 -59.897  29.674  1.00  0.00           O  
ATOM     51  HN  SER A  31     -11.700 -56.905  30.149  1.00  0.00           H  
ATOM     52  HA  SER A  31      -9.428 -58.399  28.972  1.00  0.00           H  
ATOM     53  HB1 SER A  31     -11.122 -59.642  27.702  1.00  0.00           H  
ATOM     54  HB2 SER A  31     -12.410 -58.616  28.289  1.00  0.00           H  
ATOM     55  HG  SER A  31     -11.732 -59.387  30.461  1.00  0.00           H  
ATOM     56  N   TYR A  32      -9.166 -56.861  27.032  1.00  0.00           N  
ATOM     57  CA  TYR A  32      -8.888 -55.802  26.069  1.00  0.00           C  
ATOM     58  C   TYR A  32      -8.533 -56.395  24.714  1.00  0.00           C  
ATOM     59  O   TYR A  32      -7.593 -57.189  24.603  1.00  0.00           O  
ATOM     60  CB  TYR A  32      -7.764 -54.898  26.576  1.00  0.00           C  
ATOM     61  CG  TYR A  32      -8.143 -54.134  27.824  1.00  0.00           C  
ATOM     62  CD1 TYR A  32      -9.454 -53.730  28.037  1.00  0.00           C  
ATOM     63  CD2 TYR A  32      -7.197 -53.828  28.793  1.00  0.00           C  
ATOM     64  CE1 TYR A  32      -9.813 -53.036  29.175  1.00  0.00           C  
ATOM     65  CE2 TYR A  32      -7.547 -53.132  29.937  1.00  0.00           C  
ATOM     66  CZ  TYR A  32      -8.857 -52.740  30.122  1.00  0.00           C  
ATOM     67  OH  TYR A  32      -9.214 -52.047  31.256  1.00  0.00           O  
ATOM     68  HN  TYR A  32      -8.427 -57.503  27.229  1.00  0.00           H  
ATOM     69  HA  TYR A  32      -9.799 -55.247  25.906  1.00  0.00           H  
ATOM     70  HB1 TYR A  32      -7.516 -54.169  25.803  1.00  0.00           H  
ATOM     71  HB2 TYR A  32      -6.863 -55.486  26.756  1.00  0.00           H  
ATOM     72  HD1 TYR A  32     -10.236 -53.908  27.317  1.00  0.00           H  
ATOM     73  HD2 TYR A  32      -6.174 -54.146  28.658  1.00  0.00           H  
ATOM     74  HE1 TYR A  32     -10.851 -52.744  29.261  1.00  0.00           H  
ATOM     75  HE2 TYR A  32      -6.808 -52.897  30.687  1.00  0.00           H  
ATOM     76  HH  TYR A  32     -10.070 -51.639  31.197  1.00  0.00           H  
ATOM     77  N   VAL A  33      -9.287 -56.003  23.690  1.00  0.00           N  
ATOM     78  CA  VAL A  33      -8.971 -56.355  22.309  1.00  0.00           C  
ATOM     79  C   VAL A  33      -8.003 -55.352  21.696  1.00  0.00           C  
ATOM     80  O   VAL A  33      -7.083 -55.732  20.967  1.00  0.00           O  
ATOM     81  CB  VAL A  33     -10.275 -56.455  21.487  1.00  0.00           C  
ATOM     82  CG1 VAL A  33      -9.971 -56.576  20.001  1.00  0.00           C  
ATOM     83  CG2 VAL A  33     -11.115 -57.634  21.958  1.00  0.00           C  
ATOM     84  HN  VAL A  33     -10.227 -55.884  23.939  1.00  0.00           H  
ATOM     85  HA  VAL A  33      -8.473 -57.327  22.316  1.00  0.00           H  
ATOM     86  HB  VAL A  33     -10.852 -55.542  21.640  1.00  0.00           H  
ATOM     87 1HG1 VAL A  33      -9.309 -57.419  19.802  1.00  0.00           H  
ATOM     88 2HG1 VAL A  33      -9.511 -55.674  19.597  1.00  0.00           H  
ATOM     89 3HG1 VAL A  33     -10.887 -56.737  19.432  1.00  0.00           H  
ATOM     90 1HG2 VAL A  33     -11.387 -57.537  23.009  1.00  0.00           H  
ATOM     91 2HG2 VAL A  33     -10.580 -58.576  21.838  1.00  0.00           H  
ATOM     92 3HG2 VAL A  33     -12.043 -57.708  21.390  1.00  0.00           H  
ATOM     93  N   PHE A  34      -8.189 -54.072  21.995  1.00  0.00           N  
ATOM     94  CA  PHE A  34      -7.368 -52.992  21.473  1.00  0.00           C  
ATOM     95  C   PHE A  34      -6.495 -52.415  22.581  1.00  0.00           C  
ATOM     96  O   PHE A  34      -6.603 -52.782  23.754  1.00  0.00           O  
ATOM     97  CB  PHE A  34      -8.239 -51.879  20.871  1.00  0.00           C  
ATOM     98  CG  PHE A  34      -9.318 -52.371  19.943  1.00  0.00           C  
ATOM     99  CD1 PHE A  34     -10.538 -52.796  20.440  1.00  0.00           C  
ATOM    100  CD2 PHE A  34      -9.119 -52.386  18.573  1.00  0.00           C  
ATOM    101  CE1 PHE A  34     -11.532 -53.244  19.590  1.00  0.00           C  
ATOM    102  CE2 PHE A  34     -10.110 -52.830  17.719  1.00  0.00           C  
ATOM    103  CZ  PHE A  34     -11.317 -53.260  18.228  1.00  0.00           C  
ATOM    104  HN  PHE A  34      -8.878 -53.871  22.697  1.00  0.00           H  
ATOM    105  HA  PHE A  34      -6.716 -53.395  20.695  1.00  0.00           H  
ATOM    106  HB1 PHE A  34      -7.611 -51.166  20.332  1.00  0.00           H  
ATOM    107  HB2 PHE A  34      -8.721 -51.307  21.652  1.00  0.00           H  
ATOM    108  HD1 PHE A  34     -10.708 -52.796  21.510  1.00  0.00           H  
ATOM    109  HD2 PHE A  34      -8.172 -52.050  18.167  1.00  0.00           H  
ATOM    110  HE1 PHE A  34     -12.439 -53.635  19.995  1.00  0.00           H  
ATOM    111  HE2 PHE A  34      -9.948 -52.829  16.652  1.00  0.00           H  
ATOM    112  HZ  PHE A  34     -12.088 -53.617  17.559  1.00  0.00           H  
ATOM    113  N   ASN A  35      -5.614 -51.502  22.182  1.00  0.00           N  
ATOM    114  CA  ASN A  35      -4.916 -50.623  23.106  1.00  0.00           C  
ATOM    115  C   ASN A  35      -4.945 -49.221  22.519  1.00  0.00           C  
ATOM    116  O   ASN A  35      -4.970 -49.049  21.298  1.00  0.00           O  
ATOM    117  CB  ASN A  35      -3.474 -51.084  23.373  1.00  0.00           C  
ATOM    118  CG  ASN A  35      -2.633 -51.133  22.117  1.00  0.00           C  
ATOM    119  ND2 ASN A  35      -2.661 -52.269  21.431  1.00  0.00           N  
ATOM    120  OD1 ASN A  35      -1.960 -50.163  21.770  1.00  0.00           O  
ATOM    121  HN  ASN A  35      -5.528 -51.315  21.196  1.00  0.00           H  
ATOM    122  HA  ASN A  35      -5.486 -50.589  24.032  1.00  0.00           H  
ATOM    123  HB1 ASN A  35      -3.470 -52.070  23.837  1.00  0.00           H  
ATOM    124  HB2 ASN A  35      -2.981 -50.404  24.070  1.00  0.00           H  
ATOM    125 1HD2 ASN A  35      -3.226 -53.049  21.698  1.00  0.00           H  
ATOM    126 2HD2 ASN A  35      -2.148 -52.331  20.579  1.00  0.00           H  
ATOM    127  N   ARG A  36      -4.961 -48.216  23.399  1.00  0.00           N  
ATOM    128  CA  ARG A  36      -5.236 -46.855  22.946  1.00  0.00           C  
ATOM    129  C   ARG A  36      -4.147 -46.321  22.021  1.00  0.00           C  
ATOM    130  O   ARG A  36      -4.440 -45.515  21.131  1.00  0.00           O  
ATOM    131  CB  ARG A  36      -5.427 -45.925  24.144  1.00  0.00           C  
ATOM    132  CG  ARG A  36      -4.292 -45.933  25.148  1.00  0.00           C  
ATOM    133  CD  ARG A  36      -4.555 -44.921  26.251  1.00  0.00           C  
ATOM    134  NE  ARG A  36      -3.590 -45.021  27.342  1.00  0.00           N  
ATOM    135  CZ  ARG A  36      -2.439 -44.359  27.384  1.00  0.00           C  
ATOM    136  NH1 ARG A  36      -1.625 -44.510  28.420  1.00  0.00           N1+
ATOM    137  NH2 ARG A  36      -2.100 -43.549  26.391  1.00  0.00           N  
ATOM    138  HN  ARG A  36      -4.753 -48.376  24.361  1.00  0.00           H  
ATOM    139  HA  ARG A  36      -6.162 -46.893  22.369  1.00  0.00           H  
ATOM    140  HB1 ARG A  36      -6.339 -46.206  24.668  1.00  0.00           H  
ATOM    141  HB2 ARG A  36      -5.601 -44.908  23.786  1.00  0.00           H  
ATOM    142  HG1 ARG A  36      -3.346 -45.696  24.662  1.00  0.00           H  
ATOM    143  HG2 ARG A  36      -4.172 -46.923  25.587  1.00  0.00           H  
ATOM    144  HD1 ARG A  36      -5.523 -45.113  26.719  1.00  0.00           H  
ATOM    145  HD2 ARG A  36      -4.592 -43.893  25.885  1.00  0.00           H  
ATOM    146  HE  ARG A  36      -3.929 -45.504  28.156  1.00  0.00           H  
ATOM    147 1HH1 ARG A  36      -0.717 -44.099  28.450  1.00  0.00           H  
ATOM    148 2HH1 ARG A  36      -1.939 -45.036  29.213  1.00  0.00           H  
ATOM    149 1HH2 ARG A  36      -2.734 -43.458  25.625  1.00  0.00           H  
ATOM    150 2HH2 ARG A  36      -1.237 -43.050  26.379  1.00  0.00           H  
ATOM    151  N   GLU A  37      -2.896 -46.752  22.206  1.00  0.00           N  
ATOM    152  CA  GLU A  37      -1.839 -46.326  21.294  1.00  0.00           C  
ATOM    153  C   GLU A  37      -2.082 -46.851  19.887  1.00  0.00           C  
ATOM    154  O   GLU A  37      -1.757 -46.174  18.905  1.00  0.00           O  
ATOM    155  CB  GLU A  37      -0.471 -46.786  21.801  1.00  0.00           C  
ATOM    156  CG  GLU A  37      -0.034 -46.154  23.113  1.00  0.00           C  
ATOM    157  CD  GLU A  37      -0.697 -46.788  24.318  1.00  0.00           C  
ATOM    158  OE1 GLU A  37      -1.247 -47.902  24.178  1.00  0.00           O  
ATOM    159  OE2 GLU A  37      -0.671 -46.171  25.404  1.00  0.00           O1-
ATOM    160  HN  GLU A  37      -2.668 -47.361  22.968  1.00  0.00           H  
ATOM    161  HA  GLU A  37      -1.873 -45.236  21.260  1.00  0.00           H  
ATOM    162  HB1 GLU A  37       0.268 -46.488  21.060  1.00  0.00           H  
ATOM    163  HB2 GLU A  37      -0.421 -47.876  21.851  1.00  0.00           H  
ATOM    164  HG1 GLU A  37      -0.236 -45.083  23.114  1.00  0.00           H  
ATOM    165  HG2 GLU A  37       1.041 -46.275  23.244  1.00  0.00           H  
ATOM    166  N   GLU A  38      -2.655 -48.051  19.772  1.00  0.00           N  
ATOM    167  CA  GLU A  38      -2.966 -48.609  18.460  1.00  0.00           C  
ATOM    168  C   GLU A  38      -3.988 -47.749  17.727  1.00  0.00           C  
ATOM    169  O   GLU A  38      -3.799 -47.397  16.557  1.00  0.00           O  
ATOM    170  CB  GLU A  38      -3.475 -50.041  18.619  1.00  0.00           C  
ATOM    171  CG  GLU A  38      -4.139 -50.618  17.383  1.00  0.00           C  
ATOM    172  CD  GLU A  38      -4.893 -51.899  17.683  1.00  0.00           C  
ATOM    173  OE1 GLU A  38      -4.907 -52.318  18.860  1.00  0.00           O  
ATOM    174  OE2 GLU A  38      -5.474 -52.484  16.746  1.00  0.00           O1-
ATOM    175  HN  GLU A  38      -2.887 -48.567  20.601  1.00  0.00           H  
ATOM    176  HA  GLU A  38      -2.044 -48.603  17.877  1.00  0.00           H  
ATOM    177  HB1 GLU A  38      -4.212 -50.043  19.416  1.00  0.00           H  
ATOM    178  HB2 GLU A  38      -2.671 -50.693  18.958  1.00  0.00           H  
ATOM    179  HG1 GLU A  38      -3.399 -50.815  16.608  1.00  0.00           H  
ATOM    180  HG2 GLU A  38      -4.878 -49.944  16.950  1.00  0.00           H  
ATOM    181  N   ILE A  39      -5.083 -47.399  18.406  1.00  0.00           N  
ATOM    182  CA  ILE A  39      -6.120 -46.583  17.783  1.00  0.00           C  
ATOM    183  C   ILE A  39      -5.598 -45.180  17.493  1.00  0.00           C  
ATOM    184  O   ILE A  39      -5.904 -44.593  16.448  1.00  0.00           O  
ATOM    185  CB  ILE A  39      -7.373 -46.545  18.678  1.00  0.00           C  
ATOM    186  CG1 ILE A  39      -7.874 -47.962  18.966  1.00  0.00           C  
ATOM    187  CG2 ILE A  39      -8.472 -45.717  18.030  1.00  0.00           C  
ATOM    188  CD1 ILE A  39      -8.322 -48.703  17.740  1.00  0.00           C  
ATOM    189  HN  ILE A  39      -5.180 -47.750  19.338  1.00  0.00           H  
ATOM    190  HA  ILE A  39      -6.351 -47.044  16.821  1.00  0.00           H  
ATOM    191  HB  ILE A  39      -7.115 -46.081  19.633  1.00  0.00           H  
ATOM    192 1HG1 ILE A  39      -8.713 -47.901  19.660  1.00  0.00           H  
ATOM    193 2HG1 ILE A  39      -7.115 -48.545  19.490  1.00  0.00           H  
ATOM    194 1HG2 ILE A  39      -8.653 -46.014  16.997  1.00  0.00           H  
ATOM    195 2HG2 ILE A  39      -8.215 -44.657  18.017  1.00  0.00           H  
ATOM    196 3HG2 ILE A  39      -9.413 -45.804  18.573  1.00  0.00           H  
ATOM    197 1HD1 ILE A  39      -7.490 -48.904  17.065  1.00  0.00           H  
ATOM    198 2HD1 ILE A  39      -9.097 -48.172  17.189  1.00  0.00           H  
ATOM    199 3HD1 ILE A  39      -8.740 -49.669  18.017  1.00  0.00           H  
ATOM    200  N   ALA A  40      -4.796 -44.625  18.406  1.00  0.00           N  
ATOM    201  CA  ALA A  40      -4.320 -43.255  18.239  1.00  0.00           C  
ATOM    202  C   ALA A  40      -3.363 -43.133  17.060  1.00  0.00           C  
ATOM    203  O   ALA A  40      -3.444 -42.170  16.289  1.00  0.00           O  
ATOM    204  CB  ALA A  40      -3.651 -42.768  19.524  1.00  0.00           C  
ATOM    205  HN  ALA A  40      -4.620 -45.127  19.254  1.00  0.00           H  
ATOM    206  HA  ALA A  40      -5.198 -42.641  18.029  1.00  0.00           H  
ATOM    207  HB1 ALA A  40      -2.781 -43.373  19.780  1.00  0.00           H  
ATOM    208  HB2 ALA A  40      -4.349 -42.820  20.361  1.00  0.00           H  
ATOM    209  HB3 ALA A  40      -3.333 -41.728  19.433  1.00  0.00           H  
ATOM    210  N   ARG A  41      -2.446 -44.092  16.906  1.00  0.00           N  
ATOM    211  CA  ARG A  41      -1.523 -44.047  15.775  1.00  0.00           C  
ATOM    212  C   ARG A  41      -2.256 -44.248  14.455  1.00  0.00           C  
ATOM    213  O   ARG A  41      -1.918 -43.615  13.448  1.00  0.00           O  
ATOM    214  CB  ARG A  41      -0.425 -45.099  15.940  1.00  0.00           C  
ATOM    215  CG  ARG A  41       0.509 -44.858  17.112  1.00  0.00           C  
ATOM    216  CD  ARG A  41       1.777 -45.690  16.984  1.00  0.00           C  
ATOM    217  NE  ARG A  41       1.495 -47.104  16.754  1.00  0.00           N  
ATOM    218  CZ  ARG A  41       1.345 -48.004  17.721  1.00  0.00           C  
ATOM    219  NH1 ARG A  41       1.446 -47.639  18.992  1.00  0.00           N1+
ATOM    220  NH2 ARG A  41       1.091 -49.270  17.418  1.00  0.00           N  
ATOM    221  HN  ARG A  41      -2.441 -44.859  17.551  1.00  0.00           H  
ATOM    222  HA  ARG A  41      -1.080 -43.049  15.761  1.00  0.00           H  
ATOM    223  HB1 ARG A  41       0.166 -45.115  15.022  1.00  0.00           H  
ATOM    224  HB2 ARG A  41      -0.883 -46.086  16.025  1.00  0.00           H  
ATOM    225  HG1 ARG A  41       0.017 -45.044  18.061  1.00  0.00           H  
ATOM    226  HG2 ARG A  41       0.792 -43.805  17.134  1.00  0.00           H  
ATOM    227  HD1 ARG A  41       2.437 -45.576  17.845  1.00  0.00           H  
ATOM    228  HD2 ARG A  41       2.348 -45.365  16.113  1.00  0.00           H  
ATOM    229  HE  ARG A  41       1.404 -47.343  15.784  1.00  0.00           H  
ATOM    230 1HH1 ARG A  41       1.622 -46.677  19.206  1.00  0.00           H  
ATOM    231 2HH1 ARG A  41       1.340 -48.280  19.754  1.00  0.00           H  
ATOM    232 1HH2 ARG A  41       1.002 -49.550  16.462  1.00  0.00           H  
ATOM    233 2HH2 ARG A  41       0.968 -49.966  18.126  1.00  0.00           H  
ATOM    234  N   LEU A  42      -3.264 -45.122  14.439  1.00  0.00           N  
ATOM    235  CA  LEU A  42      -4.012 -45.366  13.210  1.00  0.00           C  
ATOM    236  C   LEU A  42      -4.800 -44.133  12.789  1.00  0.00           C  
ATOM    237  O   LEU A  42      -4.906 -43.833  11.594  1.00  0.00           O  
ATOM    238  CB  LEU A  42      -4.945 -46.562  13.390  1.00  0.00           C  
ATOM    239  CG  LEU A  42      -5.819 -46.911  12.186  1.00  0.00           C  
ATOM    240  CD1 LEU A  42      -4.952 -47.171  10.965  1.00  0.00           C  
ATOM    241  CD2 LEU A  42      -6.704 -48.111  12.490  1.00  0.00           C  
ATOM    242  HN  LEU A  42      -3.489 -45.651  15.261  1.00  0.00           H  
ATOM    243  HA  LEU A  42      -3.271 -45.580  12.438  1.00  0.00           H  
ATOM    244  HB1 LEU A  42      -5.591 -46.376  14.251  1.00  0.00           H  
ATOM    245  HB2 LEU A  42      -4.346 -47.432  13.662  1.00  0.00           H  
ATOM    246  HG  LEU A  42      -6.477 -46.072  11.977  1.00  0.00           H  
ATOM    247 1HD1 LEU A  42      -4.193 -47.924  11.179  1.00  0.00           H  
ATOM    248 2HD1 LEU A  42      -4.428 -46.270  10.647  1.00  0.00           H  
ATOM    249 3HD1 LEU A  42      -5.551 -47.523  10.125  1.00  0.00           H  
ATOM    250 1HD2 LEU A  42      -7.274 -47.955  13.407  1.00  0.00           H  
ATOM    251 2HD2 LEU A  42      -6.116 -49.021  12.618  1.00  0.00           H  
ATOM    252 3HD2 LEU A  42      -7.425 -48.285  11.693  1.00  0.00           H  
ATOM    253  N   ALA A  43      -5.362 -43.407  13.757  1.00  0.00           N  
ATOM    254  CA  ALA A  43      -6.098 -42.192  13.429  1.00  0.00           C  
ATOM    255  C   ALA A  43      -5.151 -41.053  13.075  1.00  0.00           C  
ATOM    256  O   ALA A  43      -5.441 -40.255  12.175  1.00  0.00           O  
ATOM    257  CB  ALA A  43      -7.003 -41.797  14.594  1.00  0.00           C  
ATOM    258  HN  ALA A  43      -5.314 -43.731  14.706  1.00  0.00           H  
ATOM    259  HA  ALA A  43      -6.716 -42.406  12.555  1.00  0.00           H  
ATOM    260  HB1 ALA A  43      -6.424 -41.670  15.510  1.00  0.00           H  
ATOM    261  HB2 ALA A  43      -7.740 -42.577  14.786  1.00  0.00           H  
ATOM    262  HB3 ALA A  43      -7.538 -40.866  14.399  1.00  0.00           H  
ATOM    263  N   LYS A  44      -4.013 -40.961  13.768  1.00  0.00           N  
ATOM    264  CA  LYS A  44      -3.062 -39.891  13.486  1.00  0.00           C  
ATOM    265  C   LYS A  44      -2.440 -40.042  12.104  1.00  0.00           C  
ATOM    266  O   LYS A  44      -2.117 -39.037  11.460  1.00  0.00           O  
ATOM    267  CB  LYS A  44      -1.977 -39.853  14.563  1.00  0.00           C  
ATOM    268  CG  LYS A  44      -0.963 -38.730  14.394  1.00  0.00           C  
ATOM    269  CD  LYS A  44       0.009 -38.679  15.559  1.00  0.00           C  
ATOM    270  CE  LYS A  44       1.111 -37.659  15.318  1.00  0.00           C  
ATOM    271  NZ  LYS A  44       0.580 -36.284  15.107  1.00  0.00           N1+
ATOM    272  HN  LYS A  44      -3.846 -41.619  14.503  1.00  0.00           H  
ATOM    273  HA  LYS A  44      -3.628 -38.957  13.509  1.00  0.00           H  
ATOM    274  HB1 LYS A  44      -1.460 -40.814  14.590  1.00  0.00           H  
ATOM    275  HB2 LYS A  44      -2.464 -39.749  15.534  1.00  0.00           H  
ATOM    276  HG1 LYS A  44      -1.494 -37.782  14.303  1.00  0.00           H  
ATOM    277  HG2 LYS A  44      -0.411 -38.872  13.464  1.00  0.00           H  
ATOM    278  HD1 LYS A  44       0.456 -39.664  15.709  1.00  0.00           H  
ATOM    279  HD2 LYS A  44      -0.530 -38.446  16.479  1.00  0.00           H  
ATOM    280  HE1 LYS A  44       1.711 -37.931  14.447  1.00  0.00           H  
ATOM    281  HE2 LYS A  44       1.783 -37.630  16.179  1.00  0.00           H  
ATOM    282  HZ1 LYS A  44      -0.086 -36.058  15.885  1.00  0.00           H  
ATOM    283  HZ2 LYS A  44       0.031 -36.235  14.223  1.00  0.00           H  
ATOM    284  HZ3 LYS A  44       1.323 -35.557  15.093  1.00  0.00           H  
ATOM    285  N   GLU A  45      -2.268 -41.279  11.630  1.00  0.00           N  
ATOM    286  CA  GLU A  45      -1.712 -41.484  10.296  1.00  0.00           C  
ATOM    287  C   GLU A  45      -2.606 -40.874   9.225  1.00  0.00           C  
ATOM    288  O   GLU A  45      -2.116 -40.263   8.268  1.00  0.00           O  
ATOM    289  CB  GLU A  45      -1.507 -42.975  10.027  1.00  0.00           C  
ATOM    290  CG  GLU A  45      -1.137 -43.282   8.583  1.00  0.00           C  
ATOM    291  CD  GLU A  45      -1.000 -44.766   8.305  1.00  0.00           C  
ATOM    292  OE1 GLU A  45      -0.838 -45.544   9.268  1.00  0.00           O  
ATOM    293  OE2 GLU A  45      -1.052 -45.152   7.118  1.00  0.00           O1-
ATOM    294  HN  GLU A  45      -2.446 -42.079  12.208  1.00  0.00           H  
ATOM    295  HA  GLU A  45      -0.750 -40.970  10.266  1.00  0.00           H  
ATOM    296  HB1 GLU A  45      -2.420 -43.517  10.279  1.00  0.00           H  
ATOM    297  HB2 GLU A  45      -0.737 -43.361  10.697  1.00  0.00           H  
ATOM    298  HG1 GLU A  45      -0.191 -42.803   8.329  1.00  0.00           H  
ATOM    299  HG2 GLU A  45      -1.880 -42.901   7.884  1.00  0.00           H  
ATOM    300  N   HIS A  46      -3.921 -41.017   9.376  1.00  0.00           N  
ATOM    301  CA  HIS A  46      -4.877 -40.571   8.375  1.00  0.00           C  
ATOM    302  C   HIS A  46      -5.503 -39.223   8.707  1.00  0.00           C  
ATOM    303  O   HIS A  46      -6.466 -38.823   8.047  1.00  0.00           O  
ATOM    304  CB  HIS A  46      -5.971 -41.625   8.192  1.00  0.00           C  
ATOM    305  CG  HIS A  46      -5.456 -42.959   7.747  1.00  0.00           C  
ATOM    306  CD2 HIS A  46      -4.962 -43.371   6.556  1.00  0.00           C  
ATOM    307  ND1 HIS A  46      -5.401 -44.053   8.584  1.00  0.00           N  
ATOM    308  CE1 HIS A  46      -4.901 -45.083   7.925  1.00  0.00           C  
ATOM    309  NE2 HIS A  46      -4.626 -44.696   6.693  1.00  0.00           N1+
ATOM    310  HN  HIS A  46      -4.216 -41.445  10.231  1.00  0.00           H  
ATOM    311  HA  HIS A  46      -4.349 -40.450   7.427  1.00  0.00           H  
ATOM    312  HB1 HIS A  46      -6.695 -41.284   7.451  1.00  0.00           H  
ATOM    313  HB2 HIS A  46      -6.529 -41.748   9.122  1.00  0.00           H  
ATOM    314  HD1 HIS A  46      -5.602 -44.062   9.554  1.00  0.00           H  
ATOM    315  HD2 HIS A  46      -4.817 -42.759   5.680  1.00  0.00           H  
ATOM    316  HE1 HIS A  46      -4.675 -46.056   8.345  1.00  0.00           H  
ATOM    317  HE2 HIS A  46      -4.108 -45.237   6.057  1.00  0.00           H  
ATOM    318  N   SER A  47      -4.977 -38.508   9.706  1.00  0.00           N  
ATOM    319  CA  SER A  47      -5.544 -37.213  10.068  1.00  0.00           C  
ATOM    320  C   SER A  47      -5.295 -36.150   9.004  1.00  0.00           C  
ATOM    321  O   SER A  47      -5.976 -35.118   9.007  1.00  0.00           O  
ATOM    322  CB  SER A  47      -4.983 -36.748  11.412  1.00  0.00           C  
ATOM    323  OG  SER A  47      -3.574 -36.619  11.360  1.00  0.00           O  
ATOM    324  HN  SER A  47      -4.211 -38.869  10.235  1.00  0.00           H  
ATOM    325  HA  SER A  47      -6.624 -37.344  10.156  1.00  0.00           H  
ATOM    326  HB1 SER A  47      -5.286 -37.418  12.225  1.00  0.00           H  
ATOM    327  HB2 SER A  47      -5.400 -35.768  11.663  1.00  0.00           H  
ATOM    328  HG  SER A  47      -3.146 -37.466  11.230  1.00  0.00           H  
ATOM    329  N   GLY A  48      -4.340 -36.372   8.102  1.00  0.00           N  
ATOM    330  CA  GLY A  48      -4.101 -35.449   7.009  1.00  0.00           C  
ATOM    331  C   GLY A  48      -5.047 -35.585   5.837  1.00  0.00           C  
ATOM    332  O   GLY A  48      -5.043 -34.725   4.951  1.00  0.00           O  
ATOM    333  HN  GLY A  48      -3.759 -37.172   8.225  1.00  0.00           H  
ATOM    334  HA1 GLY A  48      -3.083 -35.626   6.666  1.00  0.00           H  
ATOM    335  HA2 GLY A  48      -4.152 -34.430   7.399  1.00  0.00           H  
ATOM    336  N   LEU A  49      -5.853 -36.641   5.808  1.00  0.00           N  
ATOM    337  CA  LEU A  49      -6.826 -36.850   4.749  1.00  0.00           C  
ATOM    338  C   LEU A  49      -8.140 -36.154   5.089  1.00  0.00           C  
ATOM    339  O   LEU A  49      -8.355 -35.682   6.208  1.00  0.00           O  
ATOM    340  CB  LEU A  49      -7.075 -38.345   4.533  1.00  0.00           C  
ATOM    341  CG  LEU A  49      -5.881 -39.274   4.314  1.00  0.00           C  
ATOM    342  CD1 LEU A  49      -6.345 -40.721   4.266  1.00  0.00           C  
ATOM    343  CD2 LEU A  49      -5.136 -38.906   3.042  1.00  0.00           C  
ATOM    344  HN  LEU A  49      -5.966 -37.174   6.645  1.00  0.00           H  
ATOM    345  HA  LEU A  49      -6.427 -36.405   3.835  1.00  0.00           H  
ATOM    346  HB1 LEU A  49      -7.768 -38.469   3.698  1.00  0.00           H  
ATOM    347  HB2 LEU A  49      -7.619 -38.713   5.407  1.00  0.00           H  
ATOM    348  HG  LEU A  49      -5.197 -39.167   5.158  1.00  0.00           H  
ATOM    349 1HD1 LEU A  49      -7.028 -40.873   3.432  1.00  0.00           H  
ATOM    350 2HD1 LEU A  49      -6.863 -41.006   5.182  1.00  0.00           H  
ATOM    351 3HD1 LEU A  49      -5.497 -41.387   4.121  1.00  0.00           H  
ATOM    352 1HD2 LEU A  49      -4.750 -37.887   3.096  1.00  0.00           H  
ATOM    353 2HD2 LEU A  49      -5.783 -38.968   2.167  1.00  0.00           H  
ATOM    354 3HD2 LEU A  49      -4.282 -39.564   2.879  1.00  0.00           H  
ATOM    355  N   ASP A  50      -9.029 -36.090   4.099  1.00  0.00           N  
ATOM    356  CA  ASP A  50     -10.413 -35.737   4.378  1.00  0.00           C  
ATOM    357  C   ASP A  50     -10.979 -36.729   5.383  1.00  0.00           C  
ATOM    358  O   ASP A  50     -10.827 -37.944   5.221  1.00  0.00           O  
ATOM    359  CB  ASP A  50     -11.238 -35.744   3.091  1.00  0.00           C  
ATOM    360  CG  ASP A  50     -12.685 -35.355   3.322  1.00  0.00           C  
ATOM    361  OD1 ASP A  50     -12.972 -34.142   3.406  1.00  0.00           O  
ATOM    362  OD2 ASP A  50     -13.537 -36.261   3.425  1.00  0.00           O1-
ATOM    363  HN  ASP A  50      -8.798 -36.394   3.181  1.00  0.00           H  
ATOM    364  HA  ASP A  50     -10.404 -34.736   4.814  1.00  0.00           H  
ATOM    365  HB1 ASP A  50     -11.211 -36.729   2.623  1.00  0.00           H  
ATOM    366  HB2 ASP A  50     -10.813 -35.045   2.371  1.00  0.00           H  
ATOM    367  N   TYR A  51     -11.625 -36.207   6.431  1.00  0.00           N  
ATOM    368  CA  TYR A  51     -11.989 -37.041   7.573  1.00  0.00           C  
ATOM    369  C   TYR A  51     -12.881 -38.214   7.184  1.00  0.00           C  
ATOM    370  O   TYR A  51     -12.884 -39.233   7.884  1.00  0.00           O  
ATOM    371  CB  TYR A  51     -12.663 -36.189   8.657  1.00  0.00           C  
ATOM    372  CG  TYR A  51     -13.985 -35.570   8.254  1.00  0.00           C  
ATOM    373  CD1 TYR A  51     -15.188 -36.201   8.548  1.00  0.00           C  
ATOM    374  CD2 TYR A  51     -14.032 -34.349   7.594  1.00  0.00           C  
ATOM    375  CE1 TYR A  51     -16.398 -35.638   8.186  1.00  0.00           C  
ATOM    376  CE2 TYR A  51     -15.238 -33.780   7.227  1.00  0.00           C  
ATOM    377  CZ  TYR A  51     -16.416 -34.429   7.524  1.00  0.00           C  
ATOM    378  OH  TYR A  51     -17.615 -33.864   7.160  1.00  0.00           O  
ATOM    379  HN  TYR A  51     -11.881 -35.245   6.351  1.00  0.00           H  
ATOM    380  HA  TYR A  51     -11.052 -37.442   7.962  1.00  0.00           H  
ATOM    381  HB1 TYR A  51     -11.988 -35.391   8.967  1.00  0.00           H  
ATOM    382  HB2 TYR A  51     -12.823 -36.798   9.549  1.00  0.00           H  
ATOM    383  HD1 TYR A  51     -15.170 -37.145   9.057  1.00  0.00           H  
ATOM    384  HD2 TYR A  51     -13.121 -33.825   7.350  1.00  0.00           H  
ATOM    385  HE1 TYR A  51     -17.323 -36.148   8.412  1.00  0.00           H  
ATOM    386  HE2 TYR A  51     -15.260 -32.840   6.698  1.00  0.00           H  
ATOM    387  HH  TYR A  51     -17.975 -34.418   6.468  1.00  0.00           H  
ATOM    388  N   GLU A  52     -13.620 -38.109   6.080  1.00  0.00           N  
ATOM    389  CA  GLU A  52     -14.437 -39.234   5.642  1.00  0.00           C  
ATOM    390  C   GLU A  52     -13.589 -40.302   4.962  1.00  0.00           C  
ATOM    391  O   GLU A  52     -13.851 -41.500   5.126  1.00  0.00           O  
ATOM    392  CB  GLU A  52     -15.551 -38.740   4.720  1.00  0.00           C  
ATOM    393  CG  GLU A  52     -16.408 -37.663   5.372  1.00  0.00           C  
ATOM    394  CD  GLU A  52     -17.775 -37.518   4.740  1.00  0.00           C  
ATOM    395  OE1 GLU A  52     -17.849 -37.253   3.525  1.00  0.00           O  
ATOM    396  OE2 GLU A  52     -18.781 -37.676   5.466  1.00  0.00           O1-
ATOM    397  HN  GLU A  52     -13.662 -37.266   5.532  1.00  0.00           H  
ATOM    398  HA  GLU A  52     -14.892 -39.674   6.527  1.00  0.00           H  
ATOM    399  HB1 GLU A  52     -16.183 -39.589   4.452  1.00  0.00           H  
ATOM    400  HB2 GLU A  52     -15.148 -38.353   3.782  1.00  0.00           H  
ATOM    401  HG1 GLU A  52     -15.903 -36.697   5.324  1.00  0.00           H  
ATOM    402  HG2 GLU A  52     -16.546 -37.896   6.428  1.00  0.00           H  
ATOM    403  N   VAL A  53     -12.567 -39.891   4.205  1.00  0.00           N  
ATOM    404  CA  VAL A  53     -11.617 -40.861   3.672  1.00  0.00           C  
ATOM    405  C   VAL A  53     -10.843 -41.513   4.809  1.00  0.00           C  
ATOM    406  O   VAL A  53     -10.562 -42.717   4.779  1.00  0.00           O  
ATOM    407  CB  VAL A  53     -10.674 -40.194   2.652  1.00  0.00           C  
ATOM    408  CG1 VAL A  53      -9.639 -41.194   2.149  1.00  0.00           C  
ATOM    409  CG2 VAL A  53     -11.465 -39.621   1.488  1.00  0.00           C  
ATOM    410  HN  VAL A  53     -12.464 -38.898   4.089  1.00  0.00           H  
ATOM    411  HA  VAL A  53     -12.207 -41.635   3.177  1.00  0.00           H  
ATOM    412  HB  VAL A  53     -10.150 -39.372   3.143  1.00  0.00           H  
ATOM    413 1HG1 VAL A  53     -10.123 -42.035   1.651  1.00  0.00           H  
ATOM    414 2HG1 VAL A  53      -9.023 -41.593   2.952  1.00  0.00           H  
ATOM    415 3HG1 VAL A  53      -8.969 -40.722   1.430  1.00  0.00           H  
ATOM    416 1HG2 VAL A  53     -12.164 -38.850   1.820  1.00  0.00           H  
ATOM    417 2HG2 VAL A  53     -12.046 -40.389   0.978  1.00  0.00           H  
ATOM    418 3HG2 VAL A  53     -10.809 -39.153   0.754  1.00  0.00           H  
ATOM    419  N   ALA A  54     -10.499 -40.732   5.836  1.00  0.00           N  
ATOM    420  CA  ALA A  54      -9.847 -41.302   7.010  1.00  0.00           C  
ATOM    421  C   ALA A  54     -10.751 -42.312   7.701  1.00  0.00           C  
ATOM    422  O   ALA A  54     -10.293 -43.386   8.107  1.00  0.00           O  
ATOM    423  CB  ALA A  54      -9.443 -40.192   7.977  1.00  0.00           C  
ATOM    424  HN  ALA A  54     -10.751 -39.762   5.782  1.00  0.00           H  
ATOM    425  HA  ALA A  54      -8.958 -41.823   6.653  1.00  0.00           H  
ATOM    426  HB1 ALA A  54     -10.318 -39.653   8.340  1.00  0.00           H  
ATOM    427  HB2 ALA A  54      -8.800 -39.461   7.486  1.00  0.00           H  
ATOM    428  HB3 ALA A  54      -8.908 -40.582   8.844  1.00  0.00           H  
ATOM    429  N   PHE A  55     -12.040 -41.981   7.846  1.00  0.00           N  
ATOM    430  CA  PHE A  55     -13.006 -42.908   8.431  1.00  0.00           C  
ATOM    431  C   PHE A  55     -12.928 -44.279   7.770  1.00  0.00           C  
ATOM    432  O   PHE A  55     -12.787 -45.303   8.447  1.00  0.00           O  
ATOM    433  CB  PHE A  55     -14.424 -42.345   8.297  1.00  0.00           C  
ATOM    434  CG  PHE A  55     -14.748 -41.245   9.267  1.00  0.00           C  
ATOM    435  CD1 PHE A  55     -14.013 -41.078  10.427  1.00  0.00           C  
ATOM    436  CD2 PHE A  55     -15.804 -40.382   9.019  1.00  0.00           C  
ATOM    437  CE1 PHE A  55     -14.323 -40.066  11.317  1.00  0.00           C  
ATOM    438  CE2 PHE A  55     -16.118 -39.370   9.904  1.00  0.00           C  
ATOM    439  CZ  PHE A  55     -15.376 -39.211  11.054  1.00  0.00           C  
ATOM    440  HN  PHE A  55     -12.348 -41.062   7.588  1.00  0.00           H  
ATOM    441  HA  PHE A  55     -12.690 -43.111   9.450  1.00  0.00           H  
ATOM    442  HB1 PHE A  55     -15.154 -43.135   8.486  1.00  0.00           H  
ATOM    443  HB2 PHE A  55     -14.618 -41.999   7.284  1.00  0.00           H  
ATOM    444  HD1 PHE A  55     -13.176 -41.689  10.707  1.00  0.00           H  
ATOM    445  HD2 PHE A  55     -16.395 -40.487   8.119  1.00  0.00           H  
ATOM    446  HE1 PHE A  55     -13.756 -39.947  12.228  1.00  0.00           H  
ATOM    447  HE2 PHE A  55     -16.944 -38.704   9.690  1.00  0.00           H  
ATOM    448  HZ  PHE A  55     -15.644 -38.436  11.751  1.00  0.00           H  
ATOM    449  N   SER A  56     -13.011 -44.310   6.438  1.00  0.00           N  
ATOM    450  CA  SER A  56     -13.043 -45.579   5.719  1.00  0.00           C  
ATOM    451  C   SER A  56     -11.744 -46.356   5.897  1.00  0.00           C  
ATOM    452  O   SER A  56     -11.765 -47.568   6.139  1.00  0.00           O  
ATOM    453  CB  SER A  56     -13.325 -45.331   4.237  1.00  0.00           C  
ATOM    454  OG  SER A  56     -13.214 -46.529   3.489  1.00  0.00           O  
ATOM    455  HN  SER A  56     -13.162 -43.431   5.974  1.00  0.00           H  
ATOM    456  HA  SER A  56     -13.851 -46.164   6.163  1.00  0.00           H  
ATOM    457  HB1 SER A  56     -12.594 -44.627   3.833  1.00  0.00           H  
ATOM    458  HB2 SER A  56     -14.304 -44.857   4.089  1.00  0.00           H  
ATOM    459  HG  SER A  56     -13.938 -47.119   3.697  1.00  0.00           H  
ATOM    460  N   LYS A  57     -10.600 -45.677   5.778  1.00  0.00           N  
ATOM    461  CA  LYS A  57      -9.323 -46.371   5.906  1.00  0.00           C  
ATOM    462  C   LYS A  57      -9.118 -46.898   7.320  1.00  0.00           C  
ATOM    463  O   LYS A  57      -8.528 -47.969   7.510  1.00  0.00           O  
ATOM    464  CB  LYS A  57      -8.179 -45.443   5.503  1.00  0.00           C  
ATOM    465  CG  LYS A  57      -8.197 -45.073   4.032  1.00  0.00           C  
ATOM    466  CD  LYS A  57      -6.904 -44.408   3.604  1.00  0.00           C  
ATOM    467  CE  LYS A  57      -6.780 -44.408   2.092  1.00  0.00           C  
ATOM    468  NZ  LYS A  57      -6.857 -45.795   1.551  1.00  0.00           N1+
ATOM    469  HN  LYS A  57     -10.659 -44.688   5.618  1.00  0.00           H  
ATOM    470  HA  LYS A  57      -9.362 -47.235   5.239  1.00  0.00           H  
ATOM    471  HB1 LYS A  57      -7.236 -45.943   5.732  1.00  0.00           H  
ATOM    472  HB2 LYS A  57      -8.200 -44.538   6.115  1.00  0.00           H  
ATOM    473  HG1 LYS A  57      -9.047 -44.424   3.814  1.00  0.00           H  
ATOM    474  HG2 LYS A  57      -8.371 -45.992   3.476  1.00  0.00           H  
ATOM    475  HD1 LYS A  57      -6.047 -44.928   4.035  1.00  0.00           H  
ATOM    476  HD2 LYS A  57      -6.872 -43.388   3.990  1.00  0.00           H  
ATOM    477  HE1 LYS A  57      -5.832 -43.962   1.780  1.00  0.00           H  
ATOM    478  HE2 LYS A  57      -7.582 -43.817   1.642  1.00  0.00           H  
ATOM    479  HZ1 LYS A  57      -7.767 -46.229   1.811  1.00  0.00           H  
ATOM    480  HZ2 LYS A  57      -6.082 -46.377   1.929  1.00  0.00           H  
ATOM    481  HZ3 LYS A  57      -6.784 -45.774   0.512  1.00  0.00           H  
ATOM    482  N   ILE A  58      -9.605 -46.166   8.323  1.00  0.00           N  
ATOM    483  CA  ILE A  58      -9.482 -46.625   9.702  1.00  0.00           C  
ATOM    484  C   ILE A  58     -10.343 -47.861   9.930  1.00  0.00           C  
ATOM    485  O   ILE A  58      -9.904 -48.830  10.561  1.00  0.00           O  
ATOM    486  CB  ILE A  58      -9.839 -45.484  10.670  1.00  0.00           C  
ATOM    487  CG1 ILE A  58      -8.749 -44.410  10.637  1.00  0.00           C  
ATOM    488  CG2 ILE A  58     -10.025 -46.012  12.082  1.00  0.00           C  
ATOM    489  CD1 ILE A  58      -9.197 -43.064  11.150  1.00  0.00           C  
ATOM    490  HN  ILE A  58     -10.095 -45.310   8.143  1.00  0.00           H  
ATOM    491  HA  ILE A  58      -8.442 -46.923   9.855  1.00  0.00           H  
ATOM    492  HB  ILE A  58     -10.784 -45.044  10.343  1.00  0.00           H  
ATOM    493 1HG1 ILE A  58      -8.422 -44.260   9.609  1.00  0.00           H  
ATOM    494 2HG1 ILE A  58      -7.865 -44.731  11.181  1.00  0.00           H  
ATOM    495 1HG2 ILE A  58      -9.149 -46.568  12.419  1.00  0.00           H  
ATOM    496 2HG2 ILE A  58     -10.892 -46.667  12.174  1.00  0.00           H  
ATOM    497 3HG2 ILE A  58     -10.180 -45.194  12.786  1.00  0.00           H  
ATOM    498 1HD1 ILE A  58      -9.231 -43.077  12.234  1.00  0.00           H  
ATOM    499 2HD1 ILE A  58     -10.177 -42.780  10.764  1.00  0.00           H  
ATOM    500 3HD1 ILE A  58      -8.490 -42.283  10.869  1.00  0.00           H  
ATOM    501  N   ILE A  59     -11.572 -47.858   9.405  1.00  0.00           N  
ATOM    502  CA  ILE A  59     -12.458 -49.009   9.560  1.00  0.00           C  
ATOM    503  C   ILE A  59     -11.869 -50.235   8.871  1.00  0.00           C  
ATOM    504  O   ILE A  59     -11.867 -51.338   9.432  1.00  0.00           O  
ATOM    505  CB  ILE A  59     -13.863 -48.679   9.020  1.00  0.00           C  
ATOM    506  CG1 ILE A  59     -14.554 -47.646   9.912  1.00  0.00           C  
ATOM    507  CG2 ILE A  59     -14.710 -49.942   8.913  1.00  0.00           C  
ATOM    508  CD1 ILE A  59     -15.945 -47.286   9.449  1.00  0.00           C  
ATOM    509  HN  ILE A  59     -11.905 -47.034   8.940  1.00  0.00           H  
ATOM    510  HA  ILE A  59     -12.510 -49.227  10.629  1.00  0.00           H  
ATOM    511  HB  ILE A  59     -13.761 -48.260   8.017  1.00  0.00           H  
ATOM    512 1HG1 ILE A  59     -13.956 -46.738   9.974  1.00  0.00           H  
ATOM    513 2HG1 ILE A  59     -14.618 -48.031  10.927  1.00  0.00           H  
ATOM    514 1HG2 ILE A  59     -14.836 -50.420   9.885  1.00  0.00           H  
ATOM    515 2HG2 ILE A  59     -14.288 -50.679   8.231  1.00  0.00           H  
ATOM    516 3HG2 ILE A  59     -15.703 -49.732   8.518  1.00  0.00           H  
ATOM    517 1HD1 ILE A  59     -16.642 -48.115   9.568  1.00  0.00           H  
ATOM    518 2HD1 ILE A  59     -15.950 -46.982   8.402  1.00  0.00           H  
ATOM    519 3HD1 ILE A  59     -16.345 -46.458  10.032  1.00  0.00           H  
ATOM    520  N   VAL A  60     -11.358 -50.061   7.649  1.00  0.00           N  
ATOM    521  CA  VAL A  60     -10.778 -51.181   6.912  1.00  0.00           C  
ATOM    522  C   VAL A  60      -9.592 -51.763   7.670  1.00  0.00           C  
ATOM    523  O   VAL A  60      -9.423 -52.986   7.745  1.00  0.00           O  
ATOM    524  CB  VAL A  60     -10.382 -50.738   5.491  1.00  0.00           C  
ATOM    525  CG1 VAL A  60      -9.549 -51.814   4.807  1.00  0.00           C  
ATOM    526  CG2 VAL A  60     -11.620 -50.426   4.671  1.00  0.00           C  
ATOM    527  HN  VAL A  60     -11.417 -49.151   7.237  1.00  0.00           H  
ATOM    528  HA  VAL A  60     -11.547 -51.955   6.864  1.00  0.00           H  
ATOM    529  HB  VAL A  60      -9.778 -49.832   5.564  1.00  0.00           H  
ATOM    530 1HG1 VAL A  60     -10.060 -52.778   4.821  1.00  0.00           H  
ATOM    531 2HG1 VAL A  60      -8.573 -51.944   5.275  1.00  0.00           H  
ATOM    532 3HG1 VAL A  60      -9.366 -51.557   3.764  1.00  0.00           H  
ATOM    533 1HG2 VAL A  60     -12.261 -49.690   5.153  1.00  0.00           H  
ATOM    534 2HG2 VAL A  60     -12.224 -51.320   4.512  1.00  0.00           H  
ATOM    535 3HG2 VAL A  60     -11.354 -50.029   3.691  1.00  0.00           H  
ATOM    536  N   GLU A  61      -8.755 -50.899   8.248  1.00  0.00           N  
ATOM    537  CA  GLU A  61      -7.600 -51.384   8.994  1.00  0.00           C  
ATOM    538  C   GLU A  61      -8.023 -52.077  10.283  1.00  0.00           C  
ATOM    539  O   GLU A  61      -7.452 -53.109  10.654  1.00  0.00           O  
ATOM    540  CB  GLU A  61      -6.645 -50.228   9.291  1.00  0.00           C  
ATOM    541  CG  GLU A  61      -5.366 -50.651   9.991  1.00  0.00           C  
ATOM    542  CD  GLU A  61      -4.521 -51.590   9.152  1.00  0.00           C  
ATOM    543  OE1 GLU A  61      -4.624 -51.541   7.907  1.00  0.00           O  
ATOM    544  OE2 GLU A  61      -3.753 -52.380   9.737  1.00  0.00           O1-
ATOM    545  HN  GLU A  61      -8.909 -49.913   8.164  1.00  0.00           H  
ATOM    546  HA  GLU A  61      -7.108 -52.123   8.360  1.00  0.00           H  
ATOM    547  HB1 GLU A  61      -7.159 -49.486   9.899  1.00  0.00           H  
ATOM    548  HB2 GLU A  61      -6.397 -49.716   8.361  1.00  0.00           H  
ATOM    549  HG1 GLU A  61      -5.581 -51.118  10.953  1.00  0.00           H  
ATOM    550  HG2 GLU A  61      -4.754 -49.779  10.204  1.00  0.00           H  
ATOM    551  N   LEU A  62      -9.020 -51.523  10.980  1.00  0.00           N  
ATOM    552  CA  LEU A  62      -9.507 -52.158  12.201  1.00  0.00           C  
ATOM    553  C   LEU A  62     -10.126 -53.519  11.915  1.00  0.00           C  
ATOM    554  O   LEU A  62     -10.030 -54.432  12.743  1.00  0.00           O  
ATOM    555  CB  LEU A  62     -10.517 -51.247  12.901  1.00  0.00           C  
ATOM    556  CG  LEU A  62      -9.950 -49.968  13.520  1.00  0.00           C  
ATOM    557  CD1 LEU A  62     -11.061 -49.119  14.118  1.00  0.00           C  
ATOM    558  CD2 LEU A  62      -8.902 -50.306  14.567  1.00  0.00           C  
ATOM    559  HN  LEU A  62      -9.412 -50.658  10.666  1.00  0.00           H  
ATOM    560  HA  LEU A  62      -8.639 -52.339  12.834  1.00  0.00           H  
ATOM    561  HB1 LEU A  62     -11.012 -51.811  13.694  1.00  0.00           H  
ATOM    562  HB2 LEU A  62     -11.304 -50.986  12.191  1.00  0.00           H  
ATOM    563  HG  LEU A  62      -9.454 -49.379  12.753  1.00  0.00           H  
ATOM    564 1HD1 LEU A  62     -11.596 -49.659  14.900  1.00  0.00           H  
ATOM    565 2HD1 LEU A  62     -11.784 -48.831  13.355  1.00  0.00           H  
ATOM    566 3HD1 LEU A  62     -10.664 -48.202  14.555  1.00  0.00           H  
ATOM    567 1HD2 LEU A  62      -8.022 -50.785  14.139  1.00  0.00           H  
ATOM    568 2HD2 LEU A  62      -9.301 -50.954  15.347  1.00  0.00           H  
ATOM    569 3HD2 LEU A  62      -8.544 -49.397  15.049  1.00  0.00           H  
ATOM    570  N   ARG A  63     -10.759 -53.677  10.752  1.00  0.00           N  
ATOM    571  CA  ARG A  63     -11.310 -54.978  10.386  1.00  0.00           C  
ATOM    572  C   ARG A  63     -10.205 -55.967  10.036  1.00  0.00           C  
ATOM    573  O   ARG A  63     -10.305 -57.158  10.357  1.00  0.00           O  
ATOM    574  CB  ARG A  63     -12.288 -54.825   9.222  1.00  0.00           C  
ATOM    575  CG  ARG A  63     -13.600 -54.166   9.607  1.00  0.00           C  
ATOM    576  CD  ARG A  63     -14.478 -53.900   8.395  1.00  0.00           C  
ATOM    577  NE  ARG A  63     -15.793 -53.403   8.789  1.00  0.00           N  
ATOM    578  CZ  ARG A  63     -16.686 -52.896   7.945  1.00  0.00           C  
ATOM    579  NH1 ARG A  63     -16.407 -52.810   6.652  1.00  0.00           N1+
ATOM    580  NH2 ARG A  63     -17.858 -52.470   8.397  1.00  0.00           N  
ATOM    581  HN  ARG A  63     -10.871 -52.882  10.153  1.00  0.00           H  
ATOM    582  HA  ARG A  63     -11.838 -55.369  11.259  1.00  0.00           H  
ATOM    583  HB1 ARG A  63     -12.515 -55.806   8.799  1.00  0.00           H  
ATOM    584  HB2 ARG A  63     -11.808 -54.256   8.424  1.00  0.00           H  
ATOM    585  HG1 ARG A  63     -13.416 -53.233  10.140  1.00  0.00           H  
ATOM    586  HG2 ARG A  63     -14.129 -54.826  10.291  1.00  0.00           H  
ATOM    587  HD1 ARG A  63     -14.646 -54.814   7.822  1.00  0.00           H  
ATOM    588  HD2 ARG A  63     -14.011 -53.155   7.747  1.00  0.00           H  
ATOM    589  HE  ARG A  63     -16.064 -53.500   9.750  1.00  0.00           H  
ATOM    590 1HH1 ARG A  63     -15.552 -53.129   6.258  1.00  0.00           H  
ATOM    591 2HH1 ARG A  63     -17.116 -52.409   6.043  1.00  0.00           H  
ATOM    592 1HH2 ARG A  63     -18.145 -52.546   9.360  1.00  0.00           H  
ATOM    593 2HH2 ARG A  63     -18.507 -52.052   7.741  1.00  0.00           H  
ATOM    594  N   LYS A  64      -9.141 -55.494   9.384  1.00  0.00           N  
ATOM    595  CA  LYS A  64      -8.057 -56.390   8.999  1.00  0.00           C  
ATOM    596  C   LYS A  64      -7.300 -56.900  10.218  1.00  0.00           C  
ATOM    597  O   LYS A  64      -6.954 -58.085  10.289  1.00  0.00           O  
ATOM    598  CB  LYS A  64      -7.104 -55.685   8.035  1.00  0.00           C  
ATOM    599  CG  LYS A  64      -5.935 -56.551   7.587  1.00  0.00           C  
ATOM    600  CD  LYS A  64      -5.082 -55.856   6.537  1.00  0.00           C  
ATOM    601  CE  LYS A  64      -4.338 -54.666   7.118  1.00  0.00           C  
ATOM    602  NZ  LYS A  64      -3.501 -53.987   6.089  1.00  0.00           N1+
ATOM    603  HN  LYS A  64      -9.122 -54.523   9.136  1.00  0.00           H  
ATOM    604  HA  LYS A  64      -8.515 -57.248   8.502  1.00  0.00           H  
ATOM    605  HB1 LYS A  64      -6.742 -54.777   8.519  1.00  0.00           H  
ATOM    606  HB2 LYS A  64      -7.674 -55.356   7.165  1.00  0.00           H  
ATOM    607  HG1 LYS A  64      -6.327 -57.481   7.170  1.00  0.00           H  
ATOM    608  HG2 LYS A  64      -5.314 -56.840   8.437  1.00  0.00           H  
ATOM    609  HD1 LYS A  64      -5.719 -55.540   5.709  1.00  0.00           H  
ATOM    610  HD2 LYS A  64      -4.374 -56.575   6.123  1.00  0.00           H  
ATOM    611  HE1 LYS A  64      -3.639 -55.074   7.815  1.00  0.00           H  
ATOM    612  HE2 LYS A  64      -4.987 -53.932   7.600  1.00  0.00           H  
ATOM    613  HZ1 LYS A  64      -4.118 -53.686   5.309  1.00  0.00           H  
ATOM    614  HZ2 LYS A  64      -2.712 -54.563   5.740  1.00  0.00           H  
ATOM    615  HZ3 LYS A  64      -3.165 -53.108   6.550  1.00  0.00           H  
ATOM    616  N   LYS A  65      -7.042 -56.027  11.190  1.00  0.00           N  
ATOM    617  CA  LYS A  65      -6.237 -56.399  12.346  1.00  0.00           C  
ATOM    618  C   LYS A  65      -7.049 -56.994  13.487  1.00  0.00           C  
ATOM    619  O   LYS A  65      -6.481 -57.714  14.317  1.00  0.00           O  
ATOM    620  CB  LYS A  65      -5.454 -55.186  12.855  1.00  0.00           C  
ATOM    621  CG  LYS A  65      -4.399 -54.700  11.875  1.00  0.00           C  
ATOM    622  CD  LYS A  65      -3.545 -55.862  11.378  1.00  0.00           C  
ATOM    623  CE  LYS A  65      -2.586 -55.435  10.277  1.00  0.00           C  
ATOM    624  NZ  LYS A  65      -1.570 -54.469  10.773  1.00  0.00           N1+
ATOM    625  HN  LYS A  65      -7.340 -55.077  11.067  1.00  0.00           H  
ATOM    626  HA  LYS A  65      -5.588 -57.227  12.074  1.00  0.00           H  
ATOM    627  HB1 LYS A  65      -4.956 -55.443  13.792  1.00  0.00           H  
ATOM    628  HB2 LYS A  65      -6.137 -54.368  13.094  1.00  0.00           H  
ATOM    629  HG1 LYS A  65      -3.792 -53.924  12.342  1.00  0.00           H  
ATOM    630  HG2 LYS A  65      -4.910 -54.226  11.035  1.00  0.00           H  
ATOM    631  HD1 LYS A  65      -4.154 -56.619  10.890  1.00  0.00           H  
ATOM    632  HD2 LYS A  65      -3.024 -56.352  12.202  1.00  0.00           H  
ATOM    633  HE1 LYS A  65      -3.174 -54.852   9.595  1.00  0.00           H  
ATOM    634  HE2 LYS A  65      -2.097 -56.277   9.784  1.00  0.00           H  
ATOM    635  HZ1 LYS A  65      -1.134 -54.787  11.661  1.00  0.00           H  
ATOM    636  HZ2 LYS A  65      -2.104 -53.581  10.948  1.00  0.00           H  
ATOM    637  HZ3 LYS A  65      -0.846 -54.254  10.061  1.00  0.00           H  
ATOM    638  N   HIS A  66      -8.350 -56.722  13.553  1.00  0.00           N  
ATOM    639  CA  HIS A  66      -9.221 -57.287  14.585  1.00  0.00           C  
ATOM    640  C   HIS A  66     -10.485 -57.859  13.952  1.00  0.00           C  
ATOM    641  O   HIS A  66     -11.593 -57.371  14.192  1.00  0.00           O  
ATOM    642  CB  HIS A  66      -9.564 -56.233  15.637  1.00  0.00           C  
ATOM    643  CG  HIS A  66      -8.370 -55.699  16.364  1.00  0.00           C  
ATOM    644  CD2 HIS A  66      -7.676 -54.547  16.212  1.00  0.00           C  
ATOM    645  ND1 HIS A  66      -7.754 -56.386  17.388  1.00  0.00           N  
ATOM    646  CE1 HIS A  66      -6.732 -55.679  17.837  1.00  0.00           C  
ATOM    647  NE2 HIS A  66      -6.664 -54.558  17.141  1.00  0.00           N1+
ATOM    648  HN  HIS A  66      -8.775 -56.134  12.862  1.00  0.00           H  
ATOM    649  HA  HIS A  66      -8.702 -58.113  15.073  1.00  0.00           H  
ATOM    650  HB1 HIS A  66     -10.251 -56.651  16.375  1.00  0.00           H  
ATOM    651  HB2 HIS A  66     -10.092 -55.398  15.174  1.00  0.00           H  
ATOM    652  HD1 HIS A  66      -8.026 -57.258  17.748  1.00  0.00           H  
ATOM    653  HD2 HIS A  66      -7.874 -53.751  15.508  1.00  0.00           H  
ATOM    654  HE1 HIS A  66      -6.082 -55.936  18.665  1.00  0.00           H  
ATOM    655  HE2 HIS A  66      -6.009 -53.923  17.462  1.00  0.00           H  
ATOM    656  N   PRO A  67     -10.353 -58.910  13.142  1.00  0.00           N  
ATOM    657  CA  PRO A  67     -11.538 -59.489  12.501  1.00  0.00           C  
ATOM    658  C   PRO A  67     -12.478 -60.095  13.532  1.00  0.00           C  
ATOM    659  O   PRO A  67     -12.051 -60.761  14.477  1.00  0.00           O  
ATOM    660  CB  PRO A  67     -10.952 -60.557  11.572  1.00  0.00           C  
ATOM    661  CG  PRO A  67      -9.665 -60.936  12.214  1.00  0.00           C  
ATOM    662  CD  PRO A  67      -9.132 -59.675  12.833  1.00  0.00           C  
ATOM    663  HA  PRO A  67     -12.065 -58.726  11.926  1.00  0.00           H  
ATOM    664  HB1 PRO A  67     -10.747 -60.110  10.598  1.00  0.00           H  
ATOM    665  HB2 PRO A  67     -11.611 -61.411  11.410  1.00  0.00           H  
ATOM    666  HG1 PRO A  67      -9.856 -61.670  12.999  1.00  0.00           H  
ATOM    667  HG2 PRO A  67      -8.962 -61.384  11.512  1.00  0.00           H  
ATOM    668  HD1 PRO A  67      -8.536 -59.880  13.723  1.00  0.00           H  
ATOM    669  HD2 PRO A  67      -8.526 -59.118  12.117  1.00  0.00           H  
ATOM    670  N   GLY A  68     -13.771 -59.848  13.343  1.00  0.00           N  
ATOM    671  CA  GLY A  68     -14.781 -60.314  14.265  1.00  0.00           C  
ATOM    672  C   GLY A  68     -15.119 -59.359  15.388  1.00  0.00           C  
ATOM    673  O   GLY A  68     -15.949 -59.703  16.239  1.00  0.00           O  
ATOM    674  HN  GLY A  68     -14.047 -59.309  12.550  1.00  0.00           H  
ATOM    675  HA1 GLY A  68     -14.468 -61.271  14.690  1.00  0.00           H  
ATOM    676  HA2 GLY A  68     -15.681 -60.497  13.679  1.00  0.00           H  
ATOM    677  N   HIS A  69     -14.513 -58.169  15.421  1.00  0.00           N  
ATOM    678  CA  HIS A  69     -14.754 -57.213  16.494  1.00  0.00           C  
ATOM    679  C   HIS A  69     -15.197 -55.848  15.980  1.00  0.00           C  
ATOM    680  O   HIS A  69     -15.273 -54.900  16.770  1.00  0.00           O  
ATOM    681  CB  HIS A  69     -13.502 -57.059  17.366  1.00  0.00           C  
ATOM    682  CG  HIS A  69     -13.024 -58.344  17.968  1.00  0.00           C  
ATOM    683  CD2 HIS A  69     -12.057 -59.207  17.576  1.00  0.00           C  
ATOM    684  ND1 HIS A  69     -13.563 -58.871  19.122  1.00  0.00           N  
ATOM    685  CE1 HIS A  69     -12.948 -60.003  19.415  1.00  0.00           C  
ATOM    686  NE2 HIS A  69     -12.030 -60.230  18.493  1.00  0.00           N  
ATOM    687  HN  HIS A  69     -13.780 -57.983  14.767  1.00  0.00           H  
ATOM    688  HA  HIS A  69     -15.572 -57.588  17.107  1.00  0.00           H  
ATOM    689  HB1 HIS A  69     -13.697 -56.363  18.182  1.00  0.00           H  
ATOM    690  HB2 HIS A  69     -12.688 -56.629  16.781  1.00  0.00           H  
ATOM    691  HD1 HIS A  69     -14.330 -58.488  19.568  1.00  0.00           H  
ATOM    692  HD2 HIS A  69     -11.436 -59.121  16.696  1.00  0.00           H  
ATOM    693  HE1 HIS A  69     -13.179 -60.639  20.258  1.00  0.00           H  
ATOM    694  N   ILE A  70     -15.490 -55.720  14.689  1.00  0.00           N  
ATOM    695  CA  ILE A  70     -15.953 -54.472  14.096  1.00  0.00           C  
ATOM    696  C   ILE A  70     -17.294 -54.736  13.428  1.00  0.00           C  
ATOM    697  O   ILE A  70     -17.449 -55.734  12.716  1.00  0.00           O  
ATOM    698  CB  ILE A  70     -14.937 -53.910  13.084  1.00  0.00           C  
ATOM    699  CG1 ILE A  70     -13.579 -53.694  13.755  1.00  0.00           C  
ATOM    700  CG2 ILE A  70     -15.448 -52.608  12.477  1.00  0.00           C  
ATOM    701  CD1 ILE A  70     -13.613 -52.689  14.880  1.00  0.00           C  
ATOM    702  HN  ILE A  70     -15.558 -56.539  14.122  1.00  0.00           H  
ATOM    703  HA  ILE A  70     -16.126 -53.756  14.896  1.00  0.00           H  
ATOM    704  HB  ILE A  70     -14.807 -54.643  12.290  1.00  0.00           H  
ATOM    705 1HG1 ILE A  70     -12.866 -53.356  13.002  1.00  0.00           H  
ATOM    706 2HG1 ILE A  70     -13.177 -54.640  14.122  1.00  0.00           H  
ATOM    707 1HG2 ILE A  70     -15.788 -51.915  13.244  1.00  0.00           H  
ATOM    708 2HG2 ILE A  70     -16.291 -52.783  11.808  1.00  0.00           H  
ATOM    709 3HG2 ILE A  70     -14.674 -52.111  11.892  1.00  0.00           H  
ATOM    710 1HD1 ILE A  70     -14.261 -53.009  15.686  1.00  0.00           H  
ATOM    711 2HD1 ILE A  70     -13.945 -51.708  14.542  1.00  0.00           H  
ATOM    712 3HD1 ILE A  70     -12.617 -52.562  15.303  1.00  0.00           H  
ATOM    713  N   LEU A  71     -18.259 -53.848  13.661  1.00  0.00           N  
ATOM    714  CA  LEU A  71     -19.573 -53.995  13.050  1.00  0.00           C  
ATOM    715  C   LEU A  71     -19.474 -53.895  11.533  1.00  0.00           C  
ATOM    716  O   LEU A  71     -18.717 -53.082  10.994  1.00  0.00           O  
ATOM    717  CB  LEU A  71     -20.531 -52.928  13.583  1.00  0.00           C  
ATOM    718  CG  LEU A  71     -20.973 -53.050  15.042  1.00  0.00           C  
ATOM    719  CD1 LEU A  71     -21.875 -51.890  15.424  1.00  0.00           C  
ATOM    720  CD2 LEU A  71     -21.673 -54.380  15.290  1.00  0.00           C  
ATOM    721  HN  LEU A  71     -18.085 -53.063  14.251  1.00  0.00           H  
ATOM    722  HA  LEU A  71     -19.932 -54.994  13.302  1.00  0.00           H  
ATOM    723  HB1 LEU A  71     -21.429 -52.920  12.965  1.00  0.00           H  
ATOM    724  HB2 LEU A  71     -20.078 -51.947  13.430  1.00  0.00           H  
ATOM    725  HG  LEU A  71     -20.089 -53.006  15.680  1.00  0.00           H  
ATOM    726 1HD1 LEU A  71     -22.776 -51.872  14.808  1.00  0.00           H  
ATOM    727 2HD1 LEU A  71     -21.366 -50.937  15.284  1.00  0.00           H  
ATOM    728 3HD1 LEU A  71     -22.184 -51.950  16.468  1.00  0.00           H  
ATOM    729 1HD2 LEU A  71     -20.979 -55.217  15.278  1.00  0.00           H  
ATOM    730 2HD2 LEU A  71     -22.437 -54.568  14.533  1.00  0.00           H  
ATOM    731 3HD2 LEU A  71     -22.177 -54.388  16.253  1.00  0.00           H  
ATOM    732  N   GLN A  72     -20.248 -54.730  10.844  1.00  0.00           N  
ATOM    733  CA  GLN A  72     -20.260 -54.717   9.391  1.00  0.00           C  
ATOM    734  C   GLN A  72     -20.884 -53.421   8.874  1.00  0.00           C  
ATOM    735  O   GLN A  72     -21.458 -52.628   9.625  1.00  0.00           O  
ATOM    736  CB  GLN A  72     -21.018 -55.928   8.850  1.00  0.00           C  
ATOM    737  CG  GLN A  72     -20.358 -57.269   9.144  1.00  0.00           C  
ATOM    738  CD  GLN A  72     -19.195 -57.584   8.212  1.00  0.00           C  
ATOM    739  NE2 GLN A  72     -19.113 -58.837   7.779  1.00  0.00           N  
ATOM    740  OE1 GLN A  72     -18.384 -56.715   7.883  1.00  0.00           O  
ATOM    741  HN  GLN A  72     -20.929 -55.280  11.326  1.00  0.00           H  
ATOM    742  HA  GLN A  72     -19.221 -54.749   9.063  1.00  0.00           H  
ATOM    743  HB1 GLN A  72     -21.152 -55.844   7.770  1.00  0.00           H  
ATOM    744  HB2 GLN A  72     -22.029 -55.924   9.263  1.00  0.00           H  
ATOM    745  HG1 GLN A  72     -21.107 -58.053   9.029  1.00  0.00           H  
ATOM    746  HG2 GLN A  72     -20.009 -57.320  10.175  1.00  0.00           H  
ATOM    747 1HE2 GLN A  72     -19.790 -59.515   8.051  1.00  0.00           H  
ATOM    748 2HE2 GLN A  72     -18.372 -59.059   7.151  1.00  0.00           H  
ATOM    749  N   ASP A  73     -20.764 -53.216   7.559  1.00  0.00           N  
ATOM    750  CA  ASP A  73     -21.287 -51.999   6.944  1.00  0.00           C  
ATOM    751  C   ASP A  73     -22.784 -51.848   7.185  1.00  0.00           C  
ATOM    752  O   ASP A  73     -23.280 -50.731   7.369  1.00  0.00           O  
ATOM    753  CB  ASP A  73     -20.987 -51.997   5.444  1.00  0.00           C  
ATOM    754  CG  ASP A  73     -19.514 -51.801   5.141  1.00  0.00           C  
ATOM    755  OD1 ASP A  73     -18.758 -51.446   6.067  1.00  0.00           O  
ATOM    756  OD2 ASP A  73     -19.113 -52.007   3.976  1.00  0.00           O1-
ATOM    757  HN  ASP A  73     -20.432 -53.941   6.956  1.00  0.00           H  
ATOM    758  HA  ASP A  73     -20.804 -51.153   7.433  1.00  0.00           H  
ATOM    759  HB1 ASP A  73     -21.524 -51.183   4.954  1.00  0.00           H  
ATOM    760  HB2 ASP A  73     -21.334 -52.923   4.981  1.00  0.00           H  
ATOM    761  N   GLU A  74     -23.518 -52.963   7.195  1.00  0.00           N  
ATOM    762  CA  GLU A  74     -24.966 -52.905   7.370  1.00  0.00           C  
ATOM    763  C   GLU A  74     -25.366 -52.347   8.729  1.00  0.00           C  
ATOM    764  O   GLU A  74     -26.473 -51.817   8.867  1.00  0.00           O  
ATOM    765  CB  GLU A  74     -25.578 -54.295   7.185  1.00  0.00           C  
ATOM    766  CG  GLU A  74     -25.432 -54.871   5.782  1.00  0.00           C  
ATOM    767  CD  GLU A  74     -24.045 -55.423   5.511  1.00  0.00           C  
ATOM    768  OE1 GLU A  74     -23.289 -55.640   6.481  1.00  0.00           O  
ATOM    769  OE2 GLU A  74     -23.709 -55.637   4.327  1.00  0.00           O1-
ATOM    770  HN  GLU A  74     -23.077 -53.827   6.963  1.00  0.00           H  
ATOM    771  HA  GLU A  74     -25.345 -52.228   6.603  1.00  0.00           H  
ATOM    772  HB1 GLU A  74     -26.647 -54.221   7.388  1.00  0.00           H  
ATOM    773  HB2 GLU A  74     -25.193 -54.988   7.936  1.00  0.00           H  
ATOM    774  HG1 GLU A  74     -25.671 -54.119   5.029  1.00  0.00           H  
ATOM    775  HG2 GLU A  74     -26.134 -55.693   5.645  1.00  0.00           H  
ATOM    776  N   ASP A  75     -24.494 -52.446   9.729  1.00  0.00           N  
ATOM    777  CA  ASP A  75     -24.802 -51.999  11.079  1.00  0.00           C  
ATOM    778  C   ASP A  75     -24.171 -50.658  11.427  1.00  0.00           C  
ATOM    779  O   ASP A  75     -24.345 -50.185  12.554  1.00  0.00           O  
ATOM    780  CB  ASP A  75     -24.360 -53.057  12.094  1.00  0.00           C  
ATOM    781  CG  ASP A  75     -25.159 -54.339  11.980  1.00  0.00           C  
ATOM    782  OD1 ASP A  75     -26.389 -54.253  11.780  1.00  0.00           O  
ATOM    783  OD2 ASP A  75     -24.560 -55.430  12.085  1.00  0.00           O1-
ATOM    784  HN  ASP A  75     -23.596 -52.838   9.530  1.00  0.00           H  
ATOM    785  HA  ASP A  75     -25.880 -51.851  11.158  1.00  0.00           H  
ATOM    786  HB1 ASP A  75     -24.466 -52.693  13.116  1.00  0.00           H  
ATOM    787  HB2 ASP A  75     -23.305 -53.285  11.944  1.00  0.00           H  
ATOM    788  N   LEU A  76     -23.443 -50.039  10.501  1.00  0.00           N  
ATOM    789  CA  LEU A  76     -22.887 -48.716  10.741  1.00  0.00           C  
ATOM    790  C   LEU A  76     -23.948 -47.653  10.491  1.00  0.00           C  
ATOM    791  O   LEU A  76     -24.694 -47.718   9.510  1.00  0.00           O  
ATOM    792  CB  LEU A  76     -21.672 -48.469   9.845  1.00  0.00           C  
ATOM    793  CG  LEU A  76     -20.546 -49.503   9.920  1.00  0.00           C  
ATOM    794  CD1 LEU A  76     -19.360 -49.075   9.065  1.00  0.00           C  
ATOM    795  CD2 LEU A  76     -20.122 -49.740  11.361  1.00  0.00           C  
ATOM    796  HN  LEU A  76     -23.374 -50.431   9.580  1.00  0.00           H  
ATOM    797  HA  LEU A  76     -22.583 -48.671  11.789  1.00  0.00           H  
ATOM    798  HB1 LEU A  76     -21.263 -47.485  10.077  1.00  0.00           H  
ATOM    799  HB2 LEU A  76     -22.008 -48.412   8.807  1.00  0.00           H  
ATOM    800  HG  LEU A  76     -20.924 -50.434   9.517  1.00  0.00           H  
ATOM    801 1HD1 LEU A  76     -18.967 -48.113   9.392  1.00  0.00           H  
ATOM    802 2HD1 LEU A  76     -19.652 -48.978   8.018  1.00  0.00           H  
ATOM    803 3HD1 LEU A  76     -18.553 -49.805   9.113  1.00  0.00           H  
ATOM    804 1HD2 LEU A  76     -20.919 -50.214  11.935  1.00  0.00           H  
ATOM    805 2HD2 LEU A  76     -19.864 -48.805  11.857  1.00  0.00           H  
ATOM    806 3HD2 LEU A  76     -19.259 -50.404  11.414  1.00  0.00           H  
ATOM    807  N   GLN A  77     -24.013 -46.672  11.387  1.00  0.00           N  
ATOM    808  CA  GLN A  77     -25.037 -45.642  11.312  1.00  0.00           C  
ATOM    809  C   GLN A  77     -24.586 -44.433  12.119  1.00  0.00           C  
ATOM    810  O   GLN A  77     -24.015 -44.584  13.202  1.00  0.00           O  
ATOM    811  CB  GLN A  77     -26.381 -46.167  11.836  1.00  0.00           C  
ATOM    812  CG  GLN A  77     -27.464 -45.110  11.973  1.00  0.00           C  
ATOM    813  CD  GLN A  77     -28.755 -45.669  12.539  1.00  0.00           C  
ATOM    814  NE2 GLN A  77     -29.715 -44.790  12.803  1.00  0.00           N  
ATOM    815  OE1 GLN A  77     -28.887 -46.877  12.737  1.00  0.00           O  
ATOM    816  HN  GLN A  77     -23.347 -46.633  12.131  1.00  0.00           H  
ATOM    817  HA  GLN A  77     -25.123 -45.347  10.264  1.00  0.00           H  
ATOM    818  HB1 GLN A  77     -26.217 -46.631  12.810  1.00  0.00           H  
ATOM    819  HB2 GLN A  77     -26.730 -46.967  11.180  1.00  0.00           H  
ATOM    820  HG1 GLN A  77     -27.677 -44.661  11.003  1.00  0.00           H  
ATOM    821  HG2 GLN A  77     -27.151 -44.308  12.641  1.00  0.00           H  
ATOM    822 1HE2 GLN A  77     -29.571 -43.817  12.628  1.00  0.00           H  
ATOM    823 2HE2 GLN A  77     -30.576 -45.105  13.195  1.00  0.00           H  
ATOM    824  N   TRP A  78     -24.837 -43.241  11.583  1.00  0.00           N  
ATOM    825  CA  TRP A  78     -24.599 -42.011  12.327  1.00  0.00           C  
ATOM    826  C   TRP A  78     -25.786 -41.748  13.247  1.00  0.00           C  
ATOM    827  O   TRP A  78     -26.926 -41.633  12.783  1.00  0.00           O  
ATOM    828  CB  TRP A  78     -24.379 -40.836  11.377  1.00  0.00           C  
ATOM    829  CG  TRP A  78     -23.040 -40.841  10.696  1.00  0.00           C  
ATOM    830  CD1 TRP A  78     -22.798 -41.024   9.365  1.00  0.00           C  
ATOM    831  CD2 TRP A  78     -21.760 -40.656  11.315  1.00  0.00           C  
ATOM    832  CE2 TRP A  78     -20.789 -40.738  10.298  1.00  0.00           C  
ATOM    833  CE3 TRP A  78     -21.342 -40.430  12.629  1.00  0.00           C  
ATOM    834  NE1 TRP A  78     -21.448 -40.961   9.117  1.00  0.00           N  
ATOM    835  CZ2 TRP A  78     -19.425 -40.601  10.554  1.00  0.00           C  
ATOM    836  CZ3 TRP A  78     -19.987 -40.293  12.882  1.00  0.00           C  
ATOM    837  CH2 TRP A  78     -19.045 -40.379  11.849  1.00  0.00           C  
ATOM    838  HN  TRP A  78     -25.275 -43.195  10.689  1.00  0.00           H  
ATOM    839  HA  TRP A  78     -23.702 -42.160  12.922  1.00  0.00           H  
ATOM    840  HB1 TRP A  78     -24.444 -39.898  11.932  1.00  0.00           H  
ATOM    841  HB2 TRP A  78     -25.172 -40.795  10.629  1.00  0.00           H  
ATOM    842  HD1 TRP A  78     -23.554 -41.190   8.612  1.00  0.00           H  
ATOM    843  HE1 TRP A  78     -21.018 -41.045   8.237  1.00  0.00           H  
ATOM    844  HE3 TRP A  78     -22.069 -40.342  13.421  1.00  0.00           H  
ATOM    845  HZ2 TRP A  78     -18.698 -40.662   9.757  1.00  0.00           H  
ATOM    846  HZ3 TRP A  78     -19.654 -40.110  13.895  1.00  0.00           H  
ATOM    847  HH2 TRP A  78     -17.994 -40.260  12.073  1.00  0.00           H  
ATOM    848  N   VAL A  79     -25.521 -41.666  14.549  1.00  0.00           N  
ATOM    849  CA  VAL A  79     -26.548 -41.446  15.561  1.00  0.00           C  
ATOM    850  C   VAL A  79     -26.161 -40.222  16.378  1.00  0.00           C  
ATOM    851  O   VAL A  79     -25.011 -40.102  16.817  1.00  0.00           O  
ATOM    852  CB  VAL A  79     -26.720 -42.676  16.473  1.00  0.00           C  
ATOM    853  CG1 VAL A  79     -27.797 -42.422  17.518  1.00  0.00           C  
ATOM    854  CG2 VAL A  79     -27.049 -43.915  15.649  1.00  0.00           C  
ATOM    855  HN  VAL A  79     -24.571 -41.777  14.845  1.00  0.00           H  
ATOM    856  HA  VAL A  79     -27.492 -41.232  15.055  1.00  0.00           H  
ATOM    857  HB  VAL A  79     -25.780 -42.862  16.996  1.00  0.00           H  
ATOM    858 1HG1 VAL A  79     -28.745 -42.140  17.059  1.00  0.00           H  
ATOM    859 2HG1 VAL A  79     -27.515 -41.639  18.220  1.00  0.00           H  
ATOM    860 3HG1 VAL A  79     -27.974 -43.317  18.114  1.00  0.00           H  
ATOM    861 1HG2 VAL A  79     -26.239 -44.170  14.964  1.00  0.00           H  
ATOM    862 2HG2 VAL A  79     -27.954 -43.770  15.058  1.00  0.00           H  
ATOM    863 3HG2 VAL A  79     -27.204 -44.782  16.291  1.00  0.00           H  
ATOM    864  N   PHE A  80     -27.115 -39.315  16.575  1.00  0.00           N  
ATOM    865  CA  PHE A  80     -26.868 -38.144  17.405  1.00  0.00           C  
ATOM    866  C   PHE A  80     -26.555 -38.558  18.838  1.00  0.00           C  
ATOM    867  O   PHE A  80     -27.095 -39.540  19.355  1.00  0.00           O  
ATOM    868  CB  PHE A  80     -28.080 -37.211  17.385  1.00  0.00           C  
ATOM    869  CG  PHE A  80     -28.125 -36.298  16.195  1.00  0.00           C  
ATOM    870  CD1 PHE A  80     -26.980 -35.652  15.756  1.00  0.00           C  
ATOM    871  CD2 PHE A  80     -29.312 -36.086  15.514  1.00  0.00           C  
ATOM    872  CE1 PHE A  80     -27.019 -34.808  14.663  1.00  0.00           C  
ATOM    873  CE2 PHE A  80     -29.358 -35.243  14.418  1.00  0.00           C  
ATOM    874  CZ  PHE A  80     -28.209 -34.604  13.992  1.00  0.00           C  
ATOM    875  HN  PHE A  80     -28.043 -39.489  16.249  1.00  0.00           H  
ATOM    876  HA  PHE A  80     -25.965 -37.683  17.015  1.00  0.00           H  
ATOM    877  HB1 PHE A  80     -28.072 -36.558  18.261  1.00  0.00           H  
ATOM    878  HB2 PHE A  80     -29.003 -37.789  17.463  1.00  0.00           H  
ATOM    879  HD1 PHE A  80     -26.042 -35.760  16.277  1.00  0.00           H  
ATOM    880  HD2 PHE A  80     -30.218 -36.578  15.845  1.00  0.00           H  
ATOM    881  HE1 PHE A  80     -26.121 -34.303  14.338  1.00  0.00           H  
ATOM    882  HE2 PHE A  80     -30.295 -35.087  13.902  1.00  0.00           H  
ATOM    883  HZ  PHE A  80     -28.245 -33.944  13.137  1.00  0.00           H  
ATOM    884  N   VAL A  81     -25.664 -37.803  19.474  1.00  0.00           N  
ATOM    885  CA  VAL A  81     -25.311 -37.985  20.877  1.00  0.00           C  
ATOM    886  C   VAL A  81     -25.548 -36.658  21.581  1.00  0.00           C  
ATOM    887  O   VAL A  81     -24.940 -35.642  21.222  1.00  0.00           O  
ATOM    888  CB  VAL A  81     -23.853 -38.442  21.052  1.00  0.00           C  
ATOM    889  CG1 VAL A  81     -23.569 -38.762  22.512  1.00  0.00           C  
ATOM    890  CG2 VAL A  81     -23.555 -39.642  20.167  1.00  0.00           C  
ATOM    891  HN  VAL A  81     -25.391 -36.941  19.060  1.00  0.00           H  
ATOM    892  HA  VAL A  81     -25.985 -38.731  21.305  1.00  0.00           H  
ATOM    893  HB  VAL A  81     -23.192 -37.635  20.736  1.00  0.00           H  
ATOM    894 1HG1 VAL A  81     -24.238 -39.539  22.885  1.00  0.00           H  
ATOM    895 2HG1 VAL A  81     -23.691 -37.888  23.153  1.00  0.00           H  
ATOM    896 3HG1 VAL A  81     -22.548 -39.119  22.644  1.00  0.00           H  
ATOM    897 1HG2 VAL A  81     -23.628 -39.397  19.108  1.00  0.00           H  
ATOM    898 2HG2 VAL A  81     -24.250 -40.459  20.366  1.00  0.00           H  
ATOM    899 3HG2 VAL A  81     -22.547 -40.015  20.343  1.00  0.00           H  
ATOM    900  N   ASN A  82     -26.439 -36.661  22.568  1.00  0.00           N  
ATOM    901  CA  ASN A  82     -26.738 -35.484  23.381  1.00  0.00           C  
ATOM    902  C   ASN A  82     -26.383 -35.823  24.824  1.00  0.00           C  
ATOM    903  O   ASN A  82     -27.125 -36.541  25.501  1.00  0.00           O  
ATOM    904  CB  ASN A  82     -28.202 -35.074  23.244  1.00  0.00           C  
ATOM    905  CG  ASN A  82     -28.493 -34.381  21.925  1.00  0.00           C  
ATOM    906  ND2 ASN A  82     -28.517 -33.054  21.947  1.00  0.00           N  
ATOM    907  OD1 ASN A  82     -28.698 -35.031  20.900  1.00  0.00           O  
ATOM    908  HN  ASN A  82     -26.891 -37.515  22.828  1.00  0.00           H  
ATOM    909  HA  ASN A  82     -26.095 -34.661  23.066  1.00  0.00           H  
ATOM    910  HB1 ASN A  82     -28.479 -34.395  24.052  1.00  0.00           H  
ATOM    911  HB2 ASN A  82     -28.854 -35.943  23.340  1.00  0.00           H  
ATOM    912 1HD2 ASN A  82     -28.332 -32.554  22.792  1.00  0.00           H  
ATOM    913 2HD2 ASN A  82     -28.708 -32.576  21.091  1.00  0.00           H  
ATOM    914  N   ALA A  83     -25.248 -35.312  25.293  1.00  0.00           N  
ATOM    915  CA  ALA A  83     -24.766 -35.611  26.632  1.00  0.00           C  
ATOM    916  C   ALA A  83     -24.091 -34.384  27.225  1.00  0.00           C  
ATOM    917  O   ALA A  83     -23.410 -33.639  26.516  1.00  0.00           O  
ATOM    918  CB  ALA A  83     -23.786 -36.790  26.620  1.00  0.00           C  
ATOM    919  HN  ALA A  83     -24.761 -34.602  24.776  1.00  0.00           H  
ATOM    920  HA  ALA A  83     -25.632 -35.852  27.254  1.00  0.00           H  
ATOM    921  HB1 ALA A  83     -22.872 -36.548  26.084  1.00  0.00           H  
ATOM    922  HB2 ALA A  83     -24.238 -37.659  26.142  1.00  0.00           H  
ATOM    923  HB3 ALA A  83     -23.523 -37.082  27.636  1.00  0.00           H  
ATOM    924  N   GLY A  84     -24.296 -34.179  28.525  1.00  0.00           N  
ATOM    925  CA  GLY A  84     -23.619 -33.133  29.270  1.00  0.00           C  
ATOM    926  C   GLY A  84     -23.740 -31.740  28.689  1.00  0.00           C  
ATOM    927  O   GLY A  84     -22.854 -30.904  28.888  1.00  0.00           O  
ATOM    928  HN  GLY A  84     -24.990 -34.751  28.960  1.00  0.00           H  
ATOM    929  HA1 GLY A  84     -22.563 -33.402  29.310  1.00  0.00           H  
ATOM    930  HA2 GLY A  84     -24.028 -33.145  30.279  1.00  0.00           H  
ATOM    931  N   GLY A  85     -24.825 -31.478  27.962  1.00  0.00           N  
ATOM    932  CA  GLY A  85     -25.066 -30.175  27.382  1.00  0.00           C  
ATOM    933  C   GLY A  85     -24.530 -29.971  25.980  1.00  0.00           C  
ATOM    934  O   GLY A  85     -24.784 -28.915  25.389  1.00  0.00           O  
ATOM    935  HN  GLY A  85     -25.486 -32.211  27.819  1.00  0.00           H  
ATOM    936  HA1 GLY A  85     -24.661 -29.407  28.043  1.00  0.00           H  
ATOM    937  HA2 GLY A  85     -26.149 -30.058  27.359  1.00  0.00           H  
ATOM    938  N   TRP A  86     -23.794 -30.930  25.427  1.00  0.00           N  
ATOM    939  CA  TRP A  86     -23.299 -30.813  24.064  1.00  0.00           C  
ATOM    940  C   TRP A  86     -24.025 -31.787  23.147  1.00  0.00           C  
ATOM    941  O   TRP A  86     -24.661 -32.747  23.593  1.00  0.00           O  
ATOM    942  CB  TRP A  86     -21.782 -31.046  23.988  1.00  0.00           C  
ATOM    943  CG  TRP A  86     -21.277 -32.310  24.637  1.00  0.00           C  
ATOM    944  CD1 TRP A  86     -20.652 -32.417  25.848  1.00  0.00           C  
ATOM    945  CD2 TRP A  86     -21.330 -33.639  24.098  1.00  0.00           C  
ATOM    946  CE2 TRP A  86     -20.728 -34.498  25.041  1.00  0.00           C  
ATOM    947  CE3 TRP A  86     -21.832 -34.186  22.913  1.00  0.00           C  
ATOM    948  NE1 TRP A  86     -20.321 -33.728  26.099  1.00  0.00           N  
ATOM    949  CZ2 TRP A  86     -20.616 -35.873  24.834  1.00  0.00           C  
ATOM    950  CZ3 TRP A  86     -21.722 -35.550  22.711  1.00  0.00           C  
ATOM    951  CH2 TRP A  86     -21.118 -36.378  23.666  1.00  0.00           C  
ATOM    952  HN  TRP A  86     -23.669 -31.804  25.902  1.00  0.00           H  
ATOM    953  HA  TRP A  86     -23.508 -29.808  23.706  1.00  0.00           H  
ATOM    954  HB1 TRP A  86     -21.285 -30.221  24.479  1.00  0.00           H  
ATOM    955  HB2 TRP A  86     -21.439 -31.015  22.953  1.00  0.00           H  
ATOM    956  HD1 TRP A  86     -20.461 -31.597  26.522  1.00  0.00           H  
ATOM    957  HE1 TRP A  86     -19.907 -34.039  26.933  1.00  0.00           H  
ATOM    958  HE3 TRP A  86     -22.289 -33.564  22.166  1.00  0.00           H  
ATOM    959  HZ2 TRP A  86     -20.148 -36.498  25.579  1.00  0.00           H  
ATOM    960  HZ3 TRP A  86     -22.123 -35.976  21.804  1.00  0.00           H  
ATOM    961  HH2 TRP A  86     -21.071 -37.434  23.456  1.00  0.00           H  
ATOM    962  N   MET A  87     -23.922 -31.524  21.847  1.00  0.00           N  
ATOM    963  CA  MET A  87     -24.582 -32.334  20.830  1.00  0.00           C  
ATOM    964  C   MET A  87     -23.571 -32.681  19.747  1.00  0.00           C  
ATOM    965  O   MET A  87     -23.063 -31.791  19.056  1.00  0.00           O  
ATOM    966  CB  MET A  87     -25.787 -31.605  20.234  1.00  0.00           C  
ATOM    967  CG  MET A  87     -26.545 -32.427  19.206  1.00  0.00           C  
ATOM    968  SD  MET A  87     -28.133 -31.709  18.750  1.00  0.00           S  
ATOM    969  CE  MET A  87     -28.831 -33.033  17.765  1.00  0.00           C  
ATOM    970  HN  MET A  87     -23.335 -30.760  21.567  1.00  0.00           H  
ATOM    971  HA  MET A  87     -24.923 -33.259  21.296  1.00  0.00           H  
ATOM    972  HB1 MET A  87     -25.471 -30.662  19.785  1.00  0.00           H  
ATOM    973  HB2 MET A  87     -26.463 -31.343  21.047  1.00  0.00           H  
ATOM    974  HG1 MET A  87     -26.733 -33.425  19.606  1.00  0.00           H  
ATOM    975  HG2 MET A  87     -25.955 -32.580  18.302  1.00  0.00           H  
ATOM    976  HE1 MET A  87     -28.749 -33.979  18.302  1.00  0.00           H  
ATOM    977  HE2 MET A  87     -28.289 -33.135  16.826  1.00  0.00           H  
ATOM    978  HE3 MET A  87     -29.886 -32.850  17.565  1.00  0.00           H  
ATOM    979  N   GLY A  88     -23.277 -33.969  19.611  1.00  0.00           N  
ATOM    980  CA  GLY A  88     -22.480 -34.471  18.512  1.00  0.00           C  
ATOM    981  C   GLY A  88     -23.168 -35.655  17.869  1.00  0.00           C  
ATOM    982  O   GLY A  88     -24.368 -35.862  18.074  1.00  0.00           O  
ATOM    983  HN  GLY A  88     -23.766 -34.626  20.188  1.00  0.00           H  
ATOM    984  HA1 GLY A  88     -21.513 -34.766  18.919  1.00  0.00           H  
ATOM    985  HA2 GLY A  88     -22.334 -33.693  17.762  1.00  0.00           H  
ATOM    986  N   SER A  89     -22.432 -36.437  17.084  1.00  0.00           N  
ATOM    987  CA  SER A  89     -22.954 -37.678  16.535  1.00  0.00           C  
ATOM    988  C   SER A  89     -21.837 -38.709  16.511  1.00  0.00           C  
ATOM    989  O   SER A  89     -20.650 -38.373  16.520  1.00  0.00           O  
ATOM    990  CB  SER A  89     -23.544 -37.495  15.130  1.00  0.00           C  
ATOM    991  OG  SER A  89     -22.527 -37.387  14.152  1.00  0.00           O  
ATOM    992  HN  SER A  89     -21.454 -36.253  16.962  1.00  0.00           H  
ATOM    993  HA  SER A  89     -23.720 -38.041  17.221  1.00  0.00           H  
ATOM    994  HB1 SER A  89     -24.215 -36.633  15.080  1.00  0.00           H  
ATOM    995  HB2 SER A  89     -24.148 -38.369  14.874  1.00  0.00           H  
ATOM    996  HG  SER A  89     -21.877 -36.753  14.448  1.00  0.00           H  
ATOM    997  N   MET A  90     -22.233 -39.977  16.477  1.00  0.00           N  
ATOM    998  CA  MET A  90     -21.296 -41.081  16.571  1.00  0.00           C  
ATOM    999  C   MET A  90     -21.606 -42.129  15.514  1.00  0.00           C  
ATOM   1000  O   MET A  90     -22.720 -42.208  14.987  1.00  0.00           O  
ATOM   1001  CB  MET A  90     -21.344 -41.746  17.949  1.00  0.00           C  
ATOM   1002  CG  MET A  90     -22.627 -42.524  18.169  1.00  0.00           C  
ATOM   1003  SD  MET A  90     -22.468 -43.831  19.389  1.00  0.00           S  
ATOM   1004  CE  MET A  90     -24.117 -44.529  19.358  1.00  0.00           C  
ATOM   1005  HN  MET A  90     -23.203 -40.201  16.386  1.00  0.00           H  
ATOM   1006  HA  MET A  90     -20.305 -40.680  16.386  1.00  0.00           H  
ATOM   1007  HB1 MET A  90     -21.199 -41.009  18.739  1.00  0.00           H  
ATOM   1008  HB2 MET A  90     -20.500 -42.432  18.026  1.00  0.00           H  
ATOM   1009  HG1 MET A  90     -23.016 -43.019  17.283  1.00  0.00           H  
ATOM   1010  HG2 MET A  90     -23.429 -41.849  18.471  1.00  0.00           H  
ATOM   1011  HE1 MET A  90     -24.354 -44.891  18.357  1.00  0.00           H  
ATOM   1012  HE2 MET A  90     -24.853 -43.764  19.612  1.00  0.00           H  
ATOM   1013  HE3 MET A  90     -24.200 -45.353  20.067  1.00  0.00           H  
ATOM   1014  N   CYS A  91     -20.592 -42.937  15.215  1.00  0.00           N  
ATOM   1015  CA  CYS A  91     -20.747 -44.165  14.443  1.00  0.00           C  
ATOM   1016  C   CYS A  91     -20.015 -45.264  15.199  1.00  0.00           C  
ATOM   1017  O   CYS A  91     -18.780 -45.304  15.201  1.00  0.00           O  
ATOM   1018  CB  CYS A  91     -20.202 -44.020  13.023  1.00  0.00           C  
ATOM   1019  SG  CYS A  91     -20.349 -45.532  12.040  1.00  0.00           S  
ATOM   1020  HN  CYS A  91     -19.695 -42.713  15.596  1.00  0.00           H  
ATOM   1021  HA  CYS A  91     -21.809 -44.414  14.402  1.00  0.00           H  
ATOM   1022  HB1 CYS A  91     -19.155 -43.721  13.044  1.00  0.00           H  
ATOM   1023  HB2 CYS A  91     -20.743 -43.228  12.507  1.00  0.00           H  
ATOM   1024  HG  CYS A  91     -19.539 -46.473  12.534  1.00  0.00           H  
ATOM   1025  N   LEU A  92     -20.774 -46.139  15.853  1.00  0.00           N  
ATOM   1026  CA  LEU A  92     -20.179 -47.187  16.668  1.00  0.00           C  
ATOM   1027  C   LEU A  92     -19.572 -48.263  15.778  1.00  0.00           C  
ATOM   1028  O   LEU A  92     -20.220 -48.756  14.850  1.00  0.00           O  
ATOM   1029  CB  LEU A  92     -21.231 -47.792  17.598  1.00  0.00           C  
ATOM   1030  CG  LEU A  92     -20.754 -48.765  18.679  1.00  0.00           C  
ATOM   1031  CD1 LEU A  92     -19.932 -48.042  19.733  1.00  0.00           C  
ATOM   1032  CD2 LEU A  92     -21.938 -49.481  19.313  1.00  0.00           C  
ATOM   1033  HN  LEU A  92     -21.760 -46.130  15.689  1.00  0.00           H  
ATOM   1034  HA  LEU A  92     -19.392 -46.719  17.257  1.00  0.00           H  
ATOM   1035  HB1 LEU A  92     -21.973 -48.299  16.977  1.00  0.00           H  
ATOM   1036  HB2 LEU A  92     -21.778 -46.981  18.082  1.00  0.00           H  
ATOM   1037  HG  LEU A  92     -20.129 -49.533  18.221  1.00  0.00           H  
ATOM   1038 1HD1 LEU A  92     -20.426 -47.124  20.052  1.00  0.00           H  
ATOM   1039 2HD1 LEU A  92     -18.954 -47.767  19.339  1.00  0.00           H  
ATOM   1040 3HD1 LEU A  92     -19.755 -48.622  20.630  1.00  0.00           H  
ATOM   1041 1HD2 LEU A  92     -22.503 -50.037  18.564  1.00  0.00           H  
ATOM   1042 2HD2 LEU A  92     -22.623 -48.779  19.789  1.00  0.00           H  
ATOM   1043 3HD2 LEU A  92     -21.620 -50.198  20.069  1.00  0.00           H  
ATOM   1044  N   LEU A  93     -18.320 -48.615  16.055  1.00  0.00           N  
ATOM   1045  CA  LEU A  93     -17.624 -49.688  15.356  1.00  0.00           C  
ATOM   1046  C   LEU A  93     -17.429 -50.926  16.213  1.00  0.00           C  
ATOM   1047  O   LEU A  93     -17.513 -52.045  15.706  1.00  0.00           O  
ATOM   1048  CB  LEU A  93     -16.256 -49.199  14.866  1.00  0.00           C  
ATOM   1049  CG  LEU A  93     -16.255 -47.895  14.070  1.00  0.00           C  
ATOM   1050  CD1 LEU A  93     -14.844 -47.543  13.625  1.00  0.00           C  
ATOM   1051  CD2 LEU A  93     -17.194 -47.997  12.878  1.00  0.00           C  
ATOM   1052  HN  LEU A  93     -17.843 -48.123  16.783  1.00  0.00           H  
ATOM   1053  HA  LEU A  93     -18.225 -49.991  14.496  1.00  0.00           H  
ATOM   1054  HB1 LEU A  93     -15.797 -49.982  14.263  1.00  0.00           H  
ATOM   1055  HB2 LEU A  93     -15.595 -49.065  15.725  1.00  0.00           H  
ATOM   1056  HG  LEU A  93     -16.615 -47.084  14.705  1.00  0.00           H  
ATOM   1057 1HD1 LEU A  93     -14.385 -48.363  13.074  1.00  0.00           H  
ATOM   1058 2HD1 LEU A  93     -14.206 -47.330  14.483  1.00  0.00           H  
ATOM   1059 3HD1 LEU A  93     -14.838 -46.659  12.986  1.00  0.00           H  
ATOM   1060 1HD2 LEU A  93     -18.229 -48.120  13.195  1.00  0.00           H  
ATOM   1061 2HD2 LEU A  93     -16.939 -48.837  12.230  1.00  0.00           H  
ATOM   1062 3HD2 LEU A  93     -17.159 -47.091  12.273  1.00  0.00           H  
ATOM   1063  N   HIS A  94     -17.175 -50.745  17.505  1.00  0.00           N  
ATOM   1064  CA  HIS A  94     -16.940 -51.842  18.428  1.00  0.00           C  
ATOM   1065  C   HIS A  94     -17.418 -51.414  19.804  1.00  0.00           C  
ATOM   1066  O   HIS A  94     -17.272 -50.248  20.179  1.00  0.00           O  
ATOM   1067  CB  HIS A  94     -15.455 -52.222  18.478  1.00  0.00           C  
ATOM   1068  CG  HIS A  94     -15.097 -53.119  19.623  1.00  0.00           C  
ATOM   1069  CD2 HIS A  94     -14.646 -52.837  20.868  1.00  0.00           C  
ATOM   1070  ND1 HIS A  94     -15.190 -54.492  19.551  1.00  0.00           N  
ATOM   1071  CE1 HIS A  94     -14.810 -55.017  20.702  1.00  0.00           C  
ATOM   1072  NE2 HIS A  94     -14.476 -54.034  21.519  1.00  0.00           N1+
ATOM   1073  HN  HIS A  94     -17.157 -49.809  17.868  1.00  0.00           H  
ATOM   1074  HA  HIS A  94     -17.543 -52.693  18.103  1.00  0.00           H  
ATOM   1075  HB1 HIS A  94     -14.852 -51.326  18.583  1.00  0.00           H  
ATOM   1076  HB2 HIS A  94     -15.159 -52.681  17.542  1.00  0.00           H  
ATOM   1077  HD1 HIS A  94     -15.507 -55.044  18.787  1.00  0.00           H  
ATOM   1078  HD2 HIS A  94     -14.447 -51.856  21.275  1.00  0.00           H  
ATOM   1079  HE1 HIS A  94     -14.738 -56.067  20.944  1.00  0.00           H  
ATOM   1080  HE2 HIS A  94     -14.141 -54.159  22.437  1.00  0.00           H  
ATOM   1081  N   ALA A  95     -17.998 -52.354  20.546  1.00  0.00           N  
ATOM   1082  CA  ALA A  95     -18.409 -52.083  21.915  1.00  0.00           C  
ATOM   1083  C   ALA A  95     -18.554 -53.403  22.653  1.00  0.00           C  
ATOM   1084  O   ALA A  95     -19.094 -54.370  22.110  1.00  0.00           O  
ATOM   1085  CB  ALA A  95     -19.720 -51.291  21.971  1.00  0.00           C  
ATOM   1086  HN  ALA A  95     -18.187 -53.282  20.213  1.00  0.00           H  
ATOM   1087  HA  ALA A  95     -17.613 -51.513  22.388  1.00  0.00           H  
ATOM   1088  HB1 ALA A  95     -20.581 -51.926  21.775  1.00  0.00           H  
ATOM   1089  HB2 ALA A  95     -19.716 -50.512  21.225  1.00  0.00           H  
ATOM   1090  HB3 ALA A  95     -19.856 -50.826  22.947  1.00  0.00           H  
ATOM   1091  N   SER A  96     -18.062 -53.433  23.887  1.00  0.00           N  
ATOM   1092  CA  SER A  96     -18.164 -54.603  24.742  1.00  0.00           C  
ATOM   1093  C   SER A  96     -18.420 -54.123  26.163  1.00  0.00           C  
ATOM   1094  O   SER A  96     -18.733 -52.952  26.400  1.00  0.00           O  
ATOM   1095  CB  SER A  96     -16.897 -55.464  24.647  1.00  0.00           C  
ATOM   1096  OG  SER A  96     -15.796 -54.815  25.261  1.00  0.00           O  
ATOM   1097  HN  SER A  96     -17.695 -52.610  24.324  1.00  0.00           H  
ATOM   1098  HA  SER A  96     -19.012 -55.190  24.412  1.00  0.00           H  
ATOM   1099  HB1 SER A  96     -16.673 -55.653  23.593  1.00  0.00           H  
ATOM   1100  HB2 SER A  96     -17.074 -56.443  25.107  1.00  0.00           H  
ATOM   1101  HG  SER A  96     -15.002 -55.357  25.259  1.00  0.00           H  
ATOM   1102  N   LEU A  97     -18.282 -55.040  27.119  1.00  0.00           N  
ATOM   1103  CA  LEU A  97     -18.399 -54.664  28.521  1.00  0.00           C  
ATOM   1104  C   LEU A  97     -17.231 -53.792  28.963  1.00  0.00           C  
ATOM   1105  O   LEU A  97     -17.379 -52.976  29.879  1.00  0.00           O  
ATOM   1106  CB  LEU A  97     -18.483 -55.921  29.385  1.00  0.00           C  
ATOM   1107  CG  LEU A  97     -19.240 -55.822  30.706  1.00  0.00           C  
ATOM   1108  CD1 LEU A  97     -20.690 -55.458  30.450  1.00  0.00           C  
ATOM   1109  CD2 LEU A  97     -19.141 -57.136  31.458  1.00  0.00           C  
ATOM   1110  HN  LEU A  97     -17.989 -55.958  26.868  1.00  0.00           H  
ATOM   1111  HA  LEU A  97     -19.309 -54.070  28.596  1.00  0.00           H  
ATOM   1112  HB1 LEU A  97     -17.478 -56.306  29.569  1.00  0.00           H  
ATOM   1113  HB2 LEU A  97     -18.973 -56.699  28.799  1.00  0.00           H  
ATOM   1114  HG  LEU A  97     -18.784 -55.039  31.316  1.00  0.00           H  
ATOM   1115 1HD1 LEU A  97     -21.166 -56.163  29.768  1.00  0.00           H  
ATOM   1116 2HD1 LEU A  97     -20.799 -54.461  30.028  1.00  0.00           H  
ATOM   1117 3HD1 LEU A  97     -21.260 -55.466  31.379  1.00  0.00           H  
ATOM   1118 1HD2 LEU A  97     -18.102 -57.394  31.663  1.00  0.00           H  
ATOM   1119 2HD2 LEU A  97     -19.584 -57.955  30.891  1.00  0.00           H  
ATOM   1120 3HD2 LEU A  97     -19.658 -57.078  32.416  1.00  0.00           H  
ATOM   1121  N   THR A  98     -16.071 -53.935  28.313  1.00  0.00           N  
ATOM   1122  CA  THR A  98     -14.845 -53.291  28.760  1.00  0.00           C  
ATOM   1123  C   THR A  98     -14.257 -52.287  27.778  1.00  0.00           C  
ATOM   1124  O   THR A  98     -13.382 -51.512  28.178  1.00  0.00           O  
ATOM   1125  CB  THR A  98     -13.771 -54.346  29.071  1.00  0.00           C  
ATOM   1126  CG2 THR A  98     -14.208 -55.232  30.227  1.00  0.00           C  
ATOM   1127  OG1 THR A  98     -13.549 -55.159  27.913  1.00  0.00           O  
ATOM   1128  HN  THR A  98     -15.972 -54.551  27.531  1.00  0.00           H  
ATOM   1129  HA  THR A  98     -15.071 -52.749  29.669  1.00  0.00           H  
ATOM   1130  HB  THR A  98     -12.864 -53.814  29.392  1.00  0.00           H  
ATOM   1131  HG1 THR A  98     -12.630 -55.205  27.653  1.00  0.00           H  
ATOM   1132 1HG2 THR A  98     -15.100 -55.806  29.978  1.00  0.00           H  
ATOM   1133 2HG2 THR A  98     -14.430 -54.635  31.113  1.00  0.00           H  
ATOM   1134 3HG2 THR A  98     -13.425 -55.940  30.494  1.00  0.00           H  
ATOM   1135  N   GLU A  99     -14.698 -52.272  26.521  1.00  0.00           N  
ATOM   1136  CA  GLU A  99     -14.123 -51.388  25.516  1.00  0.00           C  
ATOM   1137  C   GLU A  99     -15.215 -50.855  24.601  1.00  0.00           C  
ATOM   1138  O   GLU A  99     -16.331 -51.378  24.558  1.00  0.00           O  
ATOM   1139  CB  GLU A  99     -13.067 -52.103  24.661  1.00  0.00           C  
ATOM   1140  CG  GLU A  99     -11.818 -52.538  25.400  1.00  0.00           C  
ATOM   1141  CD  GLU A  99     -10.905 -53.378  24.531  1.00  0.00           C  
ATOM   1142  OE1 GLU A  99     -11.281 -54.526  24.212  1.00  0.00           O  
ATOM   1143  OE2 GLU A  99      -9.818 -52.888  24.156  1.00  0.00           O1-
ATOM   1144  HN  GLU A  99     -15.421 -52.900  26.228  1.00  0.00           H  
ATOM   1145  HA  GLU A  99     -13.684 -50.538  26.035  1.00  0.00           H  
ATOM   1146  HB1 GLU A  99     -12.750 -51.455  23.842  1.00  0.00           H  
ATOM   1147  HB2 GLU A  99     -13.530 -52.975  24.197  1.00  0.00           H  
ATOM   1148  HG1 GLU A  99     -12.086 -53.130  26.271  1.00  0.00           H  
ATOM   1149  HG2 GLU A  99     -11.277 -51.666  25.772  1.00  0.00           H  
ATOM   1150  N   TYR A 100     -14.872 -49.799  23.864  1.00  0.00           N  
ATOM   1151  CA  TYR A 100     -15.659 -49.382  22.713  1.00  0.00           C  
ATOM   1152  C   TYR A 100     -14.774 -48.568  21.780  1.00  0.00           C  
ATOM   1153  O   TYR A 100     -13.799 -47.946  22.209  1.00  0.00           O  
ATOM   1154  CB  TYR A 100     -16.918 -48.592  23.110  1.00  0.00           C  
ATOM   1155  CG  TYR A 100     -16.704 -47.170  23.596  1.00  0.00           C  
ATOM   1156  CD1 TYR A 100     -16.565 -46.117  22.698  1.00  0.00           C  
ATOM   1157  CD2 TYR A 100     -16.688 -46.874  24.953  1.00  0.00           C  
ATOM   1158  CE1 TYR A 100     -16.384 -44.819  23.138  1.00  0.00           C  
ATOM   1159  CE2 TYR A 100     -16.511 -45.577  25.402  1.00  0.00           C  
ATOM   1160  CZ  TYR A 100     -16.360 -44.554  24.491  1.00  0.00           C  
ATOM   1161  OH  TYR A 100     -16.184 -43.262  24.934  1.00  0.00           O  
ATOM   1162  HN  TYR A 100     -14.008 -49.325  24.068  1.00  0.00           H  
ATOM   1163  HA  TYR A 100     -15.928 -50.296  22.191  1.00  0.00           H  
ATOM   1164  HB1 TYR A 100     -17.477 -49.145  23.866  1.00  0.00           H  
ATOM   1165  HB2 TYR A 100     -17.584 -48.544  22.247  1.00  0.00           H  
ATOM   1166  HD1 TYR A 100     -16.594 -46.300  21.634  1.00  0.00           H  
ATOM   1167  HD2 TYR A 100     -16.820 -47.682  25.653  1.00  0.00           H  
ATOM   1168  HE1 TYR A 100     -16.282 -44.040  22.397  1.00  0.00           H  
ATOM   1169  HE2 TYR A 100     -16.500 -45.358  26.460  1.00  0.00           H  
ATOM   1170  HH  TYR A 100     -15.791 -42.710  24.287  1.00  0.00           H  
ATOM   1171  N   VAL A 101     -15.119 -48.603  20.495  1.00  0.00           N  
ATOM   1172  CA  VAL A 101     -14.443 -47.832  19.457  1.00  0.00           C  
ATOM   1173  C   VAL A 101     -15.512 -47.212  18.569  1.00  0.00           C  
ATOM   1174  O   VAL A 101     -16.383 -47.923  18.055  1.00  0.00           O  
ATOM   1175  CB  VAL A 101     -13.489 -48.699  18.612  1.00  0.00           C  
ATOM   1176  CG1 VAL A 101     -12.841 -47.862  17.520  1.00  0.00           C  
ATOM   1177  CG2 VAL A 101     -12.433 -49.361  19.488  1.00  0.00           C  
ATOM   1178  HN  VAL A 101     -15.984 -49.015  20.228  1.00  0.00           H  
ATOM   1179  HA  VAL A 101     -13.888 -47.029  19.945  1.00  0.00           H  
ATOM   1180  HB  VAL A 101     -14.073 -49.472  18.120  1.00  0.00           H  
ATOM   1181 1HG1 VAL A 101     -12.336 -46.988  17.937  1.00  0.00           H  
ATOM   1182 2HG1 VAL A 101     -13.565 -47.508  16.786  1.00  0.00           H  
ATOM   1183 3HG1 VAL A 101     -12.094 -48.442  16.976  1.00  0.00           H  
ATOM   1184 1HG2 VAL A 101     -12.787 -49.711  20.455  1.00  0.00           H  
ATOM   1185 2HG2 VAL A 101     -11.602 -48.671  19.611  1.00  0.00           H  
ATOM   1186 3HG2 VAL A 101     -12.013 -50.227  18.974  1.00  0.00           H  
ATOM   1187  N   LEU A 102     -15.449 -45.896  18.382  1.00  0.00           N  
ATOM   1188  CA  LEU A 102     -16.445 -45.218  17.567  1.00  0.00           C  
ATOM   1189  C   LEU A 102     -15.823 -44.010  16.884  1.00  0.00           C  
ATOM   1190  O   LEU A 102     -14.797 -43.481  17.319  1.00  0.00           O  
ATOM   1191  CB  LEU A 102     -17.664 -44.794  18.403  1.00  0.00           C  
ATOM   1192  CG  LEU A 102     -17.496 -43.911  19.648  1.00  0.00           C  
ATOM   1193  CD1 LEU A 102     -17.385 -42.432  19.301  1.00  0.00           C  
ATOM   1194  CD2 LEU A 102     -18.655 -44.139  20.606  1.00  0.00           C  
ATOM   1195  HN  LEU A 102     -14.694 -45.349  18.761  1.00  0.00           H  
ATOM   1196  HA  LEU A 102     -16.757 -45.904  16.776  1.00  0.00           H  
ATOM   1197  HB1 LEU A 102     -18.112 -45.728  18.737  1.00  0.00           H  
ATOM   1198  HB2 LEU A 102     -18.416 -44.348  17.749  1.00  0.00           H  
ATOM   1199  HG  LEU A 102     -16.578 -44.207  20.156  1.00  0.00           H  
ATOM   1200 1HD1 LEU A 102     -18.268 -42.082  18.766  1.00  0.00           H  
ATOM   1201 2HD1 LEU A 102     -16.519 -42.216  18.679  1.00  0.00           H  
ATOM   1202 3HD1 LEU A 102     -17.286 -41.828  20.205  1.00  0.00           H  
ATOM   1203 1HD2 LEU A 102     -18.739 -45.185  20.900  1.00  0.00           H  
ATOM   1204 2HD2 LEU A 102     -19.604 -43.844  20.157  1.00  0.00           H  
ATOM   1205 3HD2 LEU A 102     -18.522 -43.556  21.518  1.00  0.00           H  
ATOM   1206  N   LEU A 103     -16.463 -43.586  15.797  1.00  0.00           N  
ATOM   1207  CA  LEU A 103     -16.162 -42.314  15.155  1.00  0.00           C  
ATOM   1208  C   LEU A 103     -17.094 -41.254  15.726  1.00  0.00           C  
ATOM   1209  O   LEU A 103     -18.301 -41.485  15.843  1.00  0.00           O  
ATOM   1210  CB  LEU A 103     -16.339 -42.416  13.641  1.00  0.00           C  
ATOM   1211  CG  LEU A 103     -15.718 -43.640  12.968  1.00  0.00           C  
ATOM   1212  CD1 LEU A 103     -16.183 -43.743  11.527  1.00  0.00           C  
ATOM   1213  CD2 LEU A 103     -14.204 -43.580  13.038  1.00  0.00           C  
ATOM   1214  HN  LEU A 103     -17.271 -44.095  15.496  1.00  0.00           H  
ATOM   1215  HA  LEU A 103     -15.127 -42.050  15.386  1.00  0.00           H  
ATOM   1216  HB1 LEU A 103     -15.964 -41.505  13.172  1.00  0.00           H  
ATOM   1217  HB2 LEU A 103     -17.407 -42.427  13.422  1.00  0.00           H  
ATOM   1218  HG  LEU A 103     -16.049 -44.550  13.470  1.00  0.00           H  
ATOM   1219 1HD1 LEU A 103     -16.065 -42.800  11.001  1.00  0.00           H  
ATOM   1220 2HD1 LEU A 103     -17.241 -44.001  11.477  1.00  0.00           H  
ATOM   1221 3HD1 LEU A 103     -15.633 -44.508  10.979  1.00  0.00           H  
ATOM   1222 1HD2 LEU A 103     -13.860 -43.670  14.070  1.00  0.00           H  
ATOM   1223 2HD2 LEU A 103     -13.817 -42.639  12.655  1.00  0.00           H  
ATOM   1224 3HD2 LEU A 103     -13.746 -44.391  12.471  1.00  0.00           H  
ATOM   1225  N   PHE A 104     -16.538 -40.098  16.082  1.00  0.00           N  
ATOM   1226  CA  PHE A 104     -17.298 -39.069  16.777  1.00  0.00           C  
ATOM   1227  C   PHE A 104     -17.002 -37.705  16.173  1.00  0.00           C  
ATOM   1228  O   PHE A 104     -15.930 -37.475  15.607  1.00  0.00           O  
ATOM   1229  CB  PHE A 104     -16.974 -39.049  18.280  1.00  0.00           C  
ATOM   1230  CG  PHE A 104     -17.779 -38.050  19.064  1.00  0.00           C  
ATOM   1231  CD1 PHE A 104     -19.040 -38.375  19.534  1.00  0.00           C  
ATOM   1232  CD2 PHE A 104     -17.272 -36.787  19.332  1.00  0.00           C  
ATOM   1233  CE1 PHE A 104     -19.784 -37.458  20.253  1.00  0.00           C  
ATOM   1234  CE2 PHE A 104     -18.011 -35.866  20.048  1.00  0.00           C  
ATOM   1235  CZ  PHE A 104     -19.268 -36.203  20.510  1.00  0.00           C  
ATOM   1236  HN  PHE A 104     -15.568 -39.908  15.909  1.00  0.00           H  
ATOM   1237  HA  PHE A 104     -18.361 -39.266  16.635  1.00  0.00           H  
ATOM   1238  HB1 PHE A 104     -15.911 -38.852  18.434  1.00  0.00           H  
ATOM   1239  HB2 PHE A 104     -17.153 -40.028  18.707  1.00  0.00           H  
ATOM   1240  HD1 PHE A 104     -19.451 -39.353  19.333  1.00  0.00           H  
ATOM   1241  HD2 PHE A 104     -16.282 -36.518  18.989  1.00  0.00           H  
ATOM   1242  HE1 PHE A 104     -20.765 -37.725  20.616  1.00  0.00           H  
ATOM   1243  HE2 PHE A 104     -17.597 -34.888  20.247  1.00  0.00           H  
ATOM   1244  HZ  PHE A 104     -19.816 -35.461  21.063  1.00  0.00           H  
ATOM   1245  N   GLY A 105     -17.964 -36.800  16.304  1.00  0.00           N  
ATOM   1246  CA  GLY A 105     -17.743 -35.426  15.911  1.00  0.00           C  
ATOM   1247  C   GLY A 105     -19.048 -34.657  15.867  1.00  0.00           C  
ATOM   1248  O   GLY A 105     -20.082 -35.121  16.351  1.00  0.00           O  
ATOM   1249  HN  GLY A 105     -18.850 -37.063  16.696  1.00  0.00           H  
ATOM   1250  HA1 GLY A 105     -17.241 -35.388  14.952  1.00  0.00           H  
ATOM   1251  HA2 GLY A 105     -17.085 -34.980  16.658  1.00  0.00           H  
ATOM   1252  N   THR A 106     -18.974 -33.470  15.268  1.00  0.00           N  
ATOM   1253  CA  THR A 106     -20.121 -32.577  15.216  1.00  0.00           C  
ATOM   1254  C   THR A 106     -19.971 -31.633  14.033  1.00  0.00           C  
ATOM   1255  O   THR A 106     -18.858 -31.250  13.665  1.00  0.00           O  
ATOM   1256  CB  THR A 106     -20.269 -31.776  16.516  1.00  0.00           C  
ATOM   1257  CG2 THR A 106     -19.011 -30.960  16.795  1.00  0.00           C  
ATOM   1258  OG1 THR A 106     -21.391 -30.892  16.406  1.00  0.00           O  
ATOM   1259  HN  THR A 106     -18.117 -33.178  14.830  1.00  0.00           H  
ATOM   1260  HA  THR A 106     -21.006 -33.194  15.048  1.00  0.00           H  
ATOM   1261  HB  THR A 106     -20.429 -32.489  17.334  1.00  0.00           H  
ATOM   1262  HG1 THR A 106     -21.513 -30.445  17.245  1.00  0.00           H  
ATOM   1263 1HG2 THR A 106     -18.858 -30.173  16.055  1.00  0.00           H  
ATOM   1264 2HG2 THR A 106     -18.114 -31.580  16.807  1.00  0.00           H  
ATOM   1265 3HG2 THR A 106     -19.057 -30.471  17.766  1.00  0.00           H  
ATOM   1266  N   ALA A 107     -21.108 -31.270  13.440  1.00  0.00           N  
ATOM   1267  CA  ALA A 107     -21.158 -30.265  12.388  1.00  0.00           C  
ATOM   1268  C   ALA A 107     -21.638 -28.915  12.905  1.00  0.00           C  
ATOM   1269  O   ALA A 107     -21.837 -27.990  12.111  1.00  0.00           O  
ATOM   1270  CB  ALA A 107     -22.055 -30.738  11.241  1.00  0.00           C  
ATOM   1271  HN  ALA A 107     -21.954 -31.592  13.861  1.00  0.00           H  
ATOM   1272  HA  ALA A 107     -20.149 -30.123  11.996  1.00  0.00           H  
ATOM   1273  HB1 ALA A 107     -23.085 -30.878  11.570  1.00  0.00           H  
ATOM   1274  HB2 ALA A 107     -21.699 -31.685  10.834  1.00  0.00           H  
ATOM   1275  HB3 ALA A 107     -22.063 -30.015  10.424  1.00  0.00           H  
ATOM   1276  N   VAL A 108     -21.830 -28.786  14.216  1.00  0.00           N  
ATOM   1277  CA  VAL A 108     -22.241 -27.537  14.841  1.00  0.00           C  
ATOM   1278  C   VAL A 108     -21.238 -27.193  15.934  1.00  0.00           C  
ATOM   1279  O   VAL A 108     -20.512 -28.052  16.440  1.00  0.00           O  
ATOM   1280  CB  VAL A 108     -23.667 -27.618  15.423  1.00  0.00           C  
ATOM   1281  CG1 VAL A 108     -24.669 -27.962  14.335  1.00  0.00           C  
ATOM   1282  CG2 VAL A 108     -23.719 -28.645  16.550  1.00  0.00           C  
ATOM   1283  HN  VAL A 108     -21.575 -29.512  14.861  1.00  0.00           H  
ATOM   1284  HA  VAL A 108     -22.193 -26.741  14.095  1.00  0.00           H  
ATOM   1285  HB  VAL A 108     -23.929 -26.642  15.836  1.00  0.00           H  
ATOM   1286 1HG1 VAL A 108     -24.499 -28.958  13.925  1.00  0.00           H  
ATOM   1287 2HG1 VAL A 108     -24.610 -27.250  13.511  1.00  0.00           H  
ATOM   1288 3HG1 VAL A 108     -25.688 -27.935  14.721  1.00  0.00           H  
ATOM   1289 1HG2 VAL A 108     -23.017 -28.428  17.353  1.00  0.00           H  
ATOM   1290 2HG2 VAL A 108     -23.552 -29.652  16.172  1.00  0.00           H  
ATOM   1291 3HG2 VAL A 108     -24.709 -28.648  17.006  1.00  0.00           H  
ATOM   1292  N   ASP A 109     -21.199 -25.910  16.288  1.00  0.00           N  
ATOM   1293  CA  ASP A 109     -20.432 -25.478  17.449  1.00  0.00           C  
ATOM   1294  C   ASP A 109     -21.158 -25.914  18.712  1.00  0.00           C  
ATOM   1295  O   ASP A 109     -22.331 -25.578  18.908  1.00  0.00           O  
ATOM   1296  CB  ASP A 109     -20.243 -23.964  17.436  1.00  0.00           C  
ATOM   1297  CG  ASP A 109     -19.495 -23.480  16.214  1.00  0.00           C  
ATOM   1298  OD1 ASP A 109     -18.440 -24.062  15.888  1.00  0.00           O  
ATOM   1299  OD2 ASP A 109     -19.969 -22.518  15.574  1.00  0.00           O1-
ATOM   1300  HN  ASP A 109     -21.740 -25.213  15.821  1.00  0.00           H  
ATOM   1301  HA  ASP A 109     -19.459 -25.974  17.401  1.00  0.00           H  
ATOM   1302  HB1 ASP A 109     -19.679 -23.647  18.313  1.00  0.00           H  
ATOM   1303  HB2 ASP A 109     -21.210 -23.461  17.489  1.00  0.00           H  
ATOM   1304  N   THR A 110     -20.472 -26.666  19.567  1.00  0.00           N  
ATOM   1305  CA  THR A 110     -21.106 -27.203  20.760  1.00  0.00           C  
ATOM   1306  C   THR A 110     -20.057 -27.381  21.848  1.00  0.00           C  
ATOM   1307  O   THR A 110     -18.852 -27.273  21.606  1.00  0.00           O  
ATOM   1308  CB  THR A 110     -21.810 -28.529  20.463  1.00  0.00           C  
ATOM   1309  CG2 THR A 110     -20.791 -29.609  20.140  1.00  0.00           C  
ATOM   1310  OG1 THR A 110     -22.578 -28.926  21.604  1.00  0.00           O  
ATOM   1311  HN  THR A 110     -19.499 -26.846  19.393  1.00  0.00           H  
ATOM   1312  HA  THR A 110     -21.806 -26.442  21.112  1.00  0.00           H  
ATOM   1313  HB  THR A 110     -22.464 -28.413  19.590  1.00  0.00           H  
ATOM   1314  HG1 THR A 110     -23.296 -28.306  21.740  1.00  0.00           H  
ATOM   1315 1HG2 THR A 110     -20.181 -29.827  21.014  1.00  0.00           H  
ATOM   1316 2HG2 THR A 110     -20.131 -29.310  19.326  1.00  0.00           H  
ATOM   1317 3HG2 THR A 110     -21.272 -30.542  19.863  1.00  0.00           H  
ATOM   1318  N   GLY A 111     -20.534 -27.654  23.054  1.00  0.00           N  
ATOM   1319  CA  GLY A 111     -19.641 -27.838  24.179  1.00  0.00           C  
ATOM   1320  C   GLY A 111     -20.426 -28.084  25.448  1.00  0.00           C  
ATOM   1321  O   GLY A 111     -21.625 -27.792  25.535  1.00  0.00           O  
ATOM   1322  HN  GLY A 111     -21.512 -27.800  23.214  1.00  0.00           H  
ATOM   1323  HA1 GLY A 111     -19.021 -26.947  24.286  1.00  0.00           H  
ATOM   1324  HA2 GLY A 111     -19.014 -28.704  23.960  1.00  0.00           H  
ATOM   1325  N   GLY A 112     -19.723 -28.630  26.436  1.00  0.00           N  
ATOM   1326  CA  GLY A 112     -20.348 -28.907  27.721  1.00  0.00           C  
ATOM   1327  C   GLY A 112     -19.491 -29.813  28.578  1.00  0.00           C  
ATOM   1328  O   GLY A 112     -18.259 -29.811  28.475  1.00  0.00           O  
ATOM   1329  HN  GLY A 112     -18.764 -28.883  26.326  1.00  0.00           H  
ATOM   1330  HA1 GLY A 112     -21.316 -29.377  27.532  1.00  0.00           H  
ATOM   1331  HA2 GLY A 112     -20.507 -27.954  28.224  1.00  0.00           H  
ATOM   1332  N   HIS A 113     -20.165 -30.591  29.422  1.00  0.00           N  
ATOM   1333  CA  HIS A 113     -19.497 -31.451  30.388  1.00  0.00           C  
ATOM   1334  C   HIS A 113     -19.039 -32.741  29.722  1.00  0.00           C  
ATOM   1335  O   HIS A 113     -19.729 -33.290  28.858  1.00  0.00           O  
ATOM   1336  CB  HIS A 113     -20.441 -31.762  31.552  1.00  0.00           C  
ATOM   1337  CG  HIS A 113     -19.753 -32.243  32.793  1.00  0.00           C  
ATOM   1338  CD2 HIS A 113     -19.607 -31.667  34.010  1.00  0.00           C  
ATOM   1339  ND1 HIS A 113     -19.140 -33.474  32.878  1.00  0.00           N  
ATOM   1340  CE1 HIS A 113     -18.634 -33.631  34.088  1.00  0.00           C  
ATOM   1341  NE2 HIS A 113     -18.904 -32.549  34.796  1.00  0.00           N  
ATOM   1342  HN  HIS A 113     -21.159 -30.589  29.358  1.00  0.00           H  
ATOM   1343  HA  HIS A 113     -18.625 -30.903  30.753  1.00  0.00           H  
ATOM   1344  HB1 HIS A 113     -21.198 -32.489  31.253  1.00  0.00           H  
ATOM   1345  HB2 HIS A 113     -20.990 -30.858  31.816  1.00  0.00           H  
ATOM   1346  HD2 HIS A 113     -19.980 -30.694  34.298  1.00  0.00           H  
ATOM   1347  HE1 HIS A 113     -18.092 -34.500  34.433  1.00  0.00           H  
ATOM   1348  HE2 HIS A 113     -18.658 -32.388  35.730  1.00  0.00           H  
ATOM   1349  N   SER A 114     -17.866 -33.227  30.133  1.00  0.00           N  
ATOM   1350  CA  SER A 114     -17.297 -34.431  29.536  1.00  0.00           C  
ATOM   1351  C   SER A 114     -17.900 -35.707  30.109  1.00  0.00           C  
ATOM   1352  O   SER A 114     -17.920 -36.737  29.426  1.00  0.00           O  
ATOM   1353  CB  SER A 114     -15.785 -34.453  29.750  1.00  0.00           C  
ATOM   1354  OG  SER A 114     -15.481 -34.582  31.130  1.00  0.00           O  
ATOM   1355  HN  SER A 114     -17.334 -32.733  30.823  1.00  0.00           H  
ATOM   1356  HA  SER A 114     -17.513 -34.401  28.465  1.00  0.00           H  
ATOM   1357  HB1 SER A 114     -15.395 -33.514  29.348  1.00  0.00           H  
ATOM   1358  HB2 SER A 114     -15.353 -35.279  29.174  1.00  0.00           H  
ATOM   1359  HG  SER A 114     -14.545 -34.447  31.255  1.00  0.00           H  
ATOM   1360  N   GLY A 115     -18.383 -35.661  31.340  1.00  0.00           N  
ATOM   1361  CA  GLY A 115     -18.762 -36.851  32.083  1.00  0.00           C  
ATOM   1362  C   GLY A 115     -17.639 -37.338  32.976  1.00  0.00           C  
ATOM   1363  O   GLY A 115     -16.455 -37.195  32.676  1.00  0.00           O  
ATOM   1364  HN  GLY A 115     -18.291 -34.767  31.764  1.00  0.00           H  
ATOM   1365  HA1 GLY A 115     -19.071 -37.631  31.387  1.00  0.00           H  
ATOM   1366  HA2 GLY A 115     -19.628 -36.571  32.682  1.00  0.00           H  
ATOM   1367  N   ARG A 116     -18.021 -37.914  34.112  1.00  0.00           N  
ATOM   1368  CA  ARG A 116     -17.069 -38.492  35.052  1.00  0.00           C  
ATOM   1369  C   ARG A 116     -17.470 -39.937  35.302  1.00  0.00           C  
ATOM   1370  O   ARG A 116     -18.576 -40.202  35.783  1.00  0.00           O  
ATOM   1371  CB  ARG A 116     -17.024 -37.702  36.364  1.00  0.00           C  
ATOM   1372  CG  ARG A 116     -15.776 -37.968  37.193  1.00  0.00           C  
ATOM   1373  CD  ARG A 116     -15.927 -37.490  38.635  1.00  0.00           C  
ATOM   1374  NE  ARG A 116     -16.096 -36.042  38.747  1.00  0.00           N  
ATOM   1375  CZ  ARG A 116     -15.094 -35.178  38.888  1.00  0.00           C  
ATOM   1376  NH1 ARG A 116     -13.841 -35.608  38.923  1.00  0.00           N1+
ATOM   1377  NH2 ARG A 116     -15.346 -33.880  38.987  1.00  0.00           N  
ATOM   1378  HN  ARG A 116     -18.992 -38.067  34.295  1.00  0.00           H  
ATOM   1379  HA  ARG A 116     -16.077 -38.483  34.593  1.00  0.00           H  
ATOM   1380  HB1 ARG A 116     -17.921 -37.917  36.948  1.00  0.00           H  
ATOM   1381  HB2 ARG A 116     -17.065 -36.637  36.138  1.00  0.00           H  
ATOM   1382  HG1 ARG A 116     -14.911 -37.502  36.719  1.00  0.00           H  
ATOM   1383  HG2 ARG A 116     -15.569 -39.039  37.212  1.00  0.00           H  
ATOM   1384  HD1 ARG A 116     -15.077 -37.799  39.246  1.00  0.00           H  
ATOM   1385  HD2 ARG A 116     -16.811 -37.934  39.095  1.00  0.00           H  
ATOM   1386  HE  ARG A 116     -17.044 -35.723  38.757  1.00  0.00           H  
ATOM   1387 1HH1 ARG A 116     -13.589 -36.575  38.784  1.00  0.00           H  
ATOM   1388 2HH1 ARG A 116     -13.096 -34.943  39.073  1.00  0.00           H  
ATOM   1389 1HH2 ARG A 116     -16.259 -33.483  38.958  1.00  0.00           H  
ATOM   1390 2HH2 ARG A 116     -14.574 -33.227  39.122  1.00  0.00           H  
ATOM   1391  N   TYR A 117     -16.576 -40.865  34.978  1.00  0.00           N  
ATOM   1392  CA  TYR A 117     -16.885 -42.287  35.034  1.00  0.00           C  
ATOM   1393  C   TYR A 117     -15.584 -43.059  35.178  1.00  0.00           C  
ATOM   1394  O   TYR A 117     -14.491 -42.511  35.009  1.00  0.00           O  
ATOM   1395  CB  TYR A 117     -17.653 -42.741  33.787  1.00  0.00           C  
ATOM   1396  CG  TYR A 117     -17.430 -41.847  32.589  1.00  0.00           C  
ATOM   1397  CD1 TYR A 117     -16.162 -41.686  32.045  1.00  0.00           C  
ATOM   1398  CD2 TYR A 117     -18.488 -41.162  32.000  1.00  0.00           C  
ATOM   1399  CE1 TYR A 117     -15.950 -40.865  30.958  1.00  0.00           C  
ATOM   1400  CE2 TYR A 117     -18.285 -40.340  30.906  1.00  0.00           C  
ATOM   1401  CZ  TYR A 117     -17.014 -40.196  30.391  1.00  0.00           C  
ATOM   1402  OH  TYR A 117     -16.800 -39.380  29.306  1.00  0.00           O  
ATOM   1403  HN  TYR A 117     -15.670 -40.617  34.628  1.00  0.00           H  
ATOM   1404  HA  TYR A 117     -17.474 -42.465  35.937  1.00  0.00           H  
ATOM   1405  HB1 TYR A 117     -18.719 -42.733  34.022  1.00  0.00           H  
ATOM   1406  HB2 TYR A 117     -17.433 -43.775  33.513  1.00  0.00           H  
ATOM   1407  HD1 TYR A 117     -15.310 -42.207  32.461  1.00  0.00           H  
ATOM   1408  HD2 TYR A 117     -19.487 -41.273  32.396  1.00  0.00           H  
ATOM   1409  HE1 TYR A 117     -14.954 -40.758  30.552  1.00  0.00           H  
ATOM   1410  HE2 TYR A 117     -19.133 -39.837  30.463  1.00  0.00           H  
ATOM   1411  HH  TYR A 117     -17.335 -38.582  29.349  1.00  0.00           H  
ATOM   1412  N   TRP A 118     -15.715 -44.348  35.492  1.00  0.00           N  
ATOM   1413  CA  TRP A 118     -14.553 -45.231  35.600  1.00  0.00           C  
ATOM   1414  C   TRP A 118     -14.245 -45.827  34.227  1.00  0.00           C  
ATOM   1415  O   TRP A 118     -14.461 -47.008  33.949  1.00  0.00           O  
ATOM   1416  CB  TRP A 118     -14.787 -46.314  36.644  1.00  0.00           C  
ATOM   1417  CG  TRP A 118     -13.516 -47.007  37.035  1.00  0.00           C  
ATOM   1418  CD1 TRP A 118     -12.874 -47.997  36.347  1.00  0.00           C  
ATOM   1419  CD2 TRP A 118     -12.721 -46.749  38.199  1.00  0.00           C  
ATOM   1420  CE2 TRP A 118     -11.617 -47.624  38.153  1.00  0.00           C  
ATOM   1421  CE3 TRP A 118     -12.836 -45.865  39.277  1.00  0.00           C  
ATOM   1422  NE1 TRP A 118     -11.735 -48.375  37.012  1.00  0.00           N  
ATOM   1423  CZ2 TRP A 118     -10.636 -47.642  39.143  1.00  0.00           C  
ATOM   1424  CZ3 TRP A 118     -11.861 -45.886  40.260  1.00  0.00           C  
ATOM   1425  CH2 TRP A 118     -10.776 -46.768  40.186  1.00  0.00           C  
ATOM   1426  HN  TRP A 118     -16.627 -44.759  35.508  1.00  0.00           H  
ATOM   1427  HA  TRP A 118     -13.721 -44.622  35.916  1.00  0.00           H  
ATOM   1428  HB1 TRP A 118     -15.502 -47.056  36.283  1.00  0.00           H  
ATOM   1429  HB2 TRP A 118     -15.233 -45.876  37.538  1.00  0.00           H  
ATOM   1430  HD1 TRP A 118     -13.212 -48.436  35.419  1.00  0.00           H  
ATOM   1431  HE1 TRP A 118     -11.118 -49.078  36.721  1.00  0.00           H  
ATOM   1432  HE3 TRP A 118     -13.669 -45.182  39.337  1.00  0.00           H  
ATOM   1433  HZ2 TRP A 118      -9.796 -48.312  39.070  1.00  0.00           H  
ATOM   1434  HZ3 TRP A 118     -11.937 -45.206  41.094  1.00  0.00           H  
ATOM   1435  HH2 TRP A 118     -10.032 -46.755  40.969  1.00  0.00           H  
ATOM   1436  N   ALA A 119     -13.723 -44.966  33.358  1.00  0.00           N  
ATOM   1437  CA  ALA A 119     -13.356 -45.358  32.008  1.00  0.00           C  
ATOM   1438  C   ALA A 119     -12.336 -44.363  31.478  1.00  0.00           C  
ATOM   1439  O   ALA A 119     -12.423 -43.166  31.762  1.00  0.00           O  
ATOM   1440  CB  ALA A 119     -14.578 -45.413  31.084  1.00  0.00           C  
ATOM   1441  HN  ALA A 119     -13.518 -44.015  33.606  1.00  0.00           H  
ATOM   1442  HA  ALA A 119     -12.872 -46.331  32.077  1.00  0.00           H  
ATOM   1443  HB1 ALA A 119     -15.062 -44.439  31.007  1.00  0.00           H  
ATOM   1444  HB2 ALA A 119     -15.315 -46.128  31.451  1.00  0.00           H  
ATOM   1445  HB3 ALA A 119     -14.291 -45.723  30.078  1.00  0.00           H  
ATOM   1446  N   GLU A 120     -11.377 -44.867  30.709  1.00  0.00           N  
ATOM   1447  CA  GLU A 120     -10.335 -44.047  30.103  1.00  0.00           C  
ATOM   1448  C   GLU A 120     -10.710 -43.810  28.644  1.00  0.00           C  
ATOM   1449  O   GLU A 120     -10.705 -44.743  27.835  1.00  0.00           O  
ATOM   1450  CB  GLU A 120      -8.975 -44.728  30.231  1.00  0.00           C  
ATOM   1451  CG  GLU A 120      -7.789 -43.838  29.902  1.00  0.00           C  
ATOM   1452  CD  GLU A 120      -6.464 -44.500  30.229  1.00  0.00           C  
ATOM   1453  OE1 GLU A 120      -6.431 -45.745  30.324  1.00  0.00           O  
ATOM   1454  OE2 GLU A 120      -5.459 -43.780  30.400  1.00  0.00           O1-
ATOM   1455  HN  GLU A 120     -11.221 -45.834  30.627  1.00  0.00           H  
ATOM   1456  HA  GLU A 120     -10.300 -43.091  30.631  1.00  0.00           H  
ATOM   1457  HB1 GLU A 120      -8.947 -45.628  29.615  1.00  0.00           H  
ATOM   1458  HB2 GLU A 120      -8.865 -45.069  31.261  1.00  0.00           H  
ATOM   1459  HG1 GLU A 120      -7.849 -42.907  30.468  1.00  0.00           H  
ATOM   1460  HG2 GLU A 120      -7.787 -43.565  28.847  1.00  0.00           H  
ATOM   1461  N   ILE A 121     -11.043 -42.565  28.312  1.00  0.00           N  
ATOM   1462  CA  ILE A 121     -11.491 -42.191  26.976  1.00  0.00           C  
ATOM   1463  C   ILE A 121     -10.375 -41.416  26.291  1.00  0.00           C  
ATOM   1464  O   ILE A 121      -9.769 -40.523  26.895  1.00  0.00           O  
ATOM   1465  CB  ILE A 121     -12.783 -41.357  27.026  1.00  0.00           C  
ATOM   1466  CG1 ILE A 121     -13.714 -41.868  28.130  1.00  0.00           C  
ATOM   1467  CG2 ILE A 121     -13.487 -41.395  25.679  1.00  0.00           C  
ATOM   1468  CD1 ILE A 121     -14.310 -43.227  27.850  1.00  0.00           C  
ATOM   1469  HN  ILE A 121     -10.825 -41.856  28.988  1.00  0.00           H  
ATOM   1470  HA  ILE A 121     -11.670 -43.110  26.416  1.00  0.00           H  
ATOM   1471  HB  ILE A 121     -12.551 -40.317  27.245  1.00  0.00           H  
ATOM   1472 1HG1 ILE A 121     -14.542 -41.163  28.219  1.00  0.00           H  
ATOM   1473 2HG1 ILE A 121     -13.236 -41.855  29.110  1.00  0.00           H  
ATOM   1474 1HG2 ILE A 121     -13.576 -42.416  25.312  1.00  0.00           H  
ATOM   1475 2HG2 ILE A 121     -12.926 -40.835  24.929  1.00  0.00           H  
ATOM   1476 3HG2 ILE A 121     -14.480 -40.948  25.734  1.00  0.00           H  
ATOM   1477 1HD1 ILE A 121     -13.537 -43.984  27.719  1.00  0.00           H  
ATOM   1478 2HD1 ILE A 121     -14.933 -43.220  26.960  1.00  0.00           H  
ATOM   1479 3HD1 ILE A 121     -14.941 -43.544  28.680  1.00  0.00           H  
ATOM   1480  N   SER A 122     -10.106 -41.752  25.031  1.00  0.00           N  
ATOM   1481  CA  SER A 122      -9.079 -41.081  24.245  1.00  0.00           C  
ATOM   1482  C   SER A 122      -9.653 -40.701  22.890  1.00  0.00           C  
ATOM   1483  O   SER A 122     -10.324 -41.515  22.248  1.00  0.00           O  
ATOM   1484  CB  SER A 122      -7.839 -41.965  24.074  1.00  0.00           C  
ATOM   1485  OG  SER A 122      -8.171 -43.198  23.465  1.00  0.00           O  
ATOM   1486  HN  SER A 122     -10.660 -42.461  24.591  1.00  0.00           H  
ATOM   1487  HA  SER A 122      -8.812 -40.178  24.776  1.00  0.00           H  
ATOM   1488  HB1 SER A 122      -7.360 -42.146  25.042  1.00  0.00           H  
ATOM   1489  HB2 SER A 122      -7.102 -41.461  23.445  1.00  0.00           H  
ATOM   1490  HG  SER A 122      -8.956 -43.549  23.888  1.00  0.00           H  
ATOM   1491  N   ASP A 123      -9.389 -39.468  22.460  1.00  0.00           N  
ATOM   1492  CA  ASP A 123      -9.905 -38.939  21.202  1.00  0.00           C  
ATOM   1493  C   ASP A 123      -8.747 -38.419  20.365  1.00  0.00           C  
ATOM   1494  O   ASP A 123      -8.006 -37.539  20.812  1.00  0.00           O  
ATOM   1495  CB  ASP A 123     -10.920 -37.819  21.444  1.00  0.00           C  
ATOM   1496  CG  ASP A 123     -12.218 -38.324  22.028  1.00  0.00           C  
ATOM   1497  OD1 ASP A 123     -12.388 -38.252  23.265  1.00  0.00           O  
ATOM   1498  OD2 ASP A 123     -13.069 -38.796  21.247  1.00  0.00           O1-
ATOM   1499  HN  ASP A 123      -8.887 -38.846  23.060  1.00  0.00           H  
ATOM   1500  HA  ASP A 123     -10.388 -39.748  20.653  1.00  0.00           H  
ATOM   1501  HB1 ASP A 123     -11.152 -37.316  20.505  1.00  0.00           H  
ATOM   1502  HB2 ASP A 123     -10.498 -37.059  22.103  1.00  0.00           H  
ATOM   1503  N   THR A 124      -8.601 -38.951  19.155  1.00  0.00           N  
ATOM   1504  CA  THR A 124      -7.590 -38.496  18.208  1.00  0.00           C  
ATOM   1505  C   THR A 124      -8.278 -37.675  17.125  1.00  0.00           C  
ATOM   1506  O   THR A 124      -9.107 -38.199  16.375  1.00  0.00           O  
ATOM   1507  CB  THR A 124      -6.832 -39.672  17.593  1.00  0.00           C  
ATOM   1508  CG2 THR A 124      -5.676 -39.167  16.739  1.00  0.00           C  
ATOM   1509  OG1 THR A 124      -6.313 -40.504  18.637  1.00  0.00           O  
ATOM   1510  HN  THR A 124      -9.251 -39.669  18.898  1.00  0.00           H  
ATOM   1511  HA  THR A 124      -6.900 -37.851  18.745  1.00  0.00           H  
ATOM   1512  HB  THR A 124      -7.513 -40.285  16.999  1.00  0.00           H  
ATOM   1513  HG1 THR A 124      -5.693 -40.006  19.175  1.00  0.00           H  
ATOM   1514 1HG2 THR A 124      -5.080 -38.409  17.246  1.00  0.00           H  
ATOM   1515 2HG2 THR A 124      -6.042 -38.716  15.816  1.00  0.00           H  
ATOM   1516 3HG2 THR A 124      -5.012 -39.984  16.457  1.00  0.00           H  
ATOM   1517  N   ILE A 125      -7.925 -36.393  17.043  1.00  0.00           N  
ATOM   1518  CA  ILE A 125      -8.629 -35.470  16.162  1.00  0.00           C  
ATOM   1519  C   ILE A 125      -8.219 -35.719  14.717  1.00  0.00           C  
ATOM   1520  O   ILE A 125      -7.026 -35.748  14.387  1.00  0.00           O  
ATOM   1521  CB  ILE A 125      -8.344 -34.019  16.574  1.00  0.00           C  
ATOM   1522  CG1 ILE A 125      -8.670 -33.814  18.051  1.00  0.00           C  
ATOM   1523  CG2 ILE A 125      -9.131 -33.047  15.705  1.00  0.00           C  
ATOM   1524  CD1 ILE A 125      -8.038 -32.581  18.622  1.00  0.00           C  
ATOM   1525  HN  ILE A 125      -7.179 -36.060  17.627  1.00  0.00           H  
ATOM   1526  HA  ILE A 125      -9.695 -35.676  16.273  1.00  0.00           H  
ATOM   1527  HB  ILE A 125      -7.277 -33.833  16.438  1.00  0.00           H  
ATOM   1528 1HG1 ILE A 125      -8.306 -34.639  18.662  1.00  0.00           H  
ATOM   1529 2HG1 ILE A 125      -9.750 -33.790  18.204  1.00  0.00           H  
ATOM   1530 1HG2 ILE A 125     -10.205 -33.226  15.777  1.00  0.00           H  
ATOM   1531 2HG2 ILE A 125      -8.853 -33.114  14.654  1.00  0.00           H  
ATOM   1532 3HG2 ILE A 125      -8.951 -32.014  16.004  1.00  0.00           H  
ATOM   1533 1HD1 ILE A 125      -8.469 -31.668  18.211  1.00  0.00           H  
ATOM   1534 2HD1 ILE A 125      -6.965 -32.564  18.434  1.00  0.00           H  
ATOM   1535 3HD1 ILE A 125      -8.164 -32.563  19.699  1.00  0.00           H  
ATOM   1536  N   LEU A 126      -9.212 -35.899  13.847  1.00  0.00           N  
ATOM   1537  CA  LEU A 126      -8.977 -35.947  12.410  1.00  0.00           C  
ATOM   1538  C   LEU A 126      -9.155 -34.579  11.765  1.00  0.00           C  
ATOM   1539  O   LEU A 126      -8.389 -34.210  10.870  1.00  0.00           O  
ATOM   1540  CB  LEU A 126      -9.919 -36.957  11.751  1.00  0.00           C  
ATOM   1541  CG  LEU A 126      -9.845 -38.404  12.239  1.00  0.00           C  
ATOM   1542  CD1 LEU A 126     -10.924 -39.247  11.578  1.00  0.00           C  
ATOM   1543  CD2 LEU A 126      -8.470 -38.989  11.971  1.00  0.00           C  
ATOM   1544  HN  LEU A 126     -10.141 -35.909  14.209  1.00  0.00           H  
ATOM   1545  HA  LEU A 126      -7.944 -36.250  12.236  1.00  0.00           H  
ATOM   1546  HB1 LEU A 126      -9.747 -36.946  10.672  1.00  0.00           H  
ATOM   1547  HB2 LEU A 126     -10.944 -36.604  11.880  1.00  0.00           H  
ATOM   1548  HG  LEU A 126     -10.021 -38.422  13.316  1.00  0.00           H  
ATOM   1549 1HD1 LEU A 126     -10.804 -39.275  10.496  1.00  0.00           H  
ATOM   1550 2HD1 LEU A 126     -11.903 -38.818  11.783  1.00  0.00           H  
ATOM   1551 3HD1 LEU A 126     -10.920 -40.273  11.943  1.00  0.00           H  
ATOM   1552 1HD2 LEU A 126      -7.693 -38.463  12.526  1.00  0.00           H  
ATOM   1553 2HD2 LEU A 126      -8.217 -38.942  10.911  1.00  0.00           H  
ATOM   1554 3HD2 LEU A 126      -8.423 -40.035  12.274  1.00  0.00           H  
ATOM   1555  N   SER A 127     -10.152 -33.818  12.210  1.00  0.00           N  
ATOM   1556  CA  SER A 127     -10.408 -32.489  11.677  1.00  0.00           C  
ATOM   1557  C   SER A 127     -10.975 -31.614  12.785  1.00  0.00           C  
ATOM   1558  O   SER A 127     -11.529 -32.108  13.770  1.00  0.00           O  
ATOM   1559  CB  SER A 127     -11.376 -32.532  10.486  1.00  0.00           C  
ATOM   1560  OG  SER A 127     -12.649 -33.020  10.878  1.00  0.00           O  
ATOM   1561  HN  SER A 127     -10.778 -34.164  12.913  1.00  0.00           H  
ATOM   1562  HA  SER A 127      -9.454 -32.068  11.356  1.00  0.00           H  
ATOM   1563  HB1 SER A 127     -10.982 -33.218   9.733  1.00  0.00           H  
ATOM   1564  HB2 SER A 127     -11.447 -31.561   9.977  1.00  0.00           H  
ATOM   1565  HG  SER A 127     -13.127 -32.304  11.304  1.00  0.00           H  
ATOM   1566  N   GLY A 128     -10.823 -30.307  12.615  1.00  0.00           N  
ATOM   1567  CA  GLY A 128     -11.410 -29.350  13.532  1.00  0.00           C  
ATOM   1568  C   GLY A 128     -10.524 -29.027  14.721  1.00  0.00           C  
ATOM   1569  O   GLY A 128      -9.304 -29.219  14.716  1.00  0.00           O  
ATOM   1570  HN  GLY A 128     -10.258 -29.978  11.862  1.00  0.00           H  
ATOM   1571  HA1 GLY A 128     -12.375 -29.715  13.867  1.00  0.00           H  
ATOM   1572  HA2 GLY A 128     -11.581 -28.439  12.960  1.00  0.00           H  
ATOM   1573  N   THR A 129     -11.170 -28.517  15.767  1.00  0.00           N  
ATOM   1574  CA  THR A 129     -10.498 -28.112  16.993  1.00  0.00           C  
ATOM   1575  C   THR A 129     -11.224 -28.694  18.197  1.00  0.00           C  
ATOM   1576  O   THR A 129     -12.455 -28.794  18.207  1.00  0.00           O  
ATOM   1577  CB  THR A 129     -10.429 -26.583  17.116  1.00  0.00           C  
ATOM   1578  CG2 THR A 129      -9.476 -25.998  16.075  1.00  0.00           C  
ATOM   1579  OG1 THR A 129     -11.735 -26.025  16.931  1.00  0.00           O  
ATOM   1580  HN  THR A 129     -12.173 -28.567  15.805  1.00  0.00           H  
ATOM   1581  HA  THR A 129      -9.489 -28.531  16.990  1.00  0.00           H  
ATOM   1582  HB  THR A 129     -10.078 -26.300  18.111  1.00  0.00           H  
ATOM   1583  HG1 THR A 129     -12.178 -26.429  16.189  1.00  0.00           H  
ATOM   1584 1HG2 THR A 129      -9.800 -26.205  15.055  1.00  0.00           H  
ATOM   1585 2HG2 THR A 129      -8.478 -26.421  16.193  1.00  0.00           H  
ATOM   1586 3HG2 THR A 129      -9.395 -24.917  16.186  1.00  0.00           H  
ATOM   1587  N   PHE A 130     -10.448 -29.071  19.213  1.00  0.00           N  
ATOM   1588  CA  PHE A 130     -10.951 -29.654  20.454  1.00  0.00           C  
ATOM   1589  C   PHE A 130     -10.337 -28.859  21.599  1.00  0.00           C  
ATOM   1590  O   PHE A 130      -9.128 -28.943  21.840  1.00  0.00           O  
ATOM   1591  CB  PHE A 130     -10.586 -31.144  20.536  1.00  0.00           C  
ATOM   1592  CG  PHE A 130     -11.207 -31.904  21.701  1.00  0.00           C  
ATOM   1593  CD1 PHE A 130     -11.401 -33.274  21.599  1.00  0.00           C  
ATOM   1594  CD2 PHE A 130     -11.559 -31.280  22.890  1.00  0.00           C  
ATOM   1595  CE1 PHE A 130     -11.948 -33.998  22.644  1.00  0.00           C  
ATOM   1596  CE2 PHE A 130     -12.105 -31.998  23.938  1.00  0.00           C  
ATOM   1597  CZ  PHE A 130     -12.299 -33.359  23.816  1.00  0.00           C  
ATOM   1598  HN  PHE A 130      -9.451 -29.013  19.101  1.00  0.00           H  
ATOM   1599  HA  PHE A 130     -12.034 -29.523  20.477  1.00  0.00           H  
ATOM   1600  HB1 PHE A 130      -9.506 -31.236  20.620  1.00  0.00           H  
ATOM   1601  HB2 PHE A 130     -10.872 -31.637  19.606  1.00  0.00           H  
ATOM   1602  HD1 PHE A 130     -11.121 -33.797  20.694  1.00  0.00           H  
ATOM   1603  HD2 PHE A 130     -11.464 -30.254  23.134  1.00  0.00           H  
ATOM   1604  HE1 PHE A 130     -12.092 -35.068  22.544  1.00  0.00           H  
ATOM   1605  HE2 PHE A 130     -12.372 -31.486  24.851  1.00  0.00           H  
ATOM   1606  HZ  PHE A 130     -12.725 -33.933  24.627  1.00  0.00           H  
ATOM   1607  N   ARG A 131     -11.165 -28.091  22.302  1.00  0.00           N  
ATOM   1608  CA  ARG A 131     -10.735 -27.347  23.478  1.00  0.00           C  
ATOM   1609  C   ARG A 131     -11.124 -28.113  24.735  1.00  0.00           C  
ATOM   1610  O   ARG A 131     -12.281 -28.518  24.889  1.00  0.00           O  
ATOM   1611  CB  ARG A 131     -11.352 -25.949  23.504  1.00  0.00           C  
ATOM   1612  CG  ARG A 131     -11.251 -25.267  24.860  1.00  0.00           C  
ATOM   1613  CD  ARG A 131     -11.931 -23.910  24.848  1.00  0.00           C  
ATOM   1614  NE  ARG A 131     -11.124 -22.897  24.174  1.00  0.00           N  
ATOM   1615  CZ  ARG A 131     -11.613 -21.771  23.667  1.00  0.00           C  
ATOM   1616  NH1 ARG A 131     -10.806 -20.902  23.074  1.00  0.00           N1+
ATOM   1617  NH2 ARG A 131     -12.913 -21.518  23.741  1.00  0.00           N  
ATOM   1618  HN  ARG A 131     -12.141 -28.125  22.072  1.00  0.00           H  
ATOM   1619  HA  ARG A 131      -9.655 -27.260  23.448  1.00  0.00           H  
ATOM   1620  HB1 ARG A 131     -12.405 -26.036  23.235  1.00  0.00           H  
ATOM   1621  HB2 ARG A 131     -10.892 -25.338  22.728  1.00  0.00           H  
ATOM   1622  HG1 ARG A 131     -10.209 -25.180  25.174  1.00  0.00           H  
ATOM   1623  HG2 ARG A 131     -11.757 -25.855  25.627  1.00  0.00           H  
ATOM   1624  HD1 ARG A 131     -12.074 -23.551  25.869  1.00  0.00           H  
ATOM   1625  HD2 ARG A 131     -12.910 -23.986  24.372  1.00  0.00           H  
ATOM   1626  HE  ARG A 131     -10.148 -23.125  24.143  1.00  0.00           H  
ATOM   1627 1HH1 ARG A 131      -9.823 -21.087  23.024  1.00  0.00           H  
ATOM   1628 2HH1 ARG A 131     -11.145 -20.053  22.667  1.00  0.00           H  
ATOM   1629 1HH2 ARG A 131     -13.523 -22.204  24.164  1.00  0.00           H  
ATOM   1630 2HH2 ARG A 131     -13.332 -20.680  23.396  1.00  0.00           H  
ATOM   1631  N   GLN A 132     -10.159 -28.312  25.627  1.00  0.00           N  
ATOM   1632  CA  GLN A 132     -10.387 -29.010  26.883  1.00  0.00           C  
ATOM   1633  C   GLN A 132     -10.062 -28.082  28.042  1.00  0.00           C  
ATOM   1634  O   GLN A 132      -9.015 -27.427  28.044  1.00  0.00           O  
ATOM   1635  CB  GLN A 132      -9.544 -30.285  26.973  1.00  0.00           C  
ATOM   1636  CG  GLN A 132      -9.828 -31.110  28.219  1.00  0.00           C  
ATOM   1637  CD  GLN A 132      -8.948 -32.338  28.324  1.00  0.00           C  
ATOM   1638  NE2 GLN A 132      -9.570 -33.501  28.464  1.00  0.00           N  
ATOM   1639  OE1 GLN A 132      -7.723 -32.242  28.282  1.00  0.00           O  
ATOM   1640  HN  GLN A 132      -9.232 -27.989  25.435  1.00  0.00           H  
ATOM   1641  HA  GLN A 132     -11.444 -29.280  26.944  1.00  0.00           H  
ATOM   1642  HB1 GLN A 132      -8.486 -30.020  26.949  1.00  0.00           H  
ATOM   1643  HB2 GLN A 132      -9.721 -30.897  26.087  1.00  0.00           H  
ATOM   1644  HG1 GLN A 132     -10.876 -31.411  28.237  1.00  0.00           H  
ATOM   1645  HG2 GLN A 132      -9.651 -30.524  29.121  1.00  0.00           H  
ATOM   1646 1HE2 GLN A 132     -10.563 -33.576  28.451  1.00  0.00           H  
ATOM   1647 2HE2 GLN A 132      -8.994 -34.311  28.584  1.00  0.00           H  
ATOM   1648  N   TRP A 133     -10.965 -28.025  29.018  1.00  0.00           N  
ATOM   1649  CA  TRP A 133     -10.782 -27.245  30.239  1.00  0.00           C  
ATOM   1650  C   TRP A 133     -10.798 -28.217  31.411  1.00  0.00           C  
ATOM   1651  O   TRP A 133     -11.846 -28.784  31.738  1.00  0.00           O  
ATOM   1652  CB  TRP A 133     -11.874 -26.183  30.380  1.00  0.00           C  
ATOM   1653  CG  TRP A 133     -11.823 -25.396  31.660  1.00  0.00           C  
ATOM   1654  CD1 TRP A 133     -10.729 -25.169  32.447  1.00  0.00           C  
ATOM   1655  CD2 TRP A 133     -12.922 -24.737  32.302  1.00  0.00           C  
ATOM   1656  CE2 TRP A 133     -12.420 -24.129  33.470  1.00  0.00           C  
ATOM   1657  CE3 TRP A 133     -14.280 -24.602  32.001  1.00  0.00           C  
ATOM   1658  NE1 TRP A 133     -11.079 -24.407  33.535  1.00  0.00           N  
ATOM   1659  CZ2 TRP A 133     -13.229 -23.397  34.336  1.00  0.00           C  
ATOM   1660  CZ3 TRP A 133     -15.081 -23.876  32.861  1.00  0.00           C  
ATOM   1661  CH2 TRP A 133     -14.554 -23.283  34.015  1.00  0.00           C  
ATOM   1662  HN  TRP A 133     -11.803 -28.564  28.915  1.00  0.00           H  
ATOM   1663  HA  TRP A 133      -9.804 -26.760  30.200  1.00  0.00           H  
ATOM   1664  HB1 TRP A 133     -12.793 -26.720  30.366  1.00  0.00           H  
ATOM   1665  HB2 TRP A 133     -11.873 -25.502  29.530  1.00  0.00           H  
ATOM   1666  HD1 TRP A 133      -9.723 -25.523  32.270  1.00  0.00           H  
ATOM   1667  HE1 TRP A 133     -10.475 -24.136  34.245  1.00  0.00           H  
ATOM   1668  HE3 TRP A 133     -14.696 -25.046  31.110  1.00  0.00           H  
ATOM   1669  HZ2 TRP A 133     -12.822 -22.945  35.229  1.00  0.00           H  
ATOM   1670  HZ3 TRP A 133     -16.132 -23.763  32.640  1.00  0.00           H  
ATOM   1671  HH2 TRP A 133     -15.207 -22.724  34.669  1.00  0.00           H  
ATOM   1672  N   LYS A 134      -9.642 -28.409  32.040  1.00  0.00           N  
ATOM   1673  CA  LYS A 134      -9.522 -29.383  33.114  1.00  0.00           C  
ATOM   1674  C   LYS A 134     -10.015 -28.816  34.438  1.00  0.00           C  
ATOM   1675  O   LYS A 134      -9.952 -27.610  34.691  1.00  0.00           O  
ATOM   1676  CB  LYS A 134      -8.075 -29.850  33.264  1.00  0.00           C  
ATOM   1677  CG  LYS A 134      -7.645 -30.876  32.235  1.00  0.00           C  
ATOM   1678  CD  LYS A 134      -6.191 -31.263  32.432  1.00  0.00           C  
ATOM   1679  CE  LYS A 134      -5.771 -32.351  31.462  1.00  0.00           C  
ATOM   1680  NZ  LYS A 134      -4.312 -32.629  31.558  1.00  0.00           N1+
ATOM   1681  HN  LYS A 134      -8.867 -27.810  31.844  1.00  0.00           H  
ATOM   1682  HA  LYS A 134     -10.155 -30.233  32.860  1.00  0.00           H  
ATOM   1683  HB1 LYS A 134      -7.934 -30.303  34.249  1.00  0.00           H  
ATOM   1684  HB2 LYS A 134      -7.411 -28.984  33.244  1.00  0.00           H  
ATOM   1685  HG1 LYS A 134      -7.792 -30.481  31.229  1.00  0.00           H  
ATOM   1686  HG2 LYS A 134      -8.277 -31.763  32.317  1.00  0.00           H  
ATOM   1687  HD1 LYS A 134      -6.044 -31.609  33.456  1.00  0.00           H  
ATOM   1688  HD2 LYS A 134      -5.566 -30.378  32.302  1.00  0.00           H  
ATOM   1689  HE1 LYS A 134      -6.002 -32.075  30.430  1.00  0.00           H  
ATOM   1690  HE2 LYS A 134      -6.313 -33.278  31.674  1.00  0.00           H  
ATOM   1691  HZ1 LYS A 134      -4.076 -32.893  32.536  1.00  0.00           H  
ATOM   1692  HZ2 LYS A 134      -3.762 -31.804  31.248  1.00  0.00           H  
ATOM   1693  HZ3 LYS A 134      -4.105 -33.437  30.935  1.00  0.00           H  
ATOM   1694  N   GLU A 135     -10.506 -29.715  35.287  1.00  0.00           N  
ATOM   1695  CA  GLU A 135     -10.961 -29.344  36.618  1.00  0.00           C  
ATOM   1696  C   GLU A 135      -9.804 -28.799  37.447  1.00  0.00           C  
ATOM   1697  O   GLU A 135      -8.660 -29.245  37.327  1.00  0.00           O  
ATOM   1698  CB  GLU A 135     -11.581 -30.559  37.309  1.00  0.00           C  
ATOM   1699  CG  GLU A 135     -12.253 -30.274  38.637  1.00  0.00           C  
ATOM   1700  CD  GLU A 135     -12.855 -31.525  39.246  1.00  0.00           C  
ATOM   1701  OE1 GLU A 135     -12.475 -32.635  38.817  1.00  0.00           O  
ATOM   1702  OE2 GLU A 135     -13.711 -31.399  40.147  1.00  0.00           O1-
ATOM   1703  HN  GLU A 135     -10.525 -30.684  35.044  1.00  0.00           H  
ATOM   1704  HA  GLU A 135     -11.712 -28.564  36.481  1.00  0.00           H  
ATOM   1705  HB1 GLU A 135     -10.810 -31.321  37.441  1.00  0.00           H  
ATOM   1706  HB2 GLU A 135     -12.321 -30.997  36.640  1.00  0.00           H  
ATOM   1707  HG1 GLU A 135     -13.040 -29.530  38.513  1.00  0.00           H  
ATOM   1708  HG2 GLU A 135     -11.540 -29.876  39.358  1.00  0.00           H  
ATOM   1709  N   GLY A 136     -10.111 -27.819  38.294  1.00  0.00           N  
ATOM   1710  CA  GLY A 136      -9.118 -27.227  39.165  1.00  0.00           C  
ATOM   1711  C   GLY A 136      -8.228 -26.185  38.527  1.00  0.00           C  
ATOM   1712  O   GLY A 136      -7.282 -25.723  39.174  1.00  0.00           O  
ATOM   1713  HN  GLY A 136     -11.072 -27.555  38.349  1.00  0.00           H  
ATOM   1714  HA1 GLY A 136      -8.502 -28.028  39.578  1.00  0.00           H  
ATOM   1715  HA2 GLY A 136      -9.663 -26.770  39.990  1.00  0.00           H  
ATOM   1716  N   THR A 137      -8.491 -25.801  37.280  1.00  0.00           N  
ATOM   1717  CA  THR A 137      -7.700 -24.793  36.591  1.00  0.00           C  
ATOM   1718  C   THR A 137      -8.618 -23.716  36.033  1.00  0.00           C  
ATOM   1719  O   THR A 137      -9.819 -23.926  35.846  1.00  0.00           O  
ATOM   1720  CB  THR A 137      -6.863 -25.398  35.454  1.00  0.00           C  
ATOM   1721  CG2 THR A 137      -5.844 -26.375  36.005  1.00  0.00           C  
ATOM   1722  OG1 THR A 137      -7.722 -26.081  34.531  1.00  0.00           O  
ATOM   1723  HN  THR A 137      -9.292 -26.162  36.801  1.00  0.00           H  
ATOM   1724  HA  THR A 137      -7.041 -24.309  37.315  1.00  0.00           H  
ATOM   1725  HB  THR A 137      -6.340 -24.619  34.896  1.00  0.00           H  
ATOM   1726  HG1 THR A 137      -8.327 -26.671  34.983  1.00  0.00           H  
ATOM   1727 1HG2 THR A 137      -6.310 -27.211  36.529  1.00  0.00           H  
ATOM   1728 2HG2 THR A 137      -5.171 -25.886  36.709  1.00  0.00           H  
ATOM   1729 3HG2 THR A 137      -5.237 -26.792  35.201  1.00  0.00           H  
ATOM   1730  N   THR A 138      -8.030 -22.551  35.767  1.00  0.00           N  
ATOM   1731  CA  THR A 138      -8.743 -21.426  35.178  1.00  0.00           C  
ATOM   1732  C   THR A 138      -8.392 -21.212  33.711  1.00  0.00           C  
ATOM   1733  O   THR A 138      -8.786 -20.194  33.132  1.00  0.00           O  
ATOM   1734  CB  THR A 138      -8.462 -20.146  35.967  1.00  0.00           C  
ATOM   1735  CG2 THR A 138      -8.967 -20.279  37.397  1.00  0.00           C  
ATOM   1736  OG1 THR A 138      -7.053 -19.885  35.975  1.00  0.00           O  
ATOM   1737  HN  THR A 138      -7.073 -22.396  36.000  1.00  0.00           H  
ATOM   1738  HA  THR A 138      -9.815 -21.635  35.213  1.00  0.00           H  
ATOM   1739  HB  THR A 138      -8.994 -19.321  35.474  1.00  0.00           H  
ATOM   1740  HG1 THR A 138      -6.890 -19.125  36.525  1.00  0.00           H  
ATOM   1741 1HG2 THR A 138      -8.396 -21.016  37.963  1.00  0.00           H  
ATOM   1742 2HG2 THR A 138     -10.009 -20.604  37.406  1.00  0.00           H  
ATOM   1743 3HG2 THR A 138      -8.932 -19.335  37.942  1.00  0.00           H  
ATOM   1744  N   LYS A 139      -7.667 -22.142  33.093  1.00  0.00           N  
ATOM   1745  CA  LYS A 139      -7.214 -21.978  31.720  1.00  0.00           C  
ATOM   1746  C   LYS A 139      -7.440 -23.265  30.944  1.00  0.00           C  
ATOM   1747  O   LYS A 139      -7.309 -24.364  31.490  1.00  0.00           O  
ATOM   1748  CB  LYS A 139      -5.735 -21.577  31.668  1.00  0.00           C  
ATOM   1749  CG  LYS A 139      -5.503 -20.087  31.877  1.00  0.00           C  
ATOM   1750  CD  LYS A 139      -4.469 -19.817  32.956  1.00  0.00           C  
ATOM   1751  CE  LYS A 139      -4.198 -18.325  33.084  1.00  0.00           C  
ATOM   1752  NZ  LYS A 139      -3.453 -17.996  34.328  1.00  0.00           N1+
ATOM   1753  HN  LYS A 139      -7.542 -23.051  33.494  1.00  0.00           H  
ATOM   1754  HA  LYS A 139      -7.828 -21.215  31.236  1.00  0.00           H  
ATOM   1755  HB1 LYS A 139      -5.310 -21.843  30.697  1.00  0.00           H  
ATOM   1756  HB2 LYS A 139      -5.180 -22.178  32.390  1.00  0.00           H  
ATOM   1757  HG1 LYS A 139      -6.438 -19.593  32.148  1.00  0.00           H  
ATOM   1758  HG2 LYS A 139      -5.192 -19.635  30.934  1.00  0.00           H  
ATOM   1759  HD1 LYS A 139      -3.545 -20.353  32.732  1.00  0.00           H  
ATOM   1760  HD2 LYS A 139      -4.847 -20.217  33.899  1.00  0.00           H  
ATOM   1761  HE1 LYS A 139      -5.140 -17.772  33.109  1.00  0.00           H  
ATOM   1762  HE2 LYS A 139      -3.630 -17.960  32.225  1.00  0.00           H  
ATOM   1763  HZ1 LYS A 139      -2.539 -18.494  34.327  1.00  0.00           H  
ATOM   1764  HZ2 LYS A 139      -4.007 -18.308  35.152  1.00  0.00           H  
ATOM   1765  HZ3 LYS A 139      -3.288 -16.970  34.390  1.00  0.00           H  
ATOM   1766  N   SER A 140      -7.781 -23.115  29.668  1.00  0.00           N  
ATOM   1767  CA  SER A 140      -8.088 -24.224  28.782  1.00  0.00           C  
ATOM   1768  C   SER A 140      -7.023 -24.344  27.701  1.00  0.00           C  
ATOM   1769  O   SER A 140      -6.219 -23.435  27.478  1.00  0.00           O  
ATOM   1770  CB  SER A 140      -9.468 -24.042  28.141  1.00  0.00           C  
ATOM   1771  OG  SER A 140      -9.481 -22.908  27.290  1.00  0.00           O  
ATOM   1772  HN  SER A 140      -7.787 -22.208  29.253  1.00  0.00           H  
ATOM   1773  HA  SER A 140      -8.081 -25.148  29.365  1.00  0.00           H  
ATOM   1774  HB1 SER A 140     -10.227 -23.902  28.912  1.00  0.00           H  
ATOM   1775  HB2 SER A 140      -9.760 -24.933  27.575  1.00  0.00           H  
ATOM   1776  HG  SER A 140      -8.685 -22.891  26.764  1.00  0.00           H  
ATOM   1777  N   GLU A 141      -7.038 -25.485  27.019  1.00  0.00           N  
ATOM   1778  CA  GLU A 141      -6.084 -25.783  25.963  1.00  0.00           C  
ATOM   1779  C   GLU A 141      -6.833 -26.278  24.734  1.00  0.00           C  
ATOM   1780  O   GLU A 141      -7.853 -26.962  24.844  1.00  0.00           O  
ATOM   1781  CB  GLU A 141      -5.060 -26.829  26.430  1.00  0.00           C  
ATOM   1782  CG  GLU A 141      -3.921 -27.086  25.464  1.00  0.00           C  
ATOM   1783  CD  GLU A 141      -2.827 -27.938  26.080  1.00  0.00           C  
ATOM   1784  OE1 GLU A 141      -2.782 -28.035  27.326  1.00  0.00           O  
ATOM   1785  OE2 GLU A 141      -2.016 -28.510  25.321  1.00  0.00           O1-
ATOM   1786  HN  GLU A 141      -7.677 -26.224  27.246  1.00  0.00           H  
ATOM   1787  HA  GLU A 141      -5.562 -24.862  25.694  1.00  0.00           H  
ATOM   1788  HB1 GLU A 141      -5.558 -27.772  26.662  1.00  0.00           H  
ATOM   1789  HB2 GLU A 141      -4.650 -26.467  27.374  1.00  0.00           H  
ATOM   1790  HG1 GLU A 141      -3.466 -26.149  25.147  1.00  0.00           H  
ATOM   1791  HG2 GLU A 141      -4.280 -27.591  24.565  1.00  0.00           H  
ATOM   1792  N   ILE A 142      -6.320 -25.921  23.558  1.00  0.00           N  
ATOM   1793  CA  ILE A 142      -6.925 -26.289  22.284  1.00  0.00           C  
ATOM   1794  C   ILE A 142      -6.039 -27.320  21.601  1.00  0.00           C  
ATOM   1795  O   ILE A 142      -4.809 -27.199  21.606  1.00  0.00           O  
ATOM   1796  CB  ILE A 142      -7.137 -25.060  21.379  1.00  0.00           C  
ATOM   1797  CG1 ILE A 142      -7.898 -23.973  22.138  1.00  0.00           C  
ATOM   1798  CG2 ILE A 142      -7.897 -25.447  20.120  1.00  0.00           C  
ATOM   1799  CD1 ILE A 142      -8.310 -22.803  21.280  1.00  0.00           C  
ATOM   1800  HN  ILE A 142      -5.364 -25.624  23.541  1.00  0.00           H  
ATOM   1801  HA  ILE A 142      -7.885 -26.759  22.480  1.00  0.00           H  
ATOM   1802  HB  ILE A 142      -6.163 -24.665  21.082  1.00  0.00           H  
ATOM   1803 1HG1 ILE A 142      -7.268 -23.601  22.947  1.00  0.00           H  
ATOM   1804 2HG1 ILE A 142      -8.780 -24.404  22.613  1.00  0.00           H  
ATOM   1805 1HG2 ILE A 142      -8.893 -25.825  20.353  1.00  0.00           H  
ATOM   1806 2HG2 ILE A 142      -7.376 -26.219  19.552  1.00  0.00           H  
ATOM   1807 3HG2 ILE A 142      -8.000 -24.607  19.433  1.00  0.00           H  
ATOM   1808 1HD1 ILE A 142      -9.126 -23.065  20.606  1.00  0.00           H  
ATOM   1809 2HD1 ILE A 142      -7.472 -22.457  20.672  1.00  0.00           H  
ATOM   1810 3HD1 ILE A 142      -8.636 -21.966  21.891  1.00  0.00           H  
ATOM   1811  N   PHE A 143      -6.668 -28.335  21.015  1.00  0.00           N  
ATOM   1812  CA  PHE A 143      -5.963 -29.409  20.335  1.00  0.00           C  
ATOM   1813  C   PHE A 143      -6.431 -29.494  18.888  1.00  0.00           C  
ATOM   1814  O   PHE A 143      -7.560 -29.121  18.559  1.00  0.00           O  
ATOM   1815  CB  PHE A 143      -6.173 -30.741  21.060  1.00  0.00           C  
ATOM   1816  CG  PHE A 143      -5.693 -30.731  22.487  1.00  0.00           C  
ATOM   1817  CD1 PHE A 143      -6.513 -30.276  23.506  1.00  0.00           C  
ATOM   1818  CD2 PHE A 143      -4.416 -31.163  22.805  1.00  0.00           C  
ATOM   1819  CE1 PHE A 143      -6.073 -30.260  24.815  1.00  0.00           C  
ATOM   1820  CE2 PHE A 143      -3.969 -31.149  24.115  1.00  0.00           C  
ATOM   1821  CZ  PHE A 143      -4.798 -30.697  25.120  1.00  0.00           C  
ATOM   1822  HN  PHE A 143      -7.659 -28.355  20.969  1.00  0.00           H  
ATOM   1823  HA  PHE A 143      -4.894 -29.180  20.321  1.00  0.00           H  
ATOM   1824  HB1 PHE A 143      -5.679 -31.552  20.523  1.00  0.00           H  
ATOM   1825  HB2 PHE A 143      -7.238 -30.955  21.048  1.00  0.00           H  
ATOM   1826  HD1 PHE A 143      -7.508 -29.926  23.282  1.00  0.00           H  
ATOM   1827  HD2 PHE A 143      -3.754 -31.501  22.019  1.00  0.00           H  
ATOM   1828  HE1 PHE A 143      -6.710 -29.888  25.601  1.00  0.00           H  
ATOM   1829  HE2 PHE A 143      -2.961 -31.456  24.349  1.00  0.00           H  
ATOM   1830  HZ  PHE A 143      -4.429 -30.653  26.135  1.00  0.00           H  
ATOM   1831  N   TYR A 144      -5.553 -29.992  18.030  1.00  0.00           N  
ATOM   1832  CA  TYR A 144      -5.671 -29.886  16.586  1.00  0.00           C  
ATOM   1833  C   TYR A 144      -5.550 -31.260  15.948  1.00  0.00           C  
ATOM   1834  O   TYR A 144      -5.260 -32.246  16.632  1.00  0.00           O  
ATOM   1835  CB  TYR A 144      -4.588 -28.926  16.061  1.00  0.00           C  
ATOM   1836  CG  TYR A 144      -4.733 -27.531  16.624  1.00  0.00           C  
ATOM   1837  CD1 TYR A 144      -5.556 -26.596  16.009  1.00  0.00           C  
ATOM   1838  CD2 TYR A 144      -4.062 -27.153  17.781  1.00  0.00           C  
ATOM   1839  CE1 TYR A 144      -5.698 -25.320  16.525  1.00  0.00           C  
ATOM   1840  CE2 TYR A 144      -4.198 -25.880  18.304  1.00  0.00           C  
ATOM   1841  CZ  TYR A 144      -5.017 -24.968  17.672  1.00  0.00           C  
ATOM   1842  OH  TYR A 144      -5.154 -23.701  18.190  1.00  0.00           O  
ATOM   1843  HN  TYR A 144      -4.770 -30.487  18.394  1.00  0.00           H  
ATOM   1844  HA  TYR A 144      -6.665 -29.498  16.355  1.00  0.00           H  
ATOM   1845  HB1 TYR A 144      -4.578 -28.853  14.979  1.00  0.00           H  
ATOM   1846  HB2 TYR A 144      -3.605 -29.315  16.336  1.00  0.00           H  
ATOM   1847  HD1 TYR A 144      -6.099 -26.871  15.117  1.00  0.00           H  
ATOM   1848  HD2 TYR A 144      -3.429 -27.870  18.290  1.00  0.00           H  
ATOM   1849  HE1 TYR A 144      -6.340 -24.602  16.039  1.00  0.00           H  
ATOM   1850  HE2 TYR A 144      -3.663 -25.668  19.220  1.00  0.00           H  
ATOM   1851  HH  TYR A 144      -4.356 -23.443  18.633  1.00  0.00           H  
ATOM   1852  N   PRO A 145      -5.806 -31.371  14.639  1.00  0.00           N  
ATOM   1853  CA  PRO A 145      -5.707 -32.682  13.981  1.00  0.00           C  
ATOM   1854  C   PRO A 145      -4.347 -33.331  14.196  1.00  0.00           C  
ATOM   1855  O   PRO A 145      -3.302 -32.693  14.052  1.00  0.00           O  
ATOM   1856  CB  PRO A 145      -5.951 -32.352  12.506  1.00  0.00           C  
ATOM   1857  CG  PRO A 145      -6.834 -31.169  12.544  1.00  0.00           C  
ATOM   1858  CD  PRO A 145      -6.400 -30.363  13.739  1.00  0.00           C  
ATOM   1859  HA  PRO A 145      -6.496 -33.328  14.362  1.00  0.00           H  
ATOM   1860  HB1 PRO A 145      -6.379 -33.189  11.955  1.00  0.00           H  
ATOM   1861  HB2 PRO A 145      -5.016 -32.080  12.012  1.00  0.00           H  
ATOM   1862  HG1 PRO A 145      -6.821 -30.599  11.615  1.00  0.00           H  
ATOM   1863  HG2 PRO A 145      -7.857 -31.501  12.714  1.00  0.00           H  
ATOM   1864  HD1 PRO A 145      -5.639 -29.653  13.422  1.00  0.00           H  
ATOM   1865  HD2 PRO A 145      -7.208 -29.820  14.211  1.00  0.00           H  
ATOM   1866  N   GLY A 146      -4.375 -34.618  14.540  1.00  0.00           N  
ATOM   1867  CA  GLY A 146      -3.195 -35.367  14.892  1.00  0.00           C  
ATOM   1868  C   GLY A 146      -2.969 -35.508  16.382  1.00  0.00           C  
ATOM   1869  O   GLY A 146      -2.230 -36.407  16.800  1.00  0.00           O  
ATOM   1870  HN  GLY A 146      -5.275 -35.043  14.644  1.00  0.00           H  
ATOM   1871  HA1 GLY A 146      -2.324 -34.904  14.426  1.00  0.00           H  
ATOM   1872  HA2 GLY A 146      -3.332 -36.356  14.456  1.00  0.00           H  
ATOM   1873  N   ASP A 147      -3.588 -34.650  17.190  1.00  0.00           N  
ATOM   1874  CA  ASP A 147      -3.435 -34.716  18.633  1.00  0.00           C  
ATOM   1875  C   ASP A 147      -4.394 -35.741  19.229  1.00  0.00           C  
ATOM   1876  O   ASP A 147      -5.401 -36.120  18.625  1.00  0.00           O  
ATOM   1877  CB  ASP A 147      -3.681 -33.348  19.268  1.00  0.00           C  
ATOM   1878  CG  ASP A 147      -2.731 -32.291  18.754  1.00  0.00           C  
ATOM   1879  OD1 ASP A 147      -1.618 -32.658  18.322  1.00  0.00           O  
ATOM   1880  OD2 ASP A 147      -3.096 -31.097  18.782  1.00  0.00           O1-
ATOM   1881  HN  ASP A 147      -4.140 -33.886  16.848  1.00  0.00           H  
ATOM   1882  HA  ASP A 147      -2.413 -35.035  18.846  1.00  0.00           H  
ATOM   1883  HB1 ASP A 147      -3.572 -33.391  20.352  1.00  0.00           H  
ATOM   1884  HB2 ASP A 147      -4.702 -33.024  19.065  1.00  0.00           H  
ATOM   1885  N   THR A 148      -4.066 -36.186  20.439  1.00  0.00           N  
ATOM   1886  CA  THR A 148      -4.879 -37.147  21.174  1.00  0.00           C  
ATOM   1887  C   THR A 148      -5.114 -36.615  22.578  1.00  0.00           C  
ATOM   1888  O   THR A 148      -4.157 -36.325  23.302  1.00  0.00           O  
ATOM   1889  CB  THR A 148      -4.207 -38.522  21.231  1.00  0.00           C  
ATOM   1890  CG2 THR A 148      -5.033 -39.481  22.073  1.00  0.00           C  
ATOM   1891  OG1 THR A 148      -4.077 -39.050  19.905  1.00  0.00           O  
ATOM   1892  HN  THR A 148      -3.319 -35.722  20.915  1.00  0.00           H  
ATOM   1893  HA  THR A 148      -5.830 -37.228  20.665  1.00  0.00           H  
ATOM   1894  HB  THR A 148      -3.216 -38.438  21.693  1.00  0.00           H  
ATOM   1895  HG1 THR A 148      -3.641 -38.402  19.355  1.00  0.00           H  
ATOM   1896 1HG2 THR A 148      -6.075 -39.504  21.748  1.00  0.00           H  
ATOM   1897 2HG2 THR A 148      -5.025 -39.215  23.130  1.00  0.00           H  
ATOM   1898 3HG2 THR A 148      -4.644 -40.496  21.995  1.00  0.00           H  
ATOM   1899  N   ILE A 149      -6.382 -36.480  22.956  1.00  0.00           N  
ATOM   1900  CA  ILE A 149      -6.774 -36.109  24.311  1.00  0.00           C  
ATOM   1901  C   ILE A 149      -7.134 -37.382  25.061  1.00  0.00           C  
ATOM   1902  O   ILE A 149      -7.929 -38.193  24.570  1.00  0.00           O  
ATOM   1903  CB  ILE A 149      -7.955 -35.123  24.307  1.00  0.00           C  
ATOM   1904  CG1 ILE A 149      -7.557 -33.795  23.661  1.00  0.00           C  
ATOM   1905  CG2 ILE A 149      -8.469 -34.902  25.722  1.00  0.00           C  
ATOM   1906  CD1 ILE A 149      -7.874 -33.717  22.187  1.00  0.00           C  
ATOM   1907  HN  ILE A 149      -7.110 -36.715  22.308  1.00  0.00           H  
ATOM   1908  HA  ILE A 149      -5.916 -35.644  24.801  1.00  0.00           H  
ATOM   1909  HB  ILE A 149      -8.780 -35.565  23.744  1.00  0.00           H  
ATOM   1910 1HG1 ILE A 149      -6.509 -33.552  23.844  1.00  0.00           H  
ATOM   1911 2HG1 ILE A 149      -8.120 -32.990  24.136  1.00  0.00           H  
ATOM   1912 1HG2 ILE A 149      -7.681 -34.527  26.376  1.00  0.00           H  
ATOM   1913 2HG2 ILE A 149      -8.884 -35.808  26.165  1.00  0.00           H  
ATOM   1914 3HG2 ILE A 149      -9.272 -34.165  25.721  1.00  0.00           H  
ATOM   1915 1HD1 ILE A 149      -8.819 -34.203  21.949  1.00  0.00           H  
ATOM   1916 2HD1 ILE A 149      -7.098 -34.185  21.580  1.00  0.00           H  
ATOM   1917 3HD1 ILE A 149      -7.965 -32.681  21.885  1.00  0.00           H  
ATOM   1918  N   VAL A 150      -6.551 -37.564  26.243  1.00  0.00           N  
ATOM   1919  CA  VAL A 150      -6.795 -38.744  27.065  1.00  0.00           C  
ATOM   1920  C   VAL A 150      -7.577 -38.302  28.294  1.00  0.00           C  
ATOM   1921  O   VAL A 150      -7.026 -37.668  29.204  1.00  0.00           O  
ATOM   1922  CB  VAL A 150      -5.493 -39.452  27.460  1.00  0.00           C  
ATOM   1923  CG1 VAL A 150      -5.787 -40.596  28.419  1.00  0.00           C  
ATOM   1924  CG2 VAL A 150      -4.771 -39.968  26.220  1.00  0.00           C  
ATOM   1925  HN  VAL A 150      -5.949 -36.863  26.619  1.00  0.00           H  
ATOM   1926  HA  VAL A 150      -7.415 -39.447  26.505  1.00  0.00           H  
ATOM   1927  HB  VAL A 150      -4.842 -38.744  27.977  1.00  0.00           H  
ATOM   1928 1HG1 VAL A 150      -6.518 -41.297  28.014  1.00  0.00           H  
ATOM   1929 2HG1 VAL A 150      -6.166 -40.246  29.382  1.00  0.00           H  
ATOM   1930 3HG1 VAL A 150      -4.885 -41.162  28.654  1.00  0.00           H  
ATOM   1931 1HG2 VAL A 150      -4.496 -39.153  25.550  1.00  0.00           H  
ATOM   1932 2HG2 VAL A 150      -5.396 -40.665  25.662  1.00  0.00           H  
ATOM   1933 3HG2 VAL A 150      -3.853 -40.486  26.497  1.00  0.00           H  
ATOM   1934  N   HIS A 151      -8.864 -38.639  28.320  1.00  0.00           N  
ATOM   1935  CA  HIS A 151      -9.732 -38.354  29.457  1.00  0.00           C  
ATOM   1936  C   HIS A 151      -9.545 -39.456  30.495  1.00  0.00           C  
ATOM   1937  O   HIS A 151      -9.991 -40.591  30.294  1.00  0.00           O  
ATOM   1938  CB  HIS A 151     -11.180 -38.259  28.986  1.00  0.00           C  
ATOM   1939  CG  HIS A 151     -12.126 -37.749  30.026  1.00  0.00           C  
ATOM   1940  CD2 HIS A 151     -11.908 -37.079  31.182  1.00  0.00           C  
ATOM   1941  ND1 HIS A 151     -13.492 -37.907  29.926  1.00  0.00           N  
ATOM   1942  CE1 HIS A 151     -14.073 -37.361  30.978  1.00  0.00           C  
ATOM   1943  NE2 HIS A 151     -13.135 -36.851  31.756  1.00  0.00           N1+
ATOM   1944  HN  HIS A 151      -9.205 -38.996  27.463  1.00  0.00           H  
ATOM   1945  HA  HIS A 151      -9.404 -37.400  29.875  1.00  0.00           H  
ATOM   1946  HB1 HIS A 151     -11.510 -39.245  28.669  1.00  0.00           H  
ATOM   1947  HB2 HIS A 151     -11.242 -37.609  28.114  1.00  0.00           H  
ATOM   1948  HD1 HIS A 151     -13.964 -38.377  29.199  1.00  0.00           H  
ATOM   1949  HD2 HIS A 151     -10.965 -36.784  31.588  1.00  0.00           H  
ATOM   1950  HE1 HIS A 151     -15.140 -37.365  31.064  1.00  0.00           H  
ATOM   1951  HE2 HIS A 151     -13.298 -36.436  32.623  1.00  0.00           H  
ATOM   1952  N   GLU A 152      -8.889 -39.125  31.604  1.00  0.00           N  
ATOM   1953  CA  GLU A 152      -8.476 -40.123  32.579  1.00  0.00           C  
ATOM   1954  C   GLU A 152      -9.657 -40.608  33.416  1.00  0.00           C  
ATOM   1955  O   GLU A 152     -10.695 -39.950  33.522  1.00  0.00           O  
ATOM   1956  CB  GLU A 152      -7.392 -39.558  33.498  1.00  0.00           C  
ATOM   1957  CG  GLU A 152      -6.210 -38.929  32.772  1.00  0.00           C  
ATOM   1958  CD  GLU A 152      -5.200 -39.951  32.286  1.00  0.00           C  
ATOM   1959  OE1 GLU A 152      -5.399 -41.158  32.539  1.00  0.00           O  
ATOM   1960  OE2 GLU A 152      -4.202 -39.545  31.653  1.00  0.00           O1-
ATOM   1961  HN  GLU A 152      -8.512 -38.206  31.727  1.00  0.00           H  
ATOM   1962  HA  GLU A 152      -8.067 -40.966  32.016  1.00  0.00           H  
ATOM   1963  HB1 GLU A 152      -7.049 -40.313  34.208  1.00  0.00           H  
ATOM   1964  HB2 GLU A 152      -7.845 -38.775  34.107  1.00  0.00           H  
ATOM   1965  HG1 GLU A 152      -5.682 -38.272  33.462  1.00  0.00           H  
ATOM   1966  HG2 GLU A 152      -6.516 -38.303  31.934  1.00  0.00           H  
ATOM   1967  N   VAL A 153      -9.476 -41.787  34.019  1.00  0.00           N  
ATOM   1968  CA  VAL A 153     -10.492 -42.356  34.896  1.00  0.00           C  
ATOM   1969  C   VAL A 153     -10.758 -41.406  36.053  1.00  0.00           C  
ATOM   1970  O   VAL A 153      -9.828 -40.941  36.724  1.00  0.00           O  
ATOM   1971  CB  VAL A 153     -10.044 -43.737  35.401  1.00  0.00           C  
ATOM   1972  CG1 VAL A 153     -11.038 -44.286  36.408  1.00  0.00           C  
ATOM   1973  CG2 VAL A 153      -9.868 -44.702  34.239  1.00  0.00           C  
ATOM   1974  HN  VAL A 153      -8.585 -42.218  33.870  1.00  0.00           H  
ATOM   1975  HA  VAL A 153     -11.396 -42.449  34.290  1.00  0.00           H  
ATOM   1976  HB  VAL A 153      -9.076 -43.634  35.895  1.00  0.00           H  
ATOM   1977 1HG1 VAL A 153     -11.999 -43.799  36.316  1.00  0.00           H  
ATOM   1978 2HG1 VAL A 153     -10.695 -44.096  37.426  1.00  0.00           H  
ATOM   1979 3HG1 VAL A 153     -11.169 -45.362  36.306  1.00  0.00           H  
ATOM   1980 1HG2 VAL A 153      -9.135 -44.339  33.517  1.00  0.00           H  
ATOM   1981 2HG2 VAL A 153     -10.806 -44.857  33.709  1.00  0.00           H  
ATOM   1982 3HG2 VAL A 153      -9.518 -45.674  34.586  1.00  0.00           H  
ATOM   1983  N   GLY A 154     -12.036 -41.112  36.292  1.00  0.00           N  
ATOM   1984  CA  GLY A 154     -12.436 -40.226  37.365  1.00  0.00           C  
ATOM   1985  C   GLY A 154     -12.272 -38.750  37.080  1.00  0.00           C  
ATOM   1986  O   GLY A 154     -12.673 -37.927  37.913  1.00  0.00           O  
ATOM   1987  HN  GLY A 154     -12.706 -41.497  35.655  1.00  0.00           H  
ATOM   1988  HA1 GLY A 154     -11.861 -40.489  38.255  1.00  0.00           H  
ATOM   1989  HA2 GLY A 154     -13.485 -40.437  37.564  1.00  0.00           H  
ATOM   1990  N   GLU A 155     -11.702 -38.387  35.937  1.00  0.00           N  
ATOM   1991  CA  GLU A 155     -11.482 -36.991  35.597  1.00  0.00           C  
ATOM   1992  C   GLU A 155     -12.737 -36.381  34.980  1.00  0.00           C  
ATOM   1993  O   GLU A 155     -13.498 -37.050  34.273  1.00  0.00           O  
ATOM   1994  CB  GLU A 155     -10.304 -36.867  34.627  1.00  0.00           C  
ATOM   1995  CG  GLU A 155      -9.949 -35.447  34.217  1.00  0.00           C  
ATOM   1996  CD  GLU A 155      -8.976 -35.407  33.054  1.00  0.00           C  
ATOM   1997  OE1 GLU A 155      -8.902 -36.404  32.305  1.00  0.00           O  
ATOM   1998  OE2 GLU A 155      -8.284 -34.380  32.891  1.00  0.00           O1-
ATOM   1999  HN  GLU A 155     -11.381 -39.068  35.274  1.00  0.00           H  
ATOM   2000  HA  GLU A 155     -11.237 -36.461  36.520  1.00  0.00           H  
ATOM   2001  HB1 GLU A 155     -10.541 -37.467  33.748  1.00  0.00           H  
ATOM   2002  HB2 GLU A 155      -9.422 -37.337  35.064  1.00  0.00           H  
ATOM   2003  HG1 GLU A 155      -9.516 -34.909  35.061  1.00  0.00           H  
ATOM   2004  HG2 GLU A 155     -10.818 -34.882  33.892  1.00  0.00           H  
ATOM   2005  N   ALA A 156     -12.952 -35.098  35.264  1.00  0.00           N  
ATOM   2006  CA  ALA A 156     -14.035 -34.330  34.665  1.00  0.00           C  
ATOM   2007  C   ALA A 156     -13.456 -33.086  34.013  1.00  0.00           C  
ATOM   2008  O   ALA A 156     -12.632 -32.392  34.617  1.00  0.00           O  
ATOM   2009  CB  ALA A 156     -15.090 -33.942  35.705  1.00  0.00           C  
ATOM   2010  HN  ALA A 156     -12.254 -34.587  35.775  1.00  0.00           H  
ATOM   2011  HA  ALA A 156     -14.509 -34.937  33.892  1.00  0.00           H  
ATOM   2012  HB1 ALA A 156     -14.643 -33.330  36.490  1.00  0.00           H  
ATOM   2013  HB2 ALA A 156     -15.528 -34.830  36.156  1.00  0.00           H  
ATOM   2014  HB3 ALA A 156     -15.894 -33.362  35.252  1.00  0.00           H  
ATOM   2015  N   THR A 157     -13.874 -32.816  32.779  1.00  0.00           N  
ATOM   2016  CA  THR A 157     -13.429 -31.637  32.052  1.00  0.00           C  
ATOM   2017  C   THR A 157     -14.626 -30.985  31.380  1.00  0.00           C  
ATOM   2018  O   THR A 157     -15.702 -31.575  31.266  1.00  0.00           O  
ATOM   2019  CB  THR A 157     -12.375 -31.964  30.977  1.00  0.00           C  
ATOM   2020  CG2 THR A 157     -11.226 -32.782  31.554  1.00  0.00           C  
ATOM   2021  OG1 THR A 157     -12.988 -32.699  29.911  1.00  0.00           O  
ATOM   2022  HN  THR A 157     -14.707 -33.238  32.419  1.00  0.00           H  
ATOM   2023  HA  THR A 157     -13.020 -30.921  32.769  1.00  0.00           H  
ATOM   2024  HB  THR A 157     -11.982 -31.037  30.552  1.00  0.00           H  
ATOM   2025  HG1 THR A 157     -12.890 -33.635  30.021  1.00  0.00           H  
ATOM   2026 1HG2 THR A 157     -11.513 -33.752  31.962  1.00  0.00           H  
ATOM   2027 2HG2 THR A 157     -10.761 -32.252  32.384  1.00  0.00           H  
ATOM   2028 3HG2 THR A 157     -10.435 -32.951  30.826  1.00  0.00           H  
ATOM   2029  N   SER A 158     -14.419 -29.753  30.933  1.00  0.00           N  
ATOM   2030  CA  SER A 158     -15.319 -29.102  29.994  1.00  0.00           C  
ATOM   2031  C   SER A 158     -14.751 -29.278  28.593  1.00  0.00           C  
ATOM   2032  O   SER A 158     -13.568 -29.006  28.356  1.00  0.00           O  
ATOM   2033  CB  SER A 158     -15.489 -27.617  30.315  1.00  0.00           C  
ATOM   2034  OG  SER A 158     -16.440 -27.021  29.450  1.00  0.00           O  
ATOM   2035  HN  SER A 158     -13.543 -29.310  31.122  1.00  0.00           H  
ATOM   2036  HA  SER A 158     -16.280 -29.618  30.055  1.00  0.00           H  
ATOM   2037  HB1 SER A 158     -14.590 -27.077  30.121  1.00  0.00           H  
ATOM   2038  HB2 SER A 158     -15.763 -27.446  31.361  1.00  0.00           H  
ATOM   2039  HG  SER A 158     -17.279 -27.477  29.486  1.00  0.00           H  
ATOM   2040  N   VAL A 159     -15.584 -29.748  27.676  1.00  0.00           N  
ATOM   2041  CA  VAL A 159     -15.164 -29.996  26.305  1.00  0.00           C  
ATOM   2042  C   VAL A 159     -15.933 -29.056  25.392  1.00  0.00           C  
ATOM   2043  O   VAL A 159     -17.087 -28.706  25.659  1.00  0.00           O  
ATOM   2044  CB  VAL A 159     -15.377 -31.471  25.896  1.00  0.00           C  
ATOM   2045  CG1 VAL A 159     -14.557 -32.385  26.786  1.00  0.00           C  
ATOM   2046  CG2 VAL A 159     -16.850 -31.844  25.972  1.00  0.00           C  
ATOM   2047  HN  VAL A 159     -16.554 -29.864  27.872  1.00  0.00           H  
ATOM   2048  HA  VAL A 159     -14.103 -29.754  26.208  1.00  0.00           H  
ATOM   2049  HB  VAL A 159     -15.044 -31.608  24.865  1.00  0.00           H  
ATOM   2050 1HG1 VAL A 159     -14.821 -32.247  27.830  1.00  0.00           H  
ATOM   2051 2HG1 VAL A 159     -13.493 -32.169  26.700  1.00  0.00           H  
ATOM   2052 3HG1 VAL A 159     -14.705 -33.433  26.528  1.00  0.00           H  
ATOM   2053 1HG2 VAL A 159     -17.461 -31.261  25.282  1.00  0.00           H  
ATOM   2054 2HG2 VAL A 159     -17.260 -31.712  26.974  1.00  0.00           H  
ATOM   2055 3HG2 VAL A 159     -16.997 -32.891  25.703  1.00  0.00           H  
ATOM   2056  N   GLN A 160     -15.276 -28.631  24.316  1.00  0.00           N  
ATOM   2057  CA  GLN A 160     -15.883 -27.718  23.357  1.00  0.00           C  
ATOM   2058  C   GLN A 160     -15.295 -27.983  21.982  1.00  0.00           C  
ATOM   2059  O   GLN A 160     -14.071 -27.966  21.816  1.00  0.00           O  
ATOM   2060  CB  GLN A 160     -15.655 -26.256  23.756  1.00  0.00           C  
ATOM   2061  CG  GLN A 160     -16.247 -25.261  22.776  1.00  0.00           C  
ATOM   2062  CD  GLN A 160     -15.856 -23.834  23.089  1.00  0.00           C  
ATOM   2063  NE2 GLN A 160     -16.043 -22.945  22.122  1.00  0.00           N  
ATOM   2064  OE1 GLN A 160     -15.387 -23.533  24.185  1.00  0.00           O  
ATOM   2065  HN  GLN A 160     -14.319 -28.900  24.181  1.00  0.00           H  
ATOM   2066  HA  GLN A 160     -16.951 -27.938  23.317  1.00  0.00           H  
ATOM   2067  HB1 GLN A 160     -14.583 -26.083  23.855  1.00  0.00           H  
ATOM   2068  HB2 GLN A 160     -16.080 -26.085  24.746  1.00  0.00           H  
ATOM   2069  HG1 GLN A 160     -17.336 -25.334  22.780  1.00  0.00           H  
ATOM   2070  HG2 GLN A 160     -15.923 -25.470  21.756  1.00  0.00           H  
ATOM   2071 1HE2 GLN A 160     -16.377 -23.255  21.229  1.00  0.00           H  
ATOM   2072 2HE2 GLN A 160     -15.922 -21.967  22.268  1.00  0.00           H  
ATOM   2073  N   TRP A 161     -16.166 -28.220  21.005  1.00  0.00           N  
ATOM   2074  CA  TRP A 161     -15.762 -28.535  19.643  1.00  0.00           C  
ATOM   2075  C   TRP A 161     -16.351 -27.513  18.683  1.00  0.00           C  
ATOM   2076  O   TRP A 161     -17.468 -27.028  18.887  1.00  0.00           O  
ATOM   2077  CB  TRP A 161     -16.213 -29.945  19.242  1.00  0.00           C  
ATOM   2078  CG  TRP A 161     -15.829 -31.003  20.235  1.00  0.00           C  
ATOM   2079  CD1 TRP A 161     -14.565 -31.392  20.570  1.00  0.00           C  
ATOM   2080  CD2 TRP A 161     -16.718 -31.813  21.016  1.00  0.00           C  
ATOM   2081  CE2 TRP A 161     -15.921 -32.667  21.805  1.00  0.00           C  
ATOM   2082  CE3 TRP A 161     -18.110 -31.898  21.126  1.00  0.00           C  
ATOM   2083  NE1 TRP A 161     -14.610 -32.389  21.515  1.00  0.00           N  
ATOM   2084  CZ2 TRP A 161     -16.468 -33.593  22.691  1.00  0.00           C  
ATOM   2085  CZ3 TRP A 161     -18.652 -32.819  22.007  1.00  0.00           C  
ATOM   2086  CH2 TRP A 161     -17.833 -33.654  22.777  1.00  0.00           C  
ATOM   2087  HN  TRP A 161     -17.147 -28.093  21.166  1.00  0.00           H  
ATOM   2088  HA  TRP A 161     -14.673 -28.476  19.578  1.00  0.00           H  
ATOM   2089  HB1 TRP A 161     -15.784 -30.207  18.275  1.00  0.00           H  
ATOM   2090  HB2 TRP A 161     -17.295 -29.959  19.111  1.00  0.00           H  
ATOM   2091  HD1 TRP A 161     -13.666 -30.977  20.140  1.00  0.00           H  
ATOM   2092  HE1 TRP A 161     -13.832 -32.838  21.911  1.00  0.00           H  
ATOM   2093  HE3 TRP A 161     -18.733 -31.269  20.515  1.00  0.00           H  
ATOM   2094  HZ2 TRP A 161     -15.843 -34.244  23.287  1.00  0.00           H  
ATOM   2095  HZ3 TRP A 161     -19.722 -32.882  22.083  1.00  0.00           H  
ATOM   2096  HH2 TRP A 161     -18.288 -34.365  23.453  1.00  0.00           H  
ATOM   2097  N   SER A 162     -15.597 -27.190  17.641  1.00  0.00           N  
ATOM   2098  CA  SER A 162     -16.064 -26.287  16.602  1.00  0.00           C  
ATOM   2099  C   SER A 162     -16.725 -27.072  15.474  1.00  0.00           C  
ATOM   2100  O   SER A 162     -16.568 -28.289  15.355  1.00  0.00           O  
ATOM   2101  CB  SER A 162     -14.908 -25.451  16.053  1.00  0.00           C  
ATOM   2102  OG  SER A 162     -13.850 -26.280  15.605  1.00  0.00           O  
ATOM   2103  HN  SER A 162     -14.701 -27.621  17.515  1.00  0.00           H  
ATOM   2104  HA  SER A 162     -16.810 -25.620  17.041  1.00  0.00           H  
ATOM   2105  HB1 SER A 162     -14.512 -24.821  16.851  1.00  0.00           H  
ATOM   2106  HB2 SER A 162     -15.242 -24.759  15.268  1.00  0.00           H  
ATOM   2107  HG  SER A 162     -14.131 -26.750  14.820  1.00  0.00           H  
ATOM   2108  N   SER A 163     -17.475 -26.350  14.645  1.00  0.00           N  
ATOM   2109  CA  SER A 163     -18.172 -26.966  13.523  1.00  0.00           C  
ATOM   2110  C   SER A 163     -17.190 -27.690  12.610  1.00  0.00           C  
ATOM   2111  O   SER A 163     -16.179 -27.122  12.188  1.00  0.00           O  
ATOM   2112  CB  SER A 163     -18.938 -25.902  12.738  1.00  0.00           C  
ATOM   2113  OG  SER A 163     -19.500 -26.448  11.558  1.00  0.00           O  
ATOM   2114  HN  SER A 163     -17.586 -25.369  14.810  1.00  0.00           H  
ATOM   2115  HA  SER A 163     -18.867 -27.688  13.957  1.00  0.00           H  
ATOM   2116  HB1 SER A 163     -18.241 -25.122  12.423  1.00  0.00           H  
ATOM   2117  HB2 SER A 163     -19.681 -25.390  13.365  1.00  0.00           H  
ATOM   2118  HG  SER A 163     -20.361 -26.840  11.729  1.00  0.00           H  
ATOM   2119  N   GLY A 164     -17.490 -28.950  12.306  1.00  0.00           N  
ATOM   2120  CA  GLY A 164     -16.631 -29.721  11.431  1.00  0.00           C  
ATOM   2121  C   GLY A 164     -15.475 -30.403  12.124  1.00  0.00           C  
ATOM   2122  O   GLY A 164     -14.445 -30.656  11.491  1.00  0.00           O  
ATOM   2123  HN  GLY A 164     -18.274 -29.396  12.737  1.00  0.00           H  
ATOM   2124  HA1 GLY A 164     -16.259 -29.076  10.633  1.00  0.00           H  
ATOM   2125  HA2 GLY A 164     -17.263 -30.483  10.976  1.00  0.00           H  
ATOM   2126  N   THR A 165     -15.612 -30.704  13.412  1.00  0.00           N  
ATOM   2127  CA  THR A 165     -14.592 -31.417  14.169  1.00  0.00           C  
ATOM   2128  C   THR A 165     -14.962 -32.892  14.229  1.00  0.00           C  
ATOM   2129  O   THR A 165     -16.087 -33.238  14.600  1.00  0.00           O  
ATOM   2130  CB  THR A 165     -14.457 -30.847  15.582  1.00  0.00           C  
ATOM   2131  CG2 THR A 165     -13.400 -31.611  16.373  1.00  0.00           C  
ATOM   2132  OG1 THR A 165     -14.093 -29.462  15.508  1.00  0.00           O  
ATOM   2133  HN  THR A 165     -16.502 -30.533  13.835  1.00  0.00           H  
ATOM   2134  HA  THR A 165     -13.659 -31.317  13.633  1.00  0.00           H  
ATOM   2135  HB  THR A 165     -15.408 -30.969  16.120  1.00  0.00           H  
ATOM   2136  HG1 THR A 165     -14.853 -28.965  15.200  1.00  0.00           H  
ATOM   2137 1HG2 THR A 165     -12.415 -31.520  15.917  1.00  0.00           H  
ATOM   2138 2HG2 THR A 165     -13.629 -32.670  16.479  1.00  0.00           H  
ATOM   2139 3HG2 THR A 165     -13.319 -31.202  17.381  1.00  0.00           H  
ATOM   2140  N   TRP A 166     -14.021 -33.756  13.854  1.00  0.00           N  
ATOM   2141  CA  TRP A 166     -14.266 -35.190  13.803  1.00  0.00           C  
ATOM   2142  C   TRP A 166     -13.048 -35.924  14.339  1.00  0.00           C  
ATOM   2143  O   TRP A 166     -11.912 -35.490  14.132  1.00  0.00           O  
ATOM   2144  CB  TRP A 166     -14.605 -35.641  12.375  1.00  0.00           C  
ATOM   2145  CG  TRP A 166     -15.852 -34.981  11.881  1.00  0.00           C  
ATOM   2146  CD1 TRP A 166     -15.940 -33.821  11.170  1.00  0.00           C  
ATOM   2147  CD2 TRP A 166     -17.195 -35.417  12.107  1.00  0.00           C  
ATOM   2148  CE2 TRP A 166     -18.047 -34.482  11.488  1.00  0.00           C  
ATOM   2149  CE3 TRP A 166     -17.761 -36.515  12.759  1.00  0.00           C  
ATOM   2150  NE1 TRP A 166     -17.256 -33.517  10.922  1.00  0.00           N  
ATOM   2151  CZ2 TRP A 166     -19.432 -34.607  11.512  1.00  0.00           C  
ATOM   2152  CZ3 TRP A 166     -19.136 -36.638  12.782  1.00  0.00           C  
ATOM   2153  CH2 TRP A 166     -19.957 -35.692  12.158  1.00  0.00           C  
ATOM   2154  HN  TRP A 166     -13.102 -33.424  13.625  1.00  0.00           H  
ATOM   2155  HA  TRP A 166     -15.096 -35.416  14.472  1.00  0.00           H  
ATOM   2156  HB1 TRP A 166     -14.718 -36.718  12.348  1.00  0.00           H  
ATOM   2157  HB2 TRP A 166     -13.787 -35.397  11.694  1.00  0.00           H  
ATOM   2158  HD1 TRP A 166     -15.130 -33.238  10.782  1.00  0.00           H  
ATOM   2159  HE1 TRP A 166     -17.567 -32.761  10.381  1.00  0.00           H  
ATOM   2160  HE3 TRP A 166     -17.129 -37.250  13.234  1.00  0.00           H  
ATOM   2161  HZ2 TRP A 166     -20.064 -33.880  11.024  1.00  0.00           H  
ATOM   2162  HZ3 TRP A 166     -19.583 -37.487  13.278  1.00  0.00           H  
ATOM   2163  HH2 TRP A 166     -21.029 -35.827  12.168  1.00  0.00           H  
ATOM   2164  N   MET A 167     -13.293 -37.034  15.031  1.00  0.00           N  
ATOM   2165  CA  MET A 167     -12.240 -37.705  15.774  1.00  0.00           C  
ATOM   2166  C   MET A 167     -12.549 -39.190  15.878  1.00  0.00           C  
ATOM   2167  O   MET A 167     -13.694 -39.622  15.725  1.00  0.00           O  
ATOM   2168  CB  MET A 167     -12.086 -37.098  17.174  1.00  0.00           C  
ATOM   2169  CG  MET A 167     -13.321 -37.275  18.051  1.00  0.00           C  
ATOM   2170  SD  MET A 167     -13.392 -36.131  19.446  1.00  0.00           S  
ATOM   2171  CE  MET A 167     -13.504 -34.569  18.579  1.00  0.00           C  
ATOM   2172  HN  MET A 167     -14.208 -37.432  15.069  1.00  0.00           H  
ATOM   2173  HA  MET A 167     -11.312 -37.598  15.210  1.00  0.00           H  
ATOM   2174  HB1 MET A 167     -11.864 -36.038  17.063  1.00  0.00           H  
ATOM   2175  HB2 MET A 167     -11.224 -37.528  17.687  1.00  0.00           H  
ATOM   2176  HG1 MET A 167     -13.391 -38.295  18.432  1.00  0.00           H  
ATOM   2177  HG2 MET A 167     -14.221 -37.106  17.462  1.00  0.00           H  
ATOM   2178  HE1 MET A 167     -13.976 -34.705  17.606  1.00  0.00           H  
ATOM   2179  HE2 MET A 167     -12.515 -34.129  18.449  1.00  0.00           H  
ATOM   2180  HE3 MET A 167     -14.125 -33.879  19.149  1.00  0.00           H  
ATOM   2181  N   VAL A 168     -11.504 -39.969  16.146  1.00  0.00           N  
ATOM   2182  CA  VAL A 168     -11.629 -41.387  16.455  1.00  0.00           C  
ATOM   2183  C   VAL A 168     -11.515 -41.551  17.963  1.00  0.00           C  
ATOM   2184  O   VAL A 168     -10.588 -41.017  18.585  1.00  0.00           O  
ATOM   2185  CB  VAL A 168     -10.561 -42.215  15.721  1.00  0.00           C  
ATOM   2186  CG1 VAL A 168     -10.747 -43.697  16.010  1.00  0.00           C  
ATOM   2187  CG2 VAL A 168     -10.638 -41.950  14.229  1.00  0.00           C  
ATOM   2188  HN  VAL A 168     -10.623 -39.524  16.323  1.00  0.00           H  
ATOM   2189  HA  VAL A 168     -12.623 -41.719  16.144  1.00  0.00           H  
ATOM   2190  HB  VAL A 168      -9.574 -41.918  16.082  1.00  0.00           H  
ATOM   2191 1HG1 VAL A 168     -11.744 -44.037  15.725  1.00  0.00           H  
ATOM   2192 2HG1 VAL A 168     -10.607 -43.926  17.067  1.00  0.00           H  
ATOM   2193 3HG1 VAL A 168     -10.020 -44.297  15.461  1.00  0.00           H  
ATOM   2194 1HG2 VAL A 168     -11.537 -41.398  13.951  1.00  0.00           H  
ATOM   2195 2HG2 VAL A 168     -10.685 -42.882  13.670  1.00  0.00           H  
ATOM   2196 3HG2 VAL A 168      -9.782 -41.374  13.878  1.00  0.00           H  
ATOM   2197  N   GLU A 169     -12.458 -42.280  18.555  1.00  0.00           N  
ATOM   2198  CA  GLU A 169     -12.586 -42.373  20.003  1.00  0.00           C  
ATOM   2199  C   GLU A 169     -12.488 -43.825  20.448  1.00  0.00           C  
ATOM   2200  O   GLU A 169     -13.120 -44.707  19.856  1.00  0.00           O  
ATOM   2201  CB  GLU A 169     -13.910 -41.763  20.468  1.00  0.00           C  
ATOM   2202  CG  GLU A 169     -14.117 -41.785  21.973  1.00  0.00           C  
ATOM   2203  CD  GLU A 169     -15.300 -40.943  22.412  1.00  0.00           C  
ATOM   2204  OE1 GLU A 169     -16.021 -41.362  23.342  1.00  0.00           O  
ATOM   2205  OE2 GLU A 169     -15.506 -39.857  21.830  1.00  0.00           O1-
ATOM   2206  HN  GLU A 169     -13.154 -42.748  18.009  1.00  0.00           H  
ATOM   2207  HA  GLU A 169     -11.770 -41.811  20.454  1.00  0.00           H  
ATOM   2208  HB1 GLU A 169     -14.732 -42.294  19.991  1.00  0.00           H  
ATOM   2209  HB2 GLU A 169     -13.960 -40.743  20.088  1.00  0.00           H  
ATOM   2210  HG1 GLU A 169     -13.237 -41.367  22.464  1.00  0.00           H  
ATOM   2211  HG2 GLU A 169     -14.232 -42.804  22.337  1.00  0.00           H  
ATOM   2212  HE2 GLU A 169     -14.749 -39.285  21.881  1.00  0.00           H  
ATOM   2213  N   TYR A 170     -11.700 -44.065  21.494  1.00  0.00           N  
ATOM   2214  CA  TYR A 170     -11.538 -45.389  22.080  1.00  0.00           C  
ATOM   2215  C   TYR A 170     -11.768 -45.293  23.579  1.00  0.00           C  
ATOM   2216  O   TYR A 170     -11.145 -44.467  24.254  1.00  0.00           O  
ATOM   2217  CB  TYR A 170     -10.147 -45.964  21.787  1.00  0.00           C  
ATOM   2218  CG  TYR A 170      -9.826 -47.228  22.556  1.00  0.00           C  
ATOM   2219  CD1 TYR A 170     -10.461 -48.426  22.258  1.00  0.00           C  
ATOM   2220  CD2 TYR A 170      -8.879 -47.224  23.573  1.00  0.00           C  
ATOM   2221  CE1 TYR A 170     -10.168 -49.585  22.957  1.00  0.00           C  
ATOM   2222  CE2 TYR A 170      -8.579 -48.377  24.276  1.00  0.00           C  
ATOM   2223  CZ  TYR A 170      -9.227 -49.554  23.964  1.00  0.00           C  
ATOM   2224  OH  TYR A 170      -8.932 -50.703  24.662  1.00  0.00           O  
ATOM   2225  HN  TYR A 170     -11.203 -43.286  21.892  1.00  0.00           H  
ATOM   2226  HA  TYR A 170     -12.300 -46.049  21.662  1.00  0.00           H  
ATOM   2227  HB1 TYR A 170      -9.381 -45.215  21.992  1.00  0.00           H  
ATOM   2228  HB2 TYR A 170     -10.069 -46.180  20.723  1.00  0.00           H  
ATOM   2229  HD1 TYR A 170     -11.235 -48.430  21.523  1.00  0.00           H  
ATOM   2230  HD2 TYR A 170      -8.385 -46.298  23.828  1.00  0.00           H  
ATOM   2231  HE1 TYR A 170     -10.703 -50.493  22.721  1.00  0.00           H  
ATOM   2232  HE2 TYR A 170      -7.851 -48.346  25.072  1.00  0.00           H  
ATOM   2233  HH  TYR A 170      -8.872 -51.434  24.066  1.00  0.00           H  
ATOM   2234  N   GLY A 171     -12.660 -46.129  24.091  1.00  0.00           N  
ATOM   2235  CA  GLY A 171     -12.978 -46.155  25.511  1.00  0.00           C  
ATOM   2236  C   GLY A 171     -12.559 -47.472  26.133  1.00  0.00           C  
ATOM   2237  O   GLY A 171     -12.690 -48.527  25.511  1.00  0.00           O  
ATOM   2238  HN  GLY A 171     -13.047 -46.839  23.506  1.00  0.00           H  
ATOM   2239  HA1 GLY A 171     -14.047 -46.040  25.607  1.00  0.00           H  
ATOM   2240  HA2 GLY A 171     -12.496 -45.320  26.023  1.00  0.00           H  
ATOM   2241  N   ARG A 172     -12.058 -47.402  27.363  1.00  0.00           N  
ATOM   2242  CA  ARG A 172     -11.569 -48.577  28.073  1.00  0.00           C  
ATOM   2243  C   ARG A 172     -11.919 -48.453  29.546  1.00  0.00           C  
ATOM   2244  O   ARG A 172     -11.628 -47.428  30.170  1.00  0.00           O  
ATOM   2245  CB  ARG A 172     -10.055 -48.735  27.897  1.00  0.00           C  
ATOM   2246  CG  ARG A 172      -9.390 -49.542  28.993  1.00  0.00           C  
ATOM   2247  CD  ARG A 172      -7.891 -49.663  28.775  1.00  0.00           C  
ATOM   2248  NE  ARG A 172      -7.564 -50.476  27.607  1.00  0.00           N  
ATOM   2249  CZ  ARG A 172      -6.343 -50.921  27.326  1.00  0.00           C  
ATOM   2250  NH1 ARG A 172      -5.329 -50.638  28.133  1.00  0.00           N1+
ATOM   2251  NH2 ARG A 172      -6.135 -51.656  26.241  1.00  0.00           N  
ATOM   2252  HN  ARG A 172     -11.877 -46.499  27.766  1.00  0.00           H  
ATOM   2253  HA  ARG A 172     -12.081 -49.456  27.675  1.00  0.00           H  
ATOM   2254  HB1 ARG A 172      -9.602 -47.741  27.887  1.00  0.00           H  
ATOM   2255  HB2 ARG A 172      -9.859 -49.167  26.915  1.00  0.00           H  
ATOM   2256  HG1 ARG A 172      -9.871 -50.508  29.016  1.00  0.00           H  
ATOM   2257  HG2 ARG A 172      -9.527 -49.075  29.969  1.00  0.00           H  
ATOM   2258  HD1 ARG A 172      -7.437 -50.133  29.649  1.00  0.00           H  
ATOM   2259  HD2 ARG A 172      -7.433 -48.680  28.638  1.00  0.00           H  
ATOM   2260  HE  ARG A 172      -8.318 -50.669  26.964  1.00  0.00           H  
ATOM   2261 1HH1 ARG A 172      -5.518 -50.073  28.940  1.00  0.00           H  
ATOM   2262 2HH1 ARG A 172      -4.395 -50.946  27.967  1.00  0.00           H  
ATOM   2263 1HH2 ARG A 172      -6.903 -51.868  25.617  1.00  0.00           H  
ATOM   2264 2HH2 ARG A 172      -5.251 -52.040  25.983  1.00  0.00           H  
ATOM   2265  N   GLY A 173     -12.542 -49.493  30.096  1.00  0.00           N  
ATOM   2266  CA  GLY A 173     -12.927 -49.491  31.493  1.00  0.00           C  
ATOM   2267  C   GLY A 173     -14.259 -50.167  31.745  1.00  0.00           C  
ATOM   2268  O   GLY A 173     -14.549 -51.216  31.165  1.00  0.00           O  
ATOM   2269  HN  GLY A 173     -12.846 -50.258  29.523  1.00  0.00           H  
ATOM   2270  HA1 GLY A 173     -12.972 -48.468  31.865  1.00  0.00           H  
ATOM   2271  HA2 GLY A 173     -12.147 -50.018  32.040  1.00  0.00           H  
ATOM   2272  N   PHE A 174     -15.080 -49.577  32.614  1.00  0.00           N  
ATOM   2273  CA  PHE A 174     -16.401 -50.117  32.935  1.00  0.00           C  
ATOM   2274  C   PHE A 174     -17.426 -49.380  32.077  1.00  0.00           C  
ATOM   2275  O   PHE A 174     -18.069 -48.420  32.502  1.00  0.00           O  
ATOM   2276  CB  PHE A 174     -16.688 -49.983  34.428  1.00  0.00           C  
ATOM   2277  CG  PHE A 174     -17.894 -50.752  34.886  1.00  0.00           C  
ATOM   2278  CD1 PHE A 174     -18.146 -52.027  34.403  1.00  0.00           C  
ATOM   2279  CD2 PHE A 174     -18.766 -50.210  35.813  1.00  0.00           C  
ATOM   2280  CE1 PHE A 174     -19.254 -52.738  34.826  1.00  0.00           C  
ATOM   2281  CE2 PHE A 174     -19.876 -50.916  36.241  1.00  0.00           C  
ATOM   2282  CZ  PHE A 174     -20.119 -52.181  35.747  1.00  0.00           C  
ATOM   2283  HN  PHE A 174     -14.810 -48.705  33.031  1.00  0.00           H  
ATOM   2284  HA  PHE A 174     -16.387 -51.163  32.632  1.00  0.00           H  
ATOM   2285  HB1 PHE A 174     -16.782 -48.930  34.701  1.00  0.00           H  
ATOM   2286  HB2 PHE A 174     -15.834 -50.365  34.988  1.00  0.00           H  
ATOM   2287  HD1 PHE A 174     -17.478 -52.519  33.711  1.00  0.00           H  
ATOM   2288  HD2 PHE A 174     -18.544 -49.235  36.220  1.00  0.00           H  
ATOM   2289  HE1 PHE A 174     -19.432 -53.732  34.439  1.00  0.00           H  
ATOM   2290  HE2 PHE A 174     -20.547 -50.483  36.967  1.00  0.00           H  
ATOM   2291  HZ  PHE A 174     -20.981 -52.742  36.079  1.00  0.00           H  
ATOM   2292  N   ILE A 175     -17.573 -49.861  30.838  1.00  0.00           N  
ATOM   2293  CA  ILE A 175     -18.373 -49.133  29.847  1.00  0.00           C  
ATOM   2294  C   ILE A 175     -19.820 -48.940  30.278  1.00  0.00           C  
ATOM   2295  O   ILE A 175     -20.360 -47.845  30.065  1.00  0.00           O  
ATOM   2296  CB  ILE A 175     -18.242 -49.800  28.471  1.00  0.00           C  
ATOM   2297  CG1 ILE A 175     -16.767 -49.918  28.081  1.00  0.00           C  
ATOM   2298  CG2 ILE A 175     -19.013 -49.012  27.417  1.00  0.00           C  
ATOM   2299  CD1 ILE A 175     -16.019 -48.601  28.119  1.00  0.00           C  
ATOM   2300  HN  ILE A 175     -17.088 -50.703  30.588  1.00  0.00           H  
ATOM   2301  HA  ILE A 175     -17.940 -48.133  29.805  1.00  0.00           H  
ATOM   2302  HB  ILE A 175     -18.654 -50.808  28.500  1.00  0.00           H  
ATOM   2303 1HG1 ILE A 175     -16.712 -50.332  27.074  1.00  0.00           H  
ATOM   2304 2HG1 ILE A 175     -16.260 -50.641  28.719  1.00  0.00           H  
ATOM   2305 1HG2 ILE A 175     -18.739 -47.957  27.399  1.00  0.00           H  
ATOM   2306 2HG2 ILE A 175     -20.090 -49.057  27.587  1.00  0.00           H  
ATOM   2307 3HG2 ILE A 175     -18.837 -49.416  26.419  1.00  0.00           H  
ATOM   2308 1HD1 ILE A 175     -15.738 -48.346  29.141  1.00  0.00           H  
ATOM   2309 2HD1 ILE A 175     -16.596 -47.764  27.736  1.00  0.00           H  
ATOM   2310 3HD1 ILE A 175     -15.094 -48.670  27.545  1.00  0.00           H  
ATOM   2311  N   PRO A 176     -20.515 -49.928  30.858  1.00  0.00           N  
ATOM   2312  CA  PRO A 176     -21.907 -49.680  31.278  1.00  0.00           C  
ATOM   2313  C   PRO A 176     -22.081 -48.491  32.207  1.00  0.00           C  
ATOM   2314  O   PRO A 176     -23.128 -47.831  32.158  1.00  0.00           O  
ATOM   2315  CB  PRO A 176     -22.294 -50.993  31.970  1.00  0.00           C  
ATOM   2316  CG  PRO A 176     -21.485 -52.013  31.285  1.00  0.00           C  
ATOM   2317  CD  PRO A 176     -20.165 -51.355  31.000  1.00  0.00           C  
ATOM   2318  HA  PRO A 176     -22.517 -49.530  30.387  1.00  0.00           H  
ATOM   2319  HB1 PRO A 176     -23.364 -51.193  31.910  1.00  0.00           H  
ATOM   2320  HB2 PRO A 176     -22.020 -50.974  33.027  1.00  0.00           H  
ATOM   2321  HG1 PRO A 176     -21.376 -52.927  31.870  1.00  0.00           H  
ATOM   2322  HG2 PRO A 176     -21.964 -52.282  30.341  1.00  0.00           H  
ATOM   2323  HD1 PRO A 176     -19.476 -51.486  31.834  1.00  0.00           H  
ATOM   2324  HD2 PRO A 176     -19.705 -51.760  30.099  1.00  0.00           H  
ATOM   2325  N   SER A 177     -21.089 -48.182  33.044  1.00  0.00           N  
ATOM   2326  CA  SER A 177     -21.217 -47.065  33.974  1.00  0.00           C  
ATOM   2327  C   SER A 177     -21.206 -45.711  33.276  1.00  0.00           C  
ATOM   2328  O   SER A 177     -21.295 -44.681  33.956  1.00  0.00           O  
ATOM   2329  CB  SER A 177     -20.104 -47.118  35.021  1.00  0.00           C  
ATOM   2330  OG  SER A 177     -18.835 -46.908  34.431  1.00  0.00           O  
ATOM   2331  HN  SER A 177     -20.236 -48.705  33.003  1.00  0.00           H  
ATOM   2332  HA  SER A 177     -22.183 -47.175  34.469  1.00  0.00           H  
ATOM   2333  HB1 SER A 177     -20.141 -48.055  35.565  1.00  0.00           H  
ATOM   2334  HB2 SER A 177     -20.255 -46.324  35.757  1.00  0.00           H  
ATOM   2335  HG  SER A 177     -18.779 -47.329  33.581  1.00  0.00           H  
ATOM   2336  N   THR A 178     -21.100 -45.685  31.948  1.00  0.00           N  
ATOM   2337  CA  THR A 178     -21.139 -44.451  31.181  1.00  0.00           C  
ATOM   2338  C   THR A 178     -22.489 -44.201  30.520  1.00  0.00           C  
ATOM   2339  O   THR A 178     -22.713 -43.095  30.015  1.00  0.00           O  
ATOM   2340  CB  THR A 178     -20.047 -44.462  30.101  1.00  0.00           C  
ATOM   2341  CG2 THR A 178     -18.683 -44.693  30.727  1.00  0.00           C  
ATOM   2342  OG1 THR A 178     -20.312 -45.508  29.159  1.00  0.00           O  
ATOM   2343  HN  THR A 178     -20.983 -46.523  31.415  1.00  0.00           H  
ATOM   2344  HA  THR A 178     -20.949 -43.616  31.858  1.00  0.00           H  
ATOM   2345  HB  THR A 178     -20.051 -43.513  29.558  1.00  0.00           H  
ATOM   2346  HG1 THR A 178     -19.953 -46.336  29.433  1.00  0.00           H  
ATOM   2347 1HG2 THR A 178     -18.591 -45.628  31.283  1.00  0.00           H  
ATOM   2348 2HG2 THR A 178     -18.466 -43.902  31.432  1.00  0.00           H  
ATOM   2349 3HG2 THR A 178     -17.897 -44.676  29.971  1.00  0.00           H  
ATOM   2350  N   LEU A 179     -23.388 -45.190  30.514  1.00  0.00           N  
ATOM   2351  CA  LEU A 179     -24.637 -45.051  29.769  1.00  0.00           C  
ATOM   2352  C   LEU A 179     -25.520 -43.960  30.359  1.00  0.00           C  
ATOM   2353  O   LEU A 179     -26.199 -43.237  29.619  1.00  0.00           O  
ATOM   2354  CB  LEU A 179     -25.386 -46.383  29.735  1.00  0.00           C  
ATOM   2355  CG  LEU A 179     -24.649 -47.585  29.140  1.00  0.00           C  
ATOM   2356  CD1 LEU A 179     -25.602 -48.754  28.936  1.00  0.00           C  
ATOM   2357  CD2 LEU A 179     -23.962 -47.215  27.837  1.00  0.00           C  
ATOM   2358  HN  LEU A 179     -23.162 -46.070  30.935  1.00  0.00           H  
ATOM   2359  HA  LEU A 179     -24.371 -44.740  28.757  1.00  0.00           H  
ATOM   2360  HB1 LEU A 179     -26.304 -46.232  29.163  1.00  0.00           H  
ATOM   2361  HB2 LEU A 179     -25.710 -46.644  30.744  1.00  0.00           H  
ATOM   2362  HG  LEU A 179     -23.880 -47.890  29.846  1.00  0.00           H  
ATOM   2363 1HD1 LEU A 179     -26.220 -48.623  28.047  1.00  0.00           H  
ATOM   2364 2HD1 LEU A 179     -26.271 -48.863  29.790  1.00  0.00           H  
ATOM   2365 3HD1 LEU A 179     -25.066 -49.695  28.855  1.00  0.00           H  
ATOM   2366 1HD2 LEU A 179     -23.159 -46.503  28.031  1.00  0.00           H  
ATOM   2367 2HD2 LEU A 179     -24.665 -46.787  27.123  1.00  0.00           H  
ATOM   2368 3HD2 LEU A 179     -23.489 -48.078  27.372  1.00  0.00           H  
ATOM   2369  N   ALA A 180     -25.527 -43.826  31.688  1.00  0.00           N  
ATOM   2370  CA  ALA A 180     -26.350 -42.803  32.326  1.00  0.00           C  
ATOM   2371  C   ALA A 180     -25.982 -41.410  31.830  1.00  0.00           C  
ATOM   2372  O   ALA A 180     -26.864 -40.586  31.560  1.00  0.00           O  
ATOM   2373  CB  ALA A 180     -26.210 -42.889  33.846  1.00  0.00           C  
ATOM   2374  HN  ALA A 180     -24.959 -44.456  32.214  1.00  0.00           H  
ATOM   2375  HA  ALA A 180     -27.382 -43.006  32.034  1.00  0.00           H  
ATOM   2376  HB1 ALA A 180     -25.183 -42.707  34.166  1.00  0.00           H  
ATOM   2377  HB2 ALA A 180     -26.505 -43.873  34.210  1.00  0.00           H  
ATOM   2378  HB3 ALA A 180     -26.848 -42.153  34.338  1.00  0.00           H  
ATOM   2379  N   PHE A 181     -24.684 -41.133  31.697  1.00  0.00           N  
ATOM   2380  CA  PHE A 181     -24.256 -39.847  31.157  1.00  0.00           C  
ATOM   2381  C   PHE A 181     -24.652 -39.699  29.693  1.00  0.00           C  
ATOM   2382  O   PHE A 181     -25.031 -38.606  29.253  1.00  0.00           O  
ATOM   2383  CB  PHE A 181     -22.743 -39.689  31.317  1.00  0.00           C  
ATOM   2384  CG  PHE A 181     -22.171 -38.543  30.535  1.00  0.00           C  
ATOM   2385  CD1 PHE A 181     -22.311 -37.242  30.988  1.00  0.00           C  
ATOM   2386  CD2 PHE A 181     -21.499 -38.764  29.343  1.00  0.00           C  
ATOM   2387  CE1 PHE A 181     -21.790 -36.182  30.269  1.00  0.00           C  
ATOM   2388  CE2 PHE A 181     -20.975 -37.706  28.618  1.00  0.00           C  
ATOM   2389  CZ  PHE A 181     -21.121 -36.415  29.082  1.00  0.00           C  
ATOM   2390  HN  PHE A 181     -24.012 -41.849  31.871  1.00  0.00           H  
ATOM   2391  HA  PHE A 181     -24.773 -39.067  31.720  1.00  0.00           H  
ATOM   2392  HB1 PHE A 181     -22.246 -40.606  30.995  1.00  0.00           H  
ATOM   2393  HB2 PHE A 181     -22.494 -39.563  32.370  1.00  0.00           H  
ATOM   2394  HD1 PHE A 181     -22.843 -37.045  31.907  1.00  0.00           H  
ATOM   2395  HD2 PHE A 181     -21.387 -39.768  28.959  1.00  0.00           H  
ATOM   2396  HE1 PHE A 181     -21.905 -35.169  30.626  1.00  0.00           H  
ATOM   2397  HE2 PHE A 181     -20.469 -37.860  27.679  1.00  0.00           H  
ATOM   2398  HZ  PHE A 181     -20.719 -35.588  28.512  1.00  0.00           H  
ATOM   2399  N   ALA A 182     -24.577 -40.788  28.924  1.00  0.00           N  
ATOM   2400  CA  ALA A 182     -24.829 -40.706  27.490  1.00  0.00           C  
ATOM   2401  C   ALA A 182     -26.300 -40.472  27.176  1.00  0.00           C  
ATOM   2402  O   ALA A 182     -26.622 -39.883  26.138  1.00  0.00           O  
ATOM   2403  CB  ALA A 182     -24.350 -41.981  26.802  1.00  0.00           C  
ATOM   2404  HN  ALA A 182     -24.274 -41.648  29.333  1.00  0.00           H  
ATOM   2405  HA  ALA A 182     -24.258 -39.854  27.117  1.00  0.00           H  
ATOM   2406  HB1 ALA A 182     -24.976 -42.836  27.062  1.00  0.00           H  
ATOM   2407  HB2 ALA A 182     -23.337 -42.212  27.124  1.00  0.00           H  
ATOM   2408  HB3 ALA A 182     -24.355 -41.876  25.716  1.00  0.00           H  
ATOM   2409  N   LEU A 183     -27.200 -40.921  28.048  1.00  0.00           N  
ATOM   2410  CA  LEU A 183     -28.627 -40.874  27.774  1.00  0.00           C  
ATOM   2411  C   LEU A 183     -29.369 -39.790  28.544  1.00  0.00           C  
ATOM   2412  O   LEU A 183     -30.553 -39.568  28.270  1.00  0.00           O  
ATOM   2413  CB  LEU A 183     -29.265 -42.235  28.090  1.00  0.00           C  
ATOM   2414  CG  LEU A 183     -28.618 -43.455  27.432  1.00  0.00           C  
ATOM   2415  CD1 LEU A 183     -29.311 -44.735  27.877  1.00  0.00           C  
ATOM   2416  CD2 LEU A 183     -28.634 -43.325  25.916  1.00  0.00           C  
ATOM   2417  HN  LEU A 183     -26.856 -41.407  28.853  1.00  0.00           H  
ATOM   2418  HA  LEU A 183     -28.773 -40.658  26.713  1.00  0.00           H  
ATOM   2419  HB1 LEU A 183     -30.321 -42.203  27.814  1.00  0.00           H  
ATOM   2420  HB2 LEU A 183     -29.247 -42.384  29.171  1.00  0.00           H  
ATOM   2421  HG  LEU A 183     -27.576 -43.525  27.738  1.00  0.00           H  
ATOM   2422 1HD1 LEU A 183     -30.367 -44.728  27.612  1.00  0.00           H  
ATOM   2423 2HD1 LEU A 183     -29.240 -44.859  28.958  1.00  0.00           H  
ATOM   2424 3HD1 LEU A 183     -28.855 -45.612  27.416  1.00  0.00           H  
ATOM   2425 1HD2 LEU A 183     -27.966 -42.529  25.584  1.00  0.00           H  
ATOM   2426 2HD2 LEU A 183     -29.627 -43.083  25.544  1.00  0.00           H  
ATOM   2427 3HD2 LEU A 183     -28.303 -44.243  25.431  1.00  0.00           H  
ATOM   2428  N   ALA A 184     -28.708 -39.103  29.479  1.00  0.00           N  
ATOM   2429  CA  ALA A 184     -29.411 -38.194  30.382  1.00  0.00           C  
ATOM   2430  C   ALA A 184     -30.090 -37.057  29.623  1.00  0.00           C  
ATOM   2431  O   ALA A 184     -31.271 -36.766  29.847  1.00  0.00           O  
ATOM   2432  CB  ALA A 184     -28.439 -37.646  31.428  1.00  0.00           C  
ATOM   2433  HN  ALA A 184     -27.733 -39.282  29.616  1.00  0.00           H  
ATOM   2434  HA  ALA A 184     -30.188 -38.782  30.874  1.00  0.00           H  
ATOM   2435  HB1 ALA A 184     -27.619 -37.097  30.961  1.00  0.00           H  
ATOM   2436  HB2 ALA A 184     -28.005 -38.449  32.021  1.00  0.00           H  
ATOM   2437  HB3 ALA A 184     -28.945 -36.966  32.115  1.00  0.00           H  
ATOM   2438  N   ASP A 185     -29.358 -36.398  28.721  1.00  0.00           N  
ATOM   2439  CA  ASP A 185     -29.944 -35.298  27.962  1.00  0.00           C  
ATOM   2440  C   ASP A 185     -31.019 -35.768  26.992  1.00  0.00           C  
ATOM   2441  O   ASP A 185     -31.891 -34.975  26.621  1.00  0.00           O  
ATOM   2442  CB  ASP A 185     -28.857 -34.529  27.210  1.00  0.00           C  
ATOM   2443  CG  ASP A 185     -28.146 -33.519  28.090  1.00  0.00           C  
ATOM   2444  OD1 ASP A 185     -28.529 -33.388  29.271  1.00  0.00           O  
ATOM   2445  OD2 ASP A 185     -27.209 -32.853  27.602  1.00  0.00           O1-
ATOM   2446  HN  ASP A 185     -28.393 -36.614  28.581  1.00  0.00           H  
ATOM   2447  HA  ASP A 185     -30.462 -34.651  28.674  1.00  0.00           H  
ATOM   2448  HB1 ASP A 185     -29.260 -33.988  26.353  1.00  0.00           H  
ATOM   2449  HB2 ASP A 185     -28.110 -35.211  26.857  1.00  0.00           H  
ATOM   2450  N   THR A 186     -30.981 -37.031  26.570  1.00  0.00           N  
ATOM   2451  CA  THR A 186     -32.087 -37.565  25.782  1.00  0.00           C  
ATOM   2452  C   THR A 186     -33.321 -37.771  26.651  1.00  0.00           C  
ATOM   2453  O   THR A 186     -34.450 -37.530  26.206  1.00  0.00           O  
ATOM   2454  CB  THR A 186     -31.672 -38.874  25.110  1.00  0.00           C  
ATOM   2455  CG2 THR A 186     -32.858 -39.521  24.394  1.00  0.00           C  
ATOM   2456  OG1 THR A 186     -30.630 -38.614  24.161  1.00  0.00           O  
ATOM   2457  HN  THR A 186     -30.183 -37.592  26.784  1.00  0.00           H  
ATOM   2458  HA  THR A 186     -32.343 -36.804  25.064  1.00  0.00           H  
ATOM   2459  HB  THR A 186     -31.277 -39.574  25.849  1.00  0.00           H  
ATOM   2460  HG1 THR A 186     -30.936 -38.034  23.474  1.00  0.00           H  
ATOM   2461 1HG2 THR A 186     -33.426 -38.798  23.805  1.00  0.00           H  
ATOM   2462 2HG2 THR A 186     -33.550 -39.991  25.094  1.00  0.00           H  
ATOM   2463 3HG2 THR A 186     -32.508 -40.290  23.707  1.00  0.00           H  
ATOM   2464  N   ILE A 187     -33.123 -38.191  27.900  1.00  0.00           N  
ATOM   2465  CA  ILE A 187     -34.248 -38.448  28.792  1.00  0.00           C  
ATOM   2466  C   ILE A 187     -34.848 -37.144  29.306  1.00  0.00           C  
ATOM   2467  O   ILE A 187     -36.073 -37.003  29.385  1.00  0.00           O  
ATOM   2468  CB  ILE A 187     -33.803 -39.358  29.952  1.00  0.00           C  
ATOM   2469  CG1 ILE A 187     -33.221 -40.669  29.420  1.00  0.00           C  
ATOM   2470  CG2 ILE A 187     -34.963 -39.636  30.900  1.00  0.00           C  
ATOM   2471  CD1 ILE A 187     -34.205 -41.502  28.644  1.00  0.00           C  
ATOM   2472  HN  ILE A 187     -32.187 -38.349  28.219  1.00  0.00           H  
ATOM   2473  HA  ILE A 187     -35.026 -38.938  28.205  1.00  0.00           H  
ATOM   2474  HB  ILE A 187     -33.018 -38.848  30.513  1.00  0.00           H  
ATOM   2475 1HG1 ILE A 187     -32.827 -41.253  30.252  1.00  0.00           H  
ATOM   2476 2HG1 ILE A 187     -32.394 -40.506  28.757  1.00  0.00           H  
ATOM   2477 1HG2 ILE A 187     -35.842 -40.007  30.373  1.00  0.00           H  
ATOM   2478 2HG2 ILE A 187     -35.266 -38.734  31.433  1.00  0.00           H  
ATOM   2479 3HG2 ILE A 187     -34.686 -40.370  31.656  1.00  0.00           H  
ATOM   2480 1HD1 ILE A 187     -34.554 -40.995  27.745  1.00  0.00           H  
ATOM   2481 2HD1 ILE A 187     -35.074 -41.773  29.242  1.00  0.00           H  
ATOM   2482 3HD1 ILE A 187     -33.738 -42.432  28.318  1.00  0.00           H  
ATOM   2483  N   PHE A 188     -34.007 -36.172  29.658  1.00  0.00           N  
ATOM   2484  CA  PHE A 188     -34.451 -34.997  30.397  1.00  0.00           C  
ATOM   2485  C   PHE A 188     -34.381 -33.708  29.590  1.00  0.00           C  
ATOM   2486  O   PHE A 188     -34.639 -32.634  30.144  1.00  0.00           O  
ATOM   2487  CB  PHE A 188     -33.634 -34.851  31.682  1.00  0.00           C  
ATOM   2488  CG  PHE A 188     -33.759 -36.023  32.611  1.00  0.00           C  
ATOM   2489  CD1 PHE A 188     -34.938 -36.250  33.304  1.00  0.00           C  
ATOM   2490  CD2 PHE A 188     -32.703 -36.899  32.791  1.00  0.00           C  
ATOM   2491  CE1 PHE A 188     -35.061 -37.331  34.159  1.00  0.00           C  
ATOM   2492  CE2 PHE A 188     -32.818 -37.982  33.646  1.00  0.00           C  
ATOM   2493  CZ  PHE A 188     -33.998 -38.198  34.330  1.00  0.00           C  
ATOM   2494  HN  PHE A 188     -33.030 -36.321  29.516  1.00  0.00           H  
ATOM   2495  HA  PHE A 188     -35.499 -35.128  30.670  1.00  0.00           H  
ATOM   2496  HB1 PHE A 188     -33.951 -33.960  32.227  1.00  0.00           H  
ATOM   2497  HB2 PHE A 188     -32.582 -34.691  31.436  1.00  0.00           H  
ATOM   2498  HD1 PHE A 188     -35.773 -35.576  33.172  1.00  0.00           H  
ATOM   2499  HD2 PHE A 188     -31.777 -36.737  32.258  1.00  0.00           H  
ATOM   2500  HE1 PHE A 188     -35.988 -37.496  34.688  1.00  0.00           H  
ATOM   2501  HE2 PHE A 188     -31.984 -38.656  33.774  1.00  0.00           H  
ATOM   2502  HZ  PHE A 188     -34.091 -39.043  34.996  1.00  0.00           H  
ATOM   2503  N   SER A 189     -34.051 -33.778  28.301  1.00  0.00           N  
ATOM   2504  CA  SER A 189     -33.953 -32.558  27.509  1.00  0.00           C  
ATOM   2505  C   SER A 189     -34.517 -32.732  26.103  1.00  0.00           C  
ATOM   2506  O   SER A 189     -35.495 -32.070  25.740  1.00  0.00           O  
ATOM   2507  CB  SER A 189     -32.500 -32.084  27.439  1.00  0.00           C  
ATOM   2508  OG  SER A 189     -32.408 -30.852  26.747  1.00  0.00           O  
ATOM   2509  HN  SER A 189     -33.780 -34.648  27.891  1.00  0.00           H  
ATOM   2510  HA  SER A 189     -34.559 -31.781  27.980  1.00  0.00           H  
ATOM   2511  HB1 SER A 189     -31.799 -32.796  27.002  1.00  0.00           H  
ATOM   2512  HB2 SER A 189     -32.130 -31.909  28.451  1.00  0.00           H  
ATOM   2513  HG  SER A 189     -32.693 -30.952  25.844  1.00  0.00           H  
ATOM   2514  N   THR A 190     -33.912 -33.611  25.301  1.00  0.00           N  
ATOM   2515  CA  THR A 190     -34.315 -33.721  23.901  1.00  0.00           C  
ATOM   2516  C   THR A 190     -35.598 -34.524  23.721  1.00  0.00           C  
ATOM   2517  O   THR A 190     -36.329 -34.294  22.752  1.00  0.00           O  
ATOM   2518  CB  THR A 190     -33.197 -34.357  23.070  1.00  0.00           C  
ATOM   2519  CG2 THR A 190     -31.851 -33.754  23.428  1.00  0.00           C  
ATOM   2520  OG1 THR A 190     -33.158 -35.767  23.318  1.00  0.00           O  
ATOM   2521  HN  THR A 190     -33.148 -34.176  25.601  1.00  0.00           H  
ATOM   2522  HA  THR A 190     -34.497 -32.708  23.536  1.00  0.00           H  
ATOM   2523  HB  THR A 190     -33.437 -34.163  22.014  1.00  0.00           H  
ATOM   2524  HG1 THR A 190     -32.577 -36.176  22.678  1.00  0.00           H  
ATOM   2525 1HG2 THR A 190     -31.497 -34.063  24.410  1.00  0.00           H  
ATOM   2526 2HG2 THR A 190     -31.889 -32.665  23.412  1.00  0.00           H  
ATOM   2527 3HG2 THR A 190     -31.094 -34.056  22.707  1.00  0.00           H  
ATOM   2528  N   GLN A 191     -35.880 -35.467  24.621  1.00  0.00           N  
ATOM   2529  CA  GLN A 191     -37.030 -36.365  24.515  1.00  0.00           C  
ATOM   2530  C   GLN A 191     -37.013 -37.171  23.218  1.00  0.00           C  
ATOM   2531  O   GLN A 191     -38.052 -37.681  22.787  1.00  0.00           O  
ATOM   2532  CB  GLN A 191     -38.354 -35.599  24.638  1.00  0.00           C  
ATOM   2533  CG  GLN A 191     -38.437 -34.669  25.839  1.00  0.00           C  
ATOM   2534  CD  GLN A 191     -38.532 -35.417  27.150  1.00  0.00           C  
ATOM   2535  NE2 GLN A 191     -37.671 -35.063  28.098  1.00  0.00           N  
ATOM   2536  OE1 GLN A 191     -39.367 -36.307  27.310  1.00  0.00           O  
ATOM   2537  HN  GLN A 191     -35.186 -35.686  25.307  1.00  0.00           H  
ATOM   2538  HA  GLN A 191     -36.927 -37.067  25.343  1.00  0.00           H  
ATOM   2539  HB1 GLN A 191     -39.184 -36.308  24.666  1.00  0.00           H  
ATOM   2540  HB2 GLN A 191     -38.511 -35.005  23.737  1.00  0.00           H  
ATOM   2541  HG1 GLN A 191     -39.337 -34.061  25.755  1.00  0.00           H  
ATOM   2542  HG2 GLN A 191     -37.601 -33.970  25.863  1.00  0.00           H  
ATOM   2543 1HE2 GLN A 191     -37.097 -34.253  28.014  1.00  0.00           H  
ATOM   2544 2HE2 GLN A 191     -37.571 -35.676  28.885  1.00  0.00           H  
ATOM   2545  N   ASP A 192     -35.843 -37.299  22.589  1.00  0.00           N  
ATOM   2546  CA  ASP A 192     -35.705 -37.948  21.284  1.00  0.00           C  
ATOM   2547  C   ASP A 192     -35.585 -39.454  21.495  1.00  0.00           C  
ATOM   2548  O   ASP A 192     -34.496 -40.031  21.539  1.00  0.00           O  
ATOM   2549  CB  ASP A 192     -34.503 -37.384  20.538  1.00  0.00           C  
ATOM   2550  CG  ASP A 192     -34.429 -37.858  19.103  1.00  0.00           C  
ATOM   2551  OD1 ASP A 192     -35.285 -38.668  18.688  1.00  0.00           O  
ATOM   2552  OD2 ASP A 192     -33.510 -37.414  18.386  1.00  0.00           O1-
ATOM   2553  HN  ASP A 192     -35.033 -36.893  23.013  1.00  0.00           H  
ATOM   2554  HA  ASP A 192     -36.616 -37.731  20.721  1.00  0.00           H  
ATOM   2555  HB1 ASP A 192     -33.577 -37.682  21.025  1.00  0.00           H  
ATOM   2556  HB2 ASP A 192     -34.542 -36.295  20.533  1.00  0.00           H  
ATOM   2557  N   PHE A 193     -36.745 -40.104  21.609  1.00  0.00           N  
ATOM   2558  CA  PHE A 193     -36.771 -41.520  21.950  1.00  0.00           C  
ATOM   2559  C   PHE A 193     -36.373 -42.416  20.784  1.00  0.00           C  
ATOM   2560  O   PHE A 193     -35.962 -43.557  21.015  1.00  0.00           O  
ATOM   2561  CB  PHE A 193     -38.158 -41.897  22.470  1.00  0.00           C  
ATOM   2562  CG  PHE A 193     -38.542 -41.173  23.731  1.00  0.00           C  
ATOM   2563  CD1 PHE A 193     -37.613 -40.973  24.741  1.00  0.00           C  
ATOM   2564  CD2 PHE A 193     -39.823 -40.675  23.899  1.00  0.00           C  
ATOM   2565  CE1 PHE A 193     -37.958 -40.301  25.901  1.00  0.00           C  
ATOM   2566  CE2 PHE A 193     -40.174 -40.002  25.056  1.00  0.00           C  
ATOM   2567  CZ  PHE A 193     -39.241 -39.815  26.058  1.00  0.00           C  
ATOM   2568  HN  PHE A 193     -37.560 -39.521  21.640  1.00  0.00           H  
ATOM   2569  HA  PHE A 193     -36.009 -41.681  22.710  1.00  0.00           H  
ATOM   2570  HB1 PHE A 193     -38.197 -42.967  22.681  1.00  0.00           H  
ATOM   2571  HB2 PHE A 193     -38.905 -41.707  21.698  1.00  0.00           H  
ATOM   2572  HD1 PHE A 193     -36.602 -41.339  24.665  1.00  0.00           H  
ATOM   2573  HD2 PHE A 193     -40.561 -40.803  23.121  1.00  0.00           H  
ATOM   2574  HE1 PHE A 193     -37.223 -40.143  26.678  1.00  0.00           H  
ATOM   2575  HE2 PHE A 193     -41.174 -39.610  25.174  1.00  0.00           H  
ATOM   2576  HZ  PHE A 193     -39.509 -39.270  26.954  1.00  0.00           H  
ATOM   2577  N   LEU A 194     -36.479 -41.934  19.544  1.00  0.00           N  
ATOM   2578  CA  LEU A 194     -35.996 -42.725  18.417  1.00  0.00           C  
ATOM   2579  C   LEU A 194     -34.474 -42.772  18.396  1.00  0.00           C  
ATOM   2580  O   LEU A 194     -33.884 -43.809  18.073  1.00  0.00           O  
ATOM   2581  CB  LEU A 194     -36.536 -42.168  17.099  1.00  0.00           C  
ATOM   2582  CG  LEU A 194     -36.053 -42.904  15.848  1.00  0.00           C  
ATOM   2583  CD1 LEU A 194     -36.475 -44.367  15.883  1.00  0.00           C  
ATOM   2584  CD2 LEU A 194     -36.560 -42.227  14.586  1.00  0.00           C  
ATOM   2585  HN  LEU A 194     -36.727 -40.971  19.419  1.00  0.00           H  
ATOM   2586  HA  LEU A 194     -36.371 -43.739  18.563  1.00  0.00           H  
ATOM   2587  HB1 LEU A 194     -36.248 -41.117  17.021  1.00  0.00           H  
ATOM   2588  HB2 LEU A 194     -37.626 -42.175  17.128  1.00  0.00           H  
ATOM   2589  HG  LEU A 194     -34.965 -42.865  15.811  1.00  0.00           H  
ATOM   2590 1HD1 LEU A 194     -37.555 -44.467  15.995  1.00  0.00           H  
ATOM   2591 2HD1 LEU A 194     -35.998 -44.905  16.701  1.00  0.00           H  
ATOM   2592 3HD1 LEU A 194     -36.188 -44.874  14.961  1.00  0.00           H  
ATOM   2593 1HD2 LEU A 194     -36.221 -41.192  14.534  1.00  0.00           H  
ATOM   2594 2HD2 LEU A 194     -37.650 -42.221  14.551  1.00  0.00           H  
ATOM   2595 3HD2 LEU A 194     -36.203 -42.738  13.692  1.00  0.00           H  
ATOM   2596  N   THR A 195     -33.822 -41.658  18.740  1.00  0.00           N  
ATOM   2597  CA  THR A 195     -32.370 -41.667  18.887  1.00  0.00           C  
ATOM   2598  C   THR A 195     -31.945 -42.592  20.020  1.00  0.00           C  
ATOM   2599  O   THR A 195     -30.954 -43.322  19.898  1.00  0.00           O  
ATOM   2600  CB  THR A 195     -31.857 -40.244  19.122  1.00  0.00           C  
ATOM   2601  CG2 THR A 195     -30.383 -40.251  19.505  1.00  0.00           C  
ATOM   2602  OG1 THR A 195     -32.030 -39.471  17.927  1.00  0.00           O  
ATOM   2603  HN  THR A 195     -34.315 -40.793  18.884  1.00  0.00           H  
ATOM   2604  HA  THR A 195     -31.956 -42.056  17.957  1.00  0.00           H  
ATOM   2605  HB  THR A 195     -32.393 -39.786  19.967  1.00  0.00           H  
ATOM   2606  HG1 THR A 195     -32.899 -39.060  17.894  1.00  0.00           H  
ATOM   2607 1HG2 THR A 195     -29.783 -40.792  18.775  1.00  0.00           H  
ATOM   2608 2HG2 THR A 195     -30.201 -40.687  20.488  1.00  0.00           H  
ATOM   2609 3HG2 THR A 195     -30.000 -39.231  19.542  1.00  0.00           H  
ATOM   2610  N   LEU A 196     -32.688 -42.576  21.131  1.00  0.00           N  
ATOM   2611  CA  LEU A 196     -32.449 -43.541  22.200  1.00  0.00           C  
ATOM   2612  C   LEU A 196     -32.598 -44.968  21.688  1.00  0.00           C  
ATOM   2613  O   LEU A 196     -31.779 -45.839  22.003  1.00  0.00           O  
ATOM   2614  CB  LEU A 196     -33.412 -43.282  23.360  1.00  0.00           C  
ATOM   2615  CG  LEU A 196     -33.395 -44.264  24.534  1.00  0.00           C  
ATOM   2616  CD1 LEU A 196     -32.124 -44.111  25.347  1.00  0.00           C  
ATOM   2617  CD2 LEU A 196     -34.620 -44.064  25.410  1.00  0.00           C  
ATOM   2618  HN  LEU A 196     -33.401 -41.873  21.203  1.00  0.00           H  
ATOM   2619  HA  LEU A 196     -31.418 -43.397  22.529  1.00  0.00           H  
ATOM   2620  HB1 LEU A 196     -34.420 -43.285  22.947  1.00  0.00           H  
ATOM   2621  HB2 LEU A 196     -33.265 -42.273  23.737  1.00  0.00           H  
ATOM   2622  HG  LEU A 196     -33.441 -45.287  24.158  1.00  0.00           H  
ATOM   2623 1HD1 LEU A 196     -32.009 -43.096  25.730  1.00  0.00           H  
ATOM   2624 2HD1 LEU A 196     -31.250 -44.351  24.741  1.00  0.00           H  
ATOM   2625 3HD1 LEU A 196     -32.126 -44.793  26.197  1.00  0.00           H  
ATOM   2626 1HD2 LEU A 196     -35.540 -44.205  24.841  1.00  0.00           H  
ATOM   2627 2HD2 LEU A 196     -34.644 -43.059  25.834  1.00  0.00           H  
ATOM   2628 3HD2 LEU A 196     -34.633 -44.774  26.238  1.00  0.00           H  
ATOM   2629  N   PHE A 197     -33.641 -45.220  20.893  1.00  0.00           N  
ATOM   2630  CA  PHE A 197     -33.815 -46.522  20.255  1.00  0.00           C  
ATOM   2631  C   PHE A 197     -32.600 -46.884  19.406  1.00  0.00           C  
ATOM   2632  O   PHE A 197     -32.095 -48.010  19.473  1.00  0.00           O  
ATOM   2633  CB  PHE A 197     -35.094 -46.507  19.411  1.00  0.00           C  
ATOM   2634  CG  PHE A 197     -35.300 -47.740  18.571  1.00  0.00           C  
ATOM   2635  CD1 PHE A 197     -36.040 -48.806  19.053  1.00  0.00           C  
ATOM   2636  CD2 PHE A 197     -34.778 -47.820  17.286  1.00  0.00           C  
ATOM   2637  CE1 PHE A 197     -36.242 -49.935  18.279  1.00  0.00           C  
ATOM   2638  CE2 PHE A 197     -34.972 -48.946  16.512  1.00  0.00           C  
ATOM   2639  CZ  PHE A 197     -35.705 -50.005  17.009  1.00  0.00           C  
ATOM   2640  HN  PHE A 197     -34.311 -44.491  20.748  1.00  0.00           H  
ATOM   2641  HA  PHE A 197     -33.903 -47.256  21.057  1.00  0.00           H  
ATOM   2642  HB1 PHE A 197     -35.097 -45.652  18.743  1.00  0.00           H  
ATOM   2643  HB2 PHE A 197     -35.957 -46.366  20.062  1.00  0.00           H  
ATOM   2644  HD1 PHE A 197     -36.468 -48.756  20.045  1.00  0.00           H  
ATOM   2645  HD2 PHE A 197     -34.224 -46.980  16.889  1.00  0.00           H  
ATOM   2646  HE1 PHE A 197     -36.827 -50.753  18.675  1.00  0.00           H  
ATOM   2647  HE2 PHE A 197     -34.562 -48.971  15.515  1.00  0.00           H  
ATOM   2648  HZ  PHE A 197     -35.882 -50.886  16.413  1.00  0.00           H  
ATOM   2649  N   TYR A 198     -32.119 -45.935  18.599  1.00  0.00           N  
ATOM   2650  CA  TYR A 198     -30.940 -46.181  17.774  1.00  0.00           C  
ATOM   2651  C   TYR A 198     -29.720 -46.506  18.626  1.00  0.00           C  
ATOM   2652  O   TYR A 198     -28.927 -47.389  18.277  1.00  0.00           O  
ATOM   2653  CB  TYR A 198     -30.648 -44.964  16.896  1.00  0.00           C  
ATOM   2654  CG  TYR A 198     -31.604 -44.753  15.745  1.00  0.00           C  
ATOM   2655  CD1 TYR A 198     -32.226 -45.826  15.120  1.00  0.00           C  
ATOM   2656  CD2 TYR A 198     -31.874 -43.475  15.274  1.00  0.00           C  
ATOM   2657  CE1 TYR A 198     -33.095 -45.628  14.061  1.00  0.00           C  
ATOM   2658  CE2 TYR A 198     -32.739 -43.268  14.219  1.00  0.00           C  
ATOM   2659  CZ  TYR A 198     -33.347 -44.346  13.616  1.00  0.00           C  
ATOM   2660  OH  TYR A 198     -34.209 -44.138  12.565  1.00  0.00           O  
ATOM   2661  HN  TYR A 198     -32.577 -45.045  18.580  1.00  0.00           H  
ATOM   2662  HA  TYR A 198     -31.130 -47.088  17.205  1.00  0.00           H  
ATOM   2663  HB1 TYR A 198     -29.655 -45.060  16.454  1.00  0.00           H  
ATOM   2664  HB2 TYR A 198     -30.614 -44.062  17.508  1.00  0.00           H  
ATOM   2665  HD1 TYR A 198     -32.048 -46.843  15.422  1.00  0.00           H  
ATOM   2666  HD2 TYR A 198     -31.409 -42.618  15.742  1.00  0.00           H  
ATOM   2667  HE1 TYR A 198     -33.583 -46.460  13.578  1.00  0.00           H  
ATOM   2668  HE2 TYR A 198     -32.917 -42.243  13.923  1.00  0.00           H  
ATOM   2669  HH  TYR A 198     -34.066 -43.300  12.143  1.00  0.00           H  
ATOM   2670  N   THR A 199     -29.549 -45.800  19.746  1.00  0.00           N  
ATOM   2671  CA  THR A 199     -28.334 -45.946  20.541  1.00  0.00           C  
ATOM   2672  C   THR A 199     -28.256 -47.326  21.186  1.00  0.00           C  
ATOM   2673  O   THR A 199     -27.212 -47.988  21.135  1.00  0.00           O  
ATOM   2674  CB  THR A 199     -28.268 -44.850  21.604  1.00  0.00           C  
ATOM   2675  CG2 THR A 199     -26.954 -44.922  22.357  1.00  0.00           C  
ATOM   2676  OG1 THR A 199     -28.368 -43.568  20.974  1.00  0.00           O  
ATOM   2677  HN  THR A 199     -30.238 -45.117  19.993  1.00  0.00           H  
ATOM   2678  HA  THR A 199     -27.494 -45.838  19.852  1.00  0.00           H  
ATOM   2679  HB  THR A 199     -29.085 -44.963  22.329  1.00  0.00           H  
ATOM   2680  HG1 THR A 199     -29.208 -43.460  20.527  1.00  0.00           H  
ATOM   2681 1HG2 THR A 199     -26.106 -44.841  21.677  1.00  0.00           H  
ATOM   2682 2HG2 THR A 199     -26.848 -45.848  22.922  1.00  0.00           H  
ATOM   2683 3HG2 THR A 199     -26.879 -44.099  23.068  1.00  0.00           H  
ATOM   2684  N   VAL A 200     -29.352 -47.778  21.802  1.00  0.00           N  
ATOM   2685  CA  VAL A 200     -29.351 -49.092  22.431  1.00  0.00           C  
ATOM   2686  C   VAL A 200     -29.357 -50.206  21.394  1.00  0.00           C  
ATOM   2687  O   VAL A 200     -28.951 -51.333  21.700  1.00  0.00           O  
ATOM   2688  CB  VAL A 200     -30.546 -49.240  23.392  1.00  0.00           C  
ATOM   2689  CG1 VAL A 200     -30.457 -48.213  24.511  1.00  0.00           C  
ATOM   2690  CG2 VAL A 200     -31.854 -49.093  22.638  1.00  0.00           C  
ATOM   2691  HN  VAL A 200     -30.174 -47.202  21.838  1.00  0.00           H  
ATOM   2692  HA  VAL A 200     -28.422 -49.177  22.999  1.00  0.00           H  
ATOM   2693  HB  VAL A 200     -30.513 -50.233  23.846  1.00  0.00           H  
ATOM   2694 1HG1 VAL A 200     -30.547 -47.193  24.134  1.00  0.00           H  
ATOM   2695 2HG1 VAL A 200     -29.509 -48.289  25.044  1.00  0.00           H  
ATOM   2696 3HG1 VAL A 200     -31.254 -48.361  25.240  1.00  0.00           H  
ATOM   2697 1HG2 VAL A 200     -32.003 -49.898  21.919  1.00  0.00           H  
ATOM   2698 2HG2 VAL A 200     -31.923 -48.156  22.094  1.00  0.00           H  
ATOM   2699 3HG2 VAL A 200     -32.700 -49.126  23.325  1.00  0.00           H  
ATOM   2700  N   LYS A 201     -29.808 -49.923  20.169  1.00  0.00           N  
ATOM   2701  CA  LYS A 201     -29.800 -50.948  19.130  1.00  0.00           C  
ATOM   2702  C   LYS A 201     -28.376 -51.269  18.694  1.00  0.00           C  
ATOM   2703  O   LYS A 201     -27.990 -52.441  18.616  1.00  0.00           O  
ATOM   2704  CB  LYS A 201     -30.646 -50.502  17.936  1.00  0.00           C  
ATOM   2705  CG  LYS A 201     -30.781 -51.555  16.837  1.00  0.00           C  
ATOM   2706  CD  LYS A 201     -31.816 -51.152  15.790  1.00  0.00           C  
ATOM   2707  CE  LYS A 201     -32.006 -52.245  14.746  1.00  0.00           C  
ATOM   2708  NZ  LYS A 201     -33.137 -51.956  13.820  1.00  0.00           N1+
ATOM   2709  HN  LYS A 201     -30.204 -49.020  19.989  1.00  0.00           H  
ATOM   2710  HA  LYS A 201     -30.259 -51.836  19.567  1.00  0.00           H  
ATOM   2711  HB1 LYS A 201     -30.240 -49.579  17.517  1.00  0.00           H  
ATOM   2712  HB2 LYS A 201     -31.639 -50.245  18.307  1.00  0.00           H  
ATOM   2713  HG1 LYS A 201     -31.070 -52.503  17.295  1.00  0.00           H  
ATOM   2714  HG2 LYS A 201     -29.812 -51.723  16.365  1.00  0.00           H  
ATOM   2715  HD1 LYS A 201     -31.514 -50.215  15.318  1.00  0.00           H  
ATOM   2716  HD2 LYS A 201     -32.762 -50.955  16.297  1.00  0.00           H  
ATOM   2717  HE1 LYS A 201     -32.212 -53.200  15.235  1.00  0.00           H  
ATOM   2718  HE2 LYS A 201     -31.099 -52.359  14.153  1.00  0.00           H  
ATOM   2719  HZ1 LYS A 201     -32.956 -51.072  13.299  1.00  0.00           H  
ATOM   2720  HZ2 LYS A 201     -34.015 -51.841  14.369  1.00  0.00           H  
ATOM   2721  HZ3 LYS A 201     -33.277 -52.728  13.136  1.00  0.00           H  
ATOM   2722  N   VAL A 202     -27.574 -50.237  18.417  1.00  0.00           N  
ATOM   2723  CA  VAL A 202     -26.208 -50.469  17.957  1.00  0.00           C  
ATOM   2724  C   VAL A 202     -25.338 -51.017  19.083  1.00  0.00           C  
ATOM   2725  O   VAL A 202     -24.436 -51.828  18.838  1.00  0.00           O  
ATOM   2726  CB  VAL A 202     -25.613 -49.182  17.353  1.00  0.00           C  
ATOM   2727  CG1 VAL A 202     -26.301 -48.847  16.041  1.00  0.00           C  
ATOM   2728  CG2 VAL A 202     -25.734 -48.020  18.325  1.00  0.00           C  
ATOM   2729  HN  VAL A 202     -27.924 -49.300  18.497  1.00  0.00           H  
ATOM   2730  HA  VAL A 202     -26.253 -51.238  17.183  1.00  0.00           H  
ATOM   2731  HB  VAL A 202     -24.556 -49.348  17.134  1.00  0.00           H  
ATOM   2732 1HG1 VAL A 202     -27.362 -48.639  16.180  1.00  0.00           H  
ATOM   2733 2HG1 VAL A 202     -26.206 -49.664  15.324  1.00  0.00           H  
ATOM   2734 3HG1 VAL A 202     -25.854 -47.966  15.579  1.00  0.00           H  
ATOM   2735 1HG2 VAL A 202     -25.136 -48.182  19.222  1.00  0.00           H  
ATOM   2736 2HG2 VAL A 202     -26.747 -47.822  18.645  1.00  0.00           H  
ATOM   2737 3HG2 VAL A 202     -25.363 -47.101  17.870  1.00  0.00           H  
ATOM   2738  N   TYR A 203     -25.583 -50.594  20.326  1.00  0.00           N  
ATOM   2739  CA  TYR A 203     -24.841 -51.158  21.450  1.00  0.00           C  
ATOM   2740  C   TYR A 203     -25.160 -52.638  21.623  1.00  0.00           C  
ATOM   2741  O   TYR A 203     -24.257 -53.456  21.841  1.00  0.00           O  
ATOM   2742  CB  TYR A 203     -25.154 -50.384  22.731  1.00  0.00           C  
ATOM   2743  CG  TYR A 203     -24.208 -50.664  23.883  1.00  0.00           C  
ATOM   2744  CD1 TYR A 203     -22.976 -51.267  23.669  1.00  0.00           C  
ATOM   2745  CD2 TYR A 203     -24.552 -50.327  25.188  1.00  0.00           C  
ATOM   2746  CE1 TYR A 203     -22.112 -51.525  24.718  1.00  0.00           C  
ATOM   2747  CE2 TYR A 203     -23.695 -50.583  26.245  1.00  0.00           C  
ATOM   2748  CZ  TYR A 203     -22.476 -51.181  26.004  1.00  0.00           C  
ATOM   2749  OH  TYR A 203     -21.617 -51.438  27.051  1.00  0.00           O  
ATOM   2750  HN  TYR A 203     -26.246 -49.856  20.470  1.00  0.00           H  
ATOM   2751  HA  TYR A 203     -23.800 -51.040  21.150  1.00  0.00           H  
ATOM   2752  HB1 TYR A 203     -26.180 -50.571  23.052  1.00  0.00           H  
ATOM   2753  HB2 TYR A 203     -25.095 -49.315  22.521  1.00  0.00           H  
ATOM   2754  HD1 TYR A 203     -22.630 -51.571  22.697  1.00  0.00           H  
ATOM   2755  HD2 TYR A 203     -25.501 -49.852  25.390  1.00  0.00           H  
ATOM   2756  HE1 TYR A 203     -21.174 -52.009  24.485  1.00  0.00           H  
ATOM   2757  HE2 TYR A 203     -23.954 -50.327  27.255  1.00  0.00           H  
ATOM   2758  HH  TYR A 203     -20.727 -51.610  26.754  1.00  0.00           H  
ATOM   2759  N   SER A 204     -26.441 -53.004  21.522  1.00  0.00           N  
ATOM   2760  CA  SER A 204     -26.816 -54.410  21.631  1.00  0.00           C  
ATOM   2761  C   SER A 204     -26.248 -55.220  20.474  1.00  0.00           C  
ATOM   2762  O   SER A 204     -25.851 -56.378  20.655  1.00  0.00           O  
ATOM   2763  CB  SER A 204     -28.336 -54.549  21.684  1.00  0.00           C  
ATOM   2764  OG  SER A 204     -28.910 -54.303  20.412  1.00  0.00           O  
ATOM   2765  HN  SER A 204     -27.148 -52.301  21.433  1.00  0.00           H  
ATOM   2766  HA  SER A 204     -26.379 -54.780  22.561  1.00  0.00           H  
ATOM   2767  HB1 SER A 204     -28.781 -53.884  22.431  1.00  0.00           H  
ATOM   2768  HB2 SER A 204     -28.602 -55.569  21.970  1.00  0.00           H  
ATOM   2769  HG  SER A 204     -28.531 -53.511  20.039  1.00  0.00           H  
ATOM   2770  N   LYS A 205     -26.201 -54.630  19.277  1.00  0.00           N  
ATOM   2771  CA  LYS A 205     -25.605 -55.325  18.141  1.00  0.00           C  
ATOM   2772  C   LYS A 205     -24.111 -55.532  18.343  1.00  0.00           C  
ATOM   2773  O   LYS A 205     -23.582 -56.608  18.042  1.00  0.00           O  
ATOM   2774  CB  LYS A 205     -25.865 -54.550  16.851  1.00  0.00           C  
ATOM   2775  CG  LYS A 205     -27.263 -54.721  16.288  1.00  0.00           C  
ATOM   2776  CD  LYS A 205     -27.380 -54.059  14.925  1.00  0.00           C  
ATOM   2777  CE  LYS A 205     -28.711 -54.377  14.267  1.00  0.00           C  
ATOM   2778  NZ  LYS A 205     -28.796 -53.805  12.895  1.00  0.00           N1+
ATOM   2779  HN  LYS A 205     -26.561 -53.706  19.166  1.00  0.00           H  
ATOM   2780  HA  LYS A 205     -26.066 -56.313  18.085  1.00  0.00           H  
ATOM   2781  HB1 LYS A 205     -25.163 -54.897  16.088  1.00  0.00           H  
ATOM   2782  HB2 LYS A 205     -25.635 -53.494  16.998  1.00  0.00           H  
ATOM   2783  HG1 LYS A 205     -28.001 -54.317  16.981  1.00  0.00           H  
ATOM   2784  HG2 LYS A 205     -27.473 -55.788  16.195  1.00  0.00           H  
ATOM   2785  HD1 LYS A 205     -26.567 -54.425  14.297  1.00  0.00           H  
ATOM   2786  HD2 LYS A 205     -27.235 -52.982  15.020  1.00  0.00           H  
ATOM   2787  HE1 LYS A 205     -29.536 -53.999  14.868  1.00  0.00           H  
ATOM   2788  HE2 LYS A 205     -28.820 -55.461  14.176  1.00  0.00           H  
ATOM   2789  HZ1 LYS A 205     -27.970 -54.225  12.392  1.00  0.00           H  
ATOM   2790  HZ2 LYS A 205     -28.572 -52.791  12.842  1.00  0.00           H  
ATOM   2791  HZ3 LYS A 205     -29.611 -54.079  12.322  1.00  0.00           H  
ATOM   2792  N   ALA A 206     -23.415 -54.512  18.848  1.00  0.00           N  
ATOM   2793  CA  ALA A 206     -21.988 -54.651  19.115  1.00  0.00           C  
ATOM   2794  C   ALA A 206     -21.729 -55.705  20.185  1.00  0.00           C  
ATOM   2795  O   ALA A 206     -20.788 -56.498  20.070  1.00  0.00           O  
ATOM   2796  CB  ALA A 206     -21.399 -53.303  19.529  1.00  0.00           C  
ATOM   2797  HN  ALA A 206     -23.882 -53.649  19.036  1.00  0.00           H  
ATOM   2798  HA  ALA A 206     -21.512 -54.998  18.198  1.00  0.00           H  
ATOM   2799  HB1 ALA A 206     -21.934 -52.902  20.390  1.00  0.00           H  
ATOM   2800  HB2 ALA A 206     -21.479 -52.576  18.721  1.00  0.00           H  
ATOM   2801  HB3 ALA A 206     -20.346 -53.401  19.792  1.00  0.00           H  
ATOM   2802  N   LEU A 207     -22.559 -55.732  21.232  1.00  0.00           N  
ATOM   2803  CA  LEU A 207     -22.431 -56.770  22.250  1.00  0.00           C  
ATOM   2804  C   LEU A 207     -22.670 -58.152  21.658  1.00  0.00           C  
ATOM   2805  O   LEU A 207     -21.924 -59.096  21.945  1.00  0.00           O  
ATOM   2806  CB  LEU A 207     -23.406 -56.511  23.398  1.00  0.00           C  
ATOM   2807  CG  LEU A 207     -23.059 -55.379  24.365  1.00  0.00           C  
ATOM   2808  CD1 LEU A 207     -24.142 -55.247  25.418  1.00  0.00           C  
ATOM   2809  CD2 LEU A 207     -21.709 -55.633  25.010  1.00  0.00           C  
ATOM   2810  HN  LEU A 207     -23.258 -55.021  21.306  1.00  0.00           H  
ATOM   2811  HA  LEU A 207     -21.393 -56.760  22.581  1.00  0.00           H  
ATOM   2812  HB1 LEU A 207     -23.500 -57.424  23.990  1.00  0.00           H  
ATOM   2813  HB2 LEU A 207     -24.399 -56.337  22.979  1.00  0.00           H  
ATOM   2814  HG  LEU A 207     -23.005 -54.444  23.806  1.00  0.00           H  
ATOM   2815 1HD1 LEU A 207     -24.232 -56.153  26.018  1.00  0.00           H  
ATOM   2816 2HD1 LEU A 207     -25.111 -55.050  24.959  1.00  0.00           H  
ATOM   2817 3HD1 LEU A 207     -23.928 -54.418  26.094  1.00  0.00           H  
ATOM   2818 1HD2 LEU A 207     -20.938 -55.652  24.251  1.00  0.00           H  
ATOM   2819 2HD2 LEU A 207     -21.687 -56.582  25.545  1.00  0.00           H  
ATOM   2820 3HD2 LEU A 207     -21.454 -54.841  25.715  1.00  0.00           H  
ATOM   2821  N   LEU A 208     -23.706 -58.291  20.829  1.00  0.00           N  
ATOM   2822  CA  LEU A 208     -23.994 -59.586  20.224  1.00  0.00           C  
ATOM   2823  C   LEU A 208     -22.876 -60.024  19.286  1.00  0.00           C  
ATOM   2824  O   LEU A 208     -22.598 -61.224  19.172  1.00  0.00           O  
ATOM   2825  CB  LEU A 208     -25.328 -59.533  19.482  1.00  0.00           C  
ATOM   2826  CG  LEU A 208     -25.922 -60.885  19.086  1.00  0.00           C  
ATOM   2827  CD1 LEU A 208     -26.107 -61.756  20.317  1.00  0.00           C  
ATOM   2828  CD2 LEU A 208     -27.241 -60.695  18.357  1.00  0.00           C  
ATOM   2829  HN  LEU A 208     -24.284 -57.500  20.626  1.00  0.00           H  
ATOM   2830  HA  LEU A 208     -24.038 -60.288  21.056  1.00  0.00           H  
ATOM   2831  HB1 LEU A 208     -25.223 -58.902  18.597  1.00  0.00           H  
ATOM   2832  HB2 LEU A 208     -26.049 -59.017  20.117  1.00  0.00           H  
ATOM   2833  HG  LEU A 208     -25.233 -61.391  18.408  1.00  0.00           H  
ATOM   2834 1HD1 LEU A 208     -26.673 -61.240  21.093  1.00  0.00           H  
ATOM   2835 2HD1 LEU A 208     -25.154 -62.072  20.740  1.00  0.00           H  
ATOM   2836 3HD1 LEU A 208     -26.647 -62.669  20.066  1.00  0.00           H  
ATOM   2837 1HD2 LEU A 208     -27.108 -60.088  17.461  1.00  0.00           H  
ATOM   2838 2HD2 LEU A 208     -27.977 -60.200  18.991  1.00  0.00           H  
ATOM   2839 3HD2 LEU A 208     -27.658 -61.653  18.045  1.00  0.00           H  
ATOM   2840  N   LEU A 209     -22.221 -59.073  18.617  1.00  0.00           N  
ATOM   2841  CA  LEU A 209     -21.080 -59.416  17.775  1.00  0.00           C  
ATOM   2842  C   LEU A 209     -19.948 -60.008  18.606  1.00  0.00           C  
ATOM   2843  O   LEU A 209     -19.374 -61.042  18.248  1.00  0.00           O  
ATOM   2844  CB  LEU A 209     -20.596 -58.182  17.012  1.00  0.00           C  
ATOM   2845  CG  LEU A 209     -19.253 -58.361  16.301  1.00  0.00           C  
ATOM   2846  CD1 LEU A 209     -19.351 -59.431  15.223  1.00  0.00           C  
ATOM   2847  CD2 LEU A 209     -18.762 -57.049  15.718  1.00  0.00           C  
ATOM   2848  HN  LEU A 209     -22.517 -58.120  18.691  1.00  0.00           H  
ATOM   2849  HA  LEU A 209     -21.422 -60.178  17.073  1.00  0.00           H  
ATOM   2850  HB1 LEU A 209     -20.496 -57.357  17.719  1.00  0.00           H  
ATOM   2851  HB2 LEU A 209     -21.361 -57.869  16.300  1.00  0.00           H  
ATOM   2852  HG  LEU A 209     -18.488 -58.666  17.018  1.00  0.00           H  
ATOM   2853 1HD1 LEU A 209     -20.110 -59.181  14.481  1.00  0.00           H  
ATOM   2854 2HD1 LEU A 209     -19.598 -60.406  15.645  1.00  0.00           H  
ATOM   2855 3HD1 LEU A 209     -18.399 -59.545  14.704  1.00  0.00           H  
ATOM   2856 1HD2 LEU A 209     -18.702 -56.271  16.480  1.00  0.00           H  
ATOM   2857 2HD2 LEU A 209     -19.415 -56.702  14.919  1.00  0.00           H  
ATOM   2858 3HD2 LEU A 209     -17.767 -57.172  15.292  1.00  0.00           H  
ATOM   2859  N   GLU A 210     -19.613 -59.358  19.724  1.00  0.00           N  
ATOM   2860  CA  GLU A 210     -18.547 -59.861  20.584  1.00  0.00           C  
ATOM   2861  C   GLU A 210     -18.896 -61.229  21.152  1.00  0.00           C  
ATOM   2862  O   GLU A 210     -18.032 -62.109  21.248  1.00  0.00           O  
ATOM   2863  CB  GLU A 210     -18.270 -58.867  21.711  1.00  0.00           C  
ATOM   2864  CG  GLU A 210     -17.788 -57.517  21.221  1.00  0.00           C  
ATOM   2865  CD  GLU A 210     -16.559 -57.633  20.349  1.00  0.00           C  
ATOM   2866  OE1 GLU A 210     -15.572 -58.262  20.787  1.00  0.00           O  
ATOM   2867  OE2 GLU A 210     -16.581 -57.105  19.219  1.00  0.00           O1-
ATOM   2868  HN  GLU A 210     -20.047 -58.478  19.932  1.00  0.00           H  
ATOM   2869  HA  GLU A 210     -17.665 -59.985  19.952  1.00  0.00           H  
ATOM   2870  HB1 GLU A 210     -17.516 -59.284  22.381  1.00  0.00           H  
ATOM   2871  HB2 GLU A 210     -19.170 -58.727  22.312  1.00  0.00           H  
ATOM   2872  HG1 GLU A 210     -17.562 -56.871  22.063  1.00  0.00           H  
ATOM   2873  HG2 GLU A 210     -18.572 -57.013  20.659  1.00  0.00           H  
ATOM   2874  N   ALA A 211     -20.159 -61.427  21.534  1.00  0.00           N  
ATOM   2875  CA  ALA A 211     -20.579 -62.730  22.033  1.00  0.00           C  
ATOM   2876  C   ALA A 211     -20.467 -63.793  20.949  1.00  0.00           C  
ATOM   2877  O   ALA A 211     -20.010 -64.911  21.211  1.00  0.00           O  
ATOM   2878  CB  ALA A 211     -22.009 -62.654  22.566  1.00  0.00           C  
ATOM   2879  HN  ALA A 211     -20.786 -60.648  21.477  1.00  0.00           H  
ATOM   2880  HA  ALA A 211     -19.896 -62.995  22.843  1.00  0.00           H  
ATOM   2881  HB1 ALA A 211     -22.711 -62.382  21.776  1.00  0.00           H  
ATOM   2882  HB2 ALA A 211     -22.091 -61.904  23.353  1.00  0.00           H  
ATOM   2883  HB3 ALA A 211     -22.326 -63.612  22.981  1.00  0.00           H  
ATOM   2884  N   SER A 212     -20.870 -63.457  19.721  1.00  0.00           N  
ATOM   2885  CA  SER A 212     -20.784 -64.419  18.626  1.00  0.00           C  
ATOM   2886  C   SER A 212     -19.335 -64.777  18.318  1.00  0.00           C  
ATOM   2887  O   SER A 212     -19.021 -65.941  18.041  1.00  0.00           O  
ATOM   2888  CB  SER A 212     -21.476 -63.862  17.382  1.00  0.00           C  
ATOM   2889  OG  SER A 212     -21.376 -64.770  16.298  1.00  0.00           O  
ATOM   2890  HN  SER A 212     -21.231 -62.538  19.559  1.00  0.00           H  
ATOM   2891  HA  SER A 212     -21.295 -65.325  18.959  1.00  0.00           H  
ATOM   2892  HB1 SER A 212     -21.050 -62.895  17.091  1.00  0.00           H  
ATOM   2893  HB2 SER A 212     -22.534 -63.688  17.583  1.00  0.00           H  
ATOM   2894  HG  SER A 212     -20.474 -65.065  16.183  1.00  0.00           H  
ATOM   2895  N   THR A 213     -18.436 -63.791  18.363  1.00  0.00           N  
ATOM   2896  CA  THR A 213     -17.027 -64.062  18.095  1.00  0.00           C  
ATOM   2897  C   THR A 213     -16.395 -64.871  19.223  1.00  0.00           C  
ATOM   2898  O   THR A 213     -15.583 -65.769  18.970  1.00  0.00           O  
ATOM   2899  CB  THR A 213     -16.272 -62.750  17.877  1.00  0.00           C  
ATOM   2900  CG2 THR A 213     -14.779 -63.001  17.712  1.00  0.00           C  
ATOM   2901  OG1 THR A 213     -16.768 -62.108  16.697  1.00  0.00           O  
ATOM   2902  HN  THR A 213     -18.733 -62.843  18.485  1.00  0.00           H  
ATOM   2903  HA  THR A 213     -16.982 -64.661  17.184  1.00  0.00           H  
ATOM   2904  HB  THR A 213     -16.423 -62.126  18.773  1.00  0.00           H  
ATOM   2905  HG1 THR A 213     -16.759 -61.155  16.789  1.00  0.00           H  
ATOM   2906 1HG2 THR A 213     -14.587 -63.720  16.916  1.00  0.00           H  
ATOM   2907 2HG2 THR A 213     -14.318 -63.374  18.627  1.00  0.00           H  
ATOM   2908 3HG2 THR A 213     -14.261 -62.077  17.452  1.00  0.00           H  
ATOM   2909  N   HIS A 214     -16.759 -64.574  20.474  1.00  0.00           N  
ATOM   2910  CA  HIS A 214     -16.229 -65.340  21.598  1.00  0.00           C  
ATOM   2911  C   HIS A 214     -16.692 -66.791  21.556  1.00  0.00           C  
ATOM   2912  O   HIS A 214     -15.938 -67.691  21.944  1.00  0.00           O  
ATOM   2913  CB  HIS A 214     -16.637 -64.695  22.922  1.00  0.00           C  
ATOM   2914  CG  HIS A 214     -16.128 -65.421  24.127  1.00  0.00           C  
ATOM   2915  CD2 HIS A 214     -16.736 -66.294  24.965  1.00  0.00           C  
ATOM   2916  ND1 HIS A 214     -14.833 -65.292  24.582  1.00  0.00           N  
ATOM   2917  CE1 HIS A 214     -14.667 -66.050  25.651  1.00  0.00           C  
ATOM   2918  NE2 HIS A 214     -15.807 -66.669  25.904  1.00  0.00           N  
ATOM   2919  HN  HIS A 214     -17.415 -63.836  20.635  1.00  0.00           H  
ATOM   2920  HA  HIS A 214     -15.141 -65.331  21.503  1.00  0.00           H  
ATOM   2921  HB1 HIS A 214     -17.725 -64.640  22.987  1.00  0.00           H  
ATOM   2922  HB2 HIS A 214     -16.279 -63.666  22.955  1.00  0.00           H  
ATOM   2923  HD1 HIS A 214     -14.133 -64.754  24.158  1.00  0.00           H  
ATOM   2924  HD2 HIS A 214     -17.757 -66.640  24.898  1.00  0.00           H  
ATOM   2925  HE1 HIS A 214     -13.752 -66.158  26.216  1.00  0.00           H  
ATOM   2926  N   LEU A 215     -17.918 -67.039  21.091  1.00  0.00           N  
ATOM   2927  CA  LEU A 215     -18.395 -68.415  20.981  1.00  0.00           C  
ATOM   2928  C   LEU A 215     -17.680 -69.160  19.861  1.00  0.00           C  
ATOM   2929  O   LEU A 215     -17.430 -70.366  19.971  1.00  0.00           O  
ATOM   2930  CB  LEU A 215     -19.907 -68.438  20.757  1.00  0.00           C  
ATOM   2931  CG  LEU A 215     -20.802 -68.671  21.978  1.00  0.00           C  
ATOM   2932  CD1 LEU A 215     -20.702 -67.519  22.964  1.00  0.00           C  
ATOM   2933  CD2 LEU A 215     -22.247 -68.894  21.551  1.00  0.00           C  
ATOM   2934  HN  LEU A 215     -18.532 -66.281  20.867  1.00  0.00           H  
ATOM   2935  HA  LEU A 215     -18.154 -68.925  21.916  1.00  0.00           H  
ATOM   2936  HB1 LEU A 215     -20.146 -69.248  20.063  1.00  0.00           H  
ATOM   2937  HB2 LEU A 215     -20.214 -67.531  20.233  1.00  0.00           H  
ATOM   2938  HG  LEU A 215     -20.456 -69.579  22.475  1.00  0.00           H  
ATOM   2939 1HD1 LEU A 215     -21.100 -66.599  22.538  1.00  0.00           H  
ATOM   2940 2HD1 LEU A 215     -19.669 -67.335  23.259  1.00  0.00           H  
ATOM   2941 3HD1 LEU A 215     -21.268 -67.733  23.870  1.00  0.00           H  
ATOM   2942 1HD2 LEU A 215     -22.327 -69.750  20.879  1.00  0.00           H  
ATOM   2943 2HD2 LEU A 215     -22.644 -68.022  21.030  1.00  0.00           H  
ATOM   2944 3HD2 LEU A 215     -22.885 -69.093  22.412  1.00  0.00           H  
ATOM   2945  N   SER A 216     -17.345 -68.461  18.774  1.00  0.00           N  
ATOM   2946  CA  SER A 216     -16.665 -69.113  17.660  1.00  0.00           C  
ATOM   2947  C   SER A 216     -15.206 -69.407  17.980  1.00  0.00           C  
ATOM   2948  O   SER A 216     -14.645 -70.379  17.461  1.00  0.00           O  
ATOM   2949  CB  SER A 216     -16.766 -68.252  16.401  1.00  0.00           C  
ATOM   2950  OG  SER A 216     -18.091 -68.238  15.897  1.00  0.00           O  
ATOM   2951  HN  SER A 216     -17.617 -67.501  18.721  1.00  0.00           H  
ATOM   2952  HA  SER A 216     -17.160 -70.073  17.488  1.00  0.00           H  
ATOM   2953  HB1 SER A 216     -16.136 -68.680  15.618  1.00  0.00           H  
ATOM   2954  HB2 SER A 216     -16.406 -67.232  16.574  1.00  0.00           H  
ATOM   2955  HG  SER A 216     -18.687 -67.960  16.592  1.00  0.00           H  
ATOM   2956  N   GLN A 217     -14.575 -68.587  18.823  1.00  0.00           N  
ATOM   2957  CA  GLN A 217     -13.179 -68.818  19.177  1.00  0.00           C  
ATOM   2958  C   GLN A 217     -13.003 -70.024  20.090  1.00  0.00           C  
ATOM   2959  O   GLN A 217     -11.879 -70.515  20.234  1.00  0.00           O  
ATOM   2960  CB  GLN A 217     -12.586 -67.572  19.836  1.00  0.00           C  
ATOM   2961  CG  GLN A 217     -12.343 -66.421  18.871  1.00  0.00           C  
ATOM   2962  CD  GLN A 217     -11.713 -65.215  19.541  1.00  0.00           C  
ATOM   2963  NE2 GLN A 217     -11.512 -64.149  18.774  1.00  0.00           N  
ATOM   2964  OE1 GLN A 217     -11.411 -65.241  20.734  1.00  0.00           O  
ATOM   2965  HN  GLN A 217     -15.073 -67.810  19.211  1.00  0.00           H  
ATOM   2966  HA  GLN A 217     -12.641 -69.035  18.252  1.00  0.00           H  
ATOM   2967  HB1 GLN A 217     -11.630 -67.829  20.299  1.00  0.00           H  
ATOM   2968  HB2 GLN A 217     -13.234 -67.248  20.653  1.00  0.00           H  
ATOM   2969  HG1 GLN A 217     -13.275 -66.110  18.403  1.00  0.00           H  
ATOM   2970  HG2 GLN A 217     -11.680 -66.748  18.070  1.00  0.00           H  
ATOM   2971 1HE2 GLN A 217     -11.768 -64.146  17.810  1.00  0.00           H  
ATOM   2972 2HE2 GLN A 217     -11.124 -63.331  19.192  1.00  0.00           H  
ATOM   2973  N   LEU A 218     -14.080 -70.511  20.707  1.00  0.00           N  
ATOM   2974  CA  LEU A 218     -14.027 -71.717  21.523  1.00  0.00           C  
ATOM   2975  C   LEU A 218     -14.692 -72.920  20.874  1.00  0.00           C  
ATOM   2976  O   LEU A 218     -14.280 -74.051  21.137  1.00  0.00           O  
ATOM   2977  CB  LEU A 218     -14.673 -71.465  22.895  1.00  0.00           C  
ATOM   2978  CG  LEU A 218     -16.155 -71.081  22.981  1.00  0.00           C  
ATOM   2979  CD1 LEU A 218     -17.053 -72.307  23.130  1.00  0.00           C  
ATOM   2980  CD2 LEU A 218     -16.385 -70.110  24.128  1.00  0.00           C  
ATOM   2981  HN  LEU A 218     -14.974 -70.089  20.562  1.00  0.00           H  
ATOM   2982  HA  LEU A 218     -12.982 -71.987  21.682  1.00  0.00           H  
ATOM   2983  HB1 LEU A 218     -14.086 -70.665  23.347  1.00  0.00           H  
ATOM   2984  HB2 LEU A 218     -14.492 -72.329  23.537  1.00  0.00           H  
ATOM   2985  HG  LEU A 218     -16.427 -70.558  22.069  1.00  0.00           H  
ATOM   2986 1HD1 LEU A 218     -16.849 -72.844  24.056  1.00  0.00           H  
ATOM   2987 2HD1 LEU A 218     -16.937 -73.014  22.311  1.00  0.00           H  
ATOM   2988 3HD1 LEU A 218     -18.104 -72.018  23.135  1.00  0.00           H  
ATOM   2989 1HD2 LEU A 218     -15.788 -69.205  24.007  1.00  0.00           H  
ATOM   2990 2HD2 LEU A 218     -16.125 -70.558  25.087  1.00  0.00           H  
ATOM   2991 3HD2 LEU A 218     -17.430 -69.802  24.173  1.00  0.00           H  
ATOM   2992  N   GLY A 219     -15.701 -72.706  20.035  1.00  0.00           N  
ATOM   2993  CA  GLY A 219     -16.393 -73.798  19.376  1.00  0.00           C  
ATOM   2994  C   GLY A 219     -17.901 -73.634  19.375  1.00  0.00           C  
ATOM   2995 1OCT GLY A 219     -18.558 -73.831  20.396  1.00  0.00           O  
ATOM   2996 2OCT GLY A 219     -18.499 -73.300  18.353  1.00 20.00           O1-
ATOM   2997  HN  GLY A 219     -16.149 -71.820  19.923  1.00  0.00           H  
ATOM   2998  HA1 GLY A 219     -16.147 -74.746  19.858  1.00  0.00           H  
ATOM   2999  HA2 GLY A 219     -16.020 -73.829  18.353  1.00  0.00           H  
TER   
HETATM 3000  H   ZWY     0     -23.531 -43.647  24.456  0.00  0.00      A    H  
HETATM 3001  H   ZWY     0     -22.999 -43.798  26.148  0.00  0.00      A    H  
HETATM 3002  H   ZWY     0     -24.161 -44.964  25.474  0.00  0.00      A    H  
HETATM 3003  H   ZWY     0     -19.173 -42.835  24.525  0.00  0.00      A    H  
HETATM 3004  H   ZWY     0     -21.208 -43.213  26.847  0.00  0.00      A    H  
HETATM 3005  H   ZWY     0     -19.509 -43.752  26.687  0.00  0.00      A    H  
HETATM 3006  H   ZWY     0     -21.104 -45.547  26.798  0.00  0.00      A    H  
HETATM 3007  H   ZWY     0     -19.904 -45.478  25.401  0.00  0.00      A    H  
HETATM 3008  C   ZWY     0     -23.289 -44.349  25.254  0.00  0.00      A    C  
HETATM 3009  C   ZWY     0     -22.002 -45.348  24.760  0.00  0.00      A    C  
HETATM 3010  C   ZWY     0     -20.846 -45.120  25.799  0.00  0.00      A    C  
HETATM 3011  C   ZWY     0     -20.466 -43.680  26.169  0.00  0.00      A    C  
HETATM 3012  C   ZWY     0     -20.164 -42.642  24.936  0.00  0.00      A    C  
HETATM 3013  C   ZWY     0     -21.252 -42.927  23.894  0.00  0.00      A    C  
HETATM 3014  C   ZWY     0     -21.383 -44.467  23.628  0.00  0.00      A    C  
HETATM 3015  C   ZWY     0     -22.203 -44.766  22.367  0.00  0.00      A    C  
HETATM 3016  C   ZWY     0     -22.813 -46.158  22.494  0.00  0.00      A    C  
HETATM 3017  C   ZWY     0     -22.922 -46.314  23.993  0.00  0.00      A    C  
HETATM 3018  C   ZWY     0     -20.938 -42.138  22.605  0.00  0.00      A    C  
HETATM 3019  C   ZWY     0     -20.216 -40.831  22.814  0.00  0.00      A    C  
HETATM 3020  C   ZWY     0     -19.840 -40.353  24.014  0.00  0.00      A    C  
HETATM 3021  C   ZWY     0     -19.895 -41.172  25.282  0.00  0.00      A    C  
HETATM 3022  C   ZWY     0     -18.564 -41.141  26.073  0.00  0.00      A    C  
HETATM 3023  C   ZWY     0     -17.978 -39.744  26.263  0.00  0.00      A    C  
HETATM 3024  C   ZWY     0     -17.810 -39.069  24.909  0.00  0.00      A    C  
HETATM 3025  C   ZWY     0     -19.146 -39.026  24.178  0.00  0.00      A    C  
HETATM 3026  C   ZWY     0     -21.033 -40.622  26.158  0.00  0.00      A    C  
HETATM 3027  O   ZWY     0     -23.625 -47.123  24.519  0.00  0.00      A    O  
HETATM 3028  O   ZWY     0     -17.354 -37.737  25.112  0.00  0.00      A    O  
HETATM 3029  O   ZWY     0     -15.855 -35.956  25.142  0.00  0.00      A    O  
HETATM 3030  O   ZWY     0     -15.078 -38.219  24.963  0.00  0.00      A    O1-
HETATM 3031  O   ZWY     0     -16.253 -37.204  23.129  0.00  0.00      A    O1-
HETATM 3032  S   ZWY     0     -16.015 -37.235  24.533  0.00  0.00      A    S  
HETATM 3033  H   ZWY     0     -22.194 -42.535  24.272  0.00  0.00      A    H  
HETATM 3034  H   ZWY     0     -20.382 -44.853  23.424  0.00  0.00      A    H  
HETATM 3035  H   ZWY     0     -21.558 -44.711  21.494  0.00  0.00      A    H  
HETATM 3036  H   ZWY     0     -23.003 -44.033  22.255  0.00  0.00      A    H  
HETATM 3037  H   ZWY     0     -22.149 -46.930  22.106  0.00  0.00      A    H  
HETATM 3038  H   ZWY     0     -23.792 -46.253  22.026  0.00  0.00      A    H  
HETATM 3039  H   ZWY     0     -20.340 -42.747  21.945  0.00  0.00      A    H  
HETATM 3040  H   ZWY     0     -21.864 -41.946  22.061  0.00  0.00      A    H  
HETATM 3041  H   ZWY     0     -20.039 -40.259  21.922  0.00  0.00      A    H  
HETATM 3042  H   ZWY     0     -18.686 -41.628  27.042  0.00  0.00      A    H  
HETATM 3043  H   ZWY     0     -17.822 -41.724  25.539  0.00  0.00      A    H  
HETATM 3044  H   ZWY     0     -17.010 -39.810  26.762  0.00  0.00      A    H  
HETATM 3045  H   ZWY     0     -18.622 -39.146  26.905  0.00  0.00      A    H  
HETATM 3046  H   ZWY     0     -17.079 -39.598  24.307  0.00  0.00      A    H  
HETATM 3047  H   ZWY     0     -19.005 -38.545  23.210  0.00  0.00      A    H  
HETATM 3048  H   ZWY     0     -19.800 -38.408  24.774  0.00  0.00      A    H  
HETATM 3049  H   ZWY     0     -21.122 -41.182  27.089  0.00  0.00      A    H  
HETATM 3050  H   ZWY     0     -21.993 -40.681  25.645  0.00  0.00      A    H  
HETATM 3051  H   ZWY     0     -20.873 -39.578  26.412  0.00  0.00      A    H  
CONECT 3000 3008
CONECT 3001 3008
CONECT 3002 3008
CONECT 3003 3012
CONECT 3004 3011
CONECT 3005 3011
CONECT 3006 3010
CONECT 3007 3010
CONECT 3008 3000 3001 3002 3009
CONECT 3009 3008 3010 3014 3017
CONECT 3010 3006 3007 3009 3011
CONECT 3011 3004 3005 3010 3012
CONECT 3012 3003 3011 3013 3021
CONECT 3013 3012 3014 3018 3033
CONECT 3014 3009 3013 3015 3034
CONECT 3015 3014 3016 3035 3036
CONECT 3016 3015 3017 3037 3038
CONECT 3017 3009 3016 3027
CONECT 3018 3013 3019 3039 3040
CONECT 3019 3018 3020 3041
CONECT 3020 3019 3021 3025
CONECT 3021 3012 3020 3022 3026
CONECT 3022 3021 3023 3042 3043
CONECT 3023 3022 3024 3044 3045
CONECT 3024 3023 3025 3028 3046
CONECT 3025 3020 3024 3047 3048
CONECT 3026 3021 3049 3050 3051
CONECT 3027 3017
CONECT 3028 3024 3032
CONECT 3029 3032
CONECT 3030 3032
CONECT 3031 3032
CONECT 3032 3028 3029 3030 3031
CONECT 3033 3013
CONECT 3034 3014
CONECT 3035 3015
CONECT 3036 3015
CONECT 3037 3016
CONECT 3038 3016
CONECT 3039 3018
CONECT 3040 3018
CONECT 3041 3019
CONECT 3042 3022
CONECT 3043 3022
CONECT 3044 3023
CONECT 3045 3023
CONECT 3046 3024
CONECT 3047 3025
CONECT 3048 3025
CONECT 3049 3026
CONECT 3050 3026
CONECT 3051 3026
END
