# Supplementary material for: Insight into binding of endogenous neurosteroid ligands to the sigma-1 receptor
Source: Nat Commun. 2024 Jul 4;15:5619. doi: 10.1038/s41467-024-49894-7 (PMC11224282; doi:10.1038/s41467-024-49894-7)
Supplement: Supplementary file 7 — Supplementary Data 4 [file 41467_2024_49894_MOESM7_ESM.zip › Supplementary Data 4. binding-energy_8WWB-2water-DHEAS.pdb]

CRYST1  160.706  160.706  160.706  90.00  90.00  90.00 I432          1
ATOM      1  N   SER A  28     -13.864 -54.114  38.222  1.00 96.83           N  
ATOM      2  CA  SER A  28     -14.478 -54.520  36.967  1.00 97.05           C  
ATOM      3  C   SER A  28     -13.500 -55.330  36.121  1.00 98.69           C  
ATOM      4  O   SER A  28     -12.288 -55.346  36.358  1.00 98.10           O  
ATOM      5  CB  SER A  28     -14.954 -53.299  36.182  1.00 96.15           C  
ATOM      6  OG  SER A  28     -15.272 -53.647  34.846  1.00 97.81           O  
ATOM      7  HN  SER A  28     -13.669 -53.077  38.397  1.00 97.44           H  
ATOM      8  HA  SER A  28     -15.342 -55.146  37.191  1.00 97.44           H  
ATOM      9  HB1 SER A  28     -15.841 -52.889  36.664  1.00 97.44           H  
ATOM     10  HB2 SER A  28     -14.163 -52.549  36.176  1.00 97.44           H  
ATOM     11  HG  SER A  28     -14.420 -54.039  34.374  1.00 97.44           H  
ATOM     12  N   SER A  29     -14.046 -56.006  35.114  1.00103.12           N  
ATOM     13  CA  SER A  29     -13.232 -56.812  34.219  1.00106.20           C  
ATOM     14  C   SER A  29     -12.363 -55.922  33.334  1.00106.85           C  
ATOM     15  O   SER A  29     -12.648 -54.741  33.117  1.00105.52           O  
ATOM     16  CB  SER A  29     -14.117 -57.710  33.354  1.00108.44           C  
ATOM     17  OG  SER A  29     -13.337 -58.479  32.455  1.00109.53           O  
ATOM     18  HN  SER A  29     -15.104 -55.956  34.960  1.00106.61           H  
ATOM     19  HA  SER A  29     -12.579 -57.445  34.820  1.00106.61           H  
ATOM     20  HB1 SER A  29     -14.682 -58.382  34.000  1.00106.61           H  
ATOM     21  HB2 SER A  29     -14.807 -57.088  32.784  1.00106.61           H  
ATOM     22  HG  SER A  29     -12.793 -57.838  31.826  1.00106.61           H  
ATOM     23  N   LYS A  30     -11.282 -56.510  32.818  1.00110.64           N  
ATOM     24  CA  LYS A  30     -10.326 -55.796  31.979  1.00109.93           C  
ATOM     25  C   LYS A  30      -9.824 -56.709  30.857  1.00110.44           C  
ATOM     26  O   LYS A  30      -8.637 -56.992  30.723  1.00110.34           O  
ATOM     27  CB  LYS A  30      -9.164 -55.258  32.814  1.00109.12           C  
ATOM     28  CG  LYS A  30      -9.534 -54.105  33.736  1.00109.95           C  
ATOM     29  CD  LYS A  30      -8.331 -53.612  34.523  1.00111.52           C  
ATOM     30  CE  LYS A  30      -7.794 -54.692  35.447  1.00114.85           C  
ATOM     31  NZ  LYS A  30      -6.641 -54.209  36.256  1.00118.37           N1+
ATOM     32  HN  LYS A  30     -11.110 -57.545  33.028  1.00111.68           H  
ATOM     33  HA  LYS A  30     -10.839 -54.949  31.524  1.00111.68           H  
ATOM     34  HB1 LYS A  30      -8.778 -56.073  33.426  1.00111.68           H  
ATOM     35  HB2 LYS A  30      -8.386 -54.914  32.133  1.00111.68           H  
ATOM     36  HG1 LYS A  30      -9.925 -53.283  33.136  1.00111.68           H  
ATOM     37  HG2 LYS A  30     -10.300 -54.442  34.434  1.00111.68           H  
ATOM     38  HD1 LYS A  30      -7.546 -53.320  33.825  1.00111.68           H  
ATOM     39  HD2 LYS A  30      -8.627 -52.749  35.120  1.00111.68           H  
ATOM     40  HE1 LYS A  30      -8.590 -55.006  36.122  1.00111.68           H  
ATOM     41  HE2 LYS A  30      -7.471 -55.541  34.845  1.00111.68           H  
ATOM     42  HZ1 LYS A  30      -6.295 -54.998  36.891  1.00111.68           H  
ATOM     43  HZ2 LYS A  30      -6.949 -53.378  36.856  1.00111.68           H  
ATOM     44  HZ3 LYS A  30      -5.850 -53.903  35.603  1.00111.68           H  
ATOM     45  N   SER A  31     -10.750 -57.186  30.028  1.00113.92           N  
ATOM     46  CA  SER A  31     -10.407 -57.937  28.826  1.00111.42           C  
ATOM     47  C   SER A  31     -10.337 -56.963  27.657  1.00100.90           C  
ATOM     48  O   SER A  31     -11.335 -56.313  27.327  1.00101.41           O  
ATOM     49  CB  SER A  31     -11.433 -59.036  28.556  1.00122.37           C  
ATOM     50  OG  SER A  31     -11.566 -59.897  29.674  1.00130.22           O  
ATOM     51  HN  SER A  31     -11.782 -57.012  30.251  1.00113.37           H  
ATOM     52  HA  SER A  31      -9.427 -58.395  28.963  1.00113.37           H  
ATOM     53  HB1 SER A  31     -12.399 -58.577  28.344  1.00113.37           H  
ATOM     54  HB2 SER A  31     -11.110 -59.620  27.694  1.00113.37           H  
ATOM     55  HG  SER A  31     -10.640 -60.347  29.882  1.00113.37           H  
ATOM     56  N   TYR A  32      -9.166 -56.861  27.032  1.00 89.67           N  
ATOM     57  CA  TYR A  32      -8.888 -55.802  26.069  1.00 83.46           C  
ATOM     58  C   TYR A  32      -8.533 -56.395  24.714  1.00 76.94           C  
ATOM     59  O   TYR A  32      -7.593 -57.189  24.603  1.00 76.95           O  
ATOM     60  CB  TYR A  32      -7.764 -54.898  26.576  1.00 81.00           C  
ATOM     61  CG  TYR A  32      -8.143 -54.134  27.824  1.00 77.88           C  
ATOM     62  CD1 TYR A  32      -9.454 -53.730  28.037  1.00 74.23           C  
ATOM     63  CD2 TYR A  32      -7.197 -53.828  28.793  1.00 80.93           C  
ATOM     64  CE1 TYR A  32      -9.813 -53.036  29.175  1.00 78.24           C  
ATOM     65  CE2 TYR A  32      -7.547 -53.132  29.937  1.00 81.05           C  
ATOM     66  CZ  TYR A  32      -8.857 -52.740  30.122  1.00 81.47           C  
ATOM     67  OH  TYR A  32      -9.214 -52.047  31.256  1.00 85.60           O  
ATOM     68  HN  TYR A  32      -8.403 -57.581  27.244  1.00 80.62           H  
ATOM     69  HA  TYR A  32      -9.788 -55.198  25.954  1.00 80.62           H  
ATOM     70  HB1 TYR A  32      -6.894 -55.516  26.797  1.00 80.62           H  
ATOM     71  HB2 TYR A  32      -7.513 -54.183  25.793  1.00 80.62           H  
ATOM     72  HD1 TYR A  32     -10.214 -53.965  27.292  1.00 80.62           H  
ATOM     73  HD2 TYR A  32      -6.163 -54.141  28.651  1.00 80.62           H  
ATOM     74  HE1 TYR A  32     -10.847 -52.724  29.324  1.00 80.62           H  
ATOM     75  HE2 TYR A  32      -6.793 -52.895  30.687  1.00 80.62           H  
ATOM     76  HH  TYR A  32      -9.606 -51.111  30.986  1.00 80.62           H  
ATOM     77  N   VAL A  33      -9.287 -56.003  23.690  1.00 73.79           N  
ATOM     78  CA  VAL A  33      -8.971 -56.355  22.309  1.00 68.40           C  
ATOM     79  C   VAL A  33      -8.003 -55.352  21.696  1.00 65.89           C  
ATOM     80  O   VAL A  33      -7.083 -55.732  20.967  1.00 69.44           O  
ATOM     81  CB  VAL A  33     -10.275 -56.455  21.487  1.00 63.59           C  
ATOM     82  CG1 VAL A  33      -9.971 -56.576  20.001  1.00 63.91           C  
ATOM     83  CG2 VAL A  33     -11.115 -57.634  21.958  1.00 56.83           C  
ATOM     84  HN  VAL A  33     -10.155 -55.409  23.886  1.00 65.98           H  
ATOM     85  HA  VAL A  33      -8.492 -57.334  22.308  1.00 65.98           H  
ATOM     86  HB  VAL A  33     -10.849 -55.542  21.645  1.00 65.98           H  
ATOM     87 1HG1 VAL A  33     -10.905 -56.645  19.443  1.00 65.98           H  
ATOM     88 2HG1 VAL A  33      -9.375 -57.471  19.823  1.00 65.98           H  
ATOM     89 3HG1 VAL A  33      -9.415 -55.699  19.671  1.00 65.98           H  
ATOM     90 1HG2 VAL A  33     -12.029 -57.688  21.367  1.00 65.98           H  
ATOM     91 2HG2 VAL A  33     -11.370 -57.502  23.010  1.00 65.98           H  
ATOM     92 3HG2 VAL A  33     -10.548 -58.557  21.835  1.00 65.98           H  
ATOM     93  N   PHE A  34      -8.189 -54.072  21.995  1.00 66.22           N  
ATOM     94  CA  PHE A  34      -7.368 -52.992  21.473  1.00 62.44           C  
ATOM     95  C   PHE A  34      -6.495 -52.415  22.581  1.00 67.95           C  
ATOM     96  O   PHE A  34      -6.603 -52.782  23.754  1.00 70.58           O  
ATOM     97  CB  PHE A  34      -8.239 -51.879  20.871  1.00 55.99           C  
ATOM     98  CG  PHE A  34      -9.318 -52.371  19.943  1.00 54.08           C  
ATOM     99  CD1 PHE A  34     -10.538 -52.796  20.440  1.00 59.00           C  
ATOM    100  CD2 PHE A  34      -9.119 -52.386  18.573  1.00 54.80           C  
ATOM    101  CE1 PHE A  34     -11.532 -53.244  19.590  1.00 63.70           C  
ATOM    102  CE2 PHE A  34     -10.110 -52.830  17.719  1.00 56.48           C  
ATOM    103  CZ  PHE A  34     -11.317 -53.260  18.228  1.00 60.46           C  
ATOM    104  HN  PHE A  34      -8.990 -53.821  22.659  1.00 61.06           H  
ATOM    105  HA  PHE A  34      -6.722 -53.391  20.691  1.00 61.06           H  
ATOM    106  HB1 PHE A  34      -8.713 -51.337  21.689  1.00 61.06           H  
ATOM    107  HB2 PHE A  34      -7.591 -51.203  20.313  1.00 61.06           H  
ATOM    108  HD1 PHE A  34     -10.717 -52.777  21.515  1.00 61.06           H  
ATOM    109  HD2 PHE A  34      -8.169 -52.043  18.163  1.00 61.06           H  
ATOM    110  HE1 PHE A  34     -12.485 -53.584  19.996  1.00 61.06           H  
ATOM    111  HE2 PHE A  34      -9.938 -52.840  16.643  1.00 61.06           H  
ATOM    112  HZ  PHE A  34     -12.099 -53.612  17.555  1.00 61.06           H  
ATOM    113  N   ASN A  35      -5.614 -51.502  22.182  1.00 71.83           N  
ATOM    114  CA  ASN A  35      -4.916 -50.623  23.106  1.00 73.78           C  
ATOM    115  C   ASN A  35      -4.945 -49.221  22.519  1.00 74.23           C  
ATOM    116  O   ASN A  35      -4.970 -49.049  21.298  1.00 71.72           O  
ATOM    117  CB  ASN A  35      -3.474 -51.084  23.373  1.00 75.79           C  
ATOM    118  CG  ASN A  35      -2.633 -51.133  22.117  1.00 78.04           C  
ATOM    119  ND2 ASN A  35      -2.661 -52.269  21.431  1.00 80.20           N  
ATOM    120  OD1 ASN A  35      -1.960 -50.163  21.770  1.00 79.04           O  
ATOM    121  HN  ASN A  35      -5.410 -51.410  21.136  1.00 75.58           H  
ATOM    122  HA  ASN A  35      -5.458 -50.614  24.052  1.00 75.58           H  
ATOM    123  HB1 ASN A  35      -3.011 -50.391  24.075  1.00 75.58           H  
ATOM    124  HB2 ASN A  35      -3.503 -52.081  23.812  1.00 75.58           H  
ATOM    125 1HD2 ASN A  35      -3.257 -53.088  21.776  1.00 75.58           H  
ATOM    126 2HD2 ASN A  35      -2.087 -52.366  20.533  1.00 75.58           H  
ATOM    127  N   ARG A  36      -4.961 -48.216  23.399  1.00 82.78           N  
ATOM    128  CA  ARG A  36      -5.236 -46.855  22.946  1.00 84.21           C  
ATOM    129  C   ARG A  36      -4.147 -46.321  22.021  1.00 85.23           C  
ATOM    130  O   ARG A  36      -4.440 -45.515  21.131  1.00 87.93           O  
ATOM    131  CB  ARG A  36      -5.427 -45.925  24.144  1.00 90.57           C  
ATOM    132  CG  ARG A  36      -4.292 -45.933  25.148  1.00 98.30           C  
ATOM    133  CD  ARG A  36      -4.555 -44.921  26.251  1.00104.71           C  
ATOM    134  NE  ARG A  36      -3.590 -45.021  27.342  1.00110.85           N1+
ATOM    135  CZ  ARG A  36      -2.439 -44.359  27.384  1.00115.19           C  
ATOM    136  NH1 ARG A  36      -1.625 -44.510  28.420  1.00121.52           N1+
ATOM    137  NH2 ARG A  36      -2.100 -43.549  26.391  1.00113.79           N  
ATOM    138  HN  ARG A  36      -4.773 -48.408  24.435  1.00 99.55           H  
ATOM    139  HA  ARG A  36      -6.171 -46.873  22.385  1.00 99.55           H  
ATOM    140  HB1 ARG A  36      -5.539 -44.908  23.768  1.00 99.55           H  
ATOM    141  HB2 ARG A  36      -6.338 -46.224  24.662  1.00 99.55           H  
ATOM    142  HG1 ARG A  36      -4.207 -46.928  25.586  1.00 99.55           H  
ATOM    143  HG2 ARG A  36      -3.362 -45.678  24.641  1.00 99.55           H  
ATOM    144  HD1 ARG A  36      -4.500 -43.919  25.826  1.00 99.55           H  
ATOM    145  HD2 ARG A  36      -5.554 -45.092  26.651  1.00 99.55           H  
ATOM    146  HE  ARG A  36      -3.825 -45.669  28.160  1.00 99.55           H  
ATOM    147 1HH1 ARG A  36      -1.895 -45.165  29.222  1.00 99.55           H  
ATOM    148 2HH1 ARG A  36      -0.698 -43.977  28.454  1.00 99.55           H  
ATOM    149 1HH2 ARG A  36      -2.754 -43.427  25.553  1.00 99.55           H  
ATOM    150 2HH2 ARG A  36      -1.172 -43.017  26.427  1.00 99.55           H  
ATOM    151  N   GLU A  37      -2.896 -46.752  22.206  1.00 80.63           N  
ATOM    152  CA  GLU A  37      -1.839 -46.326  21.294  1.00 83.28           C  
ATOM    153  C   GLU A  37      -2.082 -46.851  19.887  1.00 85.55           C  
ATOM    154  O   GLU A  37      -1.757 -46.174  18.905  1.00 86.80           O  
ATOM    155  CB  GLU A  37      -0.471 -46.786  21.801  1.00 86.00           C  
ATOM    156  CG  GLU A  37      -0.034 -46.154  23.113  1.00 92.22           C  
ATOM    157  CD  GLU A  37      -0.697 -46.788  24.318  1.00101.85           C  
ATOM    158  OE1 GLU A  37      -1.247 -47.902  24.178  1.00103.76           O  
ATOM    159  OE2 GLU A  37      -0.671 -46.171  25.404  1.00105.90           O1-
ATOM    160  HN  GLU A  37      -2.670 -47.408  23.021  1.00 91.78           H  
ATOM    161  HA  GLU A  37      -1.840 -45.237  21.256  1.00 91.78           H  
ATOM    162  HB1 GLU A  37      -0.506 -47.867  21.940  1.00 91.78           H  
ATOM    163  HB2 GLU A  37       0.272 -46.541  21.042  1.00 91.78           H  
ATOM    164  HG1 GLU A  37       1.046 -46.265  23.211  1.00 91.78           H  
ATOM    165  HG2 GLU A  37      -0.290 -45.095  23.092  1.00 91.78           H  
ATOM    166  N   GLU A  38      -2.655 -48.051  19.772  1.00 80.12           N  
ATOM    167  CA  GLU A  38      -2.966 -48.609  18.460  1.00 72.00           C  
ATOM    168  C   GLU A  38      -3.988 -47.749  17.727  1.00 67.11           C  
ATOM    169  O   GLU A  38      -3.799 -47.397  16.557  1.00 67.25           O  
ATOM    170  CB  GLU A  38      -3.475 -50.041  18.619  1.00 74.02           C  
ATOM    171  CG  GLU A  38      -4.139 -50.618  17.383  1.00 81.62           C  
ATOM    172  CD  GLU A  38      -4.893 -51.899  17.683  1.00 85.38           C  
ATOM    173  OE1 GLU A  38      -4.907 -52.318  18.860  1.00 86.68           O  
ATOM    174  OE2 GLU A  38      -5.474 -52.484  16.746  1.00 86.84           O1-
ATOM    175  HN  GLU A  38      -2.889 -48.611  20.653  1.00 77.89           H  
ATOM    176  HA  GLU A  38      -2.050 -48.633  17.870  1.00 77.89           H  
ATOM    177  HB1 GLU A  38      -2.627 -50.676  18.877  1.00 77.89           H  
ATOM    178  HB2 GLU A  38      -4.201 -50.055  19.432  1.00 77.89           H  
ATOM    179  HG1 GLU A  38      -4.839 -49.883  16.986  1.00 77.89           H  
ATOM    180  HG2 GLU A  38      -3.371 -50.829  16.638  1.00 77.89           H  
ATOM    181  N   ILE A  39      -5.083 -47.399  18.406  1.00 63.79           N  
ATOM    182  CA  ILE A  39      -6.120 -46.583  17.783  1.00 61.12           C  
ATOM    183  C   ILE A  39      -5.598 -45.180  17.493  1.00 62.01           C  
ATOM    184  O   ILE A  39      -5.904 -44.593  16.448  1.00 61.45           O  
ATOM    185  CB  ILE A  39      -7.373 -46.545  18.678  1.00 61.51           C  
ATOM    186  CG1 ILE A  39      -7.874 -47.962  18.966  1.00 61.06           C  
ATOM    187  CG2 ILE A  39      -8.472 -45.717  18.030  1.00 54.59           C  
ATOM    188  CD1 ILE A  39      -8.322 -48.703  17.740  1.00 60.82           C  
ATOM    189  HN  ILE A  39      -5.202 -47.721  19.420  1.00 60.79           H  
ATOM    190  HA  ILE A  39      -6.393 -47.047  16.835  1.00 60.79           H  
ATOM    191  HB  ILE A  39      -7.104 -46.077  19.625  1.00 60.79           H  
ATOM    192 1HG1 ILE A  39      -7.065 -48.525  19.432  1.00 60.79           H  
ATOM    193 2HG1 ILE A  39      -8.716 -47.896  19.655  1.00 60.79           H  
ATOM    194 1HG2 ILE A  39      -9.348 -45.703  18.679  1.00 60.79           H  
ATOM    195 2HG2 ILE A  39      -8.739 -46.156  17.069  1.00 60.79           H  
ATOM    196 3HG2 ILE A  39      -8.118 -44.698  17.877  1.00 60.79           H  
ATOM    197 1HD1 ILE A  39      -8.664 -49.699  18.021  1.00 60.79           H  
ATOM    198 2HD1 ILE A  39      -7.489 -48.789  17.042  1.00 60.79           H  
ATOM    199 3HD1 ILE A  39      -9.139 -48.160  17.265  1.00 60.79           H  
ATOM    200  N   ALA A  40      -4.796 -44.625  18.406  1.00 62.87           N  
ATOM    201  CA  ALA A  40      -4.320 -43.255  18.239  1.00 61.27           C  
ATOM    202  C   ALA A  40      -3.363 -43.133  17.060  1.00 60.53           C  
ATOM    203  O   ALA A  40      -3.444 -42.170  16.289  1.00 57.72           O  
ATOM    204  CB  ALA A  40      -3.651 -42.768  19.524  1.00 58.60           C  
ATOM    205  HN  ALA A  40      -4.500 -45.189  19.266  1.00 60.20           H  
ATOM    206  HA  ALA A  40      -5.182 -42.618  18.043  1.00 60.20           H  
ATOM    207  HB1 ALA A  40      -3.300 -41.745  19.387  1.00 60.20           H  
ATOM    208  HB2 ALA A  40      -2.805 -43.413  19.761  1.00 60.20           H  
ATOM    209  HB3 ALA A  40      -4.370 -42.798  20.343  1.00 60.20           H  
ATOM    210  N   ARG A  41      -2.446 -44.092  16.906  1.00 62.98           N  
ATOM    211  CA  ARG A  41      -1.523 -44.047  15.775  1.00 58.97           C  
ATOM    212  C   ARG A  41      -2.256 -44.248  14.455  1.00 55.71           C  
ATOM    213  O   ARG A  41      -1.918 -43.615  13.448  1.00 57.66           O  
ATOM    214  CB  ARG A  41      -0.425 -45.099  15.940  1.00 57.38           C  
ATOM    215  CG  ARG A  41       0.509 -44.858  17.112  1.00 63.09           C  
ATOM    216  CD  ARG A  41       1.777 -45.690  16.984  1.00 73.39           C  
ATOM    217  NE  ARG A  41       1.495 -47.104  16.754  1.00 78.70           N1+
ATOM    218  CZ  ARG A  41       1.345 -48.004  17.721  1.00 86.84           C  
ATOM    219  NH1 ARG A  41       1.446 -47.639  18.992  1.00 88.71           N1+
ATOM    220  NH2 ARG A  41       1.091 -49.270  17.418  1.00 89.73           N  
ATOM    221  HN  ARG A  41      -2.388 -44.894  17.612  1.00 70.29           H  
ATOM    222  HA  ARG A  41      -1.053 -43.064  15.758  1.00 70.29           H  
ATOM    223  HB1 ARG A  41      -0.902 -46.069  16.079  1.00 70.29           H  
ATOM    224  HB2 ARG A  41       0.171 -45.114  15.028  1.00 70.29           H  
ATOM    225  HG1 ARG A  41       0.778 -43.802  17.141  1.00 70.29           H  
ATOM    226  HG2 ARG A  41      -0.002 -45.129  18.036  1.00 70.29           H  
ATOM    227  HD1 ARG A  41       2.362 -45.309  16.147  1.00 70.29           H  
ATOM    228  HD2 ARG A  41       2.353 -45.593  17.904  1.00 70.29           H  
ATOM    229  HE  ARG A  41       1.403 -47.438  15.741  1.00 70.29           H  
ATOM    230 1HH1 ARG A  41       1.649 -46.618  19.241  1.00 70.29           H  
ATOM    231 2HH1 ARG A  41       1.325 -48.365  19.768  1.00 70.29           H  
ATOM    232 1HH2 ARG A  41       1.006 -49.568  16.394  1.00 70.29           H  
ATOM    233 2HH2 ARG A  41       0.971 -49.993  18.198  1.00 70.29           H  
ATOM    234  N   LEU A  42      -3.264 -45.122  14.439  1.00 56.58           N  
ATOM    235  CA  LEU A  42      -4.012 -45.366  13.210  1.00 55.21           C  
ATOM    236  C   LEU A  42      -4.800 -44.133  12.789  1.00 54.66           C  
ATOM    237  O   LEU A  42      -4.906 -43.833  11.594  1.00 60.20           O  
ATOM    238  CB  LEU A  42      -4.945 -46.562  13.390  1.00 49.85           C  
ATOM    239  CG  LEU A  42      -5.819 -46.911  12.186  1.00 51.89           C  
ATOM    240  CD1 LEU A  42      -4.952 -47.171  10.965  1.00 54.26           C  
ATOM    241  CD2 LEU A  42      -6.704 -48.111  12.490  1.00 51.29           C  
ATOM    242  HN  LEU A  42      -3.526 -45.648  15.333  1.00 54.24           H  
ATOM    243  HA  LEU A  42      -3.301 -45.604  12.419  1.00 54.24           H  
ATOM    244  HB1 LEU A  42      -4.331 -47.433  13.621  1.00 54.24           H  
ATOM    245  HB2 LEU A  42      -5.605 -46.348  14.231  1.00 54.24           H  
ATOM    246  HG  LEU A  42      -6.462 -46.058  11.972  1.00 54.24           H  
ATOM    247 1HD1 LEU A  42      -5.587 -47.419  10.114  1.00 54.24           H  
ATOM    248 2HD1 LEU A  42      -4.277 -48.003  11.168  1.00 54.24           H  
ATOM    249 3HD1 LEU A  42      -4.370 -46.279  10.736  1.00 54.24           H  
ATOM    250 1HD2 LEU A  42      -7.317 -48.341  11.619  1.00 54.24           H  
ATOM    251 2HD2 LEU A  42      -7.350 -47.881  13.338  1.00 54.24           H  
ATOM    252 3HD2 LEU A  42      -6.080 -48.971  12.732  1.00 54.24           H  
ATOM    253  N   ALA A  43      -5.362 -43.407  13.757  1.00 50.39           N  
ATOM    254  CA  ALA A  43      -6.098 -42.192  13.429  1.00 52.85           C  
ATOM    255  C   ALA A  43      -5.151 -41.053  13.075  1.00 56.25           C  
ATOM    256  O   ALA A  43      -5.441 -40.255  12.175  1.00 55.86           O  
ATOM    257  CB  ALA A  43      -7.003 -41.797  14.594  1.00 48.97           C  
ATOM    258  HN  ALA A  43      -5.272 -43.717  14.777  1.00 52.86           H  
ATOM    259  HA  ALA A  43      -6.726 -42.396  12.562  1.00 52.86           H  
ATOM    260  HB1 ALA A  43      -7.548 -40.888  14.339  1.00 52.86           H  
ATOM    261  HB2 ALA A  43      -6.396 -41.619  15.482  1.00 52.86           H  
ATOM    262  HB3 ALA A  43      -7.711 -42.601  14.794  1.00 52.86           H  
ATOM    263  N   LYS A  44      -4.013 -40.961  13.768  1.00 58.85           N  
ATOM    264  CA  LYS A  44      -3.062 -39.891  13.486  1.00 58.69           C  
ATOM    265  C   LYS A  44      -2.440 -40.042  12.104  1.00 62.38           C  
ATOM    266  O   LYS A  44      -2.117 -39.037  11.460  1.00 74.48           O  
ATOM    267  CB  LYS A  44      -1.977 -39.853  14.563  1.00 55.09           C  
ATOM    268  CG  LYS A  44      -0.963 -38.730  14.394  1.00 58.35           C  
ATOM    269  CD  LYS A  44       0.009 -38.679  15.559  1.00 63.65           C  
ATOM    270  CE  LYS A  44       1.111 -37.659  15.318  1.00 64.82           C  
ATOM    271  NZ  LYS A  44       0.580 -36.284  15.107  1.00 68.87           N1+
ATOM    272  HN  LYS A  44      -3.797 -41.676  14.534  1.00 62.80           H  
ATOM    273  HA  LYS A  44      -3.600 -38.943  13.514  1.00 62.80           H  
ATOM    274  HB1 LYS A  44      -2.462 -39.731  15.531  1.00 62.80           H  
ATOM    275  HB2 LYS A  44      -1.441 -40.802  14.541  1.00 62.80           H  
ATOM    276  HG1 LYS A  44      -0.404 -38.894  13.473  1.00 62.80           H  
ATOM    277  HG2 LYS A  44      -1.494 -37.780  14.334  1.00 62.80           H  
ATOM    278  HD1 LYS A  44      -0.535 -38.406  16.463  1.00 62.80           H  
ATOM    279  HD2 LYS A  44       0.459 -39.663  15.689  1.00 62.80           H  
ATOM    280  HE1 LYS A  44       1.773 -37.649  16.184  1.00 62.80           H  
ATOM    281  HE2 LYS A  44       1.674 -37.956  14.433  1.00 62.80           H  
ATOM    282  HZ1 LYS A  44       1.393 -35.608  14.943  1.00 62.80           H  
ATOM    283  HZ2 LYS A  44       0.031 -35.977  15.972  1.00 62.80           H  
ATOM    284  HZ3 LYS A  44      -0.066 -36.278  14.254  1.00 62.80           H  
ATOM    285  N   GLU A  45      -2.268 -41.279  11.630  1.00 61.00           N  
ATOM    286  CA  GLU A  45      -1.712 -41.484  10.296  1.00 64.70           C  
ATOM    287  C   GLU A  45      -2.606 -40.874   9.225  1.00 62.21           C  
ATOM    288  O   GLU A  45      -2.116 -40.263   8.268  1.00 66.26           O  
ATOM    289  CB  GLU A  45      -1.507 -42.975  10.027  1.00 65.66           C  
ATOM    290  CG  GLU A  45      -1.137 -43.282   8.583  1.00 73.17           C  
ATOM    291  CD  GLU A  45      -1.000 -44.766   8.305  1.00 81.33           C  
ATOM    292  OE1 GLU A  45      -0.838 -45.544   9.268  1.00 83.05           O  
ATOM    293  OE2 GLU A  45      -1.052 -45.152   7.118  1.00 84.44           O1-
ATOM    294  HN  GLU A  45      -2.539 -42.122  12.230  1.00 71.31           H  
ATOM    295  HA  GLU A  45      -0.740 -40.992  10.251  1.00 71.31           H  
ATOM    296  HB1 GLU A  45      -0.707 -43.336  10.673  1.00 71.31           H  
ATOM    297  HB2 GLU A  45      -2.432 -43.500  10.266  1.00 71.31           H  
ATOM    298  HG1 GLU A  45      -1.913 -42.878   7.933  1.00 71.31           H  
ATOM    299  HG2 GLU A  45      -0.186 -42.798   8.359  1.00 71.31           H  
ATOM    300  N   HIS A  46      -3.921 -41.017   9.376  1.00 59.46           N  
ATOM    301  CA  HIS A  46      -4.877 -40.571   8.375  1.00 62.25           C  
ATOM    302  C   HIS A  46      -5.503 -39.223   8.707  1.00 63.18           C  
ATOM    303  O   HIS A  46      -6.466 -38.823   8.047  1.00 68.54           O  
ATOM    304  CB  HIS A  46      -5.971 -41.625   8.192  1.00 62.96           C  
ATOM    305  CG  HIS A  46      -5.456 -42.959   7.747  1.00 63.66           C  
ATOM    306  CD2 HIS A  46      -4.962 -43.371   6.556  1.00 65.27           C  
ATOM    307  ND1 HIS A  46      -5.401 -44.053   8.584  1.00 63.68           N  
ATOM    308  CE1 HIS A  46      -4.901 -45.083   7.925  1.00 66.02           C  
ATOM    309  NE2 HIS A  46      -4.626 -44.696   6.693  1.00 66.20           N  
ATOM    310  HN  HIS A  46      -4.289 -41.478  10.269  1.00 64.12           H  
ATOM    311  HA  HIS A  46      -4.347 -40.470   7.428  1.00 64.12           H  
ATOM    312  HB1 HIS A  46      -6.485 -41.755   9.144  1.00 64.12           H  
ATOM    313  HB2 HIS A  46      -6.676 -41.262   7.444  1.00 64.12           H  
ATOM    314  HD1 HIS A  46      -5.714 -44.066   9.607  1.00 64.12           H  
ATOM    315  HD2 HIS A  46      -4.852 -42.765   5.657  1.00 64.12           H  
ATOM    316  HE1 HIS A  46      -4.742 -46.083   8.330  1.00 64.12           H  
ATOM    317  N   SER A  47      -4.977 -38.508   9.706  1.00 59.90           N  
ATOM    318  CA  SER A  47      -5.544 -37.213  10.068  1.00 60.19           C  
ATOM    319  C   SER A  47      -5.295 -36.150   9.004  1.00 59.51           C  
ATOM    320  O   SER A  47      -5.976 -35.118   9.007  1.00 59.42           O  
ATOM    321  CB  SER A  47      -4.983 -36.748  11.412  1.00 64.38           C  
ATOM    322  OG  SER A  47      -3.574 -36.619  11.360  1.00 71.70           O  
ATOM    323  HN  SER A  47      -4.134 -38.888  10.244  1.00 62.52           H  
ATOM    324  HA  SER A  47      -6.622 -37.335  10.177  1.00 62.52           H  
ATOM    325  HB1 SER A  47      -5.420 -35.782  11.665  1.00 62.52           H  
ATOM    326  HB2 SER A  47      -5.245 -37.477  12.178  1.00 62.52           H  
ATOM    327  HG  SER A  47      -3.146 -37.547  11.121  1.00 62.52           H  
ATOM    328  N   GLY A  48      -4.340 -36.372   8.102  1.00 58.03           N  
ATOM    329  CA  GLY A  48      -4.101 -35.449   7.009  1.00 58.24           C  
ATOM    330  C   GLY A  48      -5.047 -35.585   5.837  1.00 64.43           C  
ATOM    331  O   GLY A  48      -5.043 -34.725   4.951  1.00 67.73           O  
ATOM    332  HN  GLY A  48      -3.736 -37.251   8.186  1.00 62.11           H  
ATOM    333  HA1 GLY A  48      -4.189 -34.435   7.398  1.00 62.11           H  
ATOM    334  HA2 GLY A  48      -3.087 -35.612   6.645  1.00 62.11           H  
ATOM    335  N   LEU A  49      -5.853 -36.641   5.808  1.00 62.62           N  
ATOM    336  CA  LEU A  49      -6.826 -36.850   4.749  1.00 65.16           C  
ATOM    337  C   LEU A  49      -8.140 -36.154   5.089  1.00 65.95           C  
ATOM    338  O   LEU A  49      -8.355 -35.682   6.208  1.00 75.26           O  
ATOM    339  CB  LEU A  49      -7.075 -38.345   4.533  1.00 65.15           C  
ATOM    340  CG  LEU A  49      -5.881 -39.274   4.314  1.00 65.37           C  
ATOM    341  CD1 LEU A  49      -6.345 -40.721   4.266  1.00 63.62           C  
ATOM    342  CD2 LEU A  49      -5.136 -38.906   3.042  1.00 55.62           C  
ATOM    343  HN  LEU A  49      -5.783 -37.364   6.593  1.00 64.84           H  
ATOM    344  HA  LEU A  49      -6.434 -36.424   3.825  1.00 64.84           H  
ATOM    345  HB1 LEU A  49      -7.606 -38.710   5.412  1.00 64.84           H  
ATOM    346  HB2 LEU A  49      -7.716 -38.438   3.656  1.00 64.84           H  
ATOM    347  HG  LEU A  49      -5.199 -39.160   5.156  1.00 64.84           H  
ATOM    348 1HD1 LEU A  49      -5.486 -41.374   4.110  1.00 64.84           H  
ATOM    349 2HD1 LEU A  49      -7.052 -40.849   3.446  1.00 64.84           H  
ATOM    350 3HD1 LEU A  49      -6.830 -40.979   5.207  1.00 64.84           H  
ATOM    351 1HD2 LEU A  49      -4.291 -39.581   2.907  1.00 64.84           H  
ATOM    352 2HD2 LEU A  49      -4.774 -37.881   3.116  1.00 64.84           H  
ATOM    353 3HD2 LEU A  49      -5.809 -38.992   2.189  1.00 64.84           H  
ATOM    354  N   ASP A  50      -9.029 -36.090   4.099  1.00 60.96           N  
ATOM    355  CA  ASP A  50     -10.413 -35.737   4.378  1.00 55.45           C  
ATOM    356  C   ASP A  50     -10.979 -36.729   5.383  1.00 54.28           C  
ATOM    357  O   ASP A  50     -10.827 -37.944   5.221  1.00 56.23           O  
ATOM    358  CB  ASP A  50     -11.238 -35.744   3.091  1.00 56.82           C  
ATOM    359  CG  ASP A  50     -12.685 -35.355   3.322  1.00 62.84           C  
ATOM    360  OD1 ASP A  50     -12.972 -34.142   3.406  1.00 71.32           O  
ATOM    361  OD2 ASP A  50     -13.537 -36.261   3.425  1.00 64.28           O1-
ATOM    362  HN  ASP A  50      -8.724 -36.299   3.095  1.00 60.27           H  
ATOM    363  HA  ASP A  50     -10.443 -34.738   4.812  1.00 60.27           H  
ATOM    364  HB1 ASP A  50     -10.795 -35.038   2.389  1.00 60.27           H  
ATOM    365  HB2 ASP A  50     -11.210 -36.747   2.665  1.00 60.27           H  
ATOM    366  N   TYR A  51     -11.625 -36.207   6.431  1.00 48.15           N  
ATOM    367  CA  TYR A  51     -11.989 -37.041   7.573  1.00 46.75           C  
ATOM    368  C   TYR A  51     -12.881 -38.214   7.184  1.00 51.31           C  
ATOM    369  O   TYR A  51     -12.884 -39.233   7.884  1.00 58.11           O  
ATOM    370  CB  TYR A  51     -12.663 -36.189   8.657  1.00 47.74           C  
ATOM    371  CG  TYR A  51     -13.985 -35.570   8.254  1.00 48.48           C  
ATOM    372  CD1 TYR A  51     -15.188 -36.201   8.548  1.00 48.89           C  
ATOM    373  CD2 TYR A  51     -14.032 -34.349   7.594  1.00 46.17           C  
ATOM    374  CE1 TYR A  51     -16.398 -35.638   8.186  1.00 51.37           C  
ATOM    375  CE2 TYR A  51     -15.238 -33.780   7.227  1.00 45.48           C  
ATOM    376  CZ  TYR A  51     -16.416 -34.429   7.524  1.00 50.45           C  
ATOM    377  OH  TYR A  51     -17.615 -33.864   7.160  1.00 55.06           O  
ATOM    378  HN  TYR A  51     -11.878 -35.167   6.433  1.00 49.83           H  
ATOM    379  HA  TYR A  51     -11.070 -37.448   7.994  1.00 49.83           H  
ATOM    380  HB1 TYR A  51     -12.838 -36.824   9.526  1.00 49.83           H  
ATOM    381  HB2 TYR A  51     -11.980 -35.383   8.927  1.00 49.83           H  
ATOM    382  HD1 TYR A  51     -15.177 -37.156   9.073  1.00 49.83           H  
ATOM    383  HD2 TYR A  51     -13.102 -33.830   7.361  1.00 49.83           H  
ATOM    384  HE1 TYR A  51     -17.332 -36.147   8.423  1.00 49.83           H  
ATOM    385  HE2 TYR A  51     -15.256 -32.823   6.705  1.00 49.83           H  
ATOM    386  HH  TYR A  51     -18.127 -34.515   6.514  1.00 49.83           H  
ATOM    387  N   GLU A  52     -13.620 -38.109   6.080  1.00 46.76           N  
ATOM    388  CA  GLU A  52     -14.437 -39.234   5.642  1.00 48.60           C  
ATOM    389  C   GLU A  52     -13.589 -40.302   4.962  1.00 54.15           C  
ATOM    390  O   GLU A  52     -13.851 -41.500   5.126  1.00 55.57           O  
ATOM    391  CB  GLU A  52     -15.551 -38.740   4.720  1.00 53.40           C  
ATOM    392  CG  GLU A  52     -16.408 -37.663   5.372  1.00 54.81           C  
ATOM    393  CD  GLU A  52     -17.775 -37.518   4.740  1.00 59.58           C  
ATOM    394  OE1 GLU A  52     -17.849 -37.253   3.525  1.00 60.38           O  
ATOM    395  OE2 GLU A  52     -18.781 -37.676   5.466  1.00 65.02           O1-
ATOM    396  HN  GLU A  52     -13.614 -37.200   5.516  1.00 55.36           H  
ATOM    397  HA  GLU A  52     -14.899 -39.679   6.523  1.00 55.36           H  
ATOM    398  HB1 GLU A  52     -15.101 -38.330   3.816  1.00 55.36           H  
ATOM    399  HB2 GLU A  52     -16.189 -39.584   4.458  1.00 55.36           H  
ATOM    400  HG1 GLU A  52     -16.539 -37.916   6.424  1.00 55.36           H  
ATOM    401  HG2 GLU A  52     -15.886 -36.709   5.289  1.00 55.36           H  
ATOM    402  N   VAL A  53     -12.567 -39.891   4.205  1.00 52.09           N  
ATOM    403  CA  VAL A  53     -11.617 -40.861   3.672  1.00 53.87           C  
ATOM    404  C   VAL A  53     -10.843 -41.513   4.809  1.00 55.34           C  
ATOM    405  O   VAL A  53     -10.562 -42.717   4.779  1.00 61.79           O  
ATOM    406  CB  VAL A  53     -10.674 -40.194   2.652  1.00 56.19           C  
ATOM    407  CG1 VAL A  53      -9.639 -41.194   2.149  1.00 56.88           C  
ATOM    408  CG2 VAL A  53     -11.465 -39.621   1.488  1.00 54.57           C  
ATOM    409  HN  VAL A  53     -12.446 -38.850   3.990  1.00 55.82           H  
ATOM    410  HA  VAL A  53     -12.180 -41.638   3.155  1.00 55.82           H  
ATOM    411  HB  VAL A  53     -10.151 -39.377   3.149  1.00 55.82           H  
ATOM    412 1HG1 VAL A  53      -8.981 -40.706   1.430  1.00 55.82           H  
ATOM    413 2HG1 VAL A  53     -10.145 -42.031   1.668  1.00 55.82           H  
ATOM    414 3HG1 VAL A  53      -9.049 -41.561   2.989  1.00 55.82           H  
ATOM    415 1HG2 VAL A  53     -10.782 -39.154   0.778  1.00 55.82           H  
ATOM    416 2HG2 VAL A  53     -12.169 -38.875   1.858  1.00 55.82           H  
ATOM    417 3HG2 VAL A  53     -12.013 -40.422   0.991  1.00 55.82           H  
ATOM    418  N   ALA A  54     -10.499 -40.732   5.836  1.00 55.92           N  
ATOM    419  CA  ALA A  54      -9.847 -41.302   7.010  1.00 53.66           C  
ATOM    420  C   ALA A  54     -10.751 -42.312   7.701  1.00 49.08           C  
ATOM    421  O   ALA A  54     -10.293 -43.386   8.107  1.00 51.23           O  
ATOM    422  CB  ALA A  54      -9.443 -40.192   7.977  1.00 52.21           C  
ATOM    423  HN  ALA A  54     -10.703 -39.682   5.798  1.00 52.42           H  
ATOM    424  HA  ALA A  54      -8.944 -41.818   6.684  1.00 52.42           H  
ATOM    425  HB1 ALA A  54      -8.957 -40.629   8.850  1.00 52.42           H  
ATOM    426  HB2 ALA A  54     -10.331 -39.643   8.292  1.00 52.42           H  
ATOM    427  HB3 ALA A  54      -8.752 -39.510   7.480  1.00 52.42           H  
ATOM    428  N   PHE A  55     -12.040 -41.981   7.846  1.00 48.46           N  
ATOM    429  CA  PHE A  55     -13.006 -42.908   8.431  1.00 48.04           C  
ATOM    430  C   PHE A  55     -12.928 -44.279   7.770  1.00 49.87           C  
ATOM    431  O   PHE A  55     -12.787 -45.303   8.447  1.00 50.33           O  
ATOM    432  CB  PHE A  55     -14.424 -42.345   8.297  1.00 47.95           C  
ATOM    433  CG  PHE A  55     -14.748 -41.245   9.267  1.00 48.12           C  
ATOM    434  CD1 PHE A  55     -14.013 -41.078  10.427  1.00 49.44           C  
ATOM    435  CD2 PHE A  55     -15.804 -40.382   9.019  1.00 55.44           C  
ATOM    436  CE1 PHE A  55     -14.323 -40.066  11.317  1.00 53.11           C  
ATOM    437  CE2 PHE A  55     -16.118 -39.370   9.904  1.00 55.76           C  
ATOM    438  CZ  PHE A  55     -15.376 -39.211  11.054  1.00 54.28           C  
ATOM    439  HN  PHE A  55     -12.371 -41.015   7.526  1.00 50.98           H  
ATOM    440  HA  PHE A  55     -12.778 -43.022   9.491  1.00 50.98           H  
ATOM    441  HB1 PHE A  55     -14.542 -41.954   7.286  1.00 50.98           H  
ATOM    442  HB2 PHE A  55     -15.131 -43.159   8.457  1.00 50.98           H  
ATOM    443  HD1 PHE A  55     -13.182 -41.750  10.641  1.00 50.98           H  
ATOM    444  HD2 PHE A  55     -16.395 -40.504   8.112  1.00 50.98           H  
ATOM    445  HE1 PHE A  55     -13.736 -39.943  12.227  1.00 50.98           H  
ATOM    446  HE2 PHE A  55     -16.951 -38.699   9.694  1.00 50.98           H  
ATOM    447  HZ  PHE A  55     -15.619 -38.412  11.755  1.00 50.98           H  
ATOM    448  N   SER A  56     -13.011 -44.310   6.438  1.00 52.46           N  
ATOM    449  CA  SER A  56     -13.043 -45.579   5.719  1.00 50.89           C  
ATOM    450  C   SER A  56     -11.744 -46.356   5.897  1.00 59.13           C  
ATOM    451  O   SER A  56     -11.765 -47.568   6.139  1.00 62.39           O  
ATOM    452  CB  SER A  56     -13.325 -45.331   4.237  1.00 50.21           C  
ATOM    453  OG  SER A  56     -13.214 -46.529   3.489  1.00 58.83           O  
ATOM    454  HN  SER A  56     -13.055 -43.392   5.890  1.00 55.65           H  
ATOM    455  HA  SER A  56     -13.857 -46.180   6.125  1.00 55.65           H  
ATOM    456  HB1 SER A  56     -14.335 -44.936   4.128  1.00 55.65           H  
ATOM    457  HB2 SER A  56     -12.607 -44.605   3.855  1.00 55.65           H  
ATOM    458  HG  SER A  56     -12.242 -46.914   3.586  1.00 55.65           H  
ATOM    459  N   LYS A  57     -10.600 -45.677   5.778  1.00 57.24           N  
ATOM    460  CA  LYS A  57      -9.323 -46.371   5.906  1.00 54.91           C  
ATOM    461  C   LYS A  57      -9.118 -46.898   7.320  1.00 56.22           C  
ATOM    462  O   LYS A  57      -8.528 -47.969   7.510  1.00 57.40           O  
ATOM    463  CB  LYS A  57      -8.179 -45.443   5.503  1.00 54.45           C  
ATOM    464  CG  LYS A  57      -8.197 -45.073   4.032  1.00 60.94           C  
ATOM    465  CD  LYS A  57      -6.904 -44.408   3.604  1.00 68.96           C  
ATOM    466  CE  LYS A  57      -6.780 -44.408   2.092  1.00 75.59           C  
ATOM    467  NZ  LYS A  57      -6.857 -45.795   1.551  1.00 79.23           N1+
ATOM    468  HN  LYS A  57     -10.620 -44.624   5.589  1.00 62.77           H  
ATOM    469  HA  LYS A  57      -9.328 -47.221   5.224  1.00 62.77           H  
ATOM    470  HB1 LYS A  57      -8.252 -44.528   6.091  1.00 62.77           H  
ATOM    471  HB2 LYS A  57      -7.235 -45.942   5.723  1.00 62.77           H  
ATOM    472  HG1 LYS A  57      -8.340 -45.978   3.442  1.00 62.77           H  
ATOM    473  HG2 LYS A  57      -9.024 -44.386   3.851  1.00 62.77           H  
ATOM    474  HD1 LYS A  57      -6.894 -43.379   3.964  1.00 62.77           H  
ATOM    475  HD2 LYS A  57      -6.062 -44.952   4.033  1.00 62.77           H  
ATOM    476  HE1 LYS A  57      -7.590 -43.814   1.668  1.00 62.77           H  
ATOM    477  HE2 LYS A  57      -5.822 -43.969   1.813  1.00 62.77           H  
ATOM    478  HZ1 LYS A  57      -6.767 -45.768   0.485  1.00 62.77           H  
ATOM    479  HZ2 LYS A  57      -7.797 -46.231   1.818  1.00 62.77           H  
ATOM    480  HZ3 LYS A  57      -6.062 -46.383   1.961  1.00 62.77           H  
ATOM    481  N   ILE A  58      -9.605 -46.166   8.323  1.00 55.77           N  
ATOM    482  CA  ILE A  58      -9.482 -46.625   9.702  1.00 52.74           C  
ATOM    483  C   ILE A  58     -10.343 -47.861   9.930  1.00 54.66           C  
ATOM    484  O   ILE A  58      -9.904 -48.830  10.561  1.00 57.59           O  
ATOM    485  CB  ILE A  58      -9.839 -45.484  10.670  1.00 51.57           C  
ATOM    486  CG1 ILE A  58      -8.749 -44.410  10.637  1.00 52.54           C  
ATOM    487  CG2 ILE A  58     -10.025 -46.012  12.082  1.00 52.16           C  
ATOM    488  CD1 ILE A  58      -9.197 -43.064  11.150  1.00 51.47           C  
ATOM    489  HN  ILE A  58     -10.090 -45.235   8.114  1.00 53.56           H  
ATOM    490  HA  ILE A  58      -8.442 -46.901   9.875  1.00 53.56           H  
ATOM    491  HB  ILE A  58     -10.777 -45.035  10.343  1.00 53.56           H  
ATOM    492 1HG1 ILE A  58      -7.915 -44.750  11.250  1.00 53.56           H  
ATOM    493 2HG1 ILE A  58      -8.417 -44.290   9.606  1.00 53.56           H  
ATOM    494 1HG2 ILE A  58     -10.277 -45.187  12.749  1.00 53.56           H  
ATOM    495 2HG2 ILE A  58      -9.101 -46.482  12.419  1.00 53.56           H  
ATOM    496 3HG2 ILE A  58     -10.831 -46.746  12.093  1.00 53.56           H  
ATOM    497 1HD1 ILE A  58      -8.368 -42.359  11.094  1.00 53.56           H  
ATOM    498 2HD1 ILE A  58      -9.522 -43.159  12.186  1.00 53.56           H  
ATOM    499 3HD1 ILE A  58     -10.025 -42.700  10.542  1.00 53.56           H  
ATOM    500  N   ILE A  59     -11.572 -47.858   9.405  1.00 53.44           N  
ATOM    501  CA  ILE A  59     -12.458 -49.009   9.560  1.00 52.58           C  
ATOM    502  C   ILE A  59     -11.869 -50.235   8.871  1.00 58.09           C  
ATOM    503  O   ILE A  59     -11.867 -51.338   9.432  1.00 61.13           O  
ATOM    504  CB  ILE A  59     -13.863 -48.679   9.020  1.00 51.81           C  
ATOM    505  CG1 ILE A  59     -14.554 -47.646   9.912  1.00 44.38           C  
ATOM    506  CG2 ILE A  59     -14.710 -49.942   8.913  1.00 52.84           C  
ATOM    507  CD1 ILE A  59     -15.945 -47.286   9.449  1.00 42.17           C  
ATOM    508  HN  ILE A  59     -11.912 -47.000   8.863  1.00 52.06           H  
ATOM    509  HA  ILE A  59     -12.547 -49.228  10.624  1.00 52.06           H  
ATOM    510  HB  ILE A  59     -13.755 -48.253   8.022  1.00 52.06           H  
ATOM    511 1HG1 ILE A  59     -14.621 -48.051  10.922  1.00 52.05           H  
ATOM    512 2HG1 ILE A  59     -13.949 -46.740   9.923  1.00 52.05           H  
ATOM    513 1HG2 ILE A  59     -15.698 -49.686   8.530  1.00 52.05           H  
ATOM    514 2HG2 ILE A  59     -14.810 -50.398   9.898  1.00 52.05           H  
ATOM    515 3HG2 ILE A  59     -14.229 -50.646   8.234  1.00 52.05           H  
ATOM    516 1HD1 ILE A  59     -16.375 -46.549  10.127  1.00 52.05           H  
ATOM    517 2HD1 ILE A  59     -16.569 -48.180   9.442  1.00 52.05           H  
ATOM    518 3HD1 ILE A  59     -15.897 -46.869   8.443  1.00 52.05           H  
ATOM    519  N   VAL A  60     -11.358 -50.061   7.649  1.00 57.97           N  
ATOM    520  CA  VAL A  60     -10.778 -51.181   6.912  1.00 59.92           C  
ATOM    521  C   VAL A  60      -9.592 -51.763   7.670  1.00 59.05           C  
ATOM    522  O   VAL A  60      -9.423 -52.986   7.745  1.00 57.95           O  
ATOM    523  CB  VAL A  60     -10.382 -50.738   5.491  1.00 59.90           C  
ATOM    524  CG1 VAL A  60      -9.549 -51.814   4.807  1.00 53.38           C  
ATOM    525  CG2 VAL A  60     -11.620 -50.426   4.671  1.00 54.46           C  
ATOM    526  HN  VAL A  60     -11.374 -49.088   7.204  1.00 57.52           H  
ATOM    527  HA  VAL A  60     -11.538 -51.958   6.825  1.00 57.52           H  
ATOM    528  HB  VAL A  60      -9.781 -49.832   5.567  1.00 57.52           H  
ATOM    529 1HG1 VAL A  60      -9.279 -51.483   3.804  1.00 57.52           H  
ATOM    530 2HG1 VAL A  60     -10.128 -52.735   4.741  1.00 57.52           H  
ATOM    531 3HG1 VAL A  60      -8.643 -51.995   5.385  1.00 57.52           H  
ATOM    532 1HG2 VAL A  60     -11.324 -50.114   3.669  1.00 57.52           H  
ATOM    533 2HG2 VAL A  60     -12.181 -49.623   5.150  1.00 57.52           H  
ATOM    534 3HG2 VAL A  60     -12.246 -51.316   4.604  1.00 57.52           H  
ATOM    535  N   GLU A  61      -8.755 -50.899   8.248  1.00 59.93           N  
ATOM    536  CA  GLU A  61      -7.600 -51.384   8.994  1.00 58.70           C  
ATOM    537  C   GLU A  61      -8.023 -52.077  10.283  1.00 60.95           C  
ATOM    538  O   GLU A  61      -7.452 -53.109  10.654  1.00 60.03           O  
ATOM    539  CB  GLU A  61      -6.645 -50.228   9.291  1.00 60.77           C  
ATOM    540  CG  GLU A  61      -5.366 -50.651   9.991  1.00 67.96           C  
ATOM    541  CD  GLU A  61      -4.521 -51.590   9.152  1.00 74.63           C  
ATOM    542  OE1 GLU A  61      -4.624 -51.541   7.907  1.00 79.12           O  
ATOM    543  OE2 GLU A  61      -3.753 -52.380   9.737  1.00 77.47           O1-
ATOM    544  HN  GLU A  61      -8.932 -49.847   8.164  1.00 66.62           H  
ATOM    545  HA  GLU A  61      -7.074 -52.110   8.374  1.00 66.62           H  
ATOM    546  HB1 GLU A  61      -6.378 -49.752   8.347  1.00 66.62           H  
ATOM    547  HB2 GLU A  61      -7.163 -49.510   9.927  1.00 66.62           H  
ATOM    548  HG1 GLU A  61      -4.780 -49.760  10.214  1.00 66.62           H  
ATOM    549  HG2 GLU A  61      -5.628 -51.155  10.921  1.00 66.62           H  
ATOM    550  N   LEU A  62      -9.020 -51.523  10.980  1.00 62.71           N  
ATOM    551  CA  LEU A  62      -9.507 -52.158  12.201  1.00 60.06           C  
ATOM    552  C   LEU A  62     -10.126 -53.519  11.915  1.00 58.19           C  
ATOM    553  O   LEU A  62     -10.030 -54.432  12.743  1.00 58.87           O  
ATOM    554  CB  LEU A  62     -10.517 -51.247  12.901  1.00 55.80           C  
ATOM    555  CG  LEU A  62      -9.950 -49.968  13.520  1.00 52.34           C  
ATOM    556  CD1 LEU A  62     -11.061 -49.119  14.118  1.00 49.12           C  
ATOM    557  CD2 LEU A  62      -8.902 -50.306  14.567  1.00 51.20           C  
ATOM    558  HN  LEU A  62      -9.463 -50.610  10.641  1.00 56.04           H  
ATOM    559  HA  LEU A  62      -8.659 -52.304  12.870  1.00 56.04           H  
ATOM    560  HB1 LEU A  62     -11.269 -50.957  12.167  1.00 56.04           H  
ATOM    561  HB2 LEU A  62     -10.989 -51.822  13.698  1.00 56.04           H  
ATOM    562  HG  LEU A  62      -9.469 -49.392  12.730  1.00 56.04           H  
ATOM    563 1HD1 LEU A  62     -10.634 -48.215  14.552  1.00 56.04           H  
ATOM    564 2HD1 LEU A  62     -11.575 -49.686  14.894  1.00 56.04           H  
ATOM    565 3HD1 LEU A  62     -11.771 -48.846  13.337  1.00 56.04           H  
ATOM    566 1HD2 LEU A  62      -8.508 -49.386  14.998  1.00 56.04           H  
ATOM    567 2HD2 LEU A  62      -8.090 -50.865  14.102  1.00 56.04           H  
ATOM    568 3HD2 LEU A  62      -9.355 -50.910  15.353  1.00 56.04           H  
ATOM    569  N   ARG A  63     -10.759 -53.677  10.752  1.00 58.53           N  
ATOM    570  CA  ARG A  63     -11.310 -54.978  10.386  1.00 66.44           C  
ATOM    571  C   ARG A  63     -10.205 -55.967  10.036  1.00 69.23           C  
ATOM    572  O   ARG A  63     -10.305 -57.158  10.357  1.00 68.66           O  
ATOM    573  CB  ARG A  63     -12.288 -54.825   9.222  1.00 64.11           C  
ATOM    574  CG  ARG A  63     -13.600 -54.166   9.607  1.00 62.92           C  
ATOM    575  CD  ARG A  63     -14.478 -53.900   8.395  1.00 59.41           C  
ATOM    576  NE  ARG A  63     -15.793 -53.403   8.789  1.00 59.27           N1+
ATOM    577  CZ  ARG A  63     -16.686 -52.896   7.945  1.00 62.83           C  
ATOM    578  NH1 ARG A  63     -16.407 -52.810   6.652  1.00 62.73           N1+
ATOM    579  NH2 ARG A  63     -17.858 -52.470   8.397  1.00 63.34           N  
ATOM    580  HN  ARG A  63     -10.863 -52.847  10.085  1.00 63.41           H  
ATOM    581  HA  ARG A  63     -11.859 -55.369  11.243  1.00 63.41           H  
ATOM    582  HB1 ARG A  63     -11.812 -54.219   8.451  1.00 63.41           H  
ATOM    583  HB2 ARG A  63     -12.505 -55.816   8.823  1.00 63.41           H  
ATOM    584  HG1 ARG A  63     -14.136 -54.822  10.293  1.00 63.41           H  
ATOM    585  HG2 ARG A  63     -13.386 -53.219  10.102  1.00 63.41           H  
ATOM    586  HD1 ARG A  63     -13.993 -53.157   7.762  1.00 63.41           H  
ATOM    587  HD2 ARG A  63     -14.602 -54.828   7.837  1.00 63.41           H  
ATOM    588  HE  ARG A  63     -16.055 -53.450   9.825  1.00 63.41           H  
ATOM    589 1HH1 ARG A  63     -15.461 -53.149   6.285  1.00 63.41           H  
ATOM    590 2HH1 ARG A  63     -17.128 -52.401   5.975  1.00 63.41           H  
ATOM    591 1HH2 ARG A  63     -18.084 -52.535   9.441  1.00 63.41           H  
ATOM    592 2HH2 ARG A  63     -18.577 -52.062   7.718  1.00 63.41           H  
ATOM    593  N   LYS A  64      -9.141 -55.494   9.384  1.00 68.45           N  
ATOM    594  CA  LYS A  64      -8.057 -56.390   8.999  1.00 65.74           C  
ATOM    595  C   LYS A  64      -7.300 -56.900  10.218  1.00 62.82           C  
ATOM    596  O   LYS A  64      -6.954 -58.085  10.289  1.00 68.16           O  
ATOM    597  CB  LYS A  64      -7.104 -55.685   8.035  1.00 71.79           C  
ATOM    598  CG  LYS A  64      -5.935 -56.551   7.587  1.00 85.36           C  
ATOM    599  CD  LYS A  64      -5.082 -55.856   6.537  1.00 95.99           C  
ATOM    600  CE  LYS A  64      -4.338 -54.666   7.118  1.00101.69           C  
ATOM    601  NZ  LYS A  64      -3.501 -53.987   6.089  1.00106.76           N1+
ATOM    602  HN  LYS A  64      -9.083 -54.453   9.143  1.00 80.75           H  
ATOM    603  HA  LYS A  64      -8.490 -57.247   8.484  1.00 80.75           H  
ATOM    604  HB1 LYS A  64      -7.668 -55.385   7.152  1.00 80.75           H  
ATOM    605  HB2 LYS A  64      -6.706 -54.800   8.531  1.00 80.75           H  
ATOM    606  HG1 LYS A  64      -5.313 -56.777   8.453  1.00 80.75           H  
ATOM    607  HG2 LYS A  64      -6.325 -57.478   7.167  1.00 80.75           H  
ATOM    608  HD1 LYS A  64      -4.357 -56.568   6.143  1.00 80.75           H  
ATOM    609  HD2 LYS A  64      -5.728 -55.510   5.730  1.00 80.75           H  
ATOM    610  HE1 LYS A  64      -5.063 -53.953   7.511  1.00 80.75           H  
ATOM    611  HE2 LYS A  64      -3.693 -55.012   7.926  1.00 80.75           H  
ATOM    612  HZ1 LYS A  64      -2.993 -53.156   6.533  1.00 80.75           H  
ATOM    613  HZ2 LYS A  64      -4.126 -53.639   5.293  1.00 80.75           H  
ATOM    614  HZ3 LYS A  64      -2.782 -54.678   5.701  1.00 80.75           H  
ATOM    615  N   LYS A  65      -7.042 -56.027  11.190  1.00 59.37           N  
ATOM    616  CA  LYS A  65      -6.237 -56.399  12.346  1.00 58.88           C  
ATOM    617  C   LYS A  65      -7.049 -56.994  13.487  1.00 62.60           C  
ATOM    618  O   LYS A  65      -6.481 -57.714  14.317  1.00 62.02           O  
ATOM    619  CB  LYS A  65      -5.454 -55.186  12.855  1.00 64.13           C  
ATOM    620  CG  LYS A  65      -4.399 -54.700  11.875  1.00 74.23           C  
ATOM    621  CD  LYS A  65      -3.545 -55.862  11.378  1.00 82.34           C  
ATOM    622  CE  LYS A  65      -2.586 -55.435  10.277  1.00 85.01           C  
ATOM    623  NZ  LYS A  65      -1.570 -54.469  10.773  1.00 88.15           N1+
ATOM    624  HN  LYS A  65      -7.433 -55.034  11.121  1.00 70.75           H  
ATOM    625  HA  LYS A  65      -5.516 -57.150  12.023  1.00 70.75           H  
ATOM    626  HB1 LYS A  65      -6.156 -54.373  13.039  1.00 70.75           H  
ATOM    627  HB2 LYS A  65      -4.961 -55.459  13.788  1.00 70.75           H  
ATOM    628  HG1 LYS A  65      -4.892 -54.229  11.024  1.00 70.75           H  
ATOM    629  HG2 LYS A  65      -3.758 -53.972  12.372  1.00 70.75           H  
ATOM    630  HD1 LYS A  65      -2.967 -56.257  12.214  1.00 70.75           H  
ATOM    631  HD2 LYS A  65      -4.202 -56.640  10.990  1.00 70.75           H  
ATOM    632  HE1 LYS A  65      -2.075 -56.318   9.892  1.00 70.75           H  
ATOM    633  HE2 LYS A  65      -3.156 -54.966   9.475  1.00 70.75           H  
ATOM    634  HZ1 LYS A  65      -0.917 -54.194   9.971  1.00 70.75           H  
ATOM    635  HZ2 LYS A  65      -1.000 -54.921  11.557  1.00 70.75           H  
ATOM    636  HZ3 LYS A  65      -2.061 -53.595  11.148  1.00 70.75           H  
ATOM    637  N   HIS A  66      -8.350 -56.722  13.553  1.00 64.28           N  
ATOM    638  CA  HIS A  66      -9.221 -57.287  14.585  1.00 63.65           C  
ATOM    639  C   HIS A  66     -10.485 -57.859  13.952  1.00 65.00           C  
ATOM    640  O   HIS A  66     -11.593 -57.371  14.192  1.00 69.51           O  
ATOM    641  CB  HIS A  66      -9.564 -56.233  15.637  1.00 60.11           C  
ATOM    642  CG  HIS A  66      -8.370 -55.699  16.364  1.00 58.73           C  
ATOM    643  CD2 HIS A  66      -7.676 -54.547  16.212  1.00 56.04           C  
ATOM    644  ND1 HIS A  66      -7.754 -56.386  17.388  1.00 58.53           N  
ATOM    645  CE1 HIS A  66      -6.732 -55.679  17.837  1.00 57.58           C  
ATOM    646  NE2 HIS A  66      -6.664 -54.558  17.141  1.00 60.97           N  
ATOM    647  HN  HIS A  66      -8.776 -56.065  12.824  1.00 61.44           H  
ATOM    648  HA  HIS A  66      -8.686 -58.100  15.077  1.00 61.44           H  
ATOM    649  HB1 HIS A  66     -10.065 -55.402  15.141  1.00 61.44           H  
ATOM    650  HB2 HIS A  66     -10.239 -56.681  16.366  1.00 61.44           H  
ATOM    651  HD1 HIS A  66      -8.056 -57.342  17.761  1.00 61.44           H  
ATOM    652  HD2 HIS A  66      -7.882 -53.758  15.488  1.00 61.44           H  
ATOM    653  HE1 HIS A  66      -6.060 -55.971  18.644  1.00 61.44           H  
ATOM    654  N   PRO A  67     -10.353 -58.910  13.142  1.00 63.99           N  
ATOM    655  CA  PRO A  67     -11.538 -59.489  12.501  1.00 64.64           C  
ATOM    656  C   PRO A  67     -12.478 -60.095  13.532  1.00 63.99           C  
ATOM    657  O   PRO A  67     -12.051 -60.761  14.477  1.00 63.93           O  
ATOM    658  CB  PRO A  67     -10.952 -60.557  11.572  1.00 67.23           C  
ATOM    659  CG  PRO A  67      -9.665 -60.936  12.214  1.00 66.70           C  
ATOM    660  CD  PRO A  67      -9.132 -59.675  12.833  1.00 65.38           C  
ATOM    661  HA  PRO A  67     -12.059 -58.729  11.918  1.00 65.12           H  
ATOM    662  HB1 PRO A  67     -11.618 -61.417  11.504  1.00 65.12           H  
ATOM    663  HB2 PRO A  67     -10.781 -60.150  10.575  1.00 65.12           H  
ATOM    664  HG1 PRO A  67      -9.831 -61.694  12.979  1.00 65.12           H  
ATOM    665  HG2 PRO A  67      -8.967 -61.318  11.469  1.00 65.12           H  
ATOM    666  HD1 PRO A  67      -8.567 -59.893  13.740  1.00 65.12           H  
ATOM    667  HD2 PRO A  67      -8.498 -59.133  12.131  1.00 65.12           H  
ATOM    668  N   GLY A  68     -13.771 -59.848  13.343  1.00 62.82           N  
ATOM    669  CA  GLY A  68     -14.781 -60.314  14.265  1.00 62.23           C  
ATOM    670  C   GLY A  68     -15.119 -59.359  15.388  1.00 63.56           C  
ATOM    671  O   GLY A  68     -15.949 -59.703  16.239  1.00 70.81           O  
ATOM    672  HN  GLY A  68     -14.072 -59.288  12.483  1.00 64.85           H  
ATOM    673  HA1 GLY A  68     -15.693 -60.504  13.698  1.00 64.85           H  
ATOM    674  HA2 GLY A  68     -14.428 -61.245  14.709  1.00 64.85           H  
ATOM    675  N   HIS A  69     -14.513 -58.169  15.421  1.00 58.10           N  
ATOM    676  CA  HIS A  69     -14.754 -57.213  16.494  1.00 54.88           C  
ATOM    677  C   HIS A  69     -15.197 -55.848  15.980  1.00 56.58           C  
ATOM    678  O   HIS A  69     -15.273 -54.900  16.770  1.00 50.82           O  
ATOM    679  CB  HIS A  69     -13.502 -57.059  17.366  1.00 49.31           C  
ATOM    680  CG  HIS A  69     -13.024 -58.344  17.968  1.00 56.18           C  
ATOM    681  CD2 HIS A  69     -12.057 -59.207  17.576  1.00 58.97           C  
ATOM    682  ND1 HIS A  69     -13.563 -58.871  19.122  1.00 57.51           N  
ATOM    683  CE1 HIS A  69     -12.948 -60.003  19.415  1.00 60.99           C  
ATOM    684  NE2 HIS A  69     -12.030 -60.230  18.493  1.00 60.97           N  
ATOM    685  HN  HIS A  69     -13.832 -57.911  14.638  1.00 56.43           H  
ATOM    686  HA  HIS A  69     -15.552 -57.609  17.122  1.00 56.43           H  
ATOM    687  HB1 HIS A  69     -12.702 -56.650  16.749  1.00 56.43           H  
ATOM    688  HB2 HIS A  69     -13.730 -56.364  18.175  1.00 56.43           H  
ATOM    689  HD1 HIS A  69     -14.355 -58.432  19.691  1.00 56.43           H  
ATOM    690  HD2 HIS A  69     -11.419 -59.109  16.697  1.00 56.43           H  
ATOM    691  HE1 HIS A  69     -13.162 -60.641  20.272  1.00 56.43           H  
ATOM    692  N   ILE A  70     -15.490 -55.720  14.689  1.00 58.47           N  
ATOM    693  CA  ILE A  70     -15.953 -54.472  14.096  1.00 55.49           C  
ATOM    694  C   ILE A  70     -17.294 -54.736  13.428  1.00 57.30           C  
ATOM    695  O   ILE A  70     -17.449 -55.734  12.716  1.00 61.27           O  
ATOM    696  CB  ILE A  70     -14.937 -53.910  13.084  1.00 56.19           C  
ATOM    697  CG1 ILE A  70     -13.579 -53.694  13.755  1.00 49.79           C  
ATOM    698  CG2 ILE A  70     -15.448 -52.608  12.477  1.00 56.58           C  
ATOM    699  CD1 ILE A  70     -13.613 -52.689  14.880  1.00 50.30           C  
ATOM    700  HN  ILE A  70     -15.380 -56.575  14.055  1.00 55.67           H  
ATOM    701  HA  ILE A  70     -16.096 -53.740  14.890  1.00 55.67           H  
ATOM    702  HB  ILE A  70     -14.812 -54.638  12.282  1.00 55.67           H  
ATOM    703 1HG1 ILE A  70     -13.237 -54.648  14.156  1.00 55.67           H  
ATOM    704 2HG1 ILE A  70     -12.874 -53.343  13.001  1.00 55.67           H  
ATOM    705 1HG2 ILE A  70     -14.716 -52.227  11.765  1.00 55.67           H  
ATOM    706 2HG2 ILE A  70     -15.601 -51.874  13.268  1.00 55.67           H  
ATOM    707 3HG2 ILE A  70     -16.392 -52.792  11.964  1.00 55.67           H  
ATOM    708 1HD1 ILE A  70     -12.616 -52.588  15.308  1.00 55.67           H  
ATOM    709 2HD1 ILE A  70     -14.305 -53.028  15.650  1.00 55.67           H  
ATOM    710 3HD1 ILE A  70     -13.942 -51.724  14.496  1.00 55.67           H  
ATOM    711  N   LEU A  71     -18.259 -53.848  13.661  1.00 54.42           N  
ATOM    712  CA  LEU A  71     -19.573 -53.995  13.050  1.00 54.36           C  
ATOM    713  C   LEU A  71     -19.474 -53.895  11.533  1.00 55.74           C  
ATOM    714  O   LEU A  71     -18.717 -53.082  10.994  1.00 53.52           O  
ATOM    715  CB  LEU A  71     -20.531 -52.928  13.583  1.00 57.50           C  
ATOM    716  CG  LEU A  71     -20.973 -53.050  15.042  1.00 58.73           C  
ATOM    717  CD1 LEU A  71     -21.875 -51.890  15.424  1.00 54.88           C  
ATOM    718  CD2 LEU A  71     -21.673 -54.380  15.290  1.00 62.95           C  
ATOM    719  HN  LEU A  71     -18.066 -53.016  14.305  1.00 56.51           H  
ATOM    720  HA  LEU A  71     -19.968 -54.977  13.308  1.00 56.51           H  
ATOM    721  HB1 LEU A  71     -20.041 -51.961  13.469  1.00 56.51           H  
ATOM    722  HB2 LEU A  71     -21.429 -52.956  12.965  1.00 56.51           H  
ATOM    723  HG  LEU A  71     -20.084 -53.011  15.671  1.00 56.51           H  
ATOM    724 1HD1 LEU A  71     -22.180 -51.994  16.465  1.00 56.51           H  
ATOM    725 2HD1 LEU A  71     -22.759 -51.891  14.786  1.00 56.51           H  
ATOM    726 3HD1 LEU A  71     -21.335 -50.952  15.295  1.00 56.51           H  
ATOM    727 1HD2 LEU A  71     -21.977 -54.442  16.335  1.00 56.51           H  
ATOM    728 2HD2 LEU A  71     -20.990 -55.199  15.062  1.00 56.51           H  
ATOM    729 3HD2 LEU A  71     -22.553 -54.453  14.651  1.00 56.51           H  
ATOM    730  N   GLN A  72     -20.248 -54.730  10.844  1.00 64.78           N  
ATOM    731  CA  GLN A  72     -20.260 -54.717   9.391  1.00 67.24           C  
ATOM    732  C   GLN A  72     -20.884 -53.421   8.874  1.00 69.85           C  
ATOM    733  O   GLN A  72     -21.458 -52.628   9.625  1.00 70.90           O  
ATOM    734  CB  GLN A  72     -21.018 -55.928   8.850  1.00 71.45           C  
ATOM    735  CG  GLN A  72     -20.358 -57.269   9.144  1.00 87.80           C  
ATOM    736  CD  GLN A  72     -19.195 -57.584   8.212  1.00 97.17           C  
ATOM    737  NE2 GLN A  72     -19.113 -58.837   7.779  1.00100.88           N  
ATOM    738  OE1 GLN A  72     -18.384 -56.715   7.883  1.00 94.18           O  
ATOM    739  HN  GLN A  72     -20.872 -55.423  11.369  1.00 80.47           H  
ATOM    740  HA  GLN A  72     -19.230 -54.769   9.037  1.00 80.47           H  
ATOM    741  HB1 GLN A  72     -22.013 -55.933   9.295  1.00 80.47           H  
ATOM    742  HB2 GLN A  72     -21.104 -55.821   7.769  1.00 80.47           H  
ATOM    743  HG1 GLN A  72     -19.986 -57.255  10.169  1.00 80.47           H  
ATOM    744  HG2 GLN A  72     -21.107 -58.054   9.040  1.00 80.47           H  
ATOM    745 1HE2 GLN A  72     -19.840 -59.558   8.088  1.00 80.47           H  
ATOM    746 2HE2 GLN A  72     -18.320 -59.125   7.121  1.00 80.47           H  
ATOM    747  N   ASP A  73     -20.764 -53.216   7.559  1.00 67.42           N  
ATOM    748  CA  ASP A  73     -21.287 -51.999   6.944  1.00 65.64           C  
ATOM    749  C   ASP A  73     -22.784 -51.848   7.185  1.00 65.94           C  
ATOM    750  O   ASP A  73     -23.280 -50.731   7.369  1.00 63.02           O  
ATOM    751  CB  ASP A  73     -20.987 -51.997   5.444  1.00 68.06           C  
ATOM    752  CG  ASP A  73     -19.514 -51.801   5.141  1.00 66.62           C  
ATOM    753  OD1 ASP A  73     -18.758 -51.446   6.067  1.00 64.58           O  
ATOM    754  OD2 ASP A  73     -19.113 -52.007   3.976  1.00 70.06           O1-
ATOM    755  HN  ASP A  73     -20.280 -53.951   6.950  1.00 66.42           H  
ATOM    756  HA  ASP A  73     -20.781 -51.145   7.394  1.00 66.42           H  
ATOM    757  HB1 ASP A  73     -21.305 -52.951   5.024  1.00 66.42           H  
ATOM    758  HB2 ASP A  73     -21.549 -51.188   4.977  1.00 66.42           H  
ATOM    759  N   GLU A  74     -23.518 -52.963   7.195  1.00 71.55           N  
ATOM    760  CA  GLU A  74     -24.966 -52.905   7.370  1.00 71.46           C  
ATOM    761  C   GLU A  74     -25.366 -52.347   8.729  1.00 70.22           C  
ATOM    762  O   GLU A  74     -26.473 -51.817   8.867  1.00 73.21           O  
ATOM    763  CB  GLU A  74     -25.578 -54.295   7.185  1.00 80.42           C  
ATOM    764  CG  GLU A  74     -25.432 -54.871   5.782  1.00 94.70           C  
ATOM    765  CD  GLU A  74     -24.045 -55.423   5.511  1.00102.06           C  
ATOM    766  OE1 GLU A  74     -23.289 -55.640   6.481  1.00100.76           O  
ATOM    767  OE2 GLU A  74     -23.709 -55.637   4.327  1.00108.14           O1-
ATOM    768  HN  GLU A  74     -23.039 -53.912   7.073  1.00 85.84           H  
ATOM    769  HA  GLU A  74     -25.374 -52.250   6.601  1.00 85.84           H  
ATOM    770  HB1 GLU A  74     -25.092 -54.976   7.884  1.00 85.84           H  
ATOM    771  HB2 GLU A  74     -26.641 -54.232   7.418  1.00 85.84           H  
ATOM    772  HG1 GLU A  74     -26.156 -55.676   5.660  1.00 85.84           H  
ATOM    773  HG2 GLU A  74     -25.639 -54.082   5.059  1.00 85.84           H  
ATOM    774  N   ASP A  75     -24.494 -52.446   9.729  1.00 69.31           N  
ATOM    775  CA  ASP A  75     -24.802 -51.999  11.079  1.00 64.08           C  
ATOM    776  C   ASP A  75     -24.171 -50.658  11.427  1.00 63.55           C  
ATOM    777  O   ASP A  75     -24.345 -50.185  12.554  1.00 65.06           O  
ATOM    778  CB  ASP A  75     -24.360 -53.057  12.094  1.00 63.31           C  
ATOM    779  CG  ASP A  75     -25.159 -54.339  11.980  1.00 72.37           C  
ATOM    780  OD1 ASP A  75     -26.389 -54.253  11.780  1.00 76.67           O  
ATOM    781  OD2 ASP A  75     -24.560 -55.430  12.085  1.00 76.91           O1-
ATOM    782  HN  ASP A  75     -23.531 -52.870   9.533  1.00 68.91           H  
ATOM    783  HA  ASP A  75     -25.884 -51.891  11.157  1.00 68.91           H  
ATOM    784  HB1 ASP A  75     -23.308 -53.285  11.925  1.00 68.91           H  
ATOM    785  HB2 ASP A  75     -24.489 -52.653  13.098  1.00 68.91           H  
ATOM    786  N   LEU A  76     -23.443 -50.039  10.501  1.00 64.08           N  
ATOM    787  CA  LEU A  76     -22.887 -48.716  10.741  1.00 57.17           C  
ATOM    788  C   LEU A  76     -23.948 -47.653  10.491  1.00 54.23           C  
ATOM    789  O   LEU A  76     -24.694 -47.718   9.510  1.00 62.29           O  
ATOM    790  CB  LEU A  76     -21.672 -48.469   9.845  1.00 57.04           C  
ATOM    791  CG  LEU A  76     -20.546 -49.503   9.920  1.00 56.49           C  
ATOM    792  CD1 LEU A  76     -19.360 -49.075   9.065  1.00 54.13           C  
ATOM    793  CD2 LEU A  76     -20.122 -49.740  11.361  1.00 54.05           C  
ATOM    794  HN  LEU A  76     -23.263 -50.523   9.564  1.00 57.43           H  
ATOM    795  HA  LEU A  76     -22.571 -48.655  11.782  1.00 57.43           H  
ATOM    796  HB1 LEU A  76     -22.023 -48.436   8.814  1.00 57.43           H  
ATOM    797  HB2 LEU A  76     -21.251 -47.501  10.117  1.00 57.43           H  
ATOM    798  HG  LEU A  76     -20.926 -50.444   9.522  1.00 57.43           H  
ATOM    799 1HD1 LEU A  76     -18.572 -49.825   9.134  1.00 57.43           H  
ATOM    800 2HD1 LEU A  76     -18.981 -48.117   9.422  1.00 57.43           H  
ATOM    801 3HD1 LEU A  76     -19.677 -48.976   8.027  1.00 57.43           H  
ATOM    802 1HD2 LEU A  76     -19.321 -50.479  11.388  1.00 57.43           H  
ATOM    803 2HD2 LEU A  76     -20.973 -50.107  11.935  1.00 57.43           H  
ATOM    804 3HD2 LEU A  76     -19.768 -48.805  11.795  1.00 57.43           H  
ATOM    805  N   GLN A  77     -24.013 -46.672  11.387  1.00 56.35           N  
ATOM    806  CA  GLN A  77     -25.037 -45.642  11.312  1.00 53.50           C  
ATOM    807  C   GLN A  77     -24.586 -44.433  12.119  1.00 52.29           C  
ATOM    808  O   GLN A  77     -24.015 -44.584  13.202  1.00 57.29           O  
ATOM    809  CB  GLN A  77     -26.381 -46.167  11.836  1.00 55.60           C  
ATOM    810  CG  GLN A  77     -27.464 -45.110  11.973  1.00 58.52           C  
ATOM    811  CD  GLN A  77     -28.755 -45.669  12.539  1.00 62.86           C  
ATOM    812  NE2 GLN A  77     -29.715 -44.790  12.803  1.00 65.47           N  
ATOM    813  OE1 GLN A  77     -28.887 -46.877  12.737  1.00 65.88           O  
ATOM    814  HN  GLN A  77     -23.296 -46.640  12.181  1.00 58.64           H  
ATOM    815  HA  GLN A  77     -25.159 -45.343  10.271  1.00 58.64           H  
ATOM    816  HB1 GLN A  77     -26.739 -46.932  11.147  1.00 58.64           H  
ATOM    817  HB2 GLN A  77     -26.213 -46.610  12.817  1.00 58.64           H  
ATOM    818  HG1 GLN A  77     -27.103 -44.324  12.637  1.00 58.64           H  
ATOM    819  HG2 GLN A  77     -27.668 -44.689  10.988  1.00 58.64           H  
ATOM    820 1HE2 GLN A  77     -29.554 -43.749  12.615  1.00 58.64           H  
ATOM    821 2HE2 GLN A  77     -30.650 -45.123  13.204  1.00 58.64           H  
ATOM    822  N   TRP A  78     -24.837 -43.241  11.583  1.00 50.97           N  
ATOM    823  CA  TRP A  78     -24.599 -42.011  12.327  1.00 50.20           C  
ATOM    824  C   TRP A  78     -25.786 -41.748  13.247  1.00 54.77           C  
ATOM    825  O   TRP A  78     -26.926 -41.633  12.783  1.00 56.48           O  
ATOM    826  CB  TRP A  78     -24.379 -40.836  11.377  1.00 50.81           C  
ATOM    827  CG  TRP A  78     -23.040 -40.841  10.696  1.00 49.16           C  
ATOM    828  CD1 TRP A  78     -22.798 -41.024   9.365  1.00 45.91           C  
ATOM    829  CD2 TRP A  78     -21.760 -40.656  11.315  1.00 39.56           C  
ATOM    830  CE2 TRP A  78     -20.789 -40.738  10.298  1.00 42.34           C  
ATOM    831  CE3 TRP A  78     -21.342 -40.430  12.629  1.00 37.86           C  
ATOM    832  NE1 TRP A  78     -21.448 -40.961   9.117  1.00 46.83           N  
ATOM    833  CZ2 TRP A  78     -19.425 -40.601  10.554  1.00 43.50           C  
ATOM    834  CZ3 TRP A  78     -19.987 -40.293  12.882  1.00 42.03           C  
ATOM    835  CH2 TRP A  78     -19.045 -40.379  11.849  1.00 42.31           C  
ATOM    836  HN  TRP A  78     -25.221 -43.185  10.586  1.00 46.62           H  
ATOM    837  HA  TRP A  78     -23.705 -42.139  12.938  1.00 46.62           H  
ATOM    838  HB1 TRP A  78     -25.153 -40.866  10.610  1.00 46.62           H  
ATOM    839  HB2 TRP A  78     -24.469 -39.912  11.949  1.00 46.62           H  
ATOM    840  HD1 TRP A  78     -23.564 -41.195   8.609  1.00 46.62           H  
ATOM    841  HE1 TRP A  78     -20.986 -41.069   8.158  1.00 46.62           H  
ATOM    842  HE3 TRP A  78     -22.068 -40.363  13.439  1.00 46.62           H  
ATOM    843  HZ2 TRP A  78     -18.690 -40.668   9.752  1.00 46.62           H  
ATOM    844  HZ3 TRP A  78     -19.648 -40.115  13.903  1.00 46.62           H  
ATOM    845  HH2 TRP A  78     -17.986 -40.267  12.082  1.00 46.62           H  
ATOM    846  N   VAL A  79     -25.521 -41.666  14.549  1.00 47.63           N  
ATOM    847  CA  VAL A  79     -26.548 -41.446  15.561  1.00 46.78           C  
ATOM    848  C   VAL A  79     -26.161 -40.222  16.378  1.00 48.33           C  
ATOM    849  O   VAL A  79     -25.011 -40.102  16.817  1.00 50.81           O  
ATOM    850  CB  VAL A  79     -26.720 -42.676  16.473  1.00 52.52           C  
ATOM    851  CG1 VAL A  79     -27.797 -42.422  17.518  1.00 52.36           C  
ATOM    852  CG2 VAL A  79     -27.049 -43.915  15.649  1.00 52.19           C  
ATOM    853  HN  VAL A  79     -24.505 -41.766  14.869  1.00 50.09           H  
ATOM    854  HA  VAL A  79     -27.495 -41.247  15.060  1.00 50.09           H  
ATOM    855  HB  VAL A  79     -25.777 -42.851  16.991  1.00 50.09           H  
ATOM    856 1HG1 VAL A  79     -27.903 -43.302  18.152  1.00 50.09           H  
ATOM    857 2HG1 VAL A  79     -28.745 -42.216  17.021  1.00 50.09           H  
ATOM    858 3HG1 VAL A  79     -27.515 -41.566  18.130  1.00 50.09           H  
ATOM    859 1HG2 VAL A  79     -27.166 -44.772  16.312  1.00 50.09           H  
ATOM    860 2HG2 VAL A  79     -26.240 -44.109  14.945  1.00 50.09           H  
ATOM    861 3HG2 VAL A  79     -27.976 -43.751  15.100  1.00 50.09           H  
ATOM    862  N   PHE A  80     -27.115 -39.315  16.575  1.00 42.42           N  
ATOM    863  CA  PHE A  80     -26.868 -38.144  17.405  1.00 45.52           C  
ATOM    864  C   PHE A  80     -26.555 -38.558  18.838  1.00 40.91           C  
ATOM    865  O   PHE A  80     -27.095 -39.540  19.355  1.00 48.70           O  
ATOM    866  CB  PHE A  80     -28.080 -37.211  17.385  1.00 45.25           C  
ATOM    867  CG  PHE A  80     -28.125 -36.298  16.195  1.00 44.15           C  
ATOM    868  CD1 PHE A  80     -26.980 -35.652  15.756  1.00 40.16           C  
ATOM    869  CD2 PHE A  80     -29.312 -36.086  15.514  1.00 43.08           C  
ATOM    870  CE1 PHE A  80     -27.019 -34.808  14.663  1.00 41.01           C  
ATOM    871  CE2 PHE A  80     -29.358 -35.243  14.418  1.00 47.92           C  
ATOM    872  CZ  PHE A  80     -28.209 -34.604  13.992  1.00 46.25           C  
ATOM    873  HN  PHE A  80     -28.074 -39.448  16.119  1.00 44.12           H  
ATOM    874  HA  PHE A  80     -26.009 -37.607  17.002  1.00 44.12           H  
ATOM    875  HB1 PHE A  80     -28.983 -37.822  17.383  1.00 44.12           H  
ATOM    876  HB2 PHE A  80     -28.056 -36.599  18.286  1.00 44.12           H  
ATOM    877  HD1 PHE A  80     -26.037 -35.812  16.279  1.00 44.12           H  
ATOM    878  HD2 PHE A  80     -30.220 -36.589  15.845  1.00 44.12           H  
ATOM    879  HE1 PHE A  80     -26.112 -34.304  14.330  1.00 44.12           H  
ATOM    880  HE2 PHE A  80     -30.299 -35.083  13.891  1.00 44.12           H  
ATOM    881  HZ  PHE A  80     -28.242 -33.940  13.128  1.00 44.12           H  
ATOM    882  N   VAL A  81     -25.664 -37.803  19.474  1.00 38.70           N  
ATOM    883  CA  VAL A  81     -25.311 -37.985  20.877  1.00 40.69           C  
ATOM    884  C   VAL A  81     -25.548 -36.658  21.581  1.00 46.75           C  
ATOM    885  O   VAL A  81     -24.940 -35.642  21.222  1.00 48.14           O  
ATOM    886  CB  VAL A  81     -23.853 -38.442  21.052  1.00 43.09           C  
ATOM    887  CG1 VAL A  81     -23.569 -38.762  22.512  1.00 43.19           C  
ATOM    888  CG2 VAL A  81     -23.555 -39.642  20.167  1.00 43.30           C  
ATOM    889  HN  VAL A  81     -25.181 -37.021  18.927  1.00 43.41           H  
ATOM    890  HA  VAL A  81     -25.970 -38.737  21.311  1.00 43.41           H  
ATOM    891  HB  VAL A  81     -23.200 -37.624  20.749  1.00 43.41           H  
ATOM    892 1HG1 VAL A  81     -22.533 -39.084  22.619  1.00 43.41           H  
ATOM    893 2HG1 VAL A  81     -24.233 -39.559  22.846  1.00 43.41           H  
ATOM    894 3HG1 VAL A  81     -23.737 -37.872  23.119  1.00 43.41           H  
ATOM    895 1HG2 VAL A  81     -22.518 -39.949  20.307  1.00 43.41           H  
ATOM    896 2HG2 VAL A  81     -23.716 -39.373  19.123  1.00 43.41           H  
ATOM    897 3HG2 VAL A  81     -24.216 -40.466  20.436  1.00 43.41           H  
ATOM    898  N   ASN A  82     -26.439 -36.661  22.568  1.00 51.06           N  
ATOM    899  CA  ASN A  82     -26.738 -35.484  23.381  1.00 48.37           C  
ATOM    900  C   ASN A  82     -26.383 -35.823  24.824  1.00 47.39           C  
ATOM    901  O   ASN A  82     -27.125 -36.541  25.501  1.00 53.23           O  
ATOM    902  CB  ASN A  82     -28.202 -35.074  23.244  1.00 50.81           C  
ATOM    903  CG  ASN A  82     -28.493 -34.381  21.925  1.00 55.27           C  
ATOM    904  ND2 ASN A  82     -28.517 -33.054  21.947  1.00 48.64           N  
ATOM    905  OD1 ASN A  82     -28.698 -35.031  20.900  1.00 65.15           O  
ATOM    906  HN  ASN A  82     -26.963 -37.570  22.777  1.00 52.49           H  
ATOM    907  HA  ASN A  82     -26.109 -34.658  23.049  1.00 52.49           H  
ATOM    908  HB1 ASN A  82     -28.823 -35.967  23.313  1.00 52.49           H  
ATOM    909  HB2 ASN A  82     -28.452 -34.394  24.058  1.00 52.49           H  
ATOM    910 1HD2 ASN A  82     -28.337 -32.531  22.863  1.00 52.49           H  
ATOM    911 2HD2 ASN A  82     -28.717 -32.508  21.049  1.00 52.49           H  
ATOM    912  N   ALA A  83     -25.248 -35.312  25.293  1.00 51.08           N  
ATOM    913  CA  ALA A  83     -24.766 -35.611  26.632  1.00 50.51           C  
ATOM    914  C   ALA A  83     -24.091 -34.384  27.225  1.00 51.93           C  
ATOM    915  O   ALA A  83     -23.410 -33.639  26.516  1.00 52.81           O  
ATOM    916  CB  ALA A  83     -23.786 -36.790  26.620  1.00 46.38           C  
ATOM    917  HN  ALA A  83     -24.673 -34.662  24.667  1.00 50.54           H  
ATOM    918  HA  ALA A  83     -25.619 -35.875  27.257  1.00 50.54           H  
ATOM    919  HB1 ALA A  83     -23.444 -36.989  27.635  1.00 50.54           H  
ATOM    920  HB2 ALA A  83     -22.931 -36.546  25.990  1.00 50.54           H  
ATOM    921  HB3 ALA A  83     -24.286 -37.675  26.226  1.00 50.54           H  
ATOM    922  N   GLY A  84     -24.296 -34.179  28.525  1.00 59.53           N  
ATOM    923  CA  GLY A  84     -23.619 -33.133  29.270  1.00 55.35           C  
ATOM    924  C   GLY A  84     -23.740 -31.740  28.689  1.00 53.65           C  
ATOM    925  O   GLY A  84     -22.854 -30.904  28.888  1.00 56.46           O  
ATOM    926  HN  GLY A  84     -24.988 -34.811  29.041  1.00 56.25           H  
ATOM    927  HA1 GLY A  84     -24.035 -33.114  30.277  1.00 56.25           H  
ATOM    928  HA2 GLY A  84     -22.560 -33.386  29.318  1.00 56.25           H  
ATOM    929  N   GLY A  85     -24.825 -31.478  27.962  1.00 51.74           N  
ATOM    930  CA  GLY A  85     -25.066 -30.175  27.382  1.00 48.00           C  
ATOM    931  C   GLY A  85     -24.530 -29.971  25.980  1.00 45.94           C  
ATOM    932  O   GLY A  85     -24.784 -28.915  25.389  1.00 50.73           O  
ATOM    933  HN  GLY A  85     -25.541 -32.257  27.802  1.00 49.10           H  
ATOM    934  HA1 GLY A  85     -26.144 -30.015  27.355  1.00 49.10           H  
ATOM    935  HA2 GLY A  85     -24.603 -29.430  28.029  1.00 49.10           H  
ATOM    936  N   TRP A  86     -23.794 -30.930  25.427  1.00 50.96           N  
ATOM    937  CA  TRP A  86     -23.299 -30.813  24.064  1.00 49.46           C  
ATOM    938  C   TRP A  86     -24.025 -31.787  23.147  1.00 54.18           C  
ATOM    939  O   TRP A  86     -24.661 -32.747  23.593  1.00 55.02           O  
ATOM    940  CB  TRP A  86     -21.782 -31.046  23.988  1.00 47.10           C  
ATOM    941  CG  TRP A  86     -21.277 -32.310  24.637  1.00 47.28           C  
ATOM    942  CD1 TRP A  86     -20.652 -32.417  25.848  1.00 55.08           C  
ATOM    943  CD2 TRP A  86     -21.330 -33.639  24.098  1.00 41.73           C  
ATOM    944  CE2 TRP A  86     -20.728 -34.498  25.041  1.00 42.85           C  
ATOM    945  CE3 TRP A  86     -21.832 -34.186  22.913  1.00 45.30           C  
ATOM    946  NE1 TRP A  86     -20.321 -33.728  26.099  1.00 44.70           N  
ATOM    947  CZ2 TRP A  86     -20.616 -35.873  24.834  1.00 43.71           C  
ATOM    948  CZ3 TRP A  86     -21.722 -35.550  22.711  1.00 47.58           C  
ATOM    949  CH2 TRP A  86     -21.118 -36.378  23.666  1.00 47.62           C  
ATOM    950  HN  TRP A  86     -23.561 -31.806  25.996  1.00 48.04           H  
ATOM    951  HA  TRP A  86     -23.504 -29.801  23.714  1.00 48.04           H  
ATOM    952  HB1 TRP A  86     -21.501 -31.076  22.935  1.00 48.04           H  
ATOM    953  HB2 TRP A  86     -21.290 -30.202  24.472  1.00 48.04           H  
ATOM    954  HD1 TRP A  86     -20.446 -31.583  26.519  1.00 48.04           H  
ATOM    955  HE1 TRP A  86     -19.826 -34.088  26.977  1.00 48.04           H  
ATOM    956  HE3 TRP A  86     -22.301 -33.550  22.163  1.00 48.04           H  
ATOM    957  HZ2 TRP A  86     -20.146 -36.520  25.575  1.00 48.04           H  
ATOM    958  HZ3 TRP A  86     -22.112 -35.988  21.792  1.00 48.04           H  
ATOM    959  HH2 TRP A  86     -21.046 -37.449  23.474  1.00 48.04           H  
ATOM    960  N   MET A  87     -23.922 -31.524  21.847  1.00 52.02           N  
ATOM    961  CA  MET A  87     -24.582 -32.334  20.830  1.00 48.39           C  
ATOM    962  C   MET A  87     -23.571 -32.681  19.747  1.00 46.37           C  
ATOM    963  O   MET A  87     -23.063 -31.791  19.056  1.00 46.97           O  
ATOM    964  CB  MET A  87     -25.787 -31.605  20.234  1.00 49.80           C  
ATOM    965  CG  MET A  87     -26.545 -32.427  19.206  1.00 48.87           C  
ATOM    966  SD  MET A  87     -28.133 -31.709  18.750  1.00 55.24           S  
ATOM    967  CE  MET A  87     -28.831 -33.033  17.765  1.00 51.53           C  
ATOM    968  HN  MET A  87     -23.333 -30.687  21.536  1.00 49.90           H  
ATOM    969  HA  MET A  87     -24.928 -33.259  21.292  1.00 49.90           H  
ATOM    970  HB1 MET A  87     -26.471 -31.350  21.044  1.00 49.90           H  
ATOM    971  HB2 MET A  87     -25.435 -30.692  19.754  1.00 49.90           H  
ATOM    972  HG1 MET A  87     -25.932 -32.509  18.308  1.00 49.90           H  
ATOM    973  HG2 MET A  87     -26.720 -33.420  19.619  1.00 49.90           H  
ATOM    974  HE1 MET A  87     -29.818 -32.740  17.408  1.00 49.90           H  
ATOM    975  HE2 MET A  87     -28.918 -33.933  18.374  1.00 49.90           H  
ATOM    976  HE3 MET A  87     -28.182 -33.233  16.912  1.00 49.90           H  
ATOM    977  N   GLY A  88     -23.277 -33.969  19.611  1.00 45.84           N  
ATOM    978  CA  GLY A  88     -22.480 -34.471  18.512  1.00 41.30           C  
ATOM    979  C   GLY A  88     -23.168 -35.655  17.869  1.00 47.76           C  
ATOM    980  O   GLY A  88     -24.368 -35.862  18.074  1.00 49.64           O  
ATOM    981  HN  GLY A  88     -23.643 -34.661  20.341  1.00 46.13           H  
ATOM    982  HA1 GLY A  88     -22.351 -33.683  17.770  1.00 46.13           H  
ATOM    983  HA2 GLY A  88     -21.504 -34.781  18.886  1.00 46.13           H  
ATOM    984  N   SER A  89     -22.432 -36.437  17.084  1.00 46.66           N  
ATOM    985  CA  SER A  89     -22.954 -37.678  16.535  1.00 48.95           C  
ATOM    986  C   SER A  89     -21.837 -38.709  16.511  1.00 50.66           C  
ATOM    987  O   SER A  89     -20.650 -38.373  16.520  1.00 52.81           O  
ATOM    988  CB  SER A  89     -23.544 -37.495  15.130  1.00 50.94           C  
ATOM    989  OG  SER A  89     -22.527 -37.387  14.152  1.00 55.13           O  
ATOM    990  HN  SER A  89     -21.429 -36.145  16.850  1.00 50.86           H  
ATOM    991  HA  SER A  89     -23.743 -38.041  17.194  1.00 50.86           H  
ATOM    992  HB1 SER A  89     -24.172 -38.354  14.895  1.00 50.86           H  
ATOM    993  HB2 SER A  89     -24.148 -36.588  15.115  1.00 50.86           H  
ATOM    994  HG  SER A  89     -21.920 -36.558  14.368  1.00 50.86           H  
ATOM    995  N   MET A  90     -22.233 -39.977  16.477  1.00 50.27           N  
ATOM    996  CA  MET A  90     -21.296 -41.081  16.571  1.00 52.69           C  
ATOM    997  C   MET A  90     -21.606 -42.129  15.514  1.00 54.58           C  
ATOM    998  O   MET A  90     -22.720 -42.208  14.987  1.00 52.84           O  
ATOM    999  CB  MET A  90     -21.344 -41.746  17.949  1.00 55.53           C  
ATOM   1000  CG  MET A  90     -22.627 -42.524  18.169  1.00 57.19           C  
ATOM   1001  SD  MET A  90     -22.468 -43.831  19.389  1.00 63.73           S  
ATOM   1002  CE  MET A  90     -24.117 -44.529  19.358  1.00 61.10           C  
ATOM   1003  HN  MET A  90     -23.277 -40.191  16.377  1.00 55.99           H  
ATOM   1004  HA  MET A  90     -20.289 -40.700  16.401  1.00 55.99           H  
ATOM   1005  HB1 MET A  90     -20.500 -42.430  18.037  1.00 55.99           H  
ATOM   1006  HB2 MET A  90     -21.268 -40.973  18.714  1.00 55.99           H  
ATOM   1007  HG1 MET A  90     -23.398 -41.831  18.504  1.00 55.99           H  
ATOM   1008  HG2 MET A  90     -22.927 -42.971  17.221  1.00 55.99           H  
ATOM   1009  HE1 MET A  90     -24.176 -45.355  20.066  1.00 55.99           H  
ATOM   1010  HE2 MET A  90     -24.339 -44.895  18.355  1.00 55.99           H  
ATOM   1011  HE3 MET A  90     -24.842 -43.763  19.633  1.00 55.99           H  
ATOM   1012  N   CYS A  91     -20.592 -42.937  15.215  1.00 55.79           N  
ATOM   1013  CA  CYS A  91     -20.747 -44.165  14.443  1.00 53.91           C  
ATOM   1014  C   CYS A  91     -20.015 -45.264  15.199  1.00 56.17           C  
ATOM   1015  O   CYS A  91     -18.780 -45.304  15.201  1.00 55.05           O  
ATOM   1016  CB  CYS A  91     -20.202 -44.020  13.023  1.00 55.36           C  
ATOM   1017  SG  CYS A  91     -20.349 -45.532  12.040  1.00 57.38           S  
ATOM   1018  HN  CYS A  91     -19.614 -42.673  15.558  1.00 55.61           H  
ATOM   1019  HA  CYS A  91     -21.806 -44.418  14.391  1.00 55.61           H  
ATOM   1020  HB1 CYS A  91     -20.754 -43.226  12.520  1.00 55.61           H  
ATOM   1021  HB2 CYS A  91     -19.148 -43.748  13.083  1.00 55.61           H  
ATOM   1022  HG  CYS A  91     -19.666 -46.520  12.634  1.00 55.61           H  
ATOM   1023  N   LEU A  92     -20.774 -46.139  15.853  1.00 56.54           N  
ATOM   1024  CA  LEU A  92     -20.179 -47.187  16.668  1.00 54.27           C  
ATOM   1025  C   LEU A  92     -19.572 -48.263  15.778  1.00 53.94           C  
ATOM   1026  O   LEU A  92     -20.220 -48.756  14.850  1.00 53.07           O  
ATOM   1027  CB  LEU A  92     -21.231 -47.792  17.598  1.00 53.97           C  
ATOM   1028  CG  LEU A  92     -20.754 -48.765  18.679  1.00 51.44           C  
ATOM   1029  CD1 LEU A  92     -19.932 -48.042  19.733  1.00 49.62           C  
ATOM   1030  CD2 LEU A  92     -21.938 -49.481  19.313  1.00 53.92           C  
ATOM   1031  HN  LEU A  92     -21.839 -46.071  15.778  1.00 53.35           H  
ATOM   1032  HA  LEU A  92     -19.387 -46.749  17.275  1.00 53.35           H  
ATOM   1033  HB1 LEU A  92     -21.732 -46.966  18.103  1.00 53.35           H  
ATOM   1034  HB2 LEU A  92     -21.948 -48.326  16.974  1.00 53.35           H  
ATOM   1035  HG  LEU A  92     -20.118 -49.513  18.206  1.00 53.35           H  
ATOM   1036 1HD1 LEU A  92     -19.604 -48.754  20.490  1.00 53.35           H  
ATOM   1037 2HD1 LEU A  92     -20.540 -47.268  20.201  1.00 53.35           H  
ATOM   1038 3HD1 LEU A  92     -19.061 -47.584  19.264  1.00 53.35           H  
ATOM   1039 1HD2 LEU A  92     -21.580 -50.169  20.079  1.00 53.35           H  
ATOM   1040 2HD2 LEU A  92     -22.478 -50.039  18.548  1.00 53.35           H  
ATOM   1041 3HD2 LEU A  92     -22.606 -48.749  19.767  1.00 53.35           H  
ATOM   1042  N   LEU A  93     -18.320 -48.615  16.055  1.00 53.81           N  
ATOM   1043  CA  LEU A  93     -17.624 -49.688  15.356  1.00 52.57           C  
ATOM   1044  C   LEU A  93     -17.429 -50.926  16.213  1.00 47.03           C  
ATOM   1045  O   LEU A  93     -17.513 -52.045  15.706  1.00 49.86           O  
ATOM   1046  CB  LEU A  93     -16.256 -49.199  14.866  1.00 50.71           C  
ATOM   1047  CG  LEU A  93     -16.255 -47.895  14.070  1.00 48.28           C  
ATOM   1048  CD1 LEU A  93     -14.844 -47.543  13.625  1.00 48.24           C  
ATOM   1049  CD2 LEU A  93     -17.194 -47.997  12.878  1.00 47.88           C  
ATOM   1050  HN  LEU A  93     -17.800 -48.086  16.826  1.00 49.80           H  
ATOM   1051  HA  LEU A  93     -18.217 -49.967  14.485  1.00 49.80           H  
ATOM   1052  HB1 LEU A  93     -15.621 -49.056  15.740  1.00 49.80           H  
ATOM   1053  HB2 LEU A  93     -15.832 -49.977  14.231  1.00 49.80           H  
ATOM   1054  HG  LEU A  93     -16.616 -47.098  14.721  1.00 49.80           H  
ATOM   1055 1HD1 LEU A  93     -14.863 -46.611  13.059  1.00 49.80           H  
ATOM   1056 2HD1 LEU A  93     -14.451 -48.342  12.996  1.00 49.80           H  
ATOM   1057 3HD1 LEU A  93     -14.206 -47.423  14.500  1.00 49.80           H  
ATOM   1058 1HD2 LEU A  93     -17.180 -47.059  12.323  1.00 49.80           H  
ATOM   1059 2HD2 LEU A  93     -18.207 -48.196  13.229  1.00 49.80           H  
ATOM   1060 3HD2 LEU A  93     -16.869 -48.809  12.227  1.00 49.80           H  
ATOM   1061  N   HIS A  94     -17.175 -50.745  17.505  1.00 45.99           N  
ATOM   1062  CA  HIS A  94     -16.940 -51.842  18.428  1.00 48.86           C  
ATOM   1063  C   HIS A  94     -17.418 -51.414  19.804  1.00 55.16           C  
ATOM   1064  O   HIS A  94     -17.272 -50.248  20.179  1.00 52.85           O  
ATOM   1065  CB  HIS A  94     -15.455 -52.222  18.478  1.00 46.79           C  
ATOM   1066  CG  HIS A  94     -15.097 -53.119  19.623  1.00 47.80           C  
ATOM   1067  CD2 HIS A  94     -14.646 -52.837  20.868  1.00 48.60           C  
ATOM   1068  ND1 HIS A  94     -15.190 -54.492  19.551  1.00 50.03           N  
ATOM   1069  CE1 HIS A  94     -14.810 -55.017  20.702  1.00 53.10           C  
ATOM   1070  NE2 HIS A  94     -14.476 -54.034  21.519  1.00 53.31           N  
ATOM   1071  HN  HIS A  94     -17.142 -49.745  17.883  1.00 50.25           H  
ATOM   1072  HA  HIS A  94     -17.518 -52.708  18.105  1.00 50.25           H  
ATOM   1073  HB1 HIS A  94     -15.200 -52.732  17.549  1.00 50.25           H  
ATOM   1074  HB2 HIS A  94     -14.869 -51.307  18.563  1.00 50.25           H  
ATOM   1075  HD1 HIS A  94     -15.519 -55.046  18.697  1.00 50.25           H  
ATOM   1076  HD2 HIS A  94     -14.454 -51.845  21.277  1.00 50.25           H  
ATOM   1077  HE1 HIS A  94     -14.778 -56.081  20.938  1.00 50.25           H  
ATOM   1078  N   ALA A  95     -17.998 -52.354  20.546  1.00 44.90           N  
ATOM   1079  CA  ALA A  95     -18.409 -52.083  21.915  1.00 53.42           C  
ATOM   1080  C   ALA A  95     -18.554 -53.403  22.653  1.00 56.49           C  
ATOM   1081  O   ALA A  95     -19.094 -54.370  22.110  1.00 60.49           O  
ATOM   1082  CB  ALA A  95     -19.720 -51.291  21.971  1.00 56.19           C  
ATOM   1083  HN  ALA A  95     -18.165 -53.325  20.129  1.00 54.30           H  
ATOM   1084  HA  ALA A  95     -17.629 -51.497  22.402  1.00 54.30           H  
ATOM   1085  HB1 ALA A  95     -19.991 -51.110  23.011  1.00 54.30           H  
ATOM   1086  HB2 ALA A  95     -20.511 -51.861  21.484  1.00 54.30           H  
ATOM   1087  HB3 ALA A  95     -19.591 -50.338  21.458  1.00 54.30           H  
ATOM   1088  N   SER A  96     -18.062 -53.433  23.887  1.00 56.55           N  
ATOM   1089  CA  SER A  96     -18.164 -54.603  24.742  1.00 57.23           C  
ATOM   1090  C   SER A  96     -18.420 -54.123  26.163  1.00 59.02           C  
ATOM   1091  O   SER A  96     -18.733 -52.952  26.400  1.00 59.94           O  
ATOM   1092  CB  SER A  96     -16.897 -55.464  24.647  1.00 58.45           C  
ATOM   1093  OG  SER A  96     -15.796 -54.815  25.261  1.00 57.68           O  
ATOM   1094  HN  SER A  96     -17.571 -52.561  24.266  1.00 58.15           H  
ATOM   1095  HA  SER A  96     -19.016 -55.200  24.417  1.00 58.14           H  
ATOM   1096  HB1 SER A  96     -17.074 -56.416  25.148  1.00 58.14           H  
ATOM   1097  HB2 SER A  96     -16.665 -55.643  23.597  1.00 58.14           H  
ATOM   1098  HG  SER A  96     -15.617 -53.898  24.781  1.00 58.15           H  
ATOM   1099  N   LEU A  97     -18.282 -55.040  27.119  1.00 66.78           N  
ATOM   1100  CA  LEU A  97     -18.399 -54.664  28.521  1.00 67.73           C  
ATOM   1101  C   LEU A  97     -17.231 -53.792  28.963  1.00 69.11           C  
ATOM   1102  O   LEU A  97     -17.379 -52.976  29.879  1.00 68.76           O  
ATOM   1103  CB  LEU A  97     -18.483 -55.921  29.385  1.00 72.25           C  
ATOM   1104  CG  LEU A  97     -19.240 -55.822  30.706  1.00 75.13           C  
ATOM   1105  CD1 LEU A  97     -20.690 -55.458  30.450  1.00 72.97           C  
ATOM   1106  CD2 LEU A  97     -19.141 -57.136  31.458  1.00 82.54           C  
ATOM   1107  HN  LEU A  97     -18.084 -56.058  26.856  1.00 71.91           H  
ATOM   1108  HA  LEU A  97     -19.320 -54.096  28.649  1.00 71.91           H  
ATOM   1109  HB1 LEU A  97     -18.968 -56.694  28.789  1.00 71.91           H  
ATOM   1110  HB2 LEU A  97     -17.462 -56.226  29.616  1.00 71.91           H  
ATOM   1111  HG  LEU A  97     -18.785 -55.038  31.311  1.00 71.91           H  
ATOM   1112 1HD1 LEU A  97     -21.221 -55.390  31.399  1.00 71.91           H  
ATOM   1113 2HD1 LEU A  97     -21.153 -56.225  29.829  1.00 71.91           H  
ATOM   1114 3HD1 LEU A  97     -20.739 -54.497  29.937  1.00 71.91           H  
ATOM   1115 1HD2 LEU A  97     -19.684 -57.058  32.400  1.00 71.91           H  
ATOM   1116 2HD2 LEU A  97     -18.094 -57.362  31.660  1.00 71.91           H  
ATOM   1117 3HD2 LEU A  97     -19.574 -57.934  30.855  1.00 71.91           H  
ATOM   1118  N   THR A  98     -16.071 -53.935  28.313  1.00 68.05           N  
ATOM   1119  CA  THR A  98     -14.845 -53.291  28.760  1.00 63.96           C  
ATOM   1120  C   THR A  98     -14.257 -52.287  27.778  1.00 62.29           C  
ATOM   1121  O   THR A  98     -13.382 -51.512  28.178  1.00 62.13           O  
ATOM   1122  CB  THR A  98     -13.771 -54.346  29.071  1.00 64.76           C  
ATOM   1123  CG2 THR A  98     -14.208 -55.232  30.227  1.00 61.70           C  
ATOM   1124  OG1 THR A  98     -13.549 -55.159  27.913  1.00 66.86           O  
ATOM   1125  HN  THR A  98     -16.043 -54.544  27.434  1.00 64.25           H  
ATOM   1126  HA  THR A  98     -15.067 -52.760  29.686  1.00 64.25           H  
ATOM   1127  HB  THR A  98     -12.842 -53.842  29.338  1.00 64.25           H  
ATOM   1128  HG1 THR A  98     -14.443 -55.640  27.645  1.00 64.25           H  
ATOM   1129 1HG2 THR A  98     -13.434 -55.972  30.431  1.00 64.25           H  
ATOM   1130 2HG2 THR A  98     -15.136 -55.741  29.965  1.00 64.25           H  
ATOM   1131 3HG2 THR A  98     -14.368 -54.620  31.115  1.00 64.25           H  
ATOM   1132  N   GLU A  99     -14.698 -52.272  26.521  1.00 61.67           N  
ATOM   1133  CA  GLU A  99     -14.123 -51.388  25.516  1.00 61.66           C  
ATOM   1134  C   GLU A  99     -15.215 -50.855  24.601  1.00 64.46           C  
ATOM   1135  O   GLU A  99     -16.331 -51.378  24.558  1.00 66.95           O  
ATOM   1136  CB  GLU A  99     -13.067 -52.103  24.661  1.00 63.76           C  
ATOM   1137  CG  GLU A  99     -11.818 -52.538  25.400  1.00 64.43           C  
ATOM   1138  CD  GLU A  99     -10.905 -53.378  24.531  1.00 65.84           C  
ATOM   1139  OE1 GLU A  99     -11.281 -54.526  24.212  1.00 68.59           O  
ATOM   1140  OE2 GLU A  99      -9.818 -52.888  24.156  1.00 64.14           O1-
ATOM   1141  HN  GLU A  99     -15.497 -52.927  26.242  1.00 64.61           H  
ATOM   1142  HA  GLU A  99     -13.650 -50.546  26.022  1.00 64.61           H  
ATOM   1143  HB1 GLU A  99     -13.529 -52.991  24.230  1.00 64.61           H  
ATOM   1144  HB2 GLU A  99     -12.766 -51.425  23.862  1.00 64.61           H  
ATOM   1145  HG1 GLU A  99     -11.275 -51.650  25.725  1.00 64.61           H  
ATOM   1146  HG2 GLU A  99     -12.111 -53.124  26.271  1.00 64.61           H  
ATOM   1147  N   TYR A 100     -14.872 -49.799  23.864  1.00 61.03           N  
ATOM   1148  CA  TYR A 100     -15.659 -49.382  22.713  1.00 57.60           C  
ATOM   1149  C   TYR A 100     -14.774 -48.568  21.780  1.00 55.99           C  
ATOM   1150  O   TYR A 100     -13.799 -47.946  22.209  1.00 53.96           O  
ATOM   1151  CB  TYR A 100     -16.918 -48.592  23.110  1.00 55.12           C  
ATOM   1152  CG  TYR A 100     -16.704 -47.170  23.596  1.00 52.01           C  
ATOM   1153  CD1 TYR A 100     -16.565 -46.117  22.698  1.00 50.13           C  
ATOM   1154  CD2 TYR A 100     -16.688 -46.874  24.953  1.00 55.44           C  
ATOM   1155  CE1 TYR A 100     -16.384 -44.819  23.138  1.00 48.29           C  
ATOM   1156  CE2 TYR A 100     -16.511 -45.577  25.402  1.00 51.79           C  
ATOM   1157  CZ  TYR A 100     -16.360 -44.554  24.491  1.00 51.06           C  
ATOM   1158  OH  TYR A 100     -16.184 -43.262  24.934  1.00 47.61           O  
ATOM   1159  HN  TYR A 100     -13.996 -49.244  24.125  1.00 53.34           H  
ATOM   1160  HA  TYR A 100     -15.977 -50.278  22.180  1.00 53.34           H  
ATOM   1161  HB1 TYR A 100     -17.570 -48.548  22.237  1.00 53.34           H  
ATOM   1162  HB2 TYR A 100     -17.416 -49.143  23.908  1.00 53.34           H  
ATOM   1163  HD1 TYR A 100     -16.599 -46.319  21.627  1.00 53.34           H  
ATOM   1164  HD2 TYR A 100     -16.817 -47.678  25.678  1.00 53.34           H  
ATOM   1165  HE1 TYR A 100     -16.261 -44.009  22.419  1.00 53.34           H  
ATOM   1166  HE2 TYR A 100     -16.491 -45.366  26.471  1.00 53.34           H  
ATOM   1167  HH  TYR A 100     -15.264 -42.895  24.586  1.00 53.34           H  
ATOM   1168  N   VAL A 101     -15.119 -48.603  20.495  1.00 53.34           N  
ATOM   1169  CA  VAL A 101     -14.443 -47.832  19.457  1.00 48.91           C  
ATOM   1170  C   VAL A 101     -15.512 -47.212  18.569  1.00 52.06           C  
ATOM   1171  O   VAL A 101     -16.383 -47.923  18.055  1.00 57.25           O  
ATOM   1172  CB  VAL A 101     -13.489 -48.699  18.612  1.00 46.32           C  
ATOM   1173  CG1 VAL A 101     -12.841 -47.862  17.520  1.00 42.06           C  
ATOM   1174  CG2 VAL A 101     -12.433 -49.361  19.488  1.00 48.17           C  
ATOM   1175  HN  VAL A 101     -15.937 -49.231  20.208  1.00 49.73           H  
ATOM   1176  HA  VAL A 101     -13.870 -47.034  19.928  1.00 49.73           H  
ATOM   1177  HB  VAL A 101     -14.076 -49.484  18.135  1.00 49.73           H  
ATOM   1178 1HG1 VAL A 101     -12.170 -48.488  16.932  1.00 49.73           H  
ATOM   1179 2HG1 VAL A 101     -12.274 -47.049  17.973  1.00 49.73           H  
ATOM   1180 3HG1 VAL A 101     -13.614 -47.449  16.872  1.00 49.73           H  
ATOM   1181 1HG2 VAL A 101     -11.773 -49.967  18.867  1.00 49.73           H  
ATOM   1182 2HG2 VAL A 101     -12.920 -49.997  20.227  1.00 49.73           H  
ATOM   1183 3HG2 VAL A 101     -11.849 -48.594  19.997  1.00 49.73           H  
ATOM   1184  N   LEU A 102     -15.449 -45.896  18.382  1.00 42.12           N  
ATOM   1185  CA  LEU A 102     -16.445 -45.218  17.567  1.00 48.23           C  
ATOM   1186  C   LEU A 102     -15.823 -44.010  16.884  1.00 50.34           C  
ATOM   1187  O   LEU A 102     -14.797 -43.481  17.319  1.00 55.04           O  
ATOM   1188  CB  LEU A 102     -17.664 -44.794  18.403  1.00 50.45           C  
ATOM   1189  CG  LEU A 102     -17.496 -43.911  19.648  1.00 48.21           C  
ATOM   1190  CD1 LEU A 102     -17.385 -42.432  19.301  1.00 45.04           C  
ATOM   1191  CD2 LEU A 102     -18.655 -44.139  20.606  1.00 45.52           C  
ATOM   1192  HN  LEU A 102     -14.660 -45.332  18.834  1.00 48.12           H  
ATOM   1193  HA  LEU A 102     -16.784 -45.910  16.796  1.00 48.12           H  
ATOM   1194  HB1 LEU A 102     -18.331 -44.257  17.729  1.00 48.12           H  
ATOM   1195  HB2 LEU A 102     -18.146 -45.713  18.737  1.00 48.12           H  
ATOM   1196  HG  LEU A 102     -16.577 -44.210  20.152  1.00 48.12           H  
ATOM   1197 1HD1 LEU A 102     -17.268 -41.851  20.216  1.00 48.12           H  
ATOM   1198 2HD1 LEU A 102     -18.288 -42.111  18.781  1.00 48.12           H  
ATOM   1199 3HD1 LEU A 102     -16.520 -42.273  18.657  1.00 48.12           H  
ATOM   1200 1HD2 LEU A 102     -18.529 -43.509  21.487  1.00 48.12           H  
ATOM   1201 2HD2 LEU A 102     -18.676 -45.186  20.909  1.00 48.12           H  
ATOM   1202 3HD2 LEU A 102     -19.592 -43.886  20.110  1.00 48.12           H  
ATOM   1203  N   LEU A 103     -16.463 -43.586  15.797  1.00 52.09           N  
ATOM   1204  CA  LEU A 103     -16.162 -42.314  15.155  1.00 52.68           C  
ATOM   1205  C   LEU A 103     -17.094 -41.254  15.726  1.00 54.87           C  
ATOM   1206  O   LEU A 103     -18.301 -41.485  15.843  1.00 57.67           O  
ATOM   1207  CB  LEU A 103     -16.339 -42.416  13.641  1.00 52.91           C  
ATOM   1208  CG  LEU A 103     -15.718 -43.640  12.968  1.00 50.61           C  
ATOM   1209  CD1 LEU A 103     -16.183 -43.743  11.527  1.00 44.38           C  
ATOM   1210  CD2 LEU A 103     -14.204 -43.580  13.038  1.00 55.16           C  
ATOM   1211  HN  LEU A 103     -17.229 -44.204  15.378  1.00 52.55           H  
ATOM   1212  HA  LEU A 103     -15.131 -42.038  15.376  1.00 52.55           H  
ATOM   1213  HB1 LEU A 103     -17.409 -42.429  13.432  1.00 52.55           H  
ATOM   1214  HB2 LEU A 103     -15.892 -41.528  13.194  1.00 52.55           H  
ATOM   1215  HG  LEU A 103     -16.051 -44.531  13.501  1.00 52.55           H  
ATOM   1216 1HD1 LEU A 103     -15.732 -44.619  11.061  1.00 52.55           H  
ATOM   1217 2HD1 LEU A 103     -15.882 -42.848  10.983  1.00 52.55           H  
ATOM   1218 3HD1 LEU A 103     -17.269 -43.836  11.501  1.00 52.55           H  
ATOM   1219 1HD2 LEU A 103     -13.782 -44.460  12.553  1.00 52.55           H  
ATOM   1220 2HD2 LEU A 103     -13.889 -43.554  14.081  1.00 52.55           H  
ATOM   1221 3HD2 LEU A 103     -13.852 -42.682  12.530  1.00 52.55           H  
ATOM   1222  N   PHE A 104     -16.538 -40.098  16.082  1.00 48.89           N  
ATOM   1223  CA  PHE A 104     -17.298 -39.069  16.777  1.00 46.81           C  
ATOM   1224  C   PHE A 104     -17.002 -37.705  16.173  1.00 52.60           C  
ATOM   1225  O   PHE A 104     -15.930 -37.475  15.607  1.00 55.47           O  
ATOM   1226  CB  PHE A 104     -16.974 -39.049  18.280  1.00 43.58           C  
ATOM   1227  CG  PHE A 104     -17.779 -38.050  19.064  1.00 50.46           C  
ATOM   1228  CD1 PHE A 104     -19.040 -38.375  19.534  1.00 52.50           C  
ATOM   1229  CD2 PHE A 104     -17.272 -36.787  19.332  1.00 52.18           C  
ATOM   1230  CE1 PHE A 104     -19.784 -37.458  20.253  1.00 54.33           C  
ATOM   1231  CE2 PHE A 104     -18.011 -35.866  20.048  1.00 54.85           C  
ATOM   1232  CZ  PHE A 104     -19.268 -36.203  20.510  1.00 54.75           C  
ATOM   1233  HN  PHE A 104     -15.508 -39.921  15.852  1.00 51.49           H  
ATOM   1234  HA  PHE A 104     -18.360 -39.280  16.654  1.00 51.49           H  
ATOM   1235  HB1 PHE A 104     -17.169 -40.041  18.686  1.00 51.49           H  
ATOM   1236  HB2 PHE A 104     -15.918 -38.808  18.400  1.00 51.49           H  
ATOM   1237  HD1 PHE A 104     -19.451 -39.365  19.335  1.00 51.49           H  
ATOM   1238  HD2 PHE A 104     -16.278 -36.518  18.973  1.00 51.49           H  
ATOM   1239  HE1 PHE A 104     -20.776 -37.725  20.616  1.00 51.49           H  
ATOM   1240  HE2 PHE A 104     -17.603 -34.875  20.248  1.00 51.49           H  
ATOM   1241  HZ  PHE A 104     -19.853 -35.479  21.077  1.00 51.49           H  
ATOM   1242  N   GLY A 105     -17.964 -36.800  16.304  1.00 51.82           N  
ATOM   1243  CA  GLY A 105     -17.743 -35.426  15.911  1.00 53.95           C  
ATOM   1244  C   GLY A 105     -19.048 -34.657  15.867  1.00 55.69           C  
ATOM   1245  O   GLY A 105     -20.082 -35.121  16.351  1.00 59.56           O  
ATOM   1246  HN  GLY A 105     -18.913 -37.090  16.705  1.00 55.26           H  
ATOM   1247  HA1 GLY A 105     -17.075 -34.953  16.630  1.00 55.25           H  
ATOM   1248  HA2 GLY A 105     -17.285 -35.408  14.922  1.00 55.25           H  
ATOM   1249  N   THR A 106     -18.974 -33.470  15.268  1.00 51.88           N  
ATOM   1250  CA  THR A 106     -20.121 -32.577  15.216  1.00 51.70           C  
ATOM   1251  C   THR A 106     -19.971 -31.633  14.033  1.00 54.55           C  
ATOM   1252  O   THR A 106     -18.858 -31.250  13.665  1.00 56.10           O  
ATOM   1253  CB  THR A 106     -20.269 -31.776  16.516  1.00 44.69           C  
ATOM   1254  CG2 THR A 106     -19.011 -30.960  16.795  1.00 33.70           C  
ATOM   1255  OG1 THR A 106     -21.391 -30.892  16.406  1.00 45.84           O  
ATOM   1256  HN  THR A 106     -18.053 -33.167  14.816  1.00 48.35           H  
ATOM   1257  HA  THR A 106     -21.021 -33.175  15.072  1.00 48.35           H  
ATOM   1258  HB  THR A 106     -20.438 -32.466  17.343  1.00 48.35           H  
ATOM   1259  HG1 THR A 106     -21.240 -30.232  15.603  1.00 48.35           H  
ATOM   1260 1HG2 THR A 106     -19.138 -30.400  17.721  1.00 48.35           H  
ATOM   1261 2HG2 THR A 106     -18.838 -30.266  15.973  1.00 48.35           H  
ATOM   1262 3HG2 THR A 106     -18.157 -31.630  16.891  1.00 48.35           H  
ATOM   1263  N   ALA A 107     -21.108 -31.270  13.440  1.00 49.61           N  
ATOM   1264  CA  ALA A 107     -21.158 -30.265  12.388  1.00 46.66           C  
ATOM   1265  C   ALA A 107     -21.638 -28.915  12.905  1.00 49.20           C  
ATOM   1266  O   ALA A 107     -21.837 -27.990  12.111  1.00 53.52           O  
ATOM   1267  CB  ALA A 107     -22.055 -30.738  11.241  1.00 42.08           C  
ATOM   1268  HN  ALA A 107     -22.020 -31.736  13.749  1.00 48.21           H  
ATOM   1269  HA  ALA A 107     -20.149 -30.137  11.996  1.00 48.21           H  
ATOM   1270  HB1 ALA A 107     -22.082 -29.976  10.462  1.00 48.21           H  
ATOM   1271  HB2 ALA A 107     -23.064 -30.910  11.616  1.00 48.21           H  
ATOM   1272  HB3 ALA A 107     -21.658 -31.665  10.827  1.00 48.21           H  
ATOM   1273  N   VAL A 108     -21.830 -28.786  14.216  1.00 49.74           N  
ATOM   1274  CA  VAL A 108     -22.241 -27.537  14.841  1.00 51.22           C  
ATOM   1275  C   VAL A 108     -21.238 -27.193  15.934  1.00 52.07           C  
ATOM   1276  O   VAL A 108     -20.512 -28.052  16.440  1.00 51.50           O  
ATOM   1277  CB  VAL A 108     -23.667 -27.618  15.423  1.00 42.53           C  
ATOM   1278  CG1 VAL A 108     -24.669 -27.962  14.335  1.00 49.67           C  
ATOM   1279  CG2 VAL A 108     -23.719 -28.645  16.550  1.00 43.23           C  
ATOM   1280  HN  VAL A 108     -21.675 -29.641  14.840  1.00 48.57           H  
ATOM   1281  HA  VAL A 108     -22.218 -26.749  14.089  1.00 48.57           H  
ATOM   1282  HB  VAL A 108     -23.927 -26.643  15.834  1.00 48.57           H  
ATOM   1283 1HG1 VAL A 108     -25.669 -28.015  14.765  1.00 48.57           H  
ATOM   1284 2HG1 VAL A 108     -24.412 -28.926  13.895  1.00 48.57           H  
ATOM   1285 3HG1 VAL A 108     -24.646 -27.193  13.563  1.00 48.57           H  
ATOM   1286 1HG2 VAL A 108     -24.731 -28.693  16.952  1.00 48.57           H  
ATOM   1287 2HG2 VAL A 108     -23.028 -28.353  17.340  1.00 48.57           H  
ATOM   1288 3HG2 VAL A 108     -23.436 -29.624  16.163  1.00 48.57           H  
ATOM   1289  N   ASP A 109     -21.199 -25.910  16.288  1.00 49.96           N  
ATOM   1290  CA  ASP A 109     -20.432 -25.478  17.449  1.00 45.38           C  
ATOM   1291  C   ASP A 109     -21.158 -25.914  18.712  1.00 49.78           C  
ATOM   1292  O   ASP A 109     -22.331 -25.578  18.908  1.00 56.61           O  
ATOM   1293  CB  ASP A 109     -20.243 -23.964  17.436  1.00 43.47           C  
ATOM   1294  CG  ASP A 109     -19.495 -23.480  16.214  1.00 50.20           C  
ATOM   1295  OD1 ASP A 109     -18.440 -24.062  15.888  1.00 53.02           O  
ATOM   1296  OD2 ASP A 109     -19.969 -22.518  15.574  1.00 55.16           O1-
ATOM   1297  HN  ASP A 109     -21.738 -25.187  15.712  1.00 50.45           H  
ATOM   1298  HA  ASP A 109     -19.453 -25.956  17.422  1.00 50.45           H  
ATOM   1299  HB1 ASP A 109     -21.224 -23.490  17.455  1.00 50.45           H  
ATOM   1300  HB2 ASP A 109     -19.682 -23.675  18.325  1.00 50.45           H  
ATOM   1301  N   THR A 110     -20.472 -26.666  19.567  1.00 49.66           N  
ATOM   1302  CA  THR A 110     -21.106 -27.203  20.760  1.00 48.41           C  
ATOM   1303  C   THR A 110     -20.057 -27.381  21.848  1.00 50.97           C  
ATOM   1304  O   THR A 110     -18.852 -27.273  21.606  1.00 56.92           O  
ATOM   1305  CB  THR A 110     -21.810 -28.529  20.463  1.00 45.95           C  
ATOM   1306  CG2 THR A 110     -20.791 -29.609  20.140  1.00 42.52           C  
ATOM   1307  OG1 THR A 110     -22.578 -28.926  21.604  1.00 52.27           O  
ATOM   1308  HN  THR A 110     -19.441 -26.879  19.375  1.00 49.53           H  
ATOM   1309  HA  THR A 110     -21.850 -26.487  21.109  1.00 49.53           H  
ATOM   1310  HB  THR A 110     -22.476 -28.398  19.610  1.00 49.53           H  
ATOM   1311  HG1 THR A 110     -21.942 -29.045  22.431  1.00 49.53           H  
ATOM   1312 1HG2 THR A 110     -21.308 -30.546  19.931  1.00 49.53           H  
ATOM   1313 2HG2 THR A 110     -20.123 -29.745  20.990  1.00 49.53           H  
ATOM   1314 3HG2 THR A 110     -20.211 -29.312  19.266  1.00 49.53           H  
ATOM   1315  N   GLY A 111     -20.534 -27.654  23.054  1.00 47.69           N  
ATOM   1316  CA  GLY A 111     -19.641 -27.838  24.179  1.00 46.64           C  
ATOM   1317  C   GLY A 111     -20.426 -28.084  25.448  1.00 45.67           C  
ATOM   1318  O   GLY A 111     -21.625 -27.792  25.535  1.00 47.75           O  
ATOM   1319  HN  GLY A 111     -21.591 -27.739  23.198  1.00 46.94           H  
ATOM   1320  HA1 GLY A 111     -18.994 -28.694  23.986  1.00 46.94           H  
ATOM   1321  HA2 GLY A 111     -19.032 -26.943  24.303  1.00 46.94           H  
ATOM   1322  N   GLY A 112     -19.723 -28.630  26.436  1.00 43.42           N  
ATOM   1323  CA  GLY A 112     -20.348 -28.907  27.721  1.00 37.85           C  
ATOM   1324  C   GLY A 112     -19.491 -29.813  28.578  1.00 46.25           C  
ATOM   1325  O   GLY A 112     -18.259 -29.811  28.475  1.00 52.09           O  
ATOM   1326  HN  GLY A 112     -18.691 -28.867  26.285  1.00 44.90           H  
ATOM   1327  HA1 GLY A 112     -20.503 -27.966  28.248  1.00 44.90           H  
ATOM   1328  HA2 GLY A 112     -21.310 -29.390  27.549  1.00 44.90           H  
ATOM   1329  N   HIS A 113     -20.165 -30.591  29.422  1.00 46.83           N  
ATOM   1330  CA  HIS A 113     -19.497 -31.451  30.388  1.00 47.46           C  
ATOM   1331  C   HIS A 113     -19.039 -32.741  29.722  1.00 53.02           C  
ATOM   1332  O   HIS A 113     -19.729 -33.290  28.858  1.00 59.11           O  
ATOM   1333  CB  HIS A 113     -20.441 -31.762  31.552  1.00 47.23           C  
ATOM   1334  CG  HIS A 113     -19.753 -32.243  32.793  1.00 46.36           C  
ATOM   1335  CD2 HIS A 113     -19.607 -31.667  34.010  1.00 48.95           C  
ATOM   1336  ND1 HIS A 113     -19.140 -33.474  32.878  1.00 46.69           N  
ATOM   1337  CE1 HIS A 113     -18.634 -33.631  34.088  1.00 50.50           C  
ATOM   1338  NE2 HIS A 113     -18.904 -32.549  34.796  1.00 48.42           N  
ATOM   1339  HN  HIS A 113     -21.234 -30.584  29.389  1.00 49.46           H  
ATOM   1340  HA  HIS A 113     -18.623 -30.928  30.776  1.00 49.46           H  
ATOM   1341  HB1 HIS A 113     -20.991 -30.853  31.797  1.00 49.46           H  
ATOM   1342  HB2 HIS A 113     -21.139 -32.534  31.228  1.00 49.46           H  
ATOM   1343  HD1 HIS A 113     -19.083 -34.192  32.086  1.00 49.46           H  
ATOM   1344  HD2 HIS A 113     -19.978 -30.687  34.310  1.00 49.46           H  
ATOM   1345  HE1 HIS A 113     -18.087 -34.505  34.442  1.00 49.46           H  
ATOM   1346  N   SER A 114     -17.866 -33.227  30.133  1.00 49.95           N  
ATOM   1347  CA  SER A 114     -17.297 -34.431  29.536  1.00 49.09           C  
ATOM   1348  C   SER A 114     -17.900 -35.707  30.109  1.00 55.42           C  
ATOM   1349  O   SER A 114     -17.920 -36.737  29.426  1.00 52.40           O  
ATOM   1350  CB  SER A 114     -15.785 -34.453  29.750  1.00 53.14           C  
ATOM   1351  OG  SER A 114     -15.481 -34.582  31.130  1.00 52.39           O  
ATOM   1352  HN  SER A 114     -17.334 -32.725  30.914  1.00 52.07           H  
ATOM   1353  HA  SER A 114     -17.493 -34.409  28.464  1.00 52.07           H  
ATOM   1354  HB1 SER A 114     -15.358 -35.297  29.208  1.00 52.07           H  
ATOM   1355  HB2 SER A 114     -15.356 -33.524  29.373  1.00 52.07           H  
ATOM   1356  HG  SER A 114     -15.888 -33.770  31.656  1.00 52.07           H  
ATOM   1357  N   GLY A 115     -18.383 -35.661  31.340  1.00 57.24           N  
ATOM   1358  CA  GLY A 115     -18.762 -36.851  32.083  1.00 48.42           C  
ATOM   1359  C   GLY A 115     -17.639 -37.338  32.976  1.00 49.32           C  
ATOM   1360  O   GLY A 115     -16.455 -37.195  32.676  1.00 57.82           O  
ATOM   1361  HN  GLY A 115     -18.500 -34.706  31.809  1.00 53.20           H  
ATOM   1362  HA1 GLY A 115     -19.629 -36.619  32.701  1.00 53.20           H  
ATOM   1363  HA2 GLY A 115     -19.019 -37.641  31.377  1.00 53.20           H  
ATOM   1364  N   ARG A 116     -18.021 -37.914  34.112  1.00 51.89           N  
ATOM   1365  CA  ARG A 116     -17.069 -38.492  35.052  1.00 51.14           C  
ATOM   1366  C   ARG A 116     -17.470 -39.937  35.302  1.00 55.06           C  
ATOM   1367  O   ARG A 116     -18.576 -40.202  35.783  1.00 59.38           O  
ATOM   1368  CB  ARG A 116     -17.024 -37.702  36.364  1.00 46.80           C  
ATOM   1369  CG  ARG A 116     -15.776 -37.968  37.193  1.00 45.82           C  
ATOM   1370  CD  ARG A 116     -15.927 -37.490  38.635  1.00 52.23           C  
ATOM   1371  NE  ARG A 116     -16.096 -36.042  38.747  1.00 55.43           N1+
ATOM   1372  CZ  ARG A 116     -15.094 -35.178  38.888  1.00 52.61           C  
ATOM   1373  NH1 ARG A 116     -13.841 -35.608  38.923  1.00 46.27           N1+
ATOM   1374  NH2 ARG A 116     -15.346 -33.880  38.987  1.00 57.47           N  
ATOM   1375  HN  ARG A 116     -19.065 -37.955  34.344  1.00 52.19           H  
ATOM   1376  HA  ARG A 116     -16.077 -38.477  34.600  1.00 52.19           H  
ATOM   1377  HB1 ARG A 116     -17.060 -36.639  36.127  1.00 52.19           H  
ATOM   1378  HB2 ARG A 116     -17.897 -37.972  36.959  1.00 52.19           H  
ATOM   1379  HG1 ARG A 116     -15.580 -39.040  37.198  1.00 52.19           H  
ATOM   1380  HG2 ARG A 116     -14.934 -37.446  36.737  1.00 52.19           H  
ATOM   1381  HD1 ARG A 116     -16.800 -37.975  39.071  1.00 52.19           H  
ATOM   1382  HD2 ARG A 116     -15.035 -37.779  39.191  1.00 52.19           H  
ATOM   1383  HE  ARG A 116     -17.092 -35.651  38.713  1.00 52.19           H  
ATOM   1384 1HH1 ARG A 116     -13.632 -36.654  38.838  1.00 52.19           H  
ATOM   1385 2HH1 ARG A 116     -13.039 -34.909  39.037  1.00 52.19           H  
ATOM   1386 1HH2 ARG A 116     -16.356 -33.527  38.954  1.00 52.19           H  
ATOM   1387 2HH2 ARG A 116     -14.540 -33.186  39.100  1.00 52.19           H  
ATOM   1388  N   TYR A 117     -16.576 -40.865  34.978  1.00 56.74           N  
ATOM   1389  CA  TYR A 117     -16.885 -42.287  35.034  1.00 57.05           C  
ATOM   1390  C   TYR A 117     -15.584 -43.059  35.178  1.00 59.23           C  
ATOM   1391  O   TYR A 117     -14.491 -42.511  35.009  1.00 58.79           O  
ATOM   1392  CB  TYR A 117     -17.653 -42.741  33.787  1.00 55.53           C  
ATOM   1393  CG  TYR A 117     -17.430 -41.847  32.589  1.00 53.52           C  
ATOM   1394  CD1 TYR A 117     -16.162 -41.686  32.045  1.00 46.87           C  
ATOM   1395  CD2 TYR A 117     -18.488 -41.162  32.000  1.00 57.60           C  
ATOM   1396  CE1 TYR A 117     -15.950 -40.865  30.958  1.00 47.74           C  
ATOM   1397  CE2 TYR A 117     -18.285 -40.340  30.906  1.00 54.43           C  
ATOM   1398  CZ  TYR A 117     -17.014 -40.196  30.391  1.00 53.10           C  
ATOM   1399  OH  TYR A 117     -16.800 -39.380  29.306  1.00 52.78           O  
ATOM   1400  HN  TYR A 117     -15.599 -40.558  34.666  1.00 54.45           H  
ATOM   1401  HA  TYR A 117     -17.502 -42.476  35.912  1.00 54.45           H  
ATOM   1402  HB1 TYR A 117     -17.330 -43.750  33.530  1.00 54.45           H  
ATOM   1403  HB2 TYR A 117     -18.718 -42.748  34.020  1.00 54.45           H  
ATOM   1404  HD1 TYR A 117     -15.319 -42.219  32.486  1.00 54.45           H  
ATOM   1405  HD2 TYR A 117     -19.493 -41.275  32.407  1.00 54.45           H  
ATOM   1406  HE1 TYR A 117     -14.947 -40.745  30.549  1.00 54.45           H  
ATOM   1407  HE2 TYR A 117     -19.124 -39.810  30.454  1.00 54.45           H  
ATOM   1408  HH  TYR A 117     -16.126 -38.618  29.568  1.00 54.45           H  
ATOM   1409  N   TRP A 118     -15.715 -44.348  35.492  1.00 62.54           N  
ATOM   1410  CA  TRP A 118     -14.553 -45.231  35.600  1.00 58.61           C  
ATOM   1411  C   TRP A 118     -14.245 -45.827  34.227  1.00 56.43           C  
ATOM   1412  O   TRP A 118     -14.461 -47.008  33.949  1.00 60.01           O  
ATOM   1413  CB  TRP A 118     -14.787 -46.314  36.644  1.00 62.15           C  
ATOM   1414  CG  TRP A 118     -13.516 -47.007  37.035  1.00 69.00           C  
ATOM   1415  CD1 TRP A 118     -12.874 -47.997  36.347  1.00 68.87           C  
ATOM   1416  CD2 TRP A 118     -12.721 -46.749  38.199  1.00 73.88           C  
ATOM   1417  CE2 TRP A 118     -11.617 -47.624  38.153  1.00 78.74           C  
ATOM   1418  CE3 TRP A 118     -12.836 -45.865  39.277  1.00 75.96           C  
ATOM   1419  NE1 TRP A 118     -11.735 -48.375  37.012  1.00 72.94           N  
ATOM   1420  CZ2 TRP A 118     -10.636 -47.642  39.143  1.00 81.68           C  
ATOM   1421  CZ3 TRP A 118     -11.861 -45.886  40.260  1.00 80.68           C  
ATOM   1422  CH2 TRP A 118     -10.776 -46.768  40.186  1.00 82.19           C  
ATOM   1423  HN  TRP A 118     -16.692 -44.746  35.669  1.00 70.26           H  
ATOM   1424  HA  TRP A 118     -13.697 -44.633  35.913  1.00 70.26           H  
ATOM   1425  HB1 TRP A 118     -15.225 -45.857  37.531  1.00 70.26           H  
ATOM   1426  HB2 TRP A 118     -15.478 -47.052  36.236  1.00 70.26           H  
ATOM   1427  HD1 TRP A 118     -13.217 -48.425  35.405  1.00 70.26           H  
ATOM   1428  HE1 TRP A 118     -11.050 -49.133  36.692  1.00 70.26           H  
ATOM   1429  HE3 TRP A 118     -13.676 -45.174  39.342  1.00 70.26           H  
ATOM   1430  HZ2 TRP A 118      -9.789 -48.326  39.088  1.00 70.26           H  
ATOM   1431  HZ3 TRP A 118     -11.940 -45.204  41.106  1.00 70.26           H  
ATOM   1432  HH2 TRP A 118     -10.026 -46.758  40.977  1.00 70.26           H  
ATOM   1433  N   ALA A 119     -13.723 -44.966  33.358  1.00 55.12           N  
ATOM   1434  CA  ALA A 119     -13.356 -45.358  32.008  1.00 53.24           C  
ATOM   1435  C   ALA A 119     -12.336 -44.363  31.478  1.00 53.69           C  
ATOM   1436  O   ALA A 119     -12.423 -43.166  31.762  1.00 55.42           O  
ATOM   1437  CB  ALA A 119     -14.578 -45.413  31.084  1.00 54.15           C  
ATOM   1438  HN  ALA A 119     -13.568 -43.952  33.663  1.00 54.32           H  
ATOM   1439  HA  ALA A 119     -12.897 -46.346  32.042  1.00 54.32           H  
ATOM   1440  HB1 ALA A 119     -14.264 -45.710  30.083  1.00 54.32           H  
ATOM   1441  HB2 ALA A 119     -15.046 -44.430  31.041  1.00 54.32           H  
ATOM   1442  HB3 ALA A 119     -15.294 -46.139  31.470  1.00 54.32           H  
ATOM   1443  N   GLU A 120     -11.377 -44.867  30.709  1.00 57.94           N  
ATOM   1444  CA  GLU A 120     -10.335 -44.047  30.103  1.00 56.35           C  
ATOM   1445  C   GLU A 120     -10.710 -43.810  28.644  1.00 56.39           C  
ATOM   1446  O   GLU A 120     -10.705 -44.743  27.835  1.00 58.72           O  
ATOM   1447  CB  GLU A 120      -8.975 -44.728  30.231  1.00 56.18           C  
ATOM   1448  CG  GLU A 120      -7.789 -43.838  29.902  1.00 64.47           C  
ATOM   1449  CD  GLU A 120      -6.464 -44.500  30.229  1.00 75.88           C  
ATOM   1450  OE1 GLU A 120      -6.431 -45.745  30.324  1.00 81.56           O  
ATOM   1451  OE2 GLU A 120      -5.459 -43.780  30.400  1.00 80.72           O1-
ATOM   1452  HN  GLU A 120     -11.369 -45.921  30.526  1.00 65.36           H  
ATOM   1453  HA  GLU A 120     -10.298 -43.087  30.618  1.00 65.36           H  
ATOM   1454  HB1 GLU A 120      -8.864 -45.076  31.258  1.00 65.36           H  
ATOM   1455  HB2 GLU A 120      -8.957 -45.582  29.554  1.00 65.36           H  
ATOM   1456  HG1 GLU A 120      -7.811 -43.605  28.838  1.00 65.36           H  
ATOM   1457  HG2 GLU A 120      -7.872 -42.917  30.478  1.00 65.36           H  
ATOM   1458  N   ILE A 121     -11.043 -42.565  28.312  1.00 49.03           N  
ATOM   1459  CA  ILE A 121     -11.491 -42.191  26.976  1.00 50.44           C  
ATOM   1460  C   ILE A 121     -10.375 -41.416  26.291  1.00 49.18           C  
ATOM   1461  O   ILE A 121      -9.769 -40.523  26.895  1.00 51.83           O  
ATOM   1462  CB  ILE A 121     -12.783 -41.357  27.026  1.00 50.30           C  
ATOM   1463  CG1 ILE A 121     -13.714 -41.868  28.130  1.00 49.74           C  
ATOM   1464  CG2 ILE A 121     -13.487 -41.395  25.679  1.00 43.48           C  
ATOM   1465  CD1 ILE A 121     -14.310 -43.227  27.850  1.00 50.60           C  
ATOM   1466  HN  ILE A 121     -10.979 -41.803  29.060  1.00 49.33           H  
ATOM   1467  HA  ILE A 121     -11.685 -43.100  26.406  1.00 49.33           H  
ATOM   1468  HB  ILE A 121     -12.518 -40.323  27.248  1.00 49.33           H  
ATOM   1469 1HG1 ILE A 121     -13.145 -41.928  29.058  1.00 49.33           H  
ATOM   1470 2HG1 ILE A 121     -14.529 -41.154  28.249  1.00 49.33           H  
ATOM   1471 1HG2 ILE A 121     -14.399 -40.801  25.728  1.00 49.33           H  
ATOM   1472 2HG2 ILE A 121     -13.738 -42.426  25.429  1.00 49.33           H  
ATOM   1473 3HG2 ILE A 121     -12.829 -40.986  24.913  1.00 49.33           H  
ATOM   1474 1HD1 ILE A 121     -14.957 -43.518  28.678  1.00 49.33           H  
ATOM   1475 2HD1 ILE A 121     -13.510 -43.959  27.739  1.00 49.33           H  
ATOM   1476 3HD1 ILE A 121     -14.894 -43.186  26.931  1.00 49.33           H  
ATOM   1477  N   SER A 122     -10.106 -41.752  25.031  1.00 52.34           N  
ATOM   1478  CA  SER A 122      -9.079 -41.081  24.245  1.00 54.88           C  
ATOM   1479  C   SER A 122      -9.653 -40.701  22.890  1.00 52.33           C  
ATOM   1480  O   SER A 122     -10.324 -41.515  22.248  1.00 57.61           O  
ATOM   1481  CB  SER A 122      -7.839 -41.965  24.074  1.00 56.04           C  
ATOM   1482  OG  SER A 122      -8.171 -43.198  23.465  1.00 61.66           O  
ATOM   1483  HN  SER A 122     -10.665 -42.544  24.579  1.00 55.81           H  
ATOM   1484  HA  SER A 122      -8.785 -40.169  24.765  1.00 55.81           H  
ATOM   1485  HB1 SER A 122      -7.114 -41.444  23.449  1.00 55.81           H  
ATOM   1486  HB2 SER A 122      -7.402 -42.158  25.054  1.00 55.81           H  
ATOM   1487  HG  SER A 122      -8.866 -43.709  24.064  1.00 55.81           H  
ATOM   1488  N   ASP A 123      -9.389 -39.468  22.460  1.00 49.62           N  
ATOM   1489  CA  ASP A 123      -9.905 -38.939  21.202  1.00 47.40           C  
ATOM   1490  C   ASP A 123      -8.747 -38.419  20.365  1.00 52.70           C  
ATOM   1491  O   ASP A 123      -8.006 -37.539  20.812  1.00 60.06           O  
ATOM   1492  CB  ASP A 123     -10.920 -37.819  21.444  1.00 45.73           C  
ATOM   1493  CG  ASP A 123     -12.218 -38.324  22.028  1.00 48.99           C  
ATOM   1494  OD1 ASP A 123     -12.388 -38.252  23.265  1.00 48.94           O  
ATOM   1495  OD2 ASP A 123     -13.069 -38.796  21.247  1.00 48.97           O1-
ATOM   1496  HN  ASP A 123      -8.771 -38.837  23.064  1.00 50.30           H  
ATOM   1497  HA  ASP A 123     -10.396 -39.746  20.658  1.00 50.30           H  
ATOM   1498  HB1 ASP A 123     -10.484 -37.097  22.135  1.00 50.30           H  
ATOM   1499  HB2 ASP A 123     -11.133 -37.330  20.493  1.00 50.30           H  
ATOM   1500  N   THR A 124      -8.601 -38.951  19.155  1.00 48.85           N  
ATOM   1501  CA  THR A 124      -7.590 -38.496  18.208  1.00 53.36           C  
ATOM   1502  C   THR A 124      -8.278 -37.675  17.125  1.00 53.19           C  
ATOM   1503  O   THR A 124      -9.107 -38.199  16.375  1.00 56.65           O  
ATOM   1504  CB  THR A 124      -6.832 -39.672  17.593  1.00 53.91           C  
ATOM   1505  CG2 THR A 124      -5.676 -39.167  16.739  1.00 50.42           C  
ATOM   1506  OG1 THR A 124      -6.313 -40.504  18.637  1.00 53.14           O  
ATOM   1507  HN  THR A 124      -9.254 -39.747  18.864  1.00 52.79           H  
ATOM   1508  HA  THR A 124      -6.880 -37.858  18.734  1.00 52.79           H  
ATOM   1509  HB  THR A 124      -7.512 -40.255  16.972  1.00 52.79           H  
ATOM   1510  HG1 THR A 124      -5.660 -39.944  19.240  1.00 52.79           H  
ATOM   1511 1HG2 THR A 124      -5.145 -40.015  16.307  1.00 52.79           H  
ATOM   1512 2HG2 THR A 124      -4.992 -38.588  17.359  1.00 52.79           H  
ATOM   1513 3HG2 THR A 124      -6.063 -38.536  15.939  1.00 52.79           H  
ATOM   1514  N   ILE A 125      -7.925 -36.393  17.043  1.00 48.61           N  
ATOM   1515  CA  ILE A 125      -8.629 -35.470  16.162  1.00 48.53           C  
ATOM   1516  C   ILE A 125      -8.219 -35.719  14.717  1.00 52.68           C  
ATOM   1517  O   ILE A 125      -7.026 -35.748  14.387  1.00 49.44           O  
ATOM   1518  CB  ILE A 125      -8.344 -34.019  16.574  1.00 50.47           C  
ATOM   1519  CG1 ILE A 125      -8.670 -33.814  18.051  1.00 48.14           C  
ATOM   1520  CG2 ILE A 125      -9.131 -33.047  15.705  1.00 50.67           C  
ATOM   1521  CD1 ILE A 125      -8.038 -32.581  18.622  1.00 53.78           C  
ATOM   1522  HN  ILE A 125      -7.109 -36.034  17.635  1.00 50.29           H  
ATOM   1523  HA  ILE A 125      -9.700 -35.652  16.254  1.00 50.29           H  
ATOM   1524  HB  ILE A 125      -7.281 -33.825  16.428  1.00 50.29           H  
ATOM   1525 1HG1 ILE A 125      -9.751 -33.733  18.160  1.00 50.29           H  
ATOM   1526 2HG1 ILE A 125      -8.312 -34.679  18.609  1.00 50.29           H  
ATOM   1527 1HG2 ILE A 125      -8.914 -32.025  16.014  1.00 50.29           H  
ATOM   1528 2HG2 ILE A 125     -10.198 -33.241  15.816  1.00 50.29           H  
ATOM   1529 3HG2 ILE A 125      -8.845 -33.179  14.661  1.00 50.29           H  
ATOM   1530 1HD1 ILE A 125      -8.306 -32.489  19.675  1.00 50.29           H  
ATOM   1531 2HD1 ILE A 125      -8.394 -31.705  18.079  1.00 50.29           H  
ATOM   1532 3HD1 ILE A 125      -6.954 -32.651  18.528  1.00 50.29           H  
ATOM   1533  N   LEU A 126      -9.212 -35.899  13.847  1.00 51.61           N  
ATOM   1534  CA  LEU A 126      -8.977 -35.947  12.410  1.00 47.38           C  
ATOM   1535  C   LEU A 126      -9.155 -34.579  11.765  1.00 51.46           C  
ATOM   1536  O   LEU A 126      -8.389 -34.210  10.870  1.00 59.00           O  
ATOM   1537  CB  LEU A 126      -9.919 -36.957  11.751  1.00 53.70           C  
ATOM   1538  CG  LEU A 126      -9.845 -38.404  12.239  1.00 55.69           C  
ATOM   1539  CD1 LEU A 126     -10.924 -39.247  11.578  1.00 57.62           C  
ATOM   1540  CD2 LEU A 126      -8.470 -38.989  11.971  1.00 49.14           C  
ATOM   1541  HN  LEU A 126     -10.211 -36.012  14.214  1.00 53.20           H  
ATOM   1542  HA  LEU A 126      -7.951 -36.275  12.241  1.00 53.20           H  
ATOM   1543  HB1 LEU A 126     -10.939 -36.608  11.913  1.00 53.20           H  
ATOM   1544  HB2 LEU A 126      -9.701 -36.960  10.683  1.00 53.20           H  
ATOM   1545  HG  LEU A 126     -10.016 -38.411  13.315  1.00 53.20           H  
ATOM   1546 1HD1 LEU A 126     -10.855 -40.274  11.938  1.00 53.20           H  
ATOM   1547 2HD1 LEU A 126     -10.786 -39.232  10.497  1.00 53.20           H  
ATOM   1548 3HD1 LEU A 126     -11.905 -38.841  11.825  1.00 53.20           H  
ATOM   1549 1HD2 LEU A 126      -8.438 -40.019  12.325  1.00 53.20           H  
ATOM   1550 2HD2 LEU A 126      -7.716 -38.401  12.495  1.00 53.20           H  
ATOM   1551 3HD2 LEU A 126      -8.268 -38.967  10.900  1.00 53.20           H  
ATOM   1552  N   SER A 127     -10.152 -33.818  12.210  1.00 53.24           N  
ATOM   1553  CA  SER A 127     -10.408 -32.489  11.677  1.00 52.36           C  
ATOM   1554  C   SER A 127     -10.975 -31.614  12.785  1.00 52.13           C  
ATOM   1555  O   SER A 127     -11.529 -32.108  13.770  1.00 52.66           O  
ATOM   1556  CB  SER A 127     -11.376 -32.532  10.486  1.00 50.77           C  
ATOM   1557  OG  SER A 127     -12.649 -33.020  10.878  1.00 54.74           O  
ATOM   1558  HN  SER A 127     -10.786 -34.196  12.985  1.00 52.65           H  
ATOM   1559  HA  SER A 127      -9.463 -32.060  11.343  1.00 52.65           H  
ATOM   1560  HB1 SER A 127     -11.490 -31.525  10.084  1.00 52.65           H  
ATOM   1561  HB2 SER A 127     -10.965 -33.187   9.718  1.00 52.65           H  
ATOM   1562  HG  SER A 127     -12.548 -33.992  11.263  1.00 52.65           H  
ATOM   1563  N   GLY A 128     -10.823 -30.307  12.615  1.00 46.51           N  
ATOM   1564  CA  GLY A 128     -11.410 -29.350  13.532  1.00 43.63           C  
ATOM   1565  C   GLY A 128     -10.524 -29.027  14.721  1.00 49.27           C  
ATOM   1566  O   GLY A 128      -9.304 -29.219  14.716  1.00 57.78           O  
ATOM   1567  HN  GLY A 128     -10.254 -29.951  11.782  1.00 49.30           H  
ATOM   1568  HA1 GLY A 128     -11.606 -28.426  12.987  1.00 49.30           H  
ATOM   1569  HA2 GLY A 128     -12.349 -29.760  13.903  1.00 49.30           H  
ATOM   1570  N   THR A 129     -11.170 -28.517  15.767  1.00 49.28           N  
ATOM   1571  CA  THR A 129     -10.498 -28.112  16.993  1.00 46.56           C  
ATOM   1572  C   THR A 129     -11.224 -28.694  18.197  1.00 49.89           C  
ATOM   1573  O   THR A 129     -12.455 -28.794  18.207  1.00 52.87           O  
ATOM   1574  CB  THR A 129     -10.429 -26.583  17.116  1.00 49.63           C  
ATOM   1575  CG2 THR A 129      -9.476 -25.998  16.075  1.00 38.90           C  
ATOM   1576  OG1 THR A 129     -11.735 -26.025  16.931  1.00 55.34           O  
ATOM   1577  HN  THR A 129     -12.232 -28.399  15.704  1.00 48.92           H  
ATOM   1578  HA  THR A 129      -9.481 -28.505  16.978  1.00 48.92           H  
ATOM   1579  HB  THR A 129     -10.070 -26.323  18.112  1.00 48.92           H  
ATOM   1580  HG1 THR A 129     -12.094 -26.282  15.978  1.00 48.92           H  
ATOM   1581 1HG2 THR A 129      -9.443 -24.914  16.181  1.00 48.92           H  
ATOM   1582 2HG2 THR A 129      -9.827 -26.254  15.075  1.00 48.92           H  
ATOM   1583 3HG2 THR A 129      -8.477 -26.408  16.225  1.00 48.92           H  
ATOM   1584  N   PHE A 130     -10.448 -29.071  19.213  1.00 50.39           N  
ATOM   1585  CA  PHE A 130     -10.951 -29.654  20.454  1.00 46.80           C  
ATOM   1586  C   PHE A 130     -10.337 -28.859  21.599  1.00 49.79           C  
ATOM   1587  O   PHE A 130      -9.128 -28.943  21.840  1.00 49.60           O  
ATOM   1588  CB  PHE A 130     -10.586 -31.144  20.536  1.00 50.91           C  
ATOM   1589  CG  PHE A 130     -11.207 -31.904  21.701  1.00 48.94           C  
ATOM   1590  CD1 PHE A 130     -11.401 -33.274  21.599  1.00 50.18           C  
ATOM   1591  CD2 PHE A 130     -11.559 -31.280  22.890  1.00 43.32           C  
ATOM   1592  CE1 PHE A 130     -11.948 -33.998  22.644  1.00 50.37           C  
ATOM   1593  CE2 PHE A 130     -12.105 -31.998  23.938  1.00 47.27           C  
ATOM   1594  CZ  PHE A 130     -12.299 -33.359  23.816  1.00 49.45           C  
ATOM   1595  HN  PHE A 130      -9.391 -28.938  19.113  1.00 48.82           H  
ATOM   1596  HA  PHE A 130     -12.035 -29.549  20.486  1.00 48.82           H  
ATOM   1597  HB1 PHE A 130     -10.911 -31.621  19.611  1.00 48.82           H  
ATOM   1598  HB2 PHE A 130      -9.502 -31.221  20.624  1.00 48.82           H  
ATOM   1599  HD1 PHE A 130     -11.118 -33.789  20.681  1.00 48.82           H  
ATOM   1600  HD2 PHE A 130     -11.402 -30.207  22.999  1.00 48.82           H  
ATOM   1601  HE1 PHE A 130     -12.102 -35.072  22.542  1.00 48.82           H  
ATOM   1602  HE2 PHE A 130     -12.382 -31.489  24.861  1.00 48.82           H  
ATOM   1603  HZ  PHE A 130     -12.728 -33.927  24.642  1.00 48.82           H  
ATOM   1604  N   ARG A 131     -11.165 -28.091  22.302  1.00 52.06           N  
ATOM   1605  CA  ARG A 131     -10.735 -27.347  23.478  1.00 52.94           C  
ATOM   1606  C   ARG A 131     -11.124 -28.113  24.735  1.00 51.77           C  
ATOM   1607  O   ARG A 131     -12.281 -28.518  24.889  1.00 48.85           O  
ATOM   1608  CB  ARG A 131     -11.352 -25.949  23.504  1.00 48.02           C  
ATOM   1609  CG  ARG A 131     -11.251 -25.267  24.860  1.00 50.20           C  
ATOM   1610  CD  ARG A 131     -11.931 -23.910  24.848  1.00 59.23           C  
ATOM   1611  NE  ARG A 131     -11.124 -22.897  24.174  1.00 64.88           N1+
ATOM   1612  CZ  ARG A 131     -11.613 -21.771  23.667  1.00 64.74           C  
ATOM   1613  NH1 ARG A 131     -10.806 -20.902  23.074  1.00 67.07           N1+
ATOM   1614  NH2 ARG A 131     -12.913 -21.518  23.741  1.00 66.17           N  
ATOM   1615  HN  ARG A 131     -12.186 -28.017  21.992  1.00 56.90           H  
ATOM   1616  HA  ARG A 131      -9.650 -27.249  23.451  1.00 56.90           H  
ATOM   1617  HB1 ARG A 131     -10.838 -25.331  22.768  1.00 56.90           H  
ATOM   1618  HB2 ARG A 131     -12.406 -26.032  23.237  1.00 56.90           H  
ATOM   1619  HG1 ARG A 131     -11.729 -25.897  25.610  1.00 56.90           H  
ATOM   1620  HG2 ARG A 131     -10.199 -25.134  25.113  1.00 56.90           H  
ATOM   1621  HD1 ARG A 131     -12.886 -24.000  24.330  1.00 56.90           H  
ATOM   1622  HD2 ARG A 131     -12.103 -23.594  25.877  1.00 56.90           H  
ATOM   1623  HE  ARG A 131     -10.072 -23.073  24.083  1.00 56.90           H  
ATOM   1624 1HH1 ARG A 131      -9.758 -21.107  23.003  1.00 56.90           H  
ATOM   1625 2HH1 ARG A 131     -11.203 -19.996  22.666  1.00 56.90           H  
ATOM   1626 1HH2 ARG A 131     -13.569 -22.221  24.210  1.00 56.90           H  
ATOM   1627 2HH2 ARG A 131     -13.306 -20.610  23.332  1.00 56.90           H  
ATOM   1628  N   GLN A 132     -10.159 -28.312  25.627  1.00 48.38           N  
ATOM   1629  CA  GLN A 132     -10.387 -29.010  26.883  1.00 51.32           C  
ATOM   1630  C   GLN A 132     -10.062 -28.082  28.042  1.00 48.99           C  
ATOM   1631  O   GLN A 132      -9.015 -27.427  28.044  1.00 53.54           O  
ATOM   1632  CB  GLN A 132      -9.544 -30.285  26.973  1.00 56.52           C  
ATOM   1633  CG  GLN A 132      -9.828 -31.110  28.219  1.00 57.29           C  
ATOM   1634  CD  GLN A 132      -8.948 -32.338  28.324  1.00 56.02           C  
ATOM   1635  NE2 GLN A 132      -9.570 -33.501  28.464  1.00 63.42           N  
ATOM   1636  OE1 GLN A 132      -7.723 -32.242  28.282  1.00 55.02           O  
ATOM   1637  HN  GLN A 132      -9.177 -27.945  25.413  1.00 54.50           H  
ATOM   1638  HA  GLN A 132     -11.440 -29.285  26.942  1.00 54.50           H  
ATOM   1639  HB1 GLN A 132      -9.752 -30.899  26.097  1.00 54.50           H  
ATOM   1640  HB2 GLN A 132      -8.491 -30.003  26.978  1.00 54.50           H  
ATOM   1641  HG1 GLN A 132      -9.659 -30.485  29.096  1.00 54.50           H  
ATOM   1642  HG2 GLN A 132     -10.870 -31.430  28.195  1.00 54.50           H  
ATOM   1643 1HE2 GLN A 132     -10.639 -33.535  28.497  1.00 54.50           H  
ATOM   1644 2HE2 GLN A 132      -9.003 -34.405  28.544  1.00 54.50           H  
ATOM   1645  N   TRP A 133     -10.965 -28.025  29.018  1.00 51.44           N  
ATOM   1646  CA  TRP A 133     -10.782 -27.245  30.239  1.00 54.25           C  
ATOM   1647  C   TRP A 133     -10.798 -28.217  31.411  1.00 56.46           C  
ATOM   1648  O   TRP A 133     -11.846 -28.784  31.738  1.00 57.71           O  
ATOM   1649  CB  TRP A 133     -11.874 -26.183  30.380  1.00 48.20           C  
ATOM   1650  CG  TRP A 133     -11.823 -25.396  31.660  1.00 46.51           C  
ATOM   1651  CD1 TRP A 133     -10.729 -25.169  32.447  1.00 44.65           C  
ATOM   1652  CD2 TRP A 133     -12.922 -24.737  32.302  1.00 48.07           C  
ATOM   1653  CE2 TRP A 133     -12.420 -24.129  33.470  1.00 48.57           C  
ATOM   1654  CE3 TRP A 133     -14.280 -24.602  32.001  1.00 48.75           C  
ATOM   1655  NE1 TRP A 133     -11.079 -24.407  33.535  1.00 43.72           N  
ATOM   1656  CZ2 TRP A 133     -13.229 -23.397  34.336  1.00 53.55           C  
ATOM   1657  CZ3 TRP A 133     -15.081 -23.876  32.861  1.00 54.77           C  
ATOM   1658  CH2 TRP A 133     -14.554 -23.283  34.015  1.00 54.67           C  
ATOM   1659  HN  TRP A 133     -11.873 -28.580  28.902  1.00 50.81           H  
ATOM   1660  HA  TRP A 133      -9.811 -26.751  30.202  1.00 50.81           H  
ATOM   1661  HB1 TRP A 133     -11.778 -25.485  29.548  1.00 50.81           H  
ATOM   1662  HB2 TRP A 133     -12.842 -26.682  30.327  1.00 50.81           H  
ATOM   1663  HD1 TRP A 133      -9.725 -25.539  32.241  1.00 50.81           H  
ATOM   1664  HE1 TRP A 133     -10.413 -24.083  34.308  1.00 50.81           H  
ATOM   1665  HE3 TRP A 133     -14.699 -25.061  31.105  1.00 50.81           H  
ATOM   1666  HZ2 TRP A 133     -12.822 -22.933  35.235  1.00 50.81           H  
ATOM   1667  HZ3 TRP A 133     -16.142 -23.763  32.637  1.00 50.81           H  
ATOM   1668  HH2 TRP A 133     -15.215 -22.718  34.672  1.00 50.81           H  
ATOM   1669  N   LYS A 134      -9.642 -28.409  32.040  1.00 58.22           N  
ATOM   1670  CA  LYS A 134      -9.522 -29.383  33.114  1.00 55.32           C  
ATOM   1671  C   LYS A 134     -10.015 -28.816  34.438  1.00 57.23           C  
ATOM   1672  O   LYS A 134      -9.952 -27.610  34.691  1.00 60.69           O  
ATOM   1673  CB  LYS A 134      -8.075 -29.850  33.264  1.00 50.07           C  
ATOM   1674  CG  LYS A 134      -7.645 -30.876  32.235  1.00 52.58           C  
ATOM   1675  CD  LYS A 134      -6.191 -31.263  32.432  1.00 59.74           C  
ATOM   1676  CE  LYS A 134      -5.771 -32.351  31.462  1.00 70.36           C  
ATOM   1677  NZ  LYS A 134      -4.312 -32.629  31.558  1.00 80.70           N1+
ATOM   1678  HN  LYS A 134      -8.785 -27.837  31.751  1.00 60.55           H  
ATOM   1679  HA  LYS A 134     -10.136 -30.248  32.862  1.00 60.55           H  
ATOM   1680  HB1 LYS A 134      -7.424 -28.981  33.173  1.00 60.55           H  
ATOM   1681  HB2 LYS A 134      -7.958 -30.290  34.255  1.00 60.55           H  
ATOM   1682  HG1 LYS A 134      -8.268 -31.765  32.336  1.00 60.55           H  
ATOM   1683  HG2 LYS A 134      -7.770 -30.455  31.237  1.00 60.55           H  
ATOM   1684  HD1 LYS A 134      -5.566 -30.385  32.272  1.00 60.55           H  
ATOM   1685  HD2 LYS A 134      -6.056 -31.625  33.451  1.00 60.55           H  
ATOM   1686  HE1 LYS A 134      -6.322 -33.263  31.692  1.00 60.55           H  
ATOM   1687  HE2 LYS A 134      -6.005 -32.031  30.447  1.00 60.55           H  
ATOM   1688  HZ1 LYS A 134      -4.049 -33.399  30.863  1.00 60.55           H  
ATOM   1689  HZ2 LYS A 134      -4.074 -32.949  32.551  1.00 60.55           H  
ATOM   1690  HZ3 LYS A 134      -3.763 -31.739  31.329  1.00 60.55           H  
ATOM   1691  N   GLU A 135     -10.506 -29.715  35.287  1.00 57.20           N  
ATOM   1692  CA  GLU A 135     -10.961 -29.344  36.618  1.00 56.11           C  
ATOM   1693  C   GLU A 135      -9.804 -28.799  37.447  1.00 59.19           C  
ATOM   1694  O   GLU A 135      -8.660 -29.245  37.327  1.00 60.94           O  
ATOM   1695  CB  GLU A 135     -11.581 -30.559  37.309  1.00 59.70           C  
ATOM   1696  CG  GLU A 135     -12.253 -30.274  38.637  1.00 67.17           C  
ATOM   1697  CD  GLU A 135     -12.855 -31.525  39.246  1.00 68.76           C  
ATOM   1698  OE1 GLU A 135     -12.475 -32.635  38.817  1.00 65.23           O  
ATOM   1699  OE2 GLU A 135     -13.711 -31.399  40.147  1.00 70.28           O1-
ATOM   1700  HN  GLU A 135     -10.568 -30.739  34.982  1.00 62.73           H  
ATOM   1701  HA  GLU A 135     -11.721 -28.568  36.525  1.00 62.73           H  
ATOM   1702  HB1 GLU A 135     -12.328 -30.984  36.638  1.00 62.73           H  
ATOM   1703  HB2 GLU A 135     -10.790 -31.289  37.482  1.00 62.73           H  
ATOM   1704  HG1 GLU A 135     -11.513 -29.868  39.326  1.00 62.73           H  
ATOM   1705  HG2 GLU A 135     -13.045 -29.542  38.481  1.00 62.73           H  
ATOM   1706  N   GLY A 136     -10.111 -27.819  38.294  1.00 64.31           N  
ATOM   1707  CA  GLY A 136      -9.118 -27.227  39.165  1.00 59.85           C  
ATOM   1708  C   GLY A 136      -8.228 -26.185  38.527  1.00 59.66           C  
ATOM   1709  O   GLY A 136      -7.282 -25.723  39.174  1.00 61.64           O  
ATOM   1710  HN  GLY A 136     -11.118 -27.460  38.332  1.00 61.36           H  
ATOM   1711  HA1 GLY A 136      -9.640 -26.757  39.998  1.00 61.36           H  
ATOM   1712  HA2 GLY A 136      -8.481 -28.028  39.540  1.00 61.36           H  
ATOM   1713  N   THR A 137      -8.491 -25.801  37.280  1.00 58.83           N  
ATOM   1714  CA  THR A 137      -7.700 -24.793  36.591  1.00 61.19           C  
ATOM   1715  C   THR A 137      -8.618 -23.716  36.033  1.00 63.37           C  
ATOM   1716  O   THR A 137      -9.819 -23.926  35.846  1.00 69.64           O  
ATOM   1717  CB  THR A 137      -6.863 -25.398  35.454  1.00 60.58           C  
ATOM   1718  CG2 THR A 137      -5.844 -26.375  36.005  1.00 65.95           C  
ATOM   1719  OG1 THR A 137      -7.722 -26.081  34.531  1.00 61.34           O  
ATOM   1720  HN  THR A 137      -9.315 -26.250  36.765  1.00 62.99           H  
ATOM   1721  HA  THR A 137      -7.024 -24.332  37.311  1.00 62.99           H  
ATOM   1722  HB  THR A 137      -6.342 -24.597  34.930  1.00 62.99           H  
ATOM   1723  HG1 THR A 137      -8.235 -26.849  35.032  1.00 62.99           H  
ATOM   1724 1HG2 THR A 137      -5.261 -26.793  35.185  1.00 62.99           H  
ATOM   1725 2HG2 THR A 137      -6.358 -27.179  36.531  1.00 62.99           H  
ATOM   1726 3HG2 THR A 137      -5.179 -25.856  36.696  1.00 62.99           H  
ATOM   1727  N   THR A 138      -8.030 -22.551  35.767  1.00 58.48           N  
ATOM   1728  CA  THR A 138      -8.743 -21.426  35.178  1.00 51.63           C  
ATOM   1729  C   THR A 138      -8.392 -21.212  33.711  1.00 56.69           C  
ATOM   1730  O   THR A 138      -8.786 -20.194  33.132  1.00 66.65           O  
ATOM   1731  CB  THR A 138      -8.462 -20.146  35.967  1.00 49.13           C  
ATOM   1732  CG2 THR A 138      -8.967 -20.279  37.397  1.00 48.49           C  
ATOM   1733  OG1 THR A 138      -7.053 -19.885  35.975  1.00 59.54           O  
ATOM   1734  HN  THR A 138      -6.991 -22.437  35.995  1.00 55.80           H  
ATOM   1735  HA  THR A 138      -9.811 -21.633  35.242  1.00 55.80           H  
ATOM   1736  HB  THR A 138      -8.974 -19.313  35.486  1.00 55.80           H  
ATOM   1737  HG1 THR A 138      -6.550 -20.689  36.425  1.00 55.80           H  
ATOM   1738 1HG2 THR A 138      -8.759 -19.359  37.943  1.00 55.80           H  
ATOM   1739 2HG2 THR A 138      -8.463 -21.113  37.885  1.00 55.80           H  
ATOM   1740 3HG2 THR A 138     -10.042 -20.460  37.388  1.00 55.80           H  
ATOM   1741  N   LYS A 139      -7.667 -22.142  33.093  1.00 53.49           N  
ATOM   1742  CA  LYS A 139      -7.214 -21.978  31.720  1.00 54.40           C  
ATOM   1743  C   LYS A 139      -7.440 -23.265  30.944  1.00 55.47           C  
ATOM   1744  O   LYS A 139      -7.309 -24.364  31.490  1.00 55.47           O  
ATOM   1745  CB  LYS A 139      -5.735 -21.577  31.668  1.00 61.19           C  
ATOM   1746  CG  LYS A 139      -5.503 -20.087  31.877  1.00 65.56           C  
ATOM   1747  CD  LYS A 139      -4.469 -19.817  32.956  1.00 67.92           C  
ATOM   1748  CE  LYS A 139      -4.198 -18.325  33.084  1.00 72.58           C  
ATOM   1749  NZ  LYS A 139      -3.453 -17.996  34.328  1.00 77.90           N1+
ATOM   1750  HN  LYS A 139      -7.410 -23.036  33.621  1.00 62.66           H  
ATOM   1751  HA  LYS A 139      -7.802 -21.187  31.255  1.00 62.66           H  
ATOM   1752  HB1 LYS A 139      -5.202 -22.122  32.447  1.00 62.66           H  
ATOM   1753  HB2 LYS A 139      -5.336 -21.855  30.692  1.00 62.66           H  
ATOM   1754  HG1 LYS A 139      -5.156 -19.650  30.940  1.00 62.66           H  
ATOM   1755  HG2 LYS A 139      -6.445 -19.622  32.168  1.00 62.66           H  
ATOM   1756  HD1 LYS A 139      -4.840 -20.196  33.909  1.00 62.66           H  
ATOM   1757  HD2 LYS A 139      -3.541 -20.328  32.698  1.00 62.66           H  
ATOM   1758  HE1 LYS A 139      -3.610 -18.000  32.226  1.00 62.66           H  
ATOM   1759  HE2 LYS A 139      -5.150 -17.795  33.094  1.00 62.66           H  
ATOM   1760  HZ1 LYS A 139      -3.286 -16.940  34.375  1.00 62.66           H  
ATOM   1761  HZ2 LYS A 139      -2.512 -18.506  34.326  1.00 62.66           H  
ATOM   1762  HZ3 LYS A 139      -4.024 -18.305  35.179  1.00 62.66           H  
ATOM   1763  N   SER A 140      -7.781 -23.115  29.668  1.00 53.33           N  
ATOM   1764  CA  SER A 140      -8.088 -24.224  28.782  1.00 47.68           C  
ATOM   1765  C   SER A 140      -7.023 -24.344  27.701  1.00 47.16           C  
ATOM   1766  O   SER A 140      -6.219 -23.435  27.478  1.00 48.33           O  
ATOM   1767  CB  SER A 140      -9.468 -24.042  28.141  1.00 50.26           C  
ATOM   1768  OG  SER A 140      -9.481 -22.908  27.290  1.00 49.07           O  
ATOM   1769  HN  SER A 140      -7.832 -22.122  29.272  1.00 49.30           H  
ATOM   1770  HA  SER A 140      -8.095 -25.144  29.366  1.00 49.30           H  
ATOM   1771  HB1 SER A 140      -9.711 -24.930  27.557  1.00 49.30           H  
ATOM   1772  HB2 SER A 140     -10.212 -23.908  28.926  1.00 49.30           H  
ATOM   1773  HG  SER A 140      -9.251 -22.049  27.848  1.00 49.30           H  
ATOM   1774  N   GLU A 141      -7.038 -25.485  27.019  1.00 48.13           N  
ATOM   1775  CA  GLU A 141      -6.084 -25.783  25.963  1.00 55.13           C  
ATOM   1776  C   GLU A 141      -6.833 -26.278  24.734  1.00 53.93           C  
ATOM   1777  O   GLU A 141      -7.853 -26.962  24.844  1.00 53.46           O  
ATOM   1778  CB  GLU A 141      -5.060 -26.829  26.430  1.00 60.56           C  
ATOM   1779  CG  GLU A 141      -3.921 -27.086  25.464  1.00 74.56           C  
ATOM   1780  CD  GLU A 141      -2.827 -27.938  26.080  1.00 85.96           C  
ATOM   1781  OE1 GLU A 141      -2.782 -28.035  27.326  1.00 86.44           O  
ATOM   1782  OE2 GLU A 141      -2.016 -28.510  25.321  1.00 89.51           O1-
ATOM   1783  HN  GLU A 141      -7.783 -26.215  27.257  1.00 67.52           H  
ATOM   1784  HA  GLU A 141      -5.554 -24.867  25.703  1.00 67.52           H  
ATOM   1785  HB1 GLU A 141      -4.633 -26.487  27.373  1.00 67.52           H  
ATOM   1786  HB2 GLU A 141      -5.587 -27.770  26.590  1.00 67.52           H  
ATOM   1787  HG1 GLU A 141      -4.314 -27.600  24.587  1.00 67.52           H  
ATOM   1788  HG2 GLU A 141      -3.493 -26.129  25.164  1.00 67.52           H  
ATOM   1789  N   ILE A 142      -6.320 -25.921  23.558  1.00 53.80           N  
ATOM   1790  CA  ILE A 142      -6.925 -26.289  22.284  1.00 51.69           C  
ATOM   1791  C   ILE A 142      -6.039 -27.320  21.601  1.00 54.01           C  
ATOM   1792  O   ILE A 142      -4.809 -27.199  21.606  1.00 58.29           O  
ATOM   1793  CB  ILE A 142      -7.137 -25.060  21.379  1.00 54.06           C  
ATOM   1794  CG1 ILE A 142      -7.898 -23.973  22.138  1.00 58.29           C  
ATOM   1795  CG2 ILE A 142      -7.897 -25.447  20.120  1.00 52.32           C  
ATOM   1796  CD1 ILE A 142      -8.310 -22.803  21.280  1.00 59.81           C  
ATOM   1797  HN  ILE A 142      -5.423 -25.338  23.548  1.00 55.28           H  
ATOM   1798  HA  ILE A 142      -7.896 -26.744  22.481  1.00 55.28           H  
ATOM   1799  HB  ILE A 142      -6.162 -24.667  21.091  1.00 55.28           H  
ATOM   1800 1HG1 ILE A 142      -8.796 -24.418  22.566  1.00 55.28           H  
ATOM   1801 2HG1 ILE A 142      -7.259 -23.603  22.939  1.00 55.28           H  
ATOM   1802 1HG2 ILE A 142      -8.037 -24.566  19.494  1.00 55.28           H  
ATOM   1803 2HG2 ILE A 142      -8.870 -25.856  20.393  1.00 55.28           H  
ATOM   1804 3HG2 ILE A 142      -7.330 -26.197  19.569  1.00 55.28           H  
ATOM   1805 1HD1 ILE A 142      -8.844 -22.075  21.890  1.00 55.28           H  
ATOM   1806 2HD1 ILE A 142      -8.960 -23.151  20.478  1.00 55.28           H  
ATOM   1807 3HD1 ILE A 142      -7.423 -22.336  20.851  1.00 55.28           H  
ATOM   1808  N   PHE A 143      -6.668 -28.335  21.015  1.00 54.23           N  
ATOM   1809  CA  PHE A 143      -5.963 -29.409  20.335  1.00 52.34           C  
ATOM   1810  C   PHE A 143      -6.431 -29.494  18.888  1.00 54.63           C  
ATOM   1811  O   PHE A 143      -7.560 -29.121  18.559  1.00 56.33           O  
ATOM   1812  CB  PHE A 143      -6.173 -30.741  21.060  1.00 52.22           C  
ATOM   1813  CG  PHE A 143      -5.693 -30.731  22.487  1.00 50.12           C  
ATOM   1814  CD1 PHE A 143      -6.513 -30.276  23.506  1.00 47.51           C  
ATOM   1815  CD2 PHE A 143      -4.416 -31.163  22.805  1.00 51.91           C  
ATOM   1816  CE1 PHE A 143      -6.073 -30.260  24.815  1.00 51.88           C  
ATOM   1817  CE2 PHE A 143      -3.969 -31.149  24.115  1.00 55.02           C  
ATOM   1818  CZ  PHE A 143      -4.798 -30.697  25.120  1.00 53.69           C  
ATOM   1819  HN  PHE A 143      -7.737 -28.362  21.045  1.00 52.72           H  
ATOM   1820  HA  PHE A 143      -4.898 -29.179  20.339  1.00 52.72           H  
ATOM   1821  HB1 PHE A 143      -7.238 -30.971  21.056  1.00 52.72           H  
ATOM   1822  HB2 PHE A 143      -5.631 -31.517  20.519  1.00 52.72           H  
ATOM   1823  HD1 PHE A 143      -7.518 -29.926  23.272  1.00 52.72           H  
ATOM   1824  HD2 PHE A 143      -3.755 -31.518  22.014  1.00 52.72           H  
ATOM   1825  HE1 PHE A 143      -6.731 -29.903  25.607  1.00 52.72           H  
ATOM   1826  HE2 PHE A 143      -2.963 -31.495  24.352  1.00 52.72           H  
ATOM   1827  HZ  PHE A 143      -4.448 -30.684  26.152  1.00 52.72           H  
ATOM   1828  N   TYR A 144      -5.553 -29.992  18.030  1.00 55.08           N  
ATOM   1829  CA  TYR A 144      -5.671 -29.886  16.586  1.00 52.93           C  
ATOM   1830  C   TYR A 144      -5.550 -31.260  15.948  1.00 53.70           C  
ATOM   1831  O   TYR A 144      -5.260 -32.246  16.632  1.00 57.58           O  
ATOM   1832  CB  TYR A 144      -4.588 -28.926  16.061  1.00 49.46           C  
ATOM   1833  CG  TYR A 144      -4.733 -27.531  16.624  1.00 51.79           C  
ATOM   1834  CD1 TYR A 144      -5.556 -26.596  16.009  1.00 54.12           C  
ATOM   1835  CD2 TYR A 144      -4.062 -27.153  17.781  1.00 52.19           C  
ATOM   1836  CE1 TYR A 144      -5.698 -25.320  16.525  1.00 59.87           C  
ATOM   1837  CE2 TYR A 144      -4.198 -25.880  18.304  1.00 52.75           C  
ATOM   1838  CZ  TYR A 144      -5.017 -24.968  17.672  1.00 56.91           C  
ATOM   1839  OH  TYR A 144      -5.154 -23.701  18.190  1.00 63.56           O  
ATOM   1840  HN  TYR A 144      -4.702 -30.505  18.426  1.00 54.99           H  
ATOM   1841  HA  TYR A 144      -6.651 -29.474  16.345  1.00 54.99           H  
ATOM   1842  HB1 TYR A 144      -3.609 -29.316  16.340  1.00 54.99           H  
ATOM   1843  HB2 TYR A 144      -4.663 -28.875  14.975  1.00 54.99           H  
ATOM   1844  HD1 TYR A 144      -6.099 -26.872  15.105  1.00 54.99           H  
ATOM   1845  HD2 TYR A 144      -3.417 -27.873  18.285  1.00 54.99           H  
ATOM   1846  HE1 TYR A 144      -6.344 -24.597  16.028  1.00 54.99           H  
ATOM   1847  HE2 TYR A 144      -3.661 -25.599  19.210  1.00 54.99           H  
ATOM   1848  HH  TYR A 144      -4.837 -22.996  17.480  1.00 54.99           H  
ATOM   1849  N   PRO A 145      -5.806 -31.371  14.639  1.00 46.88           N  
ATOM   1850  CA  PRO A 145      -5.707 -32.682  13.981  1.00 51.42           C  
ATOM   1851  C   PRO A 145      -4.347 -33.331  14.196  1.00 51.84           C  
ATOM   1852  O   PRO A 145      -3.302 -32.693  14.052  1.00 48.06           O  
ATOM   1853  CB  PRO A 145      -5.951 -32.352  12.506  1.00 49.49           C  
ATOM   1854  CG  PRO A 145      -6.834 -31.169  12.544  1.00 50.26           C  
ATOM   1855  CD  PRO A 145      -6.400 -30.363  13.739  1.00 47.87           C  
ATOM   1856  HA  PRO A 145      -6.494 -33.341  14.348  1.00 49.40           H  
ATOM   1857  HB1 PRO A 145      -5.013 -32.119  12.001  1.00 49.40           H  
ATOM   1858  HB2 PRO A 145      -6.440 -33.184  11.999  1.00 49.40           H  
ATOM   1859  HG1 PRO A 145      -6.721 -30.583  11.632  1.00 49.40           H  
ATOM   1860  HG2 PRO A 145      -7.874 -31.477  12.653  1.00 49.40           H  
ATOM   1861  HD1 PRO A 145      -5.663 -29.612  13.455  1.00 49.40           H  
ATOM   1862  HD2 PRO A 145      -7.253 -29.875  14.210  1.00 49.40           H  
ATOM   1863  N   GLY A 146      -4.375 -34.618  14.540  1.00 46.53           N  
ATOM   1864  CA  GLY A 146      -3.195 -35.367  14.892  1.00 48.68           C  
ATOM   1865  C   GLY A 146      -2.969 -35.508  16.382  1.00 53.45           C  
ATOM   1866  O   GLY A 146      -2.230 -36.407  16.800  1.00 53.02           O  
ATOM   1867  HN  GLY A 146      -5.320 -35.120  14.556  1.00 50.42           H  
ATOM   1868  HA1 GLY A 146      -3.284 -36.366  14.464  1.00 50.42           H  
ATOM   1869  HA2 GLY A 146      -2.330 -34.863  14.462  1.00 50.42           H  
ATOM   1870  N   ASP A 147      -3.588 -34.650  17.190  1.00 55.14           N  
ATOM   1871  CA  ASP A 147      -3.435 -34.716  18.633  1.00 55.40           C  
ATOM   1872  C   ASP A 147      -4.394 -35.741  19.229  1.00 50.42           C  
ATOM   1873  O   ASP A 147      -5.401 -36.120  18.625  1.00 48.07           O  
ATOM   1874  CB  ASP A 147      -3.681 -33.348  19.268  1.00 54.13           C  
ATOM   1875  CG  ASP A 147      -2.731 -32.291  18.754  1.00 58.77           C  
ATOM   1876  OD1 ASP A 147      -1.618 -32.658  18.322  1.00 61.65           O  
ATOM   1877  OD2 ASP A 147      -3.096 -31.097  18.782  1.00 59.83           O1-
ATOM   1878  HN  ASP A 147      -4.214 -33.893  16.766  1.00 55.43           H  
ATOM   1879  HA  ASP A 147      -2.414 -35.024  18.859  1.00 55.43           H  
ATOM   1880  HB1 ASP A 147      -4.702 -33.038  19.045  1.00 55.43           H  
ATOM   1881  HB2 ASP A 147      -3.555 -33.436  20.347  1.00 55.43           H  
ATOM   1882  N   THR A 148      -4.066 -36.186  20.439  1.00 47.46           N  
ATOM   1883  CA  THR A 148      -4.879 -37.147  21.174  1.00 46.77           C  
ATOM   1884  C   THR A 148      -5.114 -36.615  22.578  1.00 51.08           C  
ATOM   1885  O   THR A 148      -4.157 -36.325  23.302  1.00 58.52           O  
ATOM   1886  CB  THR A 148      -4.207 -38.522  21.231  1.00 46.89           C  
ATOM   1887  CG2 THR A 148      -5.033 -39.481  22.073  1.00 44.15           C  
ATOM   1888  OG1 THR A 148      -4.077 -39.050  19.905  1.00 51.56           O  
ATOM   1889  HN  THR A 148      -3.167 -35.823  20.892  1.00 49.49           H  
ATOM   1890  HA  THR A 148      -5.841 -37.248  20.672  1.00 49.49           H  
ATOM   1891  HB  THR A 148      -3.216 -38.418  21.674  1.00 49.49           H  
ATOM   1892  HG1 THR A 148      -5.028 -39.145  19.471  1.00 49.49           H  
ATOM   1893 1HG2 THR A 148      -4.542 -40.454  22.104  1.00 49.49           H  
ATOM   1894 2HG2 THR A 148      -6.025 -39.589  21.634  1.00 49.49           H  
ATOM   1895 3HG2 THR A 148      -5.125 -39.089  23.086  1.00 49.49           H  
ATOM   1896  N   ILE A 149      -6.382 -36.480  22.956  1.00 53.67           N  
ATOM   1897  CA  ILE A 149      -6.774 -36.109  24.311  1.00 56.76           C  
ATOM   1898  C   ILE A 149      -7.134 -37.382  25.061  1.00 60.97           C  
ATOM   1899  O   ILE A 149      -7.929 -38.193  24.570  1.00 64.54           O  
ATOM   1900  CB  ILE A 149      -7.955 -35.123  24.307  1.00 56.51           C  
ATOM   1901  CG1 ILE A 149      -7.557 -33.795  23.661  1.00 59.60           C  
ATOM   1902  CG2 ILE A 149      -8.469 -34.902  25.722  1.00 52.92           C  
ATOM   1903  CD1 ILE A 149      -7.874 -33.717  22.187  1.00 67.28           C  
ATOM   1904  HN  ILE A 149      -7.151 -36.652  22.232  1.00 59.03           H  
ATOM   1905  HA  ILE A 149      -5.925 -35.638  24.806  1.00 59.03           H  
ATOM   1906  HB  ILE A 149      -8.761 -35.560  23.717  1.00 59.03           H  
ATOM   1907 1HG1 ILE A 149      -8.090 -32.992  24.170  1.00 59.03           H  
ATOM   1908 2HG1 ILE A 149      -6.483 -33.658  23.789  1.00 59.03           H  
ATOM   1909 1HG2 ILE A 149      -9.304 -34.202  25.701  1.00 59.03           H  
ATOM   1910 2HG2 ILE A 149      -7.669 -34.494  26.340  1.00 59.03           H  
ATOM   1911 3HG2 ILE A 149      -8.802 -35.852  26.141  1.00 59.03           H  
ATOM   1912 1HD1 ILE A 149      -7.563 -32.747  21.799  1.00 59.03           H  
ATOM   1913 2HD1 ILE A 149      -8.947 -33.841  22.039  1.00 59.03           H  
ATOM   1914 3HD1 ILE A 149      -7.341 -34.507  21.658  1.00 59.03           H  
ATOM   1915  N   VAL A 150      -6.551 -37.564  26.243  1.00 62.97           N  
ATOM   1916  CA  VAL A 150      -6.795 -38.744  27.065  1.00 60.53           C  
ATOM   1917  C   VAL A 150      -7.577 -38.302  28.294  1.00 60.30           C  
ATOM   1918  O   VAL A 150      -7.026 -37.668  29.204  1.00 64.55           O  
ATOM   1919  CB  VAL A 150      -5.493 -39.452  27.460  1.00 61.06           C  
ATOM   1920  CG1 VAL A 150      -5.787 -40.596  28.419  1.00 58.67           C  
ATOM   1921  CG2 VAL A 150      -4.771 -39.968  26.220  1.00 56.35           C  
ATOM   1922  HN  VAL A 150      -5.877 -36.816  26.605  1.00 60.63           H  
ATOM   1923  HA  VAL A 150      -7.410 -39.441  26.496  1.00 60.63           H  
ATOM   1924  HB  VAL A 150      -4.847 -38.734  27.964  1.00 60.63           H  
ATOM   1925 1HG1 VAL A 150      -4.855 -41.091  28.692  1.00 60.63           H  
ATOM   1926 2HG1 VAL A 150      -6.451 -41.314  27.937  1.00 60.63           H  
ATOM   1927 3HG1 VAL A 150      -6.266 -40.205  29.316  1.00 60.63           H  
ATOM   1928 1HG2 VAL A 150      -3.849 -40.468  26.517  1.00 60.63           H  
ATOM   1929 2HG2 VAL A 150      -4.534 -39.132  25.562  1.00 60.63           H  
ATOM   1930 3HG2 VAL A 150      -5.413 -40.674  25.693  1.00 60.63           H  
ATOM   1931  N   HIS A 151      -8.864 -38.639  28.320  1.00 60.67           N  
ATOM   1932  CA  HIS A 151      -9.732 -38.354  29.457  1.00 56.71           C  
ATOM   1933  C   HIS A 151      -9.545 -39.456  30.495  1.00 57.13           C  
ATOM   1934  O   HIS A 151      -9.991 -40.591  30.294  1.00 55.98           O  
ATOM   1935  CB  HIS A 151     -11.180 -38.259  28.986  1.00 61.03           C  
ATOM   1936  CG  HIS A 151     -12.126 -37.749  30.026  1.00 68.90           C  
ATOM   1937  CD2 HIS A 151     -11.908 -37.079  31.182  1.00 71.74           C  
ATOM   1938  ND1 HIS A 151     -13.492 -37.907  29.926  1.00 69.88           N  
ATOM   1939  CE1 HIS A 151     -14.073 -37.361  30.978  1.00 70.84           C  
ATOM   1940  NE2 HIS A 151     -13.135 -36.851  31.756  1.00 70.96           N  
ATOM   1941  HN  HIS A 151      -9.280 -39.140  27.471  1.00 64.38           H  
ATOM   1942  HA  HIS A 151      -9.439 -37.400  29.896  1.00 64.38           H  
ATOM   1943  HB1 HIS A 151     -11.218 -37.587  28.129  1.00 64.38           H  
ATOM   1944  HB2 HIS A 151     -11.508 -39.253  28.683  1.00 64.38           H  
ATOM   1945  HD1 HIS A 151     -14.001 -38.396  29.122  1.00 64.38           H  
ATOM   1946  HD2 HIS A 151     -10.940 -36.777  31.582  1.00 64.38           H  
ATOM   1947  HE1 HIS A 151     -15.145 -37.335  31.172  1.00 64.38           H  
ATOM   1948  N   GLU A 152      -8.889 -39.125  31.604  1.00 59.52           N  
ATOM   1949  CA  GLU A 152      -8.476 -40.123  32.579  1.00 61.31           C  
ATOM   1950  C   GLU A 152      -9.657 -40.608  33.416  1.00 58.36           C  
ATOM   1951  O   GLU A 152     -10.695 -39.950  33.522  1.00 59.62           O  
ATOM   1952  CB  GLU A 152      -7.392 -39.558  33.498  1.00 71.29           C  
ATOM   1953  CG  GLU A 152      -6.210 -38.929  32.772  1.00 83.74           C  
ATOM   1954  CD  GLU A 152      -5.200 -39.951  32.286  1.00 95.48           C  
ATOM   1955  OE1 GLU A 152      -5.399 -41.158  32.539  1.00101.02           O  
ATOM   1956  OE2 GLU A 152      -4.202 -39.545  31.653  1.00 98.73           O1-
ATOM   1957  HN  GLU A 152      -8.659 -38.096  31.784  1.00 76.56           H  
ATOM   1958  HA  GLU A 152      -8.061 -40.977  32.043  1.00 76.56           H  
ATOM   1959  HB1 GLU A 152      -7.846 -38.796  34.131  1.00 76.56           H  
ATOM   1960  HB2 GLU A 152      -7.016 -40.371  34.119  1.00 76.56           H  
ATOM   1961  HG1 GLU A 152      -6.586 -38.376  31.911  1.00 76.56           H  
ATOM   1962  HG2 GLU A 152      -5.709 -38.243  33.455  1.00 76.56           H  
ATOM   1963  N   VAL A 153      -9.476 -41.787  34.019  1.00 54.59           N  
ATOM   1964  CA  VAL A 153     -10.492 -42.356  34.896  1.00 53.37           C  
ATOM   1965  C   VAL A 153     -10.758 -41.406  36.053  1.00 54.58           C  
ATOM   1966  O   VAL A 153      -9.828 -40.941  36.724  1.00 54.29           O  
ATOM   1967  CB  VAL A 153     -10.044 -43.737  35.401  1.00 50.61           C  
ATOM   1968  CG1 VAL A 153     -11.038 -44.286  36.408  1.00 45.96           C  
ATOM   1969  CG2 VAL A 153      -9.868 -44.702  34.239  1.00 51.21           C  
ATOM   1970  HN  VAL A 153      -8.566 -42.325  33.854  1.00 52.09           H  
ATOM   1971  HA  VAL A 153     -11.414 -42.477  34.327  1.00 52.09           H  
ATOM   1972  HB  VAL A 153      -9.081 -43.623  35.899  1.00 52.09           H  
ATOM   1973 1HG1 VAL A 153     -10.703 -45.264  36.754  1.00 52.09           H  
ATOM   1974 2HG1 VAL A 153     -12.017 -44.383  35.938  1.00 52.09           H  
ATOM   1975 3HG1 VAL A 153     -11.109 -43.606  37.257  1.00 52.09           H  
ATOM   1976 1HG2 VAL A 153      -9.551 -45.674  34.618  1.00 52.09           H  
ATOM   1977 2HG2 VAL A 153      -9.112 -44.315  33.556  1.00 52.09           H  
ATOM   1978 3HG2 VAL A 153     -10.815 -44.811  33.710  1.00 52.09           H  
ATOM   1979  N   GLY A 154     -12.036 -41.112  36.292  1.00 52.47           N  
ATOM   1980  CA  GLY A 154     -12.436 -40.226  37.365  1.00 50.42           C  
ATOM   1981  C   GLY A 154     -12.272 -38.750  37.080  1.00 57.38           C  
ATOM   1982  O   GLY A 154     -12.673 -37.927  37.913  1.00 60.05           O  
ATOM   1983  HN  GLY A 154     -12.791 -41.545  35.670  1.00 55.08           H  
ATOM   1984  HA1 GLY A 154     -13.488 -40.412  37.581  1.00 55.08           H  
ATOM   1985  HA2 GLY A 154     -11.836 -40.468  38.242  1.00 55.08           H  
ATOM   1986  N   GLU A 155     -11.702 -38.387  35.937  1.00 63.36           N  
ATOM   1987  CA  GLU A 155     -11.482 -36.991  35.597  1.00 66.20           C  
ATOM   1988  C   GLU A 155     -12.737 -36.381  34.980  1.00 61.57           C  
ATOM   1989  O   GLU A 155     -13.498 -37.050  34.273  1.00 59.75           O  
ATOM   1990  CB  GLU A 155     -10.304 -36.867  34.627  1.00 74.55           C  
ATOM   1991  CG  GLU A 155      -9.949 -35.447  34.217  1.00 84.37           C  
ATOM   1992  CD  GLU A 155      -8.976 -35.407  33.054  1.00 86.37           C  
ATOM   1993  OE1 GLU A 155      -8.902 -36.404  32.305  1.00 84.28           O  
ATOM   1994  OE2 GLU A 155      -8.284 -34.380  32.891  1.00 89.87           O1-
ATOM   1995  HN  GLU A 155     -11.396 -39.144  35.246  1.00 74.48           H  
ATOM   1996  HA  GLU A 155     -11.241 -36.444  36.509  1.00 74.48           H  
ATOM   1997  HB1 GLU A 155      -9.428 -37.309  35.102  1.00 74.48           H  
ATOM   1998  HB2 GLU A 155     -10.550 -37.427  33.725  1.00 74.48           H  
ATOM   1999  HG1 GLU A 155     -10.862 -34.928  33.927  1.00 74.48           H  
ATOM   2000  HG2 GLU A 155      -9.497 -34.939  35.069  1.00 74.48           H  
ATOM   2001  N   ALA A 156     -12.952 -35.098  35.264  1.00 59.56           N  
ATOM   2002  CA  ALA A 156     -14.035 -34.330  34.665  1.00 55.91           C  
ATOM   2003  C   ALA A 156     -13.456 -33.086  34.013  1.00 54.82           C  
ATOM   2004  O   ALA A 156     -12.632 -32.392  34.617  1.00 57.04           O  
ATOM   2005  CB  ALA A 156     -15.090 -33.942  35.705  1.00 54.38           C  
ATOM   2006  HN  ALA A 156     -12.302 -34.611  35.961  1.00 56.34           H  
ATOM   2007  HA  ALA A 156     -14.510 -34.938  33.896  1.00 56.34           H  
ATOM   2008  HB1 ALA A 156     -15.883 -33.370  35.223  1.00 56.34           H  
ATOM   2009  HB2 ALA A 156     -14.627 -33.336  36.484  1.00 56.34           H  
ATOM   2010  HB3 ALA A 156     -15.512 -34.844  36.149  1.00 56.34           H  
ATOM   2011  N   THR A 157     -13.874 -32.816  32.779  1.00 52.34           N  
ATOM   2012  CA  THR A 157     -13.429 -31.637  32.052  1.00 54.17           C  
ATOM   2013  C   THR A 157     -14.626 -30.985  31.380  1.00 56.39           C  
ATOM   2014  O   THR A 157     -15.702 -31.575  31.266  1.00 53.53           O  
ATOM   2015  CB  THR A 157     -12.375 -31.964  30.977  1.00 49.13           C  
ATOM   2016  CG2 THR A 157     -11.226 -32.782  31.554  1.00 49.16           C  
ATOM   2017  OG1 THR A 157     -12.988 -32.699  29.911  1.00 50.70           O  
ATOM   2018  HN  THR A 157     -14.560 -33.488  32.306  1.00 52.20           H  
ATOM   2019  HA  THR A 157     -12.998 -30.930  32.761  1.00 52.20           H  
ATOM   2020  HB  THR A 157     -11.977 -31.031  30.578  1.00 52.20           H  
ATOM   2021  HG1 THR A 157     -13.391 -33.593  30.288  1.00 52.20           H  
ATOM   2022 1HG2 THR A 157     -10.501 -32.995  30.769  1.00 52.20           H  
ATOM   2023 2HG2 THR A 157     -11.612 -33.719  31.955  1.00 52.20           H  
ATOM   2024 3HG2 THR A 157     -10.742 -32.218  32.351  1.00 52.20           H  
ATOM   2025  N   SER A 158     -14.419 -29.753  30.933  1.00 56.36           N  
ATOM   2026  CA  SER A 158     -15.319 -29.102  29.994  1.00 51.89           C  
ATOM   2027  C   SER A 158     -14.751 -29.278  28.593  1.00 51.15           C  
ATOM   2028  O   SER A 158     -13.568 -29.006  28.356  1.00 59.25           O  
ATOM   2029  CB  SER A 158     -15.489 -27.617  30.315  1.00 51.81           C  
ATOM   2030  OG  SER A 158     -16.440 -27.021  29.450  1.00 48.33           O  
ATOM   2031  HN  SER A 158     -13.558 -29.218  31.276  1.00 53.13           H  
ATOM   2032  HA  SER A 158     -16.293 -29.588  30.044  1.00 53.13           H  
ATOM   2033  HB1 SER A 158     -15.828 -27.511  31.346  1.00 53.13           H  
ATOM   2034  HB2 SER A 158     -14.530 -27.113  30.193  1.00 53.13           H  
ATOM   2035  HG  SER A 158     -16.118 -27.117  28.455  1.00 53.13           H  
ATOM   2036  N   VAL A 159     -15.584 -29.748  27.676  1.00 50.50           N  
ATOM   2037  CA  VAL A 159     -15.164 -29.996  26.305  1.00 49.36           C  
ATOM   2038  C   VAL A 159     -15.933 -29.056  25.392  1.00 54.44           C  
ATOM   2039  O   VAL A 159     -17.087 -28.706  25.659  1.00 62.52           O  
ATOM   2040  CB  VAL A 159     -15.377 -31.471  25.896  1.00 47.01           C  
ATOM   2041  CG1 VAL A 159     -14.557 -32.385  26.786  1.00 42.21           C  
ATOM   2042  CG2 VAL A 159     -16.850 -31.844  25.972  1.00 43.89           C  
ATOM   2043  HN  VAL A 159     -16.597 -29.952  27.952  1.00 49.99           H  
ATOM   2044  HA  VAL A 159     -14.102 -29.765  26.222  1.00 49.99           H  
ATOM   2045  HB  VAL A 159     -15.041 -31.597  24.867  1.00 49.99           H  
ATOM   2046 1HG1 VAL A 159     -14.716 -33.421  26.488  1.00 49.99           H  
ATOM   2047 2HG1 VAL A 159     -14.865 -32.255  27.823  1.00 49.99           H  
ATOM   2048 3HG1 VAL A 159     -13.500 -32.137  26.687  1.00 49.99           H  
ATOM   2049 1HG2 VAL A 159     -16.977 -32.886  25.680  1.00 49.99           H  
ATOM   2050 2HG2 VAL A 159     -17.422 -31.206  25.298  1.00 49.99           H  
ATOM   2051 3HG2 VAL A 159     -17.208 -31.707  26.992  1.00 49.99           H  
ATOM   2052  N   GLN A 160     -15.276 -28.631  24.316  1.00 50.11           N  
ATOM   2053  CA  GLN A 160     -15.883 -27.718  23.357  1.00 47.34           C  
ATOM   2054  C   GLN A 160     -15.295 -27.983  21.982  1.00 47.53           C  
ATOM   2055  O   GLN A 160     -14.071 -27.966  21.816  1.00 50.67           O  
ATOM   2056  CB  GLN A 160     -15.655 -26.256  23.756  1.00 44.30           C  
ATOM   2057  CG  GLN A 160     -16.247 -25.261  22.776  1.00 41.81           C  
ATOM   2058  CD  GLN A 160     -15.856 -23.834  23.089  1.00 48.89           C  
ATOM   2059  NE2 GLN A 160     -16.043 -22.945  22.122  1.00 47.74           N  
ATOM   2060  OE1 GLN A 160     -15.387 -23.533  24.185  1.00 59.18           O  
ATOM   2061  HN  GLN A 160     -14.274 -28.969  24.151  1.00 48.62           H  
ATOM   2062  HA  GLN A 160     -16.956 -27.909  23.322  1.00 48.62           H  
ATOM   2063  HB1 GLN A 160     -16.110 -26.090  24.733  1.00 48.62           H  
ATOM   2064  HB2 GLN A 160     -14.581 -26.080  23.820  1.00 48.62           H  
ATOM   2065  HG1 GLN A 160     -15.896 -25.507  21.774  1.00 48.62           H  
ATOM   2066  HG2 GLN A 160     -17.334 -25.341  22.811  1.00 48.62           H  
ATOM   2067 1HE2 GLN A 160     -16.451 -23.254  21.182  1.00 48.62           H  
ATOM   2068 2HE2 GLN A 160     -15.786 -21.919  22.282  1.00 48.62           H  
ATOM   2069  N   TRP A 161     -16.166 -28.220  21.005  1.00 42.93           N  
ATOM   2070  CA  TRP A 161     -15.762 -28.535  19.643  1.00 39.84           C  
ATOM   2071  C   TRP A 161     -16.351 -27.513  18.683  1.00 43.70           C  
ATOM   2072  O   TRP A 161     -17.468 -27.028  18.887  1.00 55.01           O  
ATOM   2073  CB  TRP A 161     -16.213 -29.945  19.242  1.00 46.10           C  
ATOM   2074  CG  TRP A 161     -15.829 -31.003  20.235  1.00 47.77           C  
ATOM   2075  CD1 TRP A 161     -14.565 -31.392  20.570  1.00 45.88           C  
ATOM   2076  CD2 TRP A 161     -16.718 -31.813  21.016  1.00 50.37           C  
ATOM   2077  CE2 TRP A 161     -15.921 -32.667  21.805  1.00 53.08           C  
ATOM   2078  CE3 TRP A 161     -18.110 -31.898  21.126  1.00 48.91           C  
ATOM   2079  NE1 TRP A 161     -14.610 -32.389  21.515  1.00 49.21           N  
ATOM   2080  CZ2 TRP A 161     -16.468 -33.593  22.691  1.00 53.73           C  
ATOM   2081  CZ3 TRP A 161     -18.652 -32.819  22.007  1.00 48.81           C  
ATOM   2082  CH2 TRP A 161     -17.833 -33.654  22.777  1.00 55.63           C  
ATOM   2083  HN  TRP A 161     -17.211 -28.177  21.231  1.00 48.64           H  
ATOM   2084  HA  TRP A 161     -14.675 -28.486  19.581  1.00 48.64           H  
ATOM   2085  HB1 TRP A 161     -17.298 -29.944  19.142  1.00 48.64           H  
ATOM   2086  HB2 TRP A 161     -15.759 -30.192  18.282  1.00 48.64           H  
ATOM   2087  HD1 TRP A 161     -13.651 -30.973  20.149  1.00 48.64           H  
ATOM   2088  HE1 TRP A 161     -13.760 -32.870  21.953  1.00 48.64           H  
ATOM   2089  HE3 TRP A 161     -18.755 -31.252  20.530  1.00 48.64           H  
ATOM   2090  HZ2 TRP A 161     -15.833 -34.244  23.293  1.00 48.64           H  
ATOM   2091  HZ3 TRP A 161     -19.735 -32.895  22.103  1.00 48.64           H  
ATOM   2092  HH2 TRP A 161     -18.292 -34.368  23.460  1.00 48.64           H  
ATOM   2093  N   SER A 162     -15.597 -27.190  17.641  1.00 44.56           N  
ATOM   2094  CA  SER A 162     -16.064 -26.287  16.602  1.00 41.97           C  
ATOM   2095  C   SER A 162     -16.725 -27.072  15.474  1.00 49.20           C  
ATOM   2096  O   SER A 162     -16.568 -28.289  15.355  1.00 56.61           O  
ATOM   2097  CB  SER A 162     -14.908 -25.451  16.053  1.00 41.55           C  
ATOM   2098  OG  SER A 162     -13.850 -26.280  15.605  1.00 49.67           O  
ATOM   2099  HN  SER A 162     -14.615 -27.607  17.563  1.00 47.26           H  
ATOM   2100  HA  SER A 162     -16.804 -25.613  17.035  1.00 47.26           H  
ATOM   2101  HB1 SER A 162     -15.268 -24.850  15.218  1.00 47.26           H  
ATOM   2102  HB2 SER A 162     -14.537 -24.795  16.840  1.00 47.26           H  
ATOM   2103  HG  SER A 162     -13.496 -26.859  16.406  1.00 47.26           H  
ATOM   2104  N   SER A 163     -17.475 -26.350  14.645  1.00 51.23           N  
ATOM   2105  CA  SER A 163     -18.172 -26.966  13.523  1.00 50.33           C  
ATOM   2106  C   SER A 163     -17.190 -27.690  12.610  1.00 53.06           C  
ATOM   2107  O   SER A 163     -16.179 -27.122  12.188  1.00 54.34           O  
ATOM   2108  CB  SER A 163     -18.938 -25.902  12.738  1.00 47.93           C  
ATOM   2109  OG  SER A 163     -19.500 -26.448  11.558  1.00 56.39           O  
ATOM   2110  HN  SER A 163     -17.568 -25.296  14.805  1.00 52.21           H  
ATOM   2111  HA  SER A 163     -18.885 -27.692  13.913  1.00 52.21           H  
ATOM   2112  HB1 SER A 163     -19.738 -25.505  13.363  1.00 52.21           H  
ATOM   2113  HB2 SER A 163     -18.254 -25.097  12.468  1.00 52.21           H  
ATOM   2114  HG  SER A 163     -18.734 -26.829  10.949  1.00 52.21           H  
ATOM   2115  N   GLY A 164     -17.490 -28.950  12.306  1.00 53.13           N  
ATOM   2116  CA  GLY A 164     -16.631 -29.721  11.431  1.00 46.70           C  
ATOM   2117  C   GLY A 164     -15.475 -30.403  12.124  1.00 50.84           C  
ATOM   2118  O   GLY A 164     -14.445 -30.656  11.491  1.00 54.97           O  
ATOM   2119  HN  GLY A 164     -18.373 -29.398  12.711  1.00 51.41           H  
ATOM   2120  HA1 GLY A 164     -17.238 -30.487  10.948  1.00 51.41           H  
ATOM   2121  HA2 GLY A 164     -16.225 -29.049  10.675  1.00 51.41           H  
ATOM   2122  N   THR A 165     -15.612 -30.704  13.412  1.00 45.26           N  
ATOM   2123  CA  THR A 165     -14.592 -31.417  14.169  1.00 47.16           C  
ATOM   2124  C   THR A 165     -14.962 -32.892  14.229  1.00 51.53           C  
ATOM   2125  O   THR A 165     -16.087 -33.238  14.600  1.00 49.41           O  
ATOM   2126  CB  THR A 165     -14.457 -30.847  15.582  1.00 48.23           C  
ATOM   2127  CG2 THR A 165     -13.400 -31.611  16.373  1.00 37.92           C  
ATOM   2128  OG1 THR A 165     -14.093 -29.462  15.508  1.00 49.56           O  
ATOM   2129  HN  THR A 165     -16.510 -30.410  13.914  1.00 47.01           H  
ATOM   2130  HA  THR A 165     -13.636 -31.314  13.655  1.00 47.01           H  
ATOM   2131  HB  THR A 165     -15.416 -30.935  16.093  1.00 47.01           H  
ATOM   2132  HG1 THR A 165     -13.177 -29.367  15.004  1.00 47.01           H  
ATOM   2133 1HG2 THR A 165     -13.320 -31.189  17.375  1.00 47.01           H  
ATOM   2134 2HG2 THR A 165     -12.438 -31.530  15.867  1.00 47.01           H  
ATOM   2135 3HG2 THR A 165     -13.686 -32.661  16.443  1.00 47.01           H  
ATOM   2136  N   TRP A 166     -14.021 -33.756  13.854  1.00 53.55           N  
ATOM   2137  CA  TRP A 166     -14.266 -35.190  13.803  1.00 49.91           C  
ATOM   2138  C   TRP A 166     -13.048 -35.924  14.339  1.00 50.93           C  
ATOM   2139  O   TRP A 166     -11.912 -35.490  14.132  1.00 51.08           O  
ATOM   2140  CB  TRP A 166     -14.605 -35.641  12.375  1.00 50.38           C  
ATOM   2141  CG  TRP A 166     -15.852 -34.981  11.881  1.00 52.37           C  
ATOM   2142  CD1 TRP A 166     -15.940 -33.821  11.170  1.00 52.39           C  
ATOM   2143  CD2 TRP A 166     -17.195 -35.417  12.107  1.00 48.51           C  
ATOM   2144  CE2 TRP A 166     -18.047 -34.482  11.488  1.00 48.92           C  
ATOM   2145  CE3 TRP A 166     -17.761 -36.515  12.759  1.00 49.24           C  
ATOM   2146  NE1 TRP A 166     -17.256 -33.517  10.922  1.00 49.79           N  
ATOM   2147  CZ2 TRP A 166     -19.432 -34.607  11.512  1.00 51.82           C  
ATOM   2148  CZ3 TRP A 166     -19.136 -36.638  12.782  1.00 54.88           C  
ATOM   2149  CH2 TRP A 166     -19.957 -35.692  12.158  1.00 56.01           C  
ATOM   2150  HN  TRP A 166     -13.055 -33.385  13.582  1.00 51.41           H  
ATOM   2151  HA  TRP A 166     -15.116 -35.417  14.447  1.00 51.41           H  
ATOM   2152  HB1 TRP A 166     -13.779 -35.379  11.714  1.00 51.41           H  
ATOM   2153  HB2 TRP A 166     -14.748 -36.722  12.368  1.00 51.41           H  
ATOM   2154  HD1 TRP A 166     -15.089 -33.222  10.846  1.00 51.41           H  
ATOM   2155  HE1 TRP A 166     -17.606 -32.666  10.376  1.00 51.41           H  
ATOM   2156  HE3 TRP A 166     -17.129 -37.261  13.241  1.00 51.41           H  
ATOM   2157  HZ2 TRP A 166     -20.075 -33.868  11.034  1.00 51.41           H  
ATOM   2158  HZ3 TRP A 166     -19.590 -37.486  13.295  1.00 51.41           H  
ATOM   2159  HH2 TRP A 166     -21.039 -35.823  12.188  1.00 51.41           H  
ATOM   2160  N   MET A 167     -13.293 -37.034  15.031  1.00 50.61           N  
ATOM   2161  CA  MET A 167     -12.240 -37.705  15.774  1.00 52.74           C  
ATOM   2162  C   MET A 167     -12.549 -39.190  15.878  1.00 51.35           C  
ATOM   2163  O   MET A 167     -13.694 -39.622  15.725  1.00 55.89           O  
ATOM   2164  CB  MET A 167     -12.086 -37.098  17.174  1.00 57.98           C  
ATOM   2165  CG  MET A 167     -13.321 -37.275  18.051  1.00 59.43           C  
ATOM   2166  SD  MET A 167     -13.392 -36.131  19.446  1.00 56.06           S  
ATOM   2167  CE  MET A 167     -13.504 -34.569  18.579  1.00 52.70           C  
ATOM   2168  HN  MET A 167     -14.283 -37.440  15.040  1.00 54.60           H  
ATOM   2169  HA  MET A 167     -11.300 -37.581  15.235  1.00 54.60           H  
ATOM   2170  HB1 MET A 167     -11.241 -37.578  17.667  1.00 54.60           H  
ATOM   2171  HB2 MET A 167     -11.888 -36.031  17.068  1.00 54.60           H  
ATOM   2172  HG1 MET A 167     -14.206 -37.120  17.434  1.00 54.60           H  
ATOM   2173  HG2 MET A 167     -13.323 -38.293  18.441  1.00 54.60           H  
ATOM   2174  HE1 MET A 167     -13.556 -33.755  19.302  1.00 54.59           H  
ATOM   2175  HE2 MET A 167     -14.400 -34.561  17.958  1.00 54.59           H  
ATOM   2176  HE3 MET A 167     -12.624 -34.439  17.949  1.00 54.59           H  
ATOM   2177  N   VAL A 168     -11.504 -39.969  16.146  1.00 47.35           N  
ATOM   2178  CA  VAL A 168     -11.629 -41.387  16.455  1.00 47.43           C  
ATOM   2179  C   VAL A 168     -11.515 -41.551  17.963  1.00 46.24           C  
ATOM   2180  O   VAL A 168     -10.588 -41.017  18.585  1.00 49.35           O  
ATOM   2181  CB  VAL A 168     -10.561 -42.215  15.721  1.00 47.20           C  
ATOM   2182  CG1 VAL A 168     -10.747 -43.697  16.010  1.00 42.69           C  
ATOM   2183  CG2 VAL A 168     -10.638 -41.950  14.229  1.00 47.65           C  
ATOM   2184  HN  VAL A 168     -10.527 -39.534  16.134  1.00 46.84           H  
ATOM   2185  HA  VAL A 168     -12.615 -41.728  16.139  1.00 46.84           H  
ATOM   2186  HB  VAL A 168      -9.577 -41.911  16.079  1.00 46.84           H  
ATOM   2187 1HG1 VAL A 168      -9.983 -44.269  15.483  1.00 46.84           H  
ATOM   2188 2HG1 VAL A 168     -11.734 -44.012  15.672  1.00 46.84           H  
ATOM   2189 3HG1 VAL A 168     -10.657 -43.873  17.082  1.00 46.84           H  
ATOM   2190 1HG2 VAL A 168      -9.879 -42.540  13.715  1.00 46.84           H  
ATOM   2191 2HG2 VAL A 168     -10.465 -40.891  14.038  1.00 46.84           H  
ATOM   2192 3HG2 VAL A 168     -11.625 -42.229  13.860  1.00 46.84           H  
ATOM   2193  N   GLU A 169     -12.458 -42.280  18.555  1.00 45.08           N  
ATOM   2194  CA  GLU A 169     -12.586 -42.373  20.003  1.00 47.33           C  
ATOM   2195  C   GLU A 169     -12.488 -43.825  20.448  1.00 52.30           C  
ATOM   2196  O   GLU A 169     -13.120 -44.707  19.856  1.00 52.22           O  
ATOM   2197  CB  GLU A 169     -13.910 -41.763  20.468  1.00 47.45           C  
ATOM   2198  CG  GLU A 169     -14.117 -41.785  21.973  1.00 49.80           C  
ATOM   2199  CD  GLU A 169     -15.300 -40.943  22.412  1.00 53.13           C  
ATOM   2200  OE1 GLU A 169     -15.513 -39.859  21.829  1.00 53.66           O  
ATOM   2201  OE2 GLU A 169     -16.022 -41.368  23.338  1.00 56.03           O1-
ATOM   2202  HN  GLU A 169     -13.150 -42.820  17.943  1.00 50.78           H  
ATOM   2203  HA  GLU A 169     -11.768 -41.815  20.459  1.00 50.78           H  
ATOM   2204  HB1 GLU A 169     -13.943 -40.726  20.135  1.00 50.78           H  
ATOM   2205  HB2 GLU A 169     -14.724 -42.320  20.004  1.00 50.78           H  
ATOM   2206  HG1 GLU A 169     -14.286 -42.815  22.287  1.00 50.78           H  
ATOM   2207  HG2 GLU A 169     -13.218 -41.401  22.455  1.00 50.78           H  
ATOM   2208  N   TYR A 170     -11.700 -44.065  21.494  1.00 51.94           N  
ATOM   2209  CA  TYR A 170     -11.538 -45.389  22.080  1.00 55.72           C  
ATOM   2210  C   TYR A 170     -11.768 -45.293  23.579  1.00 57.71           C  
ATOM   2211  O   TYR A 170     -11.145 -44.467  24.254  1.00 55.36           O  
ATOM   2212  CB  TYR A 170     -10.147 -45.964  21.787  1.00 52.29           C  
ATOM   2213  CG  TYR A 170      -9.826 -47.228  22.556  1.00 55.76           C  
ATOM   2214  CD1 TYR A 170     -10.461 -48.426  22.258  1.00 56.98           C  
ATOM   2215  CD2 TYR A 170      -8.879 -47.224  23.573  1.00 53.52           C  
ATOM   2216  CE1 TYR A 170     -10.168 -49.585  22.957  1.00 53.25           C  
ATOM   2217  CE2 TYR A 170      -8.579 -48.377  24.276  1.00 51.44           C  
ATOM   2218  CZ  TYR A 170      -9.227 -49.554  23.964  1.00 51.61           C  
ATOM   2219  OH  TYR A 170      -8.932 -50.703  24.662  1.00 52.35           O  
ATOM   2220  HN  TYR A 170     -11.160 -43.247  21.924  1.00 53.99           H  
ATOM   2221  HA  TYR A 170     -12.288 -46.054  21.653  1.00 53.99           H  
ATOM   2222  HB1 TYR A 170     -10.086 -46.187  20.722  1.00 53.99           H  
ATOM   2223  HB2 TYR A 170      -9.404 -45.209  22.044  1.00 53.99           H  
ATOM   2224  HD1 TYR A 170     -11.203 -48.455  21.460  1.00 53.99           H  
ATOM   2225  HD2 TYR A 170      -8.364 -46.296  23.821  1.00 53.99           H  
ATOM   2226  HE1 TYR A 170     -10.678 -50.516  22.712  1.00 53.99           H  
ATOM   2227  HE2 TYR A 170      -7.835 -48.356  25.072  1.00 53.99           H  
ATOM   2228  HH  TYR A 170      -9.800 -51.058  25.135  1.00 53.99           H  
ATOM   2229  N   GLY A 171     -12.660 -46.129  24.091  1.00 60.73           N  
ATOM   2230  CA  GLY A 171     -12.978 -46.155  25.511  1.00 52.85           C  
ATOM   2231  C   GLY A 171     -12.559 -47.472  26.133  1.00 53.71           C  
ATOM   2232  O   GLY A 171     -12.690 -48.527  25.511  1.00 58.33           O  
ATOM   2233  HN  GLY A 171     -13.164 -46.809  23.437  1.00 56.41           H  
ATOM   2234  HA1 GLY A 171     -12.452 -45.341  26.010  1.00 56.41           H  
ATOM   2235  HA2 GLY A 171     -14.053 -46.026  25.639  1.00 56.41           H  
ATOM   2236  N   ARG A 172     -12.058 -47.402  27.363  1.00 56.55           N  
ATOM   2237  CA  ARG A 172     -11.569 -48.577  28.073  1.00 55.39           C  
ATOM   2238  C   ARG A 172     -11.919 -48.453  29.546  1.00 56.52           C  
ATOM   2239  O   ARG A 172     -11.628 -47.428  30.170  1.00 59.27           O  
ATOM   2240  CB  ARG A 172     -10.055 -48.735  27.897  1.00 58.86           C  
ATOM   2241  CG  ARG A 172      -9.390 -49.542  28.993  1.00 65.07           C  
ATOM   2242  CD  ARG A 172      -7.891 -49.663  28.775  1.00 68.06           C  
ATOM   2243  NE  ARG A 172      -7.564 -50.476  27.607  1.00 73.08           N1+
ATOM   2244  CZ  ARG A 172      -6.343 -50.921  27.326  1.00 76.29           C  
ATOM   2245  NH1 ARG A 172      -5.329 -50.638  28.133  1.00 75.30           N1+
ATOM   2246  NH2 ARG A 172      -6.135 -51.656  26.241  1.00 75.45           N  
ATOM   2247  HN  ARG A 172     -12.012 -46.450  27.848  1.00 65.44           H  
ATOM   2248  HA  ARG A 172     -12.063 -49.461  27.669  1.00 65.44           H  
ATOM   2249  HB1 ARG A 172      -9.870 -49.232  26.945  1.00 65.44           H  
ATOM   2250  HB2 ARG A 172      -9.606 -47.742  27.882  1.00 65.44           H  
ATOM   2251  HG1 ARG A 172      -9.569 -49.052  29.950  1.00 65.44           H  
ATOM   2252  HG2 ARG A 172      -9.826 -50.541  29.009  1.00 65.44           H  
ATOM   2253  HD1 ARG A 172      -7.476 -48.665  28.634  1.00 65.44           H  
ATOM   2254  HD2 ARG A 172      -7.445 -50.122  29.657  1.00 65.44           H  
ATOM   2255  HE  ARG A 172      -8.357 -50.730  26.935  1.00 65.44           H  
ATOM   2256 1HH1 ARG A 172      -5.493 -50.051  29.012  1.00 65.44           H  
ATOM   2257 2HH1 ARG A 172      -4.347 -50.997  27.905  1.00 65.44           H  
ATOM   2258 1HH2 ARG A 172      -6.951 -51.892  25.590  1.00 65.44           H  
ATOM   2259 2HH2 ARG A 172      -5.151 -52.013  26.017  1.00 65.44           H  
ATOM   2260  N   GLY A 173     -12.542 -49.493  30.096  1.00 59.35           N  
ATOM   2261  CA  GLY A 173     -12.927 -49.491  31.493  1.00 58.97           C  
ATOM   2262  C   GLY A 173     -14.259 -50.167  31.745  1.00 64.23           C  
ATOM   2263  O   GLY A 173     -14.549 -51.216  31.165  1.00 70.58           O  
ATOM   2264  HN  GLY A 173     -12.763 -50.349  29.493  1.00 63.28           H  
ATOM   2265  HA1 GLY A 173     -12.160 -50.013  32.065  1.00 63.28           H  
ATOM   2266  HA2 GLY A 173     -12.993 -48.457  31.833  1.00 63.28           H  
ATOM   2267  N   PHE A 174     -15.080 -49.577  32.614  1.00 66.16           N  
ATOM   2268  CA  PHE A 174     -16.401 -50.117  32.935  1.00 69.85           C  
ATOM   2269  C   PHE A 174     -17.426 -49.380  32.077  1.00 69.56           C  
ATOM   2270  O   PHE A 174     -18.069 -48.420  32.502  1.00 70.34           O  
ATOM   2271  CB  PHE A 174     -16.688 -49.983  34.428  1.00 75.26           C  
ATOM   2272  CG  PHE A 174     -17.894 -50.752  34.886  1.00 81.00           C  
ATOM   2273  CD1 PHE A 174     -18.146 -52.027  34.403  1.00 82.48           C  
ATOM   2274  CD2 PHE A 174     -18.766 -50.210  35.813  1.00 81.06           C  
ATOM   2275  CE1 PHE A 174     -19.254 -52.738  34.826  1.00 83.30           C  
ATOM   2276  CE2 PHE A 174     -19.876 -50.916  36.241  1.00 82.34           C  
ATOM   2277  CZ  PHE A 174     -20.119 -52.181  35.747  1.00 82.41           C  
ATOM   2278  HN  PHE A 174     -14.761 -48.676  33.094  1.00 76.71           H  
ATOM   2279  HA  PHE A 174     -16.420 -51.174  32.670  1.00 76.71           H  
ATOM   2280  HB1 PHE A 174     -15.820 -50.346  34.978  1.00 76.71           H  
ATOM   2281  HB2 PHE A 174     -16.847 -48.929  34.654  1.00 76.71           H  
ATOM   2282  HD1 PHE A 174     -17.463 -52.474  33.681  1.00 76.71           H  
ATOM   2283  HD2 PHE A 174     -18.576 -49.213  36.212  1.00 76.71           H  
ATOM   2284  HE1 PHE A 174     -19.444 -53.737  34.433  1.00 76.71           H  
ATOM   2285  HE2 PHE A 174     -20.558 -50.473  36.967  1.00 76.71           H  
ATOM   2286  HZ  PHE A 174     -20.992 -52.740  36.083  1.00 76.71           H  
ATOM   2287  N   ILE A 175     -17.573 -49.861  30.838  1.00 67.22           N  
ATOM   2288  CA  ILE A 175     -18.373 -49.133  29.847  1.00 64.53           C  
ATOM   2289  C   ILE A 175     -19.820 -48.940  30.278  1.00 62.12           C  
ATOM   2290  O   ILE A 175     -20.360 -47.845  30.065  1.00 63.55           O  
ATOM   2291  CB  ILE A 175     -18.242 -49.800  28.471  1.00 63.87           C  
ATOM   2292  CG1 ILE A 175     -16.767 -49.918  28.081  1.00 58.01           C  
ATOM   2293  CG2 ILE A 175     -19.013 -49.012  27.417  1.00 58.71           C  
ATOM   2294  CD1 ILE A 175     -16.019 -48.601  28.119  1.00 53.87           C  
ATOM   2295  HN  ILE A 175     -17.104 -50.784  30.567  1.00 61.48           H  
ATOM   2296  HA  ILE A 175     -17.936 -48.139  29.758  1.00 61.49           H  
ATOM   2297  HB  ILE A 175     -18.665 -50.803  28.531  1.00 61.48           H  
ATOM   2298 1HG1 ILE A 175     -16.283 -50.608  28.772  1.00 61.48           H  
ATOM   2299 2HG1 ILE A 175     -16.710 -50.317  27.068  1.00 61.48           H  
ATOM   2300 1HG2 ILE A 175     -18.908 -49.501  26.448  1.00 61.48           H  
ATOM   2301 2HG2 ILE A 175     -18.616 -47.999  27.357  1.00 61.48           H  
ATOM   2302 3HG2 ILE A 175     -20.067 -48.973  27.691  1.00 61.48           H  
ATOM   2303 1HD1 ILE A 175     -14.981 -48.764  27.831  1.00 61.48           H  
ATOM   2304 2HD1 ILE A 175     -16.055 -48.191  29.128  1.00 61.48           H  
ATOM   2305 3HD1 ILE A 175     -16.482 -47.899  27.425  1.00 61.48           H  
ATOM   2306  N   PRO A 176     -20.515 -49.928  30.858  1.00 64.66           N  
ATOM   2307  CA  PRO A 176     -21.907 -49.680  31.278  1.00 64.24           C  
ATOM   2308  C   PRO A 176     -22.081 -48.491  32.207  1.00 67.44           C  
ATOM   2309  O   PRO A 176     -23.128 -47.831  32.158  1.00 74.84           O  
ATOM   2310  CB  PRO A 176     -22.294 -50.993  31.970  1.00 64.65           C  
ATOM   2311  CG  PRO A 176     -21.485 -52.013  31.285  1.00 65.44           C  
ATOM   2312  CD  PRO A 176     -20.165 -51.355  31.000  1.00 66.73           C  
ATOM   2313  HA  PRO A 176     -22.530 -49.541  30.395  1.00 66.86           H  
ATOM   2314  HB1 PRO A 176     -22.052 -50.956  33.032  1.00 66.86           H  
ATOM   2315  HB2 PRO A 176     -23.358 -51.196  31.846  1.00 66.86           H  
ATOM   2316  HG1 PRO A 176     -21.346 -52.883  31.927  1.00 66.86           H  
ATOM   2317  HG2 PRO A 176     -21.966 -52.320  30.356  1.00 66.86           H  
ATOM   2318  HD1 PRO A 176     -19.469 -51.505  31.825  1.00 66.86           H  
ATOM   2319  HD2 PRO A 176     -19.727 -51.742  30.080  1.00 66.86           H  
ATOM   2320  N   SER A 177     -21.089 -48.182  33.044  1.00 62.43           N  
ATOM   2321  CA  SER A 177     -21.217 -47.065  33.974  1.00 66.23           C  
ATOM   2322  C   SER A 177     -21.206 -45.711  33.276  1.00 70.23           C  
ATOM   2323  O   SER A 177     -21.295 -44.681  33.956  1.00 74.65           O  
ATOM   2324  CB  SER A 177     -20.104 -47.118  35.021  1.00 67.01           C  
ATOM   2325  OG  SER A 177     -18.835 -46.908  34.431  1.00 68.72           O  
ATOM   2326  HN  SER A 177     -20.189 -48.760  33.033  1.00 68.21           H  
ATOM   2327  HA  SER A 177     -22.170 -47.168  34.492  1.00 68.21           H  
ATOM   2328  HB1 SER A 177     -20.281 -46.344  35.767  1.00 68.21           H  
ATOM   2329  HB2 SER A 177     -20.115 -48.096  35.502  1.00 68.21           H  
ATOM   2330  HG  SER A 177     -18.655 -47.653  33.713  1.00 68.21           H  
ATOM   2331  N   THR A 178     -21.100 -45.685  31.948  1.00 64.27           N  
ATOM   2332  CA  THR A 178     -21.139 -44.451  31.181  1.00 58.54           C  
ATOM   2333  C   THR A 178     -22.489 -44.201  30.520  1.00 59.58           C  
ATOM   2334  O   THR A 178     -22.713 -43.095  30.015  1.00 63.00           O  
ATOM   2335  CB  THR A 178     -20.047 -44.462  30.101  1.00 62.97           C  
ATOM   2336  CG2 THR A 178     -18.683 -44.693  30.727  1.00 67.22           C  
ATOM   2337  OG1 THR A 178     -20.312 -45.508  29.159  1.00 63.51           O  
ATOM   2338  HN  THR A 178     -20.981 -46.611  31.425  1.00 62.73           H  
ATOM   2339  HA  THR A 178     -20.936 -43.623  31.860  1.00 62.73           H  
ATOM   2340  HB  THR A 178     -20.046 -43.503  29.582  1.00 62.73           H  
ATOM   2341  HG1 THR A 178     -20.320 -46.433  29.656  1.00 62.73           H  
ATOM   2342 1HG2 THR A 178     -17.921 -44.698  29.948  1.00 62.73           H  
ATOM   2343 2HG2 THR A 178     -18.678 -45.652  31.245  1.00 62.73           H  
ATOM   2344 3HG2 THR A 178     -18.469 -43.895  31.438  1.00 62.73           H  
ATOM   2345  N   LEU A 179     -23.388 -45.190  30.514  1.00 58.38           N  
ATOM   2346  CA  LEU A 179     -24.637 -45.051  29.769  1.00 57.94           C  
ATOM   2347  C   LEU A 179     -25.520 -43.960  30.359  1.00 55.61           C  
ATOM   2348  O   LEU A 179     -26.199 -43.237  29.619  1.00 62.73           O  
ATOM   2349  CB  LEU A 179     -25.386 -46.383  29.735  1.00 66.72           C  
ATOM   2350  CG  LEU A 179     -24.649 -47.585  29.140  1.00 79.18           C  
ATOM   2351  CD1 LEU A 179     -25.602 -48.754  28.936  1.00 82.27           C  
ATOM   2352  CD2 LEU A 179     -23.962 -47.215  27.837  1.00 78.28           C  
ATOM   2353  HN  LEU A 179     -23.192 -46.090  31.059  1.00 67.64           H  
ATOM   2354  HA  LEU A 179     -24.392 -44.773  28.744  1.00 67.64           H  
ATOM   2355  HB1 LEU A 179     -25.651 -46.636  30.762  1.00 67.64           H  
ATOM   2356  HB2 LEU A 179     -26.294 -46.234  29.151  1.00 67.64           H  
ATOM   2357  HG  LEU A 179     -23.882 -47.895  29.849  1.00 67.64           H  
ATOM   2358 1HD1 LEU A 179     -25.057 -49.598  28.512  1.00 67.64           H  
ATOM   2359 2HD1 LEU A 179     -26.400 -48.458  28.255  1.00 67.64           H  
ATOM   2360 3HD1 LEU A 179     -26.032 -49.044  29.895  1.00 67.64           H  
ATOM   2361 1HD2 LEU A 179     -23.446 -48.088  27.437  1.00 67.64           H  
ATOM   2362 2HD2 LEU A 179     -23.240 -46.419  28.020  1.00 67.64           H  
ATOM   2363 3HD2 LEU A 179     -24.706 -46.872  27.118  1.00 67.64           H  
ATOM   2364  N   ALA A 180     -25.527 -43.826  31.688  1.00 50.25           N  
ATOM   2365  CA  ALA A 180     -26.350 -42.803  32.326  1.00 54.80           C  
ATOM   2366  C   ALA A 180     -25.982 -41.410  31.830  1.00 57.24           C  
ATOM   2367  O   ALA A 180     -26.864 -40.586  31.560  1.00 62.72           O  
ATOM   2368  CB  ALA A 180     -26.210 -42.889  33.846  1.00 56.38           C  
ATOM   2369  HN  ALA A 180     -24.924 -44.474  32.290  1.00 56.28           H  
ATOM   2370  HA  ALA A 180     -27.392 -42.993  32.068  1.00 56.28           H  
ATOM   2371  HB1 ALA A 180     -26.828 -42.122  34.312  1.00 56.28           H  
ATOM   2372  HB2 ALA A 180     -25.168 -42.734  34.125  1.00 56.28           H  
ATOM   2373  HB3 ALA A 180     -26.535 -43.872  34.186  1.00 56.28           H  
ATOM   2374  N   PHE A 181     -24.684 -41.133  31.697  1.00 52.85           N  
ATOM   2375  CA  PHE A 181     -24.256 -39.847  31.157  1.00 51.21           C  
ATOM   2376  C   PHE A 181     -24.652 -39.699  29.693  1.00 54.75           C  
ATOM   2377  O   PHE A 181     -25.031 -38.606  29.253  1.00 55.37           O  
ATOM   2378  CB  PHE A 181     -22.743 -39.689  31.317  1.00 46.82           C  
ATOM   2379  CG  PHE A 181     -22.171 -38.543  30.535  1.00 44.19           C  
ATOM   2380  CD1 PHE A 181     -22.311 -37.242  30.988  1.00 47.76           C  
ATOM   2381  CD2 PHE A 181     -21.499 -38.764  29.343  1.00 46.59           C  
ATOM   2382  CE1 PHE A 181     -21.790 -36.182  30.269  1.00 50.46           C  
ATOM   2383  CE2 PHE A 181     -20.975 -37.706  28.618  1.00 49.13           C  
ATOM   2384  CZ  PHE A 181     -21.121 -36.415  29.082  1.00 47.64           C  
ATOM   2385  HN  PHE A 181     -23.953 -41.858  31.988  1.00 49.71           H  
ATOM   2386  HA  PHE A 181     -24.745 -39.056  31.726  1.00 49.71           H  
ATOM   2387  HB1 PHE A 181     -22.523 -39.529  32.373  1.00 49.71           H  
ATOM   2388  HB2 PHE A 181     -22.264 -40.608  30.981  1.00 49.71           H  
ATOM   2389  HD1 PHE A 181     -22.838 -37.051  31.923  1.00 49.71           H  
ATOM   2390  HD2 PHE A 181     -21.381 -39.782  28.972  1.00 49.71           H  
ATOM   2391  HE1 PHE A 181     -21.907 -35.163  30.638  1.00 49.71           H  
ATOM   2392  HE2 PHE A 181     -20.448 -37.893  27.682  1.00 49.71           H  
ATOM   2393  HZ  PHE A 181     -20.710 -35.581  28.514  1.00 49.71           H  
ATOM   2394  N   ALA A 182     -24.577 -40.788  28.924  1.00 56.16           N  
ATOM   2395  CA  ALA A 182     -24.829 -40.706  27.490  1.00 57.16           C  
ATOM   2396  C   ALA A 182     -26.300 -40.472  27.176  1.00 59.30           C  
ATOM   2397  O   ALA A 182     -26.622 -39.883  26.138  1.00 67.80           O  
ATOM   2398  CB  ALA A 182     -24.350 -41.981  26.802  1.00 60.03           C  
ATOM   2399  HN  ALA A 182     -24.329 -41.731  29.365  1.00 60.09           H  
ATOM   2400  HA  ALA A 182     -24.258 -39.868  27.091  1.00 60.09           H  
ATOM   2401  HB1 ALA A 182     -24.542 -41.911  25.731  1.00 60.09           H  
ATOM   2402  HB2 ALA A 182     -24.885 -42.838  27.211  1.00 60.09           H  
ATOM   2403  HB3 ALA A 182     -23.280 -42.106  26.971  1.00 60.09           H  
ATOM   2404  N   LEU A 183     -27.200 -40.921  28.048  1.00 50.92           N  
ATOM   2405  CA  LEU A 183     -28.627 -40.874  27.774  1.00 53.77           C  
ATOM   2406  C   LEU A 183     -29.369 -39.790  28.544  1.00 54.89           C  
ATOM   2407  O   LEU A 183     -30.553 -39.568  28.270  1.00 57.31           O  
ATOM   2408  CB  LEU A 183     -29.265 -42.235  28.090  1.00 57.16           C  
ATOM   2409  CG  LEU A 183     -28.618 -43.455  27.432  1.00 59.98           C  
ATOM   2410  CD1 LEU A 183     -29.311 -44.735  27.877  1.00 60.25           C  
ATOM   2411  CD2 LEU A 183     -28.634 -43.325  25.916  1.00 52.49           C  
ATOM   2412  HN  LEU A 183     -26.863 -41.329  28.978  1.00 55.85           H  
ATOM   2413  HA  LEU A 183     -28.759 -40.680  26.709  1.00 55.85           H  
ATOM   2414  HB1 LEU A 183     -29.223 -42.379  29.170  1.00 55.85           H  
ATOM   2415  HB2 LEU A 183     -30.306 -42.197  27.768  1.00 55.85           H  
ATOM   2416  HG  LEU A 183     -27.578 -43.503  27.756  1.00 55.85           H  
ATOM   2417 1HD1 LEU A 183     -28.836 -45.591  27.398  1.00 55.85           H  
ATOM   2418 2HD1 LEU A 183     -30.363 -44.697  27.593  1.00 55.85           H  
ATOM   2419 3HD1 LEU A 183     -29.231 -44.834  28.960  1.00 55.85           H  
ATOM   2420 1HD2 LEU A 183     -28.169 -44.204  25.470  1.00 55.85           H  
ATOM   2421 2HD2 LEU A 183     -28.081 -42.433  25.621  1.00 55.85           H  
ATOM   2422 3HD2 LEU A 183     -29.664 -43.244  25.569  1.00 55.85           H  
ATOM   2423  N   ALA A 184     -28.708 -39.103  29.479  1.00 55.67           N  
ATOM   2424  CA  ALA A 184     -29.411 -38.194  30.382  1.00 56.79           C  
ATOM   2425  C   ALA A 184     -30.090 -37.057  29.623  1.00 53.31           C  
ATOM   2426  O   ALA A 184     -31.271 -36.766  29.847  1.00 56.65           O  
ATOM   2427  CB  ALA A 184     -28.439 -37.646  31.428  1.00 54.62           C  
ATOM   2428  HN  ALA A 184     -27.648 -39.220  29.568  1.00 55.41           H  
ATOM   2429  HA  ALA A 184     -30.182 -38.762  30.902  1.00 55.41           H  
ATOM   2430  HB1 ALA A 184     -28.969 -36.969  32.098  1.00 55.41           H  
ATOM   2431  HB2 ALA A 184     -27.634 -37.106  30.929  1.00 55.41           H  
ATOM   2432  HB3 ALA A 184     -28.020 -38.472  32.003  1.00 55.41           H  
ATOM   2433  N   ASP A 185     -29.358 -36.398  28.721  1.00 44.12           N  
ATOM   2434  CA  ASP A 185     -29.944 -35.298  27.962  1.00 47.99           C  
ATOM   2435  C   ASP A 185     -31.019 -35.768  26.992  1.00 53.70           C  
ATOM   2436  O   ASP A 185     -31.891 -34.975  26.621  1.00 58.60           O  
ATOM   2437  CB  ASP A 185     -28.857 -34.529  27.210  1.00 38.45           C  
ATOM   2438  CG  ASP A 185     -28.146 -33.519  28.090  1.00 44.61           C  
ATOM   2439  OD1 ASP A 185     -28.529 -33.388  29.271  1.00 47.58           O  
ATOM   2440  OD2 ASP A 185     -27.209 -32.853  27.602  1.00 49.71           O1-
ATOM   2441  HN  ASP A 185     -28.339 -36.677  28.554  1.00 48.09           H  
ATOM   2442  HA  ASP A 185     -30.409 -34.613  28.671  1.00 48.09           H  
ATOM   2443  HB1 ASP A 185     -28.123 -35.241  26.832  1.00 48.09           H  
ATOM   2444  HB2 ASP A 185     -29.317 -34.002  26.374  1.00 48.09           H  
ATOM   2445  N   THR A 186     -30.981 -37.031  26.570  1.00 54.18           N  
ATOM   2446  CA  THR A 186     -32.087 -37.565  25.782  1.00 53.57           C  
ATOM   2447  C   THR A 186     -33.321 -37.771  26.651  1.00 58.91           C  
ATOM   2448  O   THR A 186     -34.450 -37.530  26.206  1.00 64.58           O  
ATOM   2449  CB  THR A 186     -31.672 -38.874  25.110  1.00 55.13           C  
ATOM   2450  CG2 THR A 186     -32.858 -39.521  24.394  1.00 53.55           C  
ATOM   2451  OG1 THR A 186     -30.630 -38.614  24.161  1.00 53.42           O  
ATOM   2452  HN  THR A 186     -30.143 -37.652  26.808  1.00 56.19           H  
ATOM   2453  HA  THR A 186     -32.333 -36.843  25.003  1.00 56.19           H  
ATOM   2454  HB  THR A 186     -31.298 -39.560  25.870  1.00 56.19           H  
ATOM   2455  HG1 THR A 186     -30.978 -37.942  23.433  1.00 56.19           H  
ATOM   2456 1HG2 THR A 186     -32.536 -40.450  23.924  1.00 56.19           H  
ATOM   2457 2HG2 THR A 186     -33.237 -38.841  23.631  1.00 56.19           H  
ATOM   2458 3HG2 THR A 186     -33.647 -39.733  25.116  1.00 56.19           H  
ATOM   2459  N   ILE A 187     -33.123 -38.191  27.900  1.00 55.99           N  
ATOM   2460  CA  ILE A 187     -34.248 -38.448  28.792  1.00 54.79           C  
ATOM   2461  C   ILE A 187     -34.848 -37.144  29.306  1.00 57.55           C  
ATOM   2462  O   ILE A 187     -36.073 -37.003  29.385  1.00 63.13           O  
ATOM   2463  CB  ILE A 187     -33.803 -39.358  29.952  1.00 56.12           C  
ATOM   2464  CG1 ILE A 187     -33.221 -40.669  29.420  1.00 58.43           C  
ATOM   2465  CG2 ILE A 187     -34.963 -39.636  30.900  1.00 49.89           C  
ATOM   2466  CD1 ILE A 187     -34.205 -41.502  28.644  1.00 64.02           C  
ATOM   2467  HN  ILE A 187     -32.124 -38.342  28.254  1.00 57.49           H  
ATOM   2468  HA  ILE A 187     -35.016 -38.974  28.225  1.00 57.49           H  
ATOM   2469  HB  ILE A 187     -33.023 -38.841  30.511  1.00 57.49           H  
ATOM   2470 1HG1 ILE A 187     -32.382 -40.432  28.766  1.00 57.49           H  
ATOM   2471 2HG1 ILE A 187     -32.867 -41.256  30.267  1.00 57.49           H  
ATOM   2472 1HG2 ILE A 187     -34.624 -40.281  31.711  1.00 57.49           H  
ATOM   2473 2HG2 ILE A 187     -35.767 -40.131  30.355  1.00 57.49           H  
ATOM   2474 3HG2 ILE A 187     -35.329 -38.696  31.313  1.00 57.49           H  
ATOM   2475 1HD1 ILE A 187     -33.718 -42.414  28.300  1.00 57.49           H  
ATOM   2476 2HD1 ILE A 187     -34.563 -40.936  27.784  1.00 57.49           H  
ATOM   2477 3HD1 ILE A 187     -35.048 -41.760  29.285  1.00 57.49           H  
ATOM   2478  N   PHE A 188     -34.007 -36.172  29.658  1.00 55.14           N  
ATOM   2479  CA  PHE A 188     -34.451 -34.997  30.397  1.00 49.71           C  
ATOM   2480  C   PHE A 188     -34.381 -33.708  29.590  1.00 46.41           C  
ATOM   2481  O   PHE A 188     -34.639 -32.634  30.144  1.00 46.42           O  
ATOM   2482  CB  PHE A 188     -33.634 -34.851  31.682  1.00 48.78           C  
ATOM   2483  CG  PHE A 188     -33.759 -36.023  32.611  1.00 49.19           C  
ATOM   2484  CD1 PHE A 188     -34.938 -36.250  33.304  1.00 45.35           C  
ATOM   2485  CD2 PHE A 188     -32.703 -36.899  32.791  1.00 47.47           C  
ATOM   2486  CE1 PHE A 188     -35.061 -37.331  34.159  1.00 49.03           C  
ATOM   2487  CE2 PHE A 188     -32.818 -37.982  33.646  1.00 45.35           C  
ATOM   2488  CZ  PHE A 188     -33.998 -38.198  34.330  1.00 48.63           C  
ATOM   2489  HN  PHE A 188     -32.975 -36.257  29.390  1.00 48.32           H  
ATOM   2490  HA  PHE A 188     -35.491 -35.156  30.681  1.00 48.32           H  
ATOM   2491  HB1 PHE A 188     -32.584 -34.737  31.411  1.00 48.32           H  
ATOM   2492  HB2 PHE A 188     -33.974 -33.958  32.207  1.00 48.32           H  
ATOM   2493  HD1 PHE A 188     -35.779 -35.568  33.174  1.00 48.32           H  
ATOM   2494  HD2 PHE A 188     -31.769 -36.734  32.253  1.00 48.32           H  
ATOM   2495  HE1 PHE A 188     -35.994 -37.499  34.697  1.00 48.32           H  
ATOM   2496  HE2 PHE A 188     -31.978 -38.664  33.779  1.00 48.32           H  
ATOM   2497  HZ  PHE A 188     -34.091 -39.050  35.003  1.00 48.32           H  
ATOM   2498  N   SER A 189     -34.051 -33.778  28.301  1.00 44.14           N  
ATOM   2499  CA  SER A 189     -33.953 -32.558  27.509  1.00 47.75           C  
ATOM   2500  C   SER A 189     -34.517 -32.732  26.103  1.00 52.04           C  
ATOM   2501  O   SER A 189     -35.495 -32.070  25.740  1.00 59.87           O  
ATOM   2502  CB  SER A 189     -32.500 -32.084  27.439  1.00 44.12           C  
ATOM   2503  OG  SER A 189     -32.408 -30.852  26.747  1.00 47.68           O  
ATOM   2504  HN  SER A 189     -33.858 -34.728  27.848  1.00 49.27           H  
ATOM   2505  HA  SER A 189     -34.535 -31.785  28.011  1.00 49.27           H  
ATOM   2506  HB1 SER A 189     -32.117 -31.955  28.451  1.00 49.27           H  
ATOM   2507  HB2 SER A 189     -31.904 -32.833  26.917  1.00 49.27           H  
ATOM   2508  HG  SER A 189     -32.773 -30.971  25.770  1.00 49.27           H  
ATOM   2509  N   THR A 190     -33.912 -33.611  25.301  1.00 51.20           N  
ATOM   2510  CA  THR A 190     -34.315 -33.721  23.901  1.00 52.80           C  
ATOM   2511  C   THR A 190     -35.598 -34.524  23.721  1.00 53.14           C  
ATOM   2512  O   THR A 190     -36.329 -34.294  22.752  1.00 58.82           O  
ATOM   2513  CB  THR A 190     -33.197 -34.357  23.070  1.00 48.20           C  
ATOM   2514  CG2 THR A 190     -31.851 -33.754  23.428  1.00 44.20           C  
ATOM   2515  OG1 THR A 190     -33.158 -35.767  23.318  1.00 55.95           O  
ATOM   2516  HN  THR A 190     -33.132 -34.235  25.684  1.00 52.04           H  
ATOM   2517  HA  THR A 190     -34.489 -32.715  23.519  1.00 52.04           H  
ATOM   2518  HB  THR A 190     -33.396 -34.185  22.012  1.00 52.04           H  
ATOM   2519  HG1 THR A 190     -32.976 -35.939  24.338  1.00 52.04           H  
ATOM   2520 1HG2 THR A 190     -31.072 -34.221  22.826  1.00 52.04           H  
ATOM   2521 2HG2 THR A 190     -31.645 -33.926  24.484  1.00 52.04           H  
ATOM   2522 3HG2 THR A 190     -31.869 -32.682  23.231  1.00 52.04           H  
ATOM   2523  N   GLN A 191     -35.880 -35.467  24.621  1.00 52.60           N  
ATOM   2524  CA  GLN A 191     -37.030 -36.365  24.515  1.00 49.26           C  
ATOM   2525  C   GLN A 191     -37.013 -37.171  23.218  1.00 47.10           C  
ATOM   2526  O   GLN A 191     -38.052 -37.681  22.787  1.00 48.11           O  
ATOM   2527  CB  GLN A 191     -38.354 -35.599  24.638  1.00 50.35           C  
ATOM   2528  CG  GLN A 191     -38.437 -34.669  25.839  1.00 53.56           C  
ATOM   2529  CD  GLN A 191     -38.532 -35.417  27.150  1.00 62.38           C  
ATOM   2530  NE2 GLN A 191     -37.671 -35.063  28.098  1.00 65.13           N  
ATOM   2531  OE1 GLN A 191     -39.367 -36.307  27.310  1.00 65.09           O  
ATOM   2532  HN  GLN A 191     -35.231 -35.572  25.465  1.00 54.84           H  
ATOM   2533  HA  GLN A 191     -36.977 -37.070  25.344  1.00 54.84           H  
ATOM   2534  HB1 GLN A 191     -38.487 -35.002  23.736  1.00 54.84           H  
ATOM   2535  HB2 GLN A 191     -39.162 -36.327  24.715  1.00 54.84           H  
ATOM   2536  HG1 GLN A 191     -37.544 -34.044  25.858  1.00 54.84           H  
ATOM   2537  HG2 GLN A 191     -39.320 -34.039  25.732  1.00 54.84           H  
ATOM   2538 1HE2 GLN A 191     -36.960 -34.285  27.912  1.00 54.84           H  
ATOM   2539 2HE2 GLN A 191     -37.689 -35.556  29.048  1.00 54.84           H  
ATOM   2540  N   ASP A 192     -35.843 -37.299  22.589  1.00 51.82           N  
ATOM   2541  CA  ASP A 192     -35.705 -37.948  21.284  1.00 47.04           C  
ATOM   2542  C   ASP A 192     -35.585 -39.454  21.495  1.00 50.02           C  
ATOM   2543  O   ASP A 192     -34.496 -40.031  21.539  1.00 56.80           O  
ATOM   2544  CB  ASP A 192     -34.503 -37.384  20.538  1.00 45.98           C  
ATOM   2545  CG  ASP A 192     -34.429 -37.858  19.103  1.00 52.84           C  
ATOM   2546  OD1 ASP A 192     -35.285 -38.668  18.688  1.00 56.75           O  
ATOM   2547  OD2 ASP A 192     -33.510 -37.414  18.386  1.00 54.67           O1-
ATOM   2548  HN  ASP A 192     -34.965 -36.909  23.060  1.00 51.99           H  
ATOM   2549  HA  ASP A 192     -36.603 -37.749  20.699  1.00 51.99           H  
ATOM   2550  HB1 ASP A 192     -34.570 -36.296  20.542  1.00 51.99           H  
ATOM   2551  HB2 ASP A 192     -33.595 -37.695  21.055  1.00 51.99           H  
ATOM   2552  N   PHE A 193     -36.745 -40.104  21.609  1.00 49.12           N  
ATOM   2553  CA  PHE A 193     -36.771 -41.520  21.950  1.00 54.48           C  
ATOM   2554  C   PHE A 193     -36.373 -42.416  20.784  1.00 57.03           C  
ATOM   2555  O   PHE A 193     -35.962 -43.557  21.015  1.00 60.93           O  
ATOM   2556  CB  PHE A 193     -38.158 -41.897  22.470  1.00 60.02           C  
ATOM   2557  CG  PHE A 193     -38.542 -41.173  23.731  1.00 66.56           C  
ATOM   2558  CD1 PHE A 193     -37.613 -40.973  24.741  1.00 66.77           C  
ATOM   2559  CD2 PHE A 193     -39.823 -40.675  23.899  1.00 69.69           C  
ATOM   2560  CE1 PHE A 193     -37.958 -40.301  25.901  1.00 69.47           C  
ATOM   2561  CE2 PHE A 193     -40.174 -40.002  25.056  1.00 71.29           C  
ATOM   2562  CZ  PHE A 193     -39.241 -39.815  26.058  1.00 70.95           C  
ATOM   2563  HN  PHE A 193     -37.664 -39.580  21.448  1.00 63.30           H  
ATOM   2564  HA  PHE A 193     -36.056 -41.683  22.756  1.00 63.30           H  
ATOM   2565  HB1 PHE A 193     -38.892 -41.660  21.699  1.00 63.30           H  
ATOM   2566  HB2 PHE A 193     -38.172 -42.969  22.669  1.00 63.30           H  
ATOM   2567  HD1 PHE A 193     -36.597 -41.350  24.620  1.00 63.30           H  
ATOM   2568  HD2 PHE A 193     -40.563 -40.815  23.111  1.00 63.30           H  
ATOM   2569  HE1 PHE A 193     -37.219 -40.156  26.689  1.00 63.30           H  
ATOM   2570  HE2 PHE A 193     -41.187 -39.619  25.177  1.00 63.30           H  
ATOM   2571  HZ  PHE A 193     -39.517 -39.285  26.970  1.00 63.30           H  
ATOM   2572  N   LEU A 194     -36.479 -41.934  19.544  1.00 58.82           N  
ATOM   2573  CA  LEU A 194     -35.996 -42.725  18.417  1.00 57.91           C  
ATOM   2574  C   LEU A 194     -34.474 -42.772  18.396  1.00 55.15           C  
ATOM   2575  O   LEU A 194     -33.884 -43.809  18.073  1.00 61.31           O  
ATOM   2576  CB  LEU A 194     -36.536 -42.168  17.099  1.00 55.86           C  
ATOM   2577  CG  LEU A 194     -36.053 -42.904  15.848  1.00 54.21           C  
ATOM   2578  CD1 LEU A 194     -36.475 -44.367  15.883  1.00 55.59           C  
ATOM   2579  CD2 LEU A 194     -36.560 -42.227  14.586  1.00 55.21           C  
ATOM   2580  HN  LEU A 194     -36.916 -40.972  19.377  1.00 56.76           H  
ATOM   2581  HA  LEU A 194     -36.366 -43.744  18.533  1.00 56.76           H  
ATOM   2582  HB1 LEU A 194     -37.624 -42.225  17.127  1.00 56.76           H  
ATOM   2583  HB2 LEU A 194     -36.228 -41.125  17.020  1.00 56.76           H  
ATOM   2584  HG  LEU A 194     -34.964 -42.868  15.835  1.00 56.76           H  
ATOM   2585 1HD1 LEU A 194     -36.120 -44.870  14.983  1.00 56.76           H  
ATOM   2586 2HD1 LEU A 194     -37.562 -44.431  15.930  1.00 56.76           H  
ATOM   2587 3HD1 LEU A 194     -36.045 -44.849  16.761  1.00 56.76           H  
ATOM   2588 1HD2 LEU A 194     -36.202 -42.771  13.712  1.00 56.76           H  
ATOM   2589 2HD2 LEU A 194     -36.193 -41.201  14.551  1.00 56.76           H  
ATOM   2590 3HD2 LEU A 194     -37.650 -42.222  14.588  1.00 56.76           H  
ATOM   2591  N   THR A 195     -33.822 -41.658  18.740  1.00 50.25           N  
ATOM   2592  CA  THR A 195     -32.370 -41.667  18.887  1.00 51.41           C  
ATOM   2593  C   THR A 195     -31.945 -42.592  20.020  1.00 53.85           C  
ATOM   2594  O   THR A 195     -30.954 -43.322  19.898  1.00 56.97           O  
ATOM   2595  CB  THR A 195     -31.857 -40.244  19.122  1.00 50.19           C  
ATOM   2596  CG2 THR A 195     -30.383 -40.251  19.505  1.00 42.87           C  
ATOM   2597  OG1 THR A 195     -32.030 -39.471  17.927  1.00 52.75           O  
ATOM   2598  HN  THR A 195     -34.368 -40.753  18.909  1.00 51.18           H  
ATOM   2599  HA  THR A 195     -31.934 -42.039  17.960  1.00 51.18           H  
ATOM   2600  HB  THR A 195     -32.432 -39.787  19.928  1.00 51.18           H  
ATOM   2601  HG1 THR A 195     -31.490 -39.913  17.143  1.00 51.18           H  
ATOM   2602 1HG2 THR A 195     -30.044 -39.228  19.666  1.00 51.18           H  
ATOM   2603 2HG2 THR A 195     -29.801 -40.704  18.702  1.00 51.18           H  
ATOM   2604 3HG2 THR A 195     -30.248 -40.826  20.421  1.00 51.18           H  
ATOM   2605  N   LEU A 196     -32.688 -42.576  21.131  1.00 53.56           N  
ATOM   2606  CA  LEU A 196     -32.449 -43.541  22.200  1.00 52.88           C  
ATOM   2607  C   LEU A 196     -32.598 -44.968  21.688  1.00 52.99           C  
ATOM   2608  O   LEU A 196     -31.779 -45.839  22.003  1.00 55.40           O  
ATOM   2609  CB  LEU A 196     -33.412 -43.282  23.360  1.00 55.71           C  
ATOM   2610  CG  LEU A 196     -33.395 -44.264  24.534  1.00 57.99           C  
ATOM   2611  CD1 LEU A 196     -32.124 -44.111  25.347  1.00 60.07           C  
ATOM   2612  CD2 LEU A 196     -34.620 -44.064  25.410  1.00 60.83           C  
ATOM   2613  HN  LEU A 196     -33.466 -41.849  21.238  1.00 56.18           H  
ATOM   2614  HA  LEU A 196     -31.429 -43.409  22.562  1.00 56.18           H  
ATOM   2615  HB1 LEU A 196     -33.182 -42.294  23.759  1.00 56.18           H  
ATOM   2616  HB2 LEU A 196     -34.422 -43.283  22.950  1.00 56.18           H  
ATOM   2617  HG  LEU A 196     -33.424 -45.277  24.133  1.00 56.18           H  
ATOM   2618 1HD1 LEU A 196     -32.135 -44.819  26.176  1.00 56.18           H  
ATOM   2619 2HD1 LEU A 196     -32.062 -43.096  25.738  1.00 56.18           H  
ATOM   2620 3HD1 LEU A 196     -31.260 -44.308  24.712  1.00 56.18           H  
ATOM   2621 1HD2 LEU A 196     -34.593 -44.770  26.240  1.00 56.18           H  
ATOM   2622 2HD2 LEU A 196     -35.521 -44.233  24.820  1.00 56.18           H  
ATOM   2623 3HD2 LEU A 196     -34.627 -43.046  25.799  1.00 56.18           H  
ATOM   2624  N   PHE A 197     -33.641 -45.220  20.893  1.00 55.31           N  
ATOM   2625  CA  PHE A 197     -33.815 -46.522  20.255  1.00 58.13           C  
ATOM   2626  C   PHE A 197     -32.600 -46.884  19.406  1.00 54.49           C  
ATOM   2627  O   PHE A 197     -32.095 -48.010  19.473  1.00 56.93           O  
ATOM   2628  CB  PHE A 197     -35.094 -46.507  19.411  1.00 56.98           C  
ATOM   2629  CG  PHE A 197     -35.300 -47.740  18.571  1.00 59.92           C  
ATOM   2630  CD1 PHE A 197     -36.040 -48.806  19.053  1.00 60.79           C  
ATOM   2631  CD2 PHE A 197     -34.778 -47.820  17.286  1.00 57.61           C  
ATOM   2632  CE1 PHE A 197     -36.242 -49.935  18.279  1.00 62.67           C  
ATOM   2633  CE2 PHE A 197     -34.972 -48.946  16.512  1.00 58.14           C  
ATOM   2634  CZ  PHE A 197     -35.705 -50.005  17.009  1.00 62.15           C  
ATOM   2635  HN  PHE A 197     -34.365 -44.451  20.720  1.00 58.47           H  
ATOM   2636  HA  PHE A 197     -33.926 -47.275  21.035  1.00 58.47           H  
ATOM   2637  HB1 PHE A 197     -35.945 -46.407  20.084  1.00 58.47           H  
ATOM   2638  HB2 PHE A 197     -35.053 -45.644  18.746  1.00 58.47           H  
ATOM   2639  HD1 PHE A 197     -36.469 -48.755  20.054  1.00 58.47           H  
ATOM   2640  HD2 PHE A 197     -34.208 -46.983  16.884  1.00 58.47           H  
ATOM   2641  HE1 PHE A 197     -36.825 -50.768  18.672  1.00 58.47           H  
ATOM   2642  HE2 PHE A 197     -34.547 -48.999  15.510  1.00 58.47           H  
ATOM   2643  HZ  PHE A 197     -35.860 -50.895  16.400  1.00 58.47           H  
ATOM   2644  N   TYR A 198     -32.119 -45.935  18.599  1.00 56.51           N  
ATOM   2645  CA  TYR A 198     -30.940 -46.181  17.774  1.00 56.56           C  
ATOM   2646  C   TYR A 198     -29.720 -46.506  18.626  1.00 56.71           C  
ATOM   2647  O   TYR A 198     -28.927 -47.389  18.277  1.00 61.77           O  
ATOM   2648  CB  TYR A 198     -30.648 -44.964  16.896  1.00 53.43           C  
ATOM   2649  CG  TYR A 198     -31.604 -44.753  15.745  1.00 51.81           C  
ATOM   2650  CD1 TYR A 198     -32.226 -45.826  15.120  1.00 49.37           C  
ATOM   2651  CD2 TYR A 198     -31.874 -43.475  15.274  1.00 51.51           C  
ATOM   2652  CE1 TYR A 198     -33.095 -45.628  14.061  1.00 52.93           C  
ATOM   2653  CE2 TYR A 198     -32.739 -43.268  14.219  1.00 51.69           C  
ATOM   2654  CZ  TYR A 198     -33.347 -44.346  13.616  1.00 55.24           C  
ATOM   2655  OH  TYR A 198     -34.209 -44.138  12.565  1.00 59.36           O  
ATOM   2656  HN  TYR A 198     -32.604 -44.982  18.557  1.00 54.74           H  
ATOM   2657  HA  TYR A 198     -31.145 -47.033  17.126  1.00 54.74           H  
ATOM   2658  HB1 TYR A 198     -30.682 -44.077  17.528  1.00 54.74           H  
ATOM   2659  HB2 TYR A 198     -29.645 -45.079  16.484  1.00 54.74           H  
ATOM   2660  HD1 TYR A 198     -32.027 -46.839  15.469  1.00 54.74           H  
ATOM   2661  HD2 TYR A 198     -31.393 -42.619  15.747  1.00 54.74           H  
ATOM   2662  HE1 TYR A 198     -33.578 -46.480  13.581  1.00 54.74           H  
ATOM   2663  HE2 TYR A 198     -32.940 -42.257  13.865  1.00 54.74           H  
ATOM   2664  HH  TYR A 198     -33.849 -44.635  11.713  1.00 54.74           H  
ATOM   2665  N   THR A 199     -29.549 -45.800  19.746  1.00 54.86           N  
ATOM   2666  CA  THR A 199     -28.334 -45.946  20.541  1.00 53.59           C  
ATOM   2667  C   THR A 199     -28.256 -47.326  21.186  1.00 57.32           C  
ATOM   2668  O   THR A 199     -27.212 -47.988  21.135  1.00 57.52           O  
ATOM   2669  CB  THR A 199     -28.268 -44.850  21.604  1.00 47.48           C  
ATOM   2670  CG2 THR A 199     -26.954 -44.922  22.357  1.00 47.96           C  
ATOM   2671  OG1 THR A 199     -28.368 -43.568  20.974  1.00 46.54           O  
ATOM   2672  HN  THR A 199     -30.311 -45.120  20.064  1.00 52.18           H  
ATOM   2673  HA  THR A 199     -27.477 -45.830  19.878  1.00 52.18           H  
ATOM   2674  HB  THR A 199     -29.094 -44.975  22.304  1.00 52.18           H  
ATOM   2675  HG1 THR A 199     -27.574 -43.447  20.297  1.00 52.18           H  
ATOM   2676 1HG2 THR A 199     -26.923 -44.135  23.110  1.00 52.18           H  
ATOM   2677 2HG2 THR A 199     -26.127 -44.789  21.659  1.00 52.18           H  
ATOM   2678 3HG2 THR A 199     -26.866 -45.893  22.843  1.00 52.18           H  
ATOM   2679  N   VAL A 200     -29.352 -47.778  21.802  1.00 55.63           N  
ATOM   2680  CA  VAL A 200     -29.351 -49.092  22.431  1.00 58.34           C  
ATOM   2681  C   VAL A 200     -29.357 -50.206  21.394  1.00 62.10           C  
ATOM   2682  O   VAL A 200     -28.951 -51.333  21.700  1.00 63.35           O  
ATOM   2683  CB  VAL A 200     -30.546 -49.240  23.392  1.00 62.61           C  
ATOM   2684  CG1 VAL A 200     -30.457 -48.213  24.511  1.00 62.91           C  
ATOM   2685  CG2 VAL A 200     -31.854 -49.093  22.638  1.00 64.83           C  
ATOM   2686  HN  VAL A 200     -30.234 -47.173  21.833  1.00 61.40           H  
ATOM   2687  HA  VAL A 200     -28.436 -49.183  23.016  1.00 61.40           H  
ATOM   2688  HB  VAL A 200     -30.512 -50.236  23.834  1.00 61.40           H  
ATOM   2689 1HG1 VAL A 200     -31.308 -48.331  25.181  1.00 61.40           H  
ATOM   2690 2HG1 VAL A 200     -30.466 -47.210  24.085  1.00 61.40           H  
ATOM   2691 3HG1 VAL A 200     -29.533 -48.362  25.069  1.00 61.40           H  
ATOM   2692 1HG2 VAL A 200     -32.688 -49.200  23.332  1.00 61.40           H  
ATOM   2693 2HG2 VAL A 200     -31.920 -49.864  21.870  1.00 61.40           H  
ATOM   2694 3HG2 VAL A 200     -31.896 -48.109  22.170  1.00 61.40           H  
ATOM   2695  N   LYS A 201     -29.808 -49.923  20.169  1.00 60.59           N  
ATOM   2696  CA  LYS A 201     -29.800 -50.948  19.130  1.00 59.78           C  
ATOM   2697  C   LYS A 201     -28.376 -51.269  18.694  1.00 57.10           C  
ATOM   2698  O   LYS A 201     -27.990 -52.441  18.616  1.00 60.65           O  
ATOM   2699  CB  LYS A 201     -30.646 -50.502  17.936  1.00 62.89           C  
ATOM   2700  CG  LYS A 201     -30.781 -51.555  16.837  1.00 69.35           C  
ATOM   2701  CD  LYS A 201     -31.816 -51.152  15.790  1.00 74.19           C  
ATOM   2702  CE  LYS A 201     -32.006 -52.245  14.746  1.00 82.92           C  
ATOM   2703  NZ  LYS A 201     -33.137 -51.956  13.820  1.00 87.04           N1+
ATOM   2704  HN  LYS A 201     -30.176 -48.943  19.949  1.00 68.28           H  
ATOM   2705  HA  LYS A 201     -30.243 -51.855  19.542  1.00 68.28           H  
ATOM   2706  HB1 LYS A 201     -31.644 -50.255  18.297  1.00 68.28           H  
ATOM   2707  HB2 LYS A 201     -30.186 -49.614  17.504  1.00 68.28           H  
ATOM   2708  HG1 LYS A 201     -29.815 -51.680  16.348  1.00 68.28           H  
ATOM   2709  HG2 LYS A 201     -31.085 -52.499  17.289  1.00 68.28           H  
ATOM   2710  HD1 LYS A 201     -32.769 -50.967  16.286  1.00 68.28           H  
ATOM   2711  HD2 LYS A 201     -31.481 -50.241  15.293  1.00 68.28           H  
ATOM   2712  HE1 LYS A 201     -31.090 -52.334  14.162  1.00 68.28           H  
ATOM   2713  HE2 LYS A 201     -32.205 -53.187  15.258  1.00 68.28           H  
ATOM   2714  HZ1 LYS A 201     -33.228 -52.750  13.109  1.00 68.28           H  
ATOM   2715  HZ2 LYS A 201     -32.951 -51.037  13.305  1.00 68.28           H  
ATOM   2716  HZ3 LYS A 201     -34.045 -51.873  14.380  1.00 68.28           H  
ATOM   2717  N   VAL A 202     -27.574 -50.237  18.417  1.00 56.99           N  
ATOM   2718  CA  VAL A 202     -26.208 -50.469  17.957  1.00 58.75           C  
ATOM   2719  C   VAL A 202     -25.338 -51.017  19.083  1.00 64.34           C  
ATOM   2720  O   VAL A 202     -24.436 -51.828  18.838  1.00 70.83           O  
ATOM   2721  CB  VAL A 202     -25.613 -49.182  17.353  1.00 55.71           C  
ATOM   2722  CG1 VAL A 202     -26.301 -48.847  16.041  1.00 59.43           C  
ATOM   2723  CG2 VAL A 202     -25.734 -48.020  18.325  1.00 51.01           C  
ATOM   2724  HN  VAL A 202     -27.934 -49.236  18.533  1.00 59.58           H  
ATOM   2725  HA  VAL A 202     -26.245 -51.221  17.169  1.00 59.58           H  
ATOM   2726  HB  VAL A 202     -24.555 -49.354  17.152  1.00 59.58           H  
ATOM   2727 1HG1 VAL A 202     -25.870 -47.936  15.627  1.00 59.58           H  
ATOM   2728 2HG1 VAL A 202     -27.366 -48.697  16.217  1.00 59.58           H  
ATOM   2729 3HG1 VAL A 202     -26.161 -49.667  15.337  1.00 59.58           H  
ATOM   2730 1HG2 VAL A 202     -25.307 -47.124  17.875  1.00 59.58           H  
ATOM   2731 2HG2 VAL A 202     -25.197 -48.256  19.243  1.00 59.58           H  
ATOM   2732 3HG2 VAL A 202     -26.785 -47.845  18.554  1.00 59.58           H  
ATOM   2733  N   TYR A 203     -25.583 -50.594  20.326  1.00 61.63           N  
ATOM   2734  CA  TYR A 203     -24.841 -51.158  21.450  1.00 60.17           C  
ATOM   2735  C   TYR A 203     -25.160 -52.638  21.623  1.00 62.67           C  
ATOM   2736  O   TYR A 203     -24.257 -53.456  21.841  1.00 59.88           O  
ATOM   2737  CB  TYR A 203     -25.154 -50.384  22.731  1.00 62.54           C  
ATOM   2738  CG  TYR A 203     -24.208 -50.664  23.883  1.00 66.89           C  
ATOM   2739  CD1 TYR A 203     -22.976 -51.267  23.669  1.00 65.03           C  
ATOM   2740  CD2 TYR A 203     -24.552 -50.327  25.188  1.00 69.89           C  
ATOM   2741  CE1 TYR A 203     -22.112 -51.525  24.718  1.00 69.76           C  
ATOM   2742  CE2 TYR A 203     -23.695 -50.583  26.245  1.00 70.96           C  
ATOM   2743  CZ  TYR A 203     -22.476 -51.181  26.004  1.00 72.41           C  
ATOM   2744  OH  TYR A 203     -21.617 -51.438  27.051  1.00 70.00           O  
ATOM   2745  HN  TYR A 203     -26.324 -49.841  20.498  1.00 65.99           H  
ATOM   2746  HA  TYR A 203     -23.776 -51.059  21.242  1.00 65.99           H  
ATOM   2747  HB1 TYR A 203     -25.108 -49.319  22.505  1.00 65.99           H  
ATOM   2748  HB2 TYR A 203     -26.163 -50.646  23.048  1.00 65.99           H  
ATOM   2749  HD1 TYR A 203     -22.684 -51.542  22.656  1.00 65.99           H  
ATOM   2750  HD2 TYR A 203     -25.514 -49.853  25.382  1.00 65.99           H  
ATOM   2751  HE1 TYR A 203     -21.148 -51.998  24.530  1.00 65.99           H  
ATOM   2752  HE2 TYR A 203     -23.982 -50.313  27.261  1.00 65.99           H  
ATOM   2753  HH  TYR A 203     -21.430 -52.470  27.106  1.00 65.99           H  
ATOM   2754  N   SER A 204     -26.441 -53.004  21.522  1.00 45.88           N  
ATOM   2755  CA  SER A 204     -26.816 -54.410  21.631  1.00 55.03           C  
ATOM   2756  C   SER A 204     -26.248 -55.220  20.474  1.00 56.88           C  
ATOM   2757  O   SER A 204     -25.851 -56.378  20.655  1.00 62.70           O  
ATOM   2758  CB  SER A 204     -28.336 -54.549  21.684  1.00 63.84           C  
ATOM   2759  OG  SER A 204     -28.910 -54.303  20.412  1.00 70.40           O  
ATOM   2760  HN  SER A 204     -27.195 -52.263  21.360  1.00 59.12           H  
ATOM   2761  HA  SER A 204     -26.403 -54.804  22.560  1.00 59.12           H  
ATOM   2762  HB1 SER A 204     -28.591 -55.560  22.001  1.00 59.12           H  
ATOM   2763  HB2 SER A 204     -28.735 -53.831  22.401  1.00 59.12           H  
ATOM   2764  HG  SER A 204     -28.671 -53.329  20.102  1.00 59.12           H  
ATOM   2765  N   LYS A 205     -26.201 -54.630  19.277  1.00 56.27           N  
ATOM   2766  CA  LYS A 205     -25.605 -55.325  18.141  1.00 60.93           C  
ATOM   2767  C   LYS A 205     -24.111 -55.532  18.343  1.00 61.33           C  
ATOM   2768  O   LYS A 205     -23.582 -56.608  18.042  1.00 67.30           O  
ATOM   2769  CB  LYS A 205     -25.865 -54.550  16.851  1.00 62.92           C  
ATOM   2770  CG  LYS A 205     -27.263 -54.721  16.288  1.00 67.23           C  
ATOM   2771  CD  LYS A 205     -27.380 -54.059  14.925  1.00 72.88           C  
ATOM   2772  CE  LYS A 205     -28.711 -54.377  14.267  1.00 76.15           C  
ATOM   2773  NZ  LYS A 205     -28.796 -53.805  12.895  1.00 79.15           N1+
ATOM   2774  HN  LYS A 205     -26.601 -53.646  19.151  1.00 67.13           H  
ATOM   2775  HA  LYS A 205     -26.077 -56.304  18.053  1.00 67.13           H  
ATOM   2776  HB1 LYS A 205     -25.706 -53.491  17.052  1.00 67.13           H  
ATOM   2777  HB2 LYS A 205     -25.151 -54.889  16.100  1.00 67.13           H  
ATOM   2778  HG1 LYS A 205     -27.481 -55.784  16.189  1.00 67.13           H  
ATOM   2779  HG2 LYS A 205     -27.981 -54.265  16.970  1.00 67.13           H  
ATOM   2780  HD1 LYS A 205     -27.294 -52.979  15.047  1.00 67.13           H  
ATOM   2781  HD2 LYS A 205     -26.574 -54.419  14.286  1.00 67.13           H  
ATOM   2782  HE1 LYS A 205     -28.826 -55.459  14.206  1.00 67.13           H  
ATOM   2783  HE2 LYS A 205     -29.514 -53.960  14.874  1.00 67.13           H  
ATOM   2784  HZ1 LYS A 205     -29.745 -54.049  12.465  1.00 67.13           H  
ATOM   2785  HZ2 LYS A 205     -28.014 -54.213  12.289  1.00 67.13           H  
ATOM   2786  HZ3 LYS A 205     -28.690 -52.741  12.944  1.00 67.13           H  
ATOM   2787  N   ALA A 206     -23.415 -54.512  18.848  1.00 58.37           N  
ATOM   2788  CA  ALA A 206     -21.988 -54.651  19.115  1.00 59.21           C  
ATOM   2789  C   ALA A 206     -21.729 -55.705  20.185  1.00 60.17           C  
ATOM   2790  O   ALA A 206     -20.788 -56.498  20.070  1.00 65.36           O  
ATOM   2791  CB  ALA A 206     -21.399 -53.303  19.529  1.00 59.02           C  
ATOM   2792  HN  ALA A 206     -23.907 -53.586  19.059  1.00 60.43           H  
ATOM   2793  HA  ALA A 206     -21.498 -54.970  18.195  1.00 60.43           H  
ATOM   2794  HB1 ALA A 206     -20.333 -53.417  19.726  1.00 60.43           H  
ATOM   2795  HB2 ALA A 206     -21.899 -52.949  20.431  1.00 60.43           H  
ATOM   2796  HB3 ALA A 206     -21.544 -52.580  18.726  1.00 60.43           H  
ATOM   2797  N   LEU A 207     -22.559 -55.732  21.232  1.00 61.44           N  
ATOM   2798  CA  LEU A 207     -22.431 -56.770  22.250  1.00 61.38           C  
ATOM   2799  C   LEU A 207     -22.670 -58.152  21.658  1.00 62.41           C  
ATOM   2800  O   LEU A 207     -21.924 -59.096  21.945  1.00 68.28           O  
ATOM   2801  CB  LEU A 207     -23.406 -56.511  23.398  1.00 61.33           C  
ATOM   2802  CG  LEU A 207     -23.059 -55.379  24.365  1.00 63.45           C  
ATOM   2803  CD1 LEU A 207     -24.142 -55.247  25.418  1.00 62.84           C  
ATOM   2804  CD2 LEU A 207     -21.709 -55.633  25.010  1.00 62.94           C  
ATOM   2805  HN  LEU A 207     -23.322 -54.988  21.325  1.00 63.01           H  
ATOM   2806  HA  LEU A 207     -21.417 -56.738  22.647  1.00 63.01           H  
ATOM   2807  HB1 LEU A 207     -24.377 -56.281  22.959  1.00 63.01           H  
ATOM   2808  HB2 LEU A 207     -23.479 -57.429  23.980  1.00 63.01           H  
ATOM   2809  HG  LEU A 207     -23.005 -54.447  23.803  1.00 63.01           H  
ATOM   2810 1HD1 LEU A 207     -23.887 -54.438  26.103  1.00 63.01           H  
ATOM   2811 2HD1 LEU A 207     -24.225 -56.181  25.974  1.00 63.01           H  
ATOM   2812 3HD1 LEU A 207     -25.094 -55.027  24.935  1.00 63.01           H  
ATOM   2813 1HD2 LEU A 207     -21.475 -54.819  25.696  1.00 63.01           H  
ATOM   2814 2HD2 LEU A 207     -20.942 -55.689  24.238  1.00 63.01           H  
ATOM   2815 3HD2 LEU A 207     -21.740 -56.574  25.560  1.00 63.01           H  
ATOM   2816  N   LEU A 208     -23.706 -58.291  20.829  1.00 60.85           N  
ATOM   2817  CA  LEU A 208     -23.994 -59.586  20.224  1.00 63.87           C  
ATOM   2818  C   LEU A 208     -22.876 -60.024  19.286  1.00 65.07           C  
ATOM   2819  O   LEU A 208     -22.598 -61.224  19.172  1.00 67.70           O  
ATOM   2820  CB  LEU A 208     -25.328 -59.533  19.482  1.00 61.37           C  
ATOM   2821  CG  LEU A 208     -25.922 -60.885  19.086  1.00 66.84           C  
ATOM   2822  CD1 LEU A 208     -26.107 -61.756  20.317  1.00 68.36           C  
ATOM   2823  CD2 LEU A 208     -27.241 -60.695  18.357  1.00 70.47           C  
ATOM   2824  HN  LEU A 208     -24.328 -57.449  20.607  1.00 65.57           H  
ATOM   2825  HA  LEU A 208     -24.077 -60.324  21.022  1.00 65.57           H  
ATOM   2826  HB1 LEU A 208     -26.048 -59.026  20.124  1.00 65.57           H  
ATOM   2827  HB2 LEU A 208     -25.181 -58.952  18.571  1.00 65.57           H  
ATOM   2828  HG  LEU A 208     -25.225 -61.384  18.413  1.00 65.57           H  
ATOM   2829 1HD1 LEU A 208     -26.531 -62.716  20.023  1.00 65.57           H  
ATOM   2830 2HD1 LEU A 208     -26.782 -61.260  21.015  1.00 65.57           H  
ATOM   2831 3HD1 LEU A 208     -25.142 -61.917  20.797  1.00 65.57           H  
ATOM   2832 1HD2 LEU A 208     -27.649 -61.668  18.083  1.00 65.57           H  
ATOM   2833 2HD2 LEU A 208     -27.077 -60.104  17.456  1.00 65.57           H  
ATOM   2834 3HD2 LEU A 208     -27.945 -60.177  19.008  1.00 65.57           H  
ATOM   2835  N   LEU A 209     -22.221 -59.073  18.617  1.00 63.98           N  
ATOM   2836  CA  LEU A 209     -21.080 -59.416  17.775  1.00 64.35           C  
ATOM   2837  C   LEU A 209     -19.948 -60.008  18.606  1.00 67.34           C  
ATOM   2838  O   LEU A 209     -19.374 -61.042  18.248  1.00 69.80           O  
ATOM   2839  CB  LEU A 209     -20.596 -58.182  17.012  1.00 57.38           C  
ATOM   2840  CG  LEU A 209     -19.253 -58.361  16.301  1.00 56.18           C  
ATOM   2841  CD1 LEU A 209     -19.351 -59.431  15.223  1.00 57.95           C  
ATOM   2842  CD2 LEU A 209     -18.762 -57.049  15.718  1.00 51.54           C  
ATOM   2843  HN  LEU A 209     -22.534 -58.053  18.699  1.00 61.07           H  
ATOM   2844  HA  LEU A 209     -21.401 -60.164  17.050  1.00 61.07           H  
ATOM   2845  HB1 LEU A 209     -21.346 -57.929  16.263  1.00 61.07           H  
ATOM   2846  HB2 LEU A 209     -20.499 -57.360  17.721  1.00 61.07           H  
ATOM   2847  HG  LEU A 209     -18.524 -58.694  17.040  1.00 61.07           H  
ATOM   2848 1HD1 LEU A 209     -18.385 -59.541  14.731  1.00 61.07           H  
ATOM   2849 2HD1 LEU A 209     -20.101 -59.139  14.488  1.00 61.07           H  
ATOM   2850 3HD1 LEU A 209     -19.637 -60.380  15.677  1.00 61.07           H  
ATOM   2851 1HD2 LEU A 209     -17.806 -57.208  15.219  1.00 61.07           H  
ATOM   2852 2HD2 LEU A 209     -18.637 -56.319  16.518  1.00 61.07           H  
ATOM   2853 3HD2 LEU A 209     -19.490 -56.676  14.997  1.00 61.07           H  
ATOM   2854  N   GLU A 210     -19.613 -59.358  19.724  1.00 70.40           N  
ATOM   2855  CA  GLU A 210     -18.547 -59.861  20.584  1.00 66.56           C  
ATOM   2856  C   GLU A 210     -18.896 -61.229  21.152  1.00 71.99           C  
ATOM   2857  O   GLU A 210     -18.032 -62.109  21.248  1.00 72.62           O  
ATOM   2858  CB  GLU A 210     -18.270 -58.867  21.711  1.00 63.89           C  
ATOM   2859  CG  GLU A 210     -17.788 -57.517  21.221  1.00 60.47           C  
ATOM   2860  CD  GLU A 210     -16.559 -57.633  20.349  1.00 63.25           C  
ATOM   2861  OE1 GLU A 210     -15.572 -58.262  20.787  1.00 66.92           O  
ATOM   2862  OE2 GLU A 210     -16.581 -57.105  19.219  1.00 64.63           O1-
ATOM   2863  HN  GLU A 210     -20.131 -58.461  19.991  1.00 66.75           H  
ATOM   2864  HA  GLU A 210     -17.642 -59.960  19.985  1.00 66.75           H  
ATOM   2865  HB1 GLU A 210     -19.191 -58.720  22.276  1.00 66.75           H  
ATOM   2866  HB2 GLU A 210     -17.506 -59.290  22.364  1.00 66.75           H  
ATOM   2867  HG1 GLU A 210     -18.585 -57.048  20.644  1.00 66.75           H  
ATOM   2868  HG2 GLU A 210     -17.549 -56.895  22.084  1.00 66.75           H  
ATOM   2869  N   ALA A 211     -20.159 -61.427  21.534  1.00 73.86           N  
ATOM   2870  CA  ALA A 211     -20.579 -62.730  22.033  1.00 71.97           C  
ATOM   2871  C   ALA A 211     -20.467 -63.793  20.949  1.00 75.64           C  
ATOM   2872  O   ALA A 211     -20.010 -64.911  21.211  1.00 75.32           O  
ATOM   2873  CB  ALA A 211     -22.009 -62.654  22.566  1.00 70.41           C  
ATOM   2874  HN  ALA A 211     -20.866 -60.626  21.474  1.00 73.44           H  
ATOM   2875  HA  ALA A 211     -19.921 -63.010  22.856  1.00 73.44           H  
ATOM   2876  HB1 ALA A 211     -22.312 -63.633  22.936  1.00 73.44           H  
ATOM   2877  HB2 ALA A 211     -22.680 -62.346  21.764  1.00 73.44           H  
ATOM   2878  HB3 ALA A 211     -22.056 -61.929  23.378  1.00 73.44           H  
ATOM   2879  N   SER A 212     -20.870 -63.457  19.721  1.00 77.48           N  
ATOM   2880  CA  SER A 212     -20.784 -64.419  18.626  1.00 81.21           C  
ATOM   2881  C   SER A 212     -19.335 -64.777  18.318  1.00 80.80           C  
ATOM   2882  O   SER A 212     -19.021 -65.941  18.041  1.00 76.47           O  
ATOM   2883  CB  SER A 212     -21.476 -63.862  17.382  1.00 82.31           C  
ATOM   2884  OG  SER A 212     -21.376 -64.770  16.298  1.00 91.84           O  
ATOM   2885  HN  SER A 212     -21.258 -62.477  19.538  1.00 81.69           H  
ATOM   2886  HA  SER A 212     -21.304 -65.328  18.928  1.00 81.69           H  
ATOM   2887  HB1 SER A 212     -22.529 -63.689  17.607  1.00 81.69           H  
ATOM   2888  HB2 SER A 212     -21.004 -62.920  17.103  1.00 81.69           H  
ATOM   2889  HG  SER A 212     -20.364 -64.938  16.074  1.00 81.69           H  
ATOM   2890  N   THR A 213     -18.436 -63.791  18.363  1.00 82.18           N  
ATOM   2891  CA  THR A 213     -17.027 -64.062  18.095  1.00 82.40           C  
ATOM   2892  C   THR A 213     -16.395 -64.871  19.223  1.00 83.78           C  
ATOM   2893  O   THR A 213     -15.583 -65.769  18.970  1.00 82.93           O  
ATOM   2894  CB  THR A 213     -16.272 -62.750  17.877  1.00 75.49           C  
ATOM   2895  CG2 THR A 213     -14.779 -63.001  17.712  1.00 74.95           C  
ATOM   2896  OG1 THR A 213     -16.768 -62.108  16.697  1.00 74.42           O  
ATOM   2897  HN  THR A 213     -18.750 -62.795  18.597  1.00 79.45           H  
ATOM   2898  HA  THR A 213     -16.962 -64.648  17.178  1.00 79.45           H  
ATOM   2899  HB  THR A 213     -16.433 -62.097  18.735  1.00 79.45           H  
ATOM   2900  HG1 THR A 213     -16.624 -62.737  15.869  1.00 79.45           H  
ATOM   2901 1HG2 THR A 213     -14.265 -62.052  17.558  1.00 79.45           H  
ATOM   2902 2HG2 THR A 213     -14.612 -63.648  16.851  1.00 79.45           H  
ATOM   2903 3HG2 THR A 213     -14.390 -63.483  18.609  1.00 79.45           H  
ATOM   2904  N   HIS A 214     -16.759 -64.574  20.474  1.00 91.06           N  
ATOM   2905  CA  HIS A 214     -16.229 -65.340  21.598  1.00 95.31           C  
ATOM   2906  C   HIS A 214     -16.692 -66.791  21.556  1.00101.36           C  
ATOM   2907  O   HIS A 214     -15.938 -67.691  21.944  1.00108.75           O  
ATOM   2908  CB  HIS A 214     -16.637 -64.695  22.922  1.00 98.75           C  
ATOM   2909  CG  HIS A 214     -16.128 -65.421  24.127  1.00106.68           C  
ATOM   2910  CD2 HIS A 214     -16.736 -66.294  24.965  1.00110.40           C  
ATOM   2911  ND1 HIS A 214     -14.833 -65.292  24.582  1.00108.62           N  
ATOM   2912  CE1 HIS A 214     -14.667 -66.050  25.651  1.00110.35           C  
ATOM   2913  NE2 HIS A 214     -15.807 -66.669  25.904  1.00111.80           N  
ATOM   2914  HN  HIS A 214     -17.443 -63.770  20.653  1.00104.31           H  
ATOM   2915  HA  HIS A 214     -15.141 -65.328  21.535  1.00104.31           H  
ATOM   2916  HB1 HIS A 214     -16.247 -63.677  22.943  1.00104.31           H  
ATOM   2917  HB2 HIS A 214     -17.726 -64.669  22.971  1.00104.31           H  
ATOM   2918  HD1 HIS A 214     -14.080 -64.674  24.139  1.00104.31           H  
ATOM   2919  HD2 HIS A 214     -17.770 -66.635  24.905  1.00104.31           H  
ATOM   2920  HE1 HIS A 214     -13.747 -66.148  26.226  1.00104.31           H  
ATOM   2921  N   LEU A 215     -17.918 -67.039  21.091  1.00100.45           N  
ATOM   2922  CA  LEU A 215     -18.395 -68.415  20.981  1.00101.44           C  
ATOM   2923  C   LEU A 215     -17.680 -69.160  19.861  1.00 98.30           C  
ATOM   2924  O   LEU A 215     -17.430 -70.366  19.971  1.00101.31           O  
ATOM   2925  CB  LEU A 215     -19.907 -68.438  20.757  1.00103.09           C  
ATOM   2926  CG  LEU A 215     -20.802 -68.671  21.978  1.00104.41           C  
ATOM   2927  CD1 LEU A 215     -20.702 -67.519  22.964  1.00101.23           C  
ATOM   2928  CD2 LEU A 215     -22.247 -68.894  21.551  1.00106.22           C  
ATOM   2929  HN  LEU A 215     -18.552 -66.229  20.798  1.00102.06           H  
ATOM   2930  HA  LEU A 215     -18.182 -68.926  21.920  1.00102.06           H  
ATOM   2931  HB1 LEU A 215     -20.187 -67.477  20.326  1.00102.06           H  
ATOM   2932  HB2 LEU A 215     -20.118 -69.233  20.042  1.00102.06           H  
ATOM   2933  HG  LEU A 215     -20.457 -69.575  22.480  1.00102.06           H  
ATOM   2934 1HD1 LEU A 215     -21.349 -67.715  23.819  1.00102.06           H  
ATOM   2935 2HD1 LEU A 215     -21.014 -66.595  22.477  1.00102.06           H  
ATOM   2936 3HD1 LEU A 215     -19.671 -67.420  23.304  1.00102.06           H  
ATOM   2937 1HD2 LEU A 215     -22.866 -69.058  22.433  1.00102.06           H  
ATOM   2938 2HD2 LEU A 215     -22.304 -69.767  20.901  1.00102.06           H  
ATOM   2939 3HD2 LEU A 215     -22.607 -68.017  21.013  1.00102.06           H  
ATOM   2940  N   SER A 216     -17.345 -68.461  18.774  1.00 95.83           N  
ATOM   2941  CA  SER A 216     -16.665 -69.113  17.660  1.00 98.97           C  
ATOM   2942  C   SER A 216     -15.206 -69.407  17.980  1.00100.25           C  
ATOM   2943  O   SER A 216     -14.645 -70.379  17.461  1.00103.77           O  
ATOM   2944  CB  SER A 216     -16.766 -68.252  16.401  1.00100.65           C  
ATOM   2945  OG  SER A 216     -18.091 -68.238  15.897  1.00104.84           O  
ATOM   2946  HN  SER A 216     -17.576 -67.418  18.720  1.00100.72           H  
ATOM   2947  HA  SER A 216     -17.167 -70.061  17.464  1.00100.72           H  
ATOM   2948  HB1 SER A 216     -16.466 -67.232  16.642  1.00100.72           H  
ATOM   2949  HB2 SER A 216     -16.100 -68.656  15.639  1.00100.72           H  
ATOM   2950  HG  SER A 216     -18.386 -69.217  15.658  1.00100.72           H  
ATOM   2951  N   GLN A 217     -14.575 -68.587  18.823  1.00100.18           N  
ATOM   2952  CA  GLN A 217     -13.179 -68.818  19.177  1.00103.91           C  
ATOM   2953  C   GLN A 217     -13.003 -70.024  20.090  1.00110.33           C  
ATOM   2954  O   GLN A 217     -11.879 -70.515  20.234  1.00115.95           O  
ATOM   2955  CB  GLN A 217     -12.586 -67.572  19.836  1.00105.11           C  
ATOM   2956  CG  GLN A 217     -12.343 -66.421  18.871  1.00109.97           C  
ATOM   2957  CD  GLN A 217     -11.713 -65.215  19.541  1.00114.94           C  
ATOM   2958  NE2 GLN A 217     -11.512 -64.149  18.774  1.00111.86           N  
ATOM   2959  OE1 GLN A 217     -11.411 -65.241  20.734  1.00119.91           O  
ATOM   2960  HN  GLN A 217     -15.098 -67.753  19.243  1.00110.24           H  
ATOM   2961  HA  GLN A 217     -12.626 -69.008  18.257  1.00110.24           H  
ATOM   2962  HB1 GLN A 217     -13.275 -67.232  20.609  1.00110.24           H  
ATOM   2963  HB2 GLN A 217     -11.634 -67.845  20.291  1.00110.24           H  
ATOM   2964  HG1 GLN A 217     -11.679 -66.766  18.079  1.00110.24           H  
ATOM   2965  HG2 GLN A 217     -13.298 -66.120  18.440  1.00110.24           H  
ATOM   2966 1HE2 GLN A 217     -11.791 -64.173  17.741  1.00110.24           H  
ATOM   2967 2HE2 GLN A 217     -11.071 -63.267  19.189  1.00110.24           H  
ATOM   2968  N   LEU A 218     -14.080 -70.511  20.707  1.00110.87           N  
ATOM   2969  CA  LEU A 218     -14.027 -71.717  21.523  1.00112.21           C  
ATOM   2970  C   LEU A 218     -14.692 -72.920  20.874  1.00113.74           C  
ATOM   2971  O   LEU A 218     -14.280 -74.051  21.137  1.00117.16           O  
ATOM   2972  CB  LEU A 218     -14.673 -71.465  22.895  1.00110.77           C  
ATOM   2973  CG  LEU A 218     -16.155 -71.081  22.981  1.00109.43           C  
ATOM   2974  CD1 LEU A 218     -17.053 -72.307  23.130  1.00112.25           C  
ATOM   2975  CD2 LEU A 218     -16.385 -70.110  24.128  1.00107.80           C  
ATOM   2976  HN  LEU A 218     -15.014 -70.000  20.599  1.00111.78           H  
ATOM   2977  HA  LEU A 218     -12.978 -71.963  21.688  1.00111.78           H  
ATOM   2978  HB1 LEU A 218     -14.550 -72.380  23.474  1.00111.78           H  
ATOM   2979  HB2 LEU A 218     -14.110 -70.658  23.365  1.00111.78           H  
ATOM   2980  HG  LEU A 218     -16.426 -70.576  22.054  1.00111.78           H  
ATOM   2981 1HD1 LEU A 218     -18.094 -71.990  23.187  1.00111.78           H  
ATOM   2982 2HD1 LEU A 218     -16.787 -72.845  24.040  1.00111.78           H  
ATOM   2983 3HD1 LEU A 218     -16.920 -72.962  22.269  1.00111.78           H  
ATOM   2984 1HD2 LEU A 218     -17.442 -69.847  24.176  1.00111.78           H  
ATOM   2985 2HD2 LEU A 218     -15.794 -69.209  23.966  1.00111.78           H  
ATOM   2986 3HD2 LEU A 218     -16.085 -70.577  25.066  1.00111.78           H  
ATOM   2987  N   GLY A 219     -15.701 -72.706  20.035  1.00112.30           N  
ATOM   2988  CA  GLY A 219     -16.393 -73.798  19.376  1.00116.24           C  
ATOM   2989  C   GLY A 219     -17.901 -73.634  19.375  1.00115.84           C  
ATOM   2990  O   GLY A 219     -18.500 -73.300  18.352  1.00113.74           O  
ATOM   2991  HN  GLY A 219     -16.011 -71.701  19.840  1.00114.53           H  
ATOM   2992  HA1 GLY A 219     -16.050 -73.853  18.343  1.00114.53           H  
ATOM   2993  HA2 GLY A 219     -16.146 -74.726  19.891  1.00114.53           H  
ATOM   2994  HC  GLY A 219     -18.462 -73.814  20.292  1.00114.53           H  
TER   
HETATM 2995  OH2 HOH S  10     -10.821 -37.583  25.084  1.00 52.46           O  
HETATM 2996  H1  HOH S  10     -11.803 -37.615  24.713  1.00 52.46           H  
HETATM 2997  H2  HOH S  10     -10.786 -36.958  25.927  1.00 52.46           H  
HETATM 2998  OH2 HOH S  23     -12.509 -35.539  26.812  1.00 58.51           O  
HETATM 2999  H1  HOH S  23     -11.776 -36.091  27.323  1.00 58.51           H  
HETATM 3000  H2  HOH S  23     -13.462 -35.873  27.099  1.00 58.51           H  
HETATM 3001  H   ZWY     0     -19.231 -42.938  24.477  0.00  0.00      A    H  
HETATM 3002  H   ZWY     0     -19.279 -43.980  26.384  0.00  0.00      A    H  
HETATM 3003  H   ZWY     0     -21.314 -45.656  26.767  0.00  0.00      A    H  
HETATM 3004  H   ZWY     0     -20.106 -45.824  25.382  0.00  0.00      A    H  
HETATM 3005  H   ZWY     0     -23.569 -43.716  24.885  0.00  0.00      A    H  
HETATM 3006  H   ZWY     0     -23.062 -44.376  26.458  0.00  0.00      A    H  
HETATM 3007  H   ZWY     0     -24.223 -45.272  25.450  0.00  0.00      A    H  
HETATM 3008  H   ZWY     0     -20.945 -43.318  26.882  0.00  0.00      A    H  
HETATM 3009  C   ZWY     0     -23.343 -44.629  25.436  0.00  0.00      A    C  
HETATM 3010  C   ZWY     0     -22.137 -45.395  24.726  0.00  0.00      A    C  
HETATM 3011  C   ZWY     0     -20.935 -45.269  25.822  0.00  0.00      A    C  
HETATM 3012  C   ZWY     0     -20.316 -43.775  26.118  0.00  0.00      A    C  
HETATM 3013  C   ZWY     0     -20.192 -42.737  24.950  0.00  0.00      A    C  
HETATM 3014  C   ZWY     0     -21.286 -42.992  23.904  0.00  0.00      A    C  
HETATM 3015  C   ZWY     0     -21.450 -44.528  23.625  0.00  0.00      A    C  
HETATM 3016  C   ZWY     0     -22.226 -44.811  22.333  0.00  0.00      A    C  
HETATM 3017  C   ZWY     0     -22.852 -46.199  22.434  0.00  0.00      A    C  
HETATM 3018  C   ZWY     0     -23.047 -46.338  23.924  0.00  0.00      A    C  
HETATM 3019  C   ZWY     0     -20.962 -42.192  22.625  0.00  0.00      A    C  
HETATM 3020  C   ZWY     0     -20.245 -40.884  22.851  0.00  0.00      A    C  
HETATM 3021  C   ZWY     0     -19.866 -40.424  24.058  0.00  0.00      A    C  
HETATM 3022  C   ZWY     0     -19.897 -41.272  25.306  0.00  0.00      A    C  
HETATM 3023  C   ZWY     0     -18.536 -41.251  26.039  0.00  0.00      A    C  
HETATM 3024  C   ZWY     0     -17.983 -39.851  26.304  0.00  0.00      A    C  
HETATM 3025  C   ZWY     0     -17.873 -39.072  24.997  0.00  0.00      A    C  
HETATM 3026  C   ZWY     0     -19.209 -39.081  24.257  0.00  0.00      A    C  
HETATM 3027  C   ZWY     0     -21.001 -40.727  26.227  0.00  0.00      A    C  
HETATM 3028  O   ZWY     0     -23.803 -47.119  24.418  0.00  0.00      A    O  
HETATM 3029  O   ZWY     0     -17.548 -37.722  25.309  0.00  0.00      A    O  
HETATM 3030  O   ZWY     0     -16.315 -35.749  25.378  0.00  0.00      A    O  
HETATM 3031  O   ZWY     0     -15.227 -37.873  25.135  0.00  0.00      A    O1-
HETATM 3032  O   ZWY     0     -16.552 -36.987  23.335  0.00  0.00      A    O1-
HETATM 3033  S   ZWY     0     -16.298 -37.021  24.737  0.00  0.00      A    S  
HETATM 3034  H   ZWY     0     -22.219 -42.581  24.286  0.00  0.00      A    H  
HETATM 3035  H   ZWY     0     -20.452 -44.938  23.459  0.00  0.00      A    H  
HETATM 3036  H   ZWY     0     -21.552 -44.757  21.482  0.00  0.00      A    H  
HETATM 3037  H   ZWY     0     -23.017 -44.070  22.200  0.00  0.00      A    H  
HETATM 3038  H   ZWY     0     -22.170 -46.979  22.094  0.00  0.00      A    H  
HETATM 3039  H   ZWY     0     -23.805 -46.300  21.920  0.00  0.00      A    H  
HETATM 3040  H   ZWY     0     -20.359 -42.796  21.965  0.00  0.00      A    H  
HETATM 3041  H   ZWY     0     -21.883 -41.996  22.074  0.00  0.00      A    H  
HETATM 3042  H   ZWY     0     -20.082 -40.292  21.970  0.00  0.00      A    H  
HETATM 3043  H   ZWY     0     -18.595 -41.811  26.973  0.00  0.00      A    H  
HETATM 3044  H   ZWY     0     -17.808 -41.762  25.421  0.00  0.00      A    H  
HETATM 3045  H   ZWY     0     -17.000 -39.921  26.769  0.00  0.00      A    H  
HETATM 3046  H   ZWY     0     -18.619 -39.318  27.009  0.00  0.00      A    H  
HETATM 3047  H   ZWY     0     -17.093 -39.486  24.365  0.00  0.00      A    H  
HETATM 3048  H   ZWY     0     -19.077 -38.578  23.298  0.00  0.00      A    H  
HETATM 3049  H   ZWY     0     -19.893 -38.492  24.853  0.00  0.00      A    H  
HETATM 3050  H   ZWY     0     -21.079 -41.314  27.142  0.00  0.00      A    H  
HETATM 3051  H   ZWY     0     -21.970 -40.745  25.730  0.00  0.00      A    H  
HETATM 3052  H   ZWY     0     -20.813 -39.696  26.513  0.00  0.00      A    H  
CONECT 2995 2996 2997
CONECT 2996 2995
CONECT 2997 2995
CONECT 2998 2999 3000
CONECT 2999 2998
CONECT 3000 2998
CONECT 3001 3013
CONECT 3002 3012
CONECT 3003 3011
CONECT 3004 3011
CONECT 3005 3009
CONECT 3006 3009
CONECT 3007 3009
CONECT 3008 3012
CONECT 3009 3005 3006 3007 3010
CONECT 3010 3009 3011 3015 3018
CONECT 3011 3003 3004 3010 3012
CONECT 3012 3002 3008 3011 3013
CONECT 3013 3001 3012 3014 3022
CONECT 3014 3013 3015 3019 3034
CONECT 3015 3010 3014 3016 3035
CONECT 3016 3015 3017 3036 3037
CONECT 3017 3016 3018 3038 3039
CONECT 3018 3010 3017 3028
CONECT 3019 3014 3020 3040 3041
CONECT 3020 3019 3021 3042
CONECT 3021 3020 3022 3026
CONECT 3022 3013 3021 3023 3027
CONECT 3023 3022 3024 3043 3044
CONECT 3024 3023 3025 3045 3046
CONECT 3025 3024 3026 3029 3047
CONECT 3026 3021 3025 3048 3049
CONECT 3027 3022 3050 3051 3052
CONECT 3028 3018
CONECT 3029 3025 3033
CONECT 3030 3033
CONECT 3031 3033
CONECT 3032 3033
CONECT 3033 3029 3030 3031 3032
CONECT 3034 3014
CONECT 3035 3015
CONECT 3036 3016
CONECT 3037 3016
CONECT 3038 3017
CONECT 3039 3017
CONECT 3040 3019
CONECT 3041 3019
CONECT 3042 3020
CONECT 3043 3023
CONECT 3044 3023
CONECT 3045 3024
CONECT 3046 3024
CONECT 3047 3025
CONECT 3048 3026
CONECT 3049 3026
CONECT 3050 3027
CONECT 3051 3027
CONECT 3052 3027
END
