# Supplementary material for: Insight into binding of endogenous neurosteroid ligands to the sigma-1 receptor
Source: Nat Commun. 2024 Jul 4;15:5619. doi: 10.1038/s41467-024-49894-7 (PMC11224282; doi:10.1038/s41467-024-49894-7)
Supplement: Supplementary file 8 — Supplementary Data 5 [file 41467_2024_49894_MOESM8_ESM.zip › Supplementary Data 5. MD-input_initial-coordinate.pdb]

CRYST1   82.000   82.000   82.000  90.00  90.00  90.00               0
ATOM      1  N   PHE     1      32.120  46.940  31.950  0.00  0.00           N  
ATOM      2  CA  PHE     1      33.070  47.910  32.480  0.00  0.00           C  
ATOM      3  C   PHE     1      34.130  48.190  31.420  0.00  0.00           C  
ATOM      4  O   PHE     1      34.160  47.570  30.360  0.00  0.00           O  
ATOM      5  CB  PHE     1      33.750  47.390  33.760  0.00  0.00           C  
ATOM      6  CG  PHE     1      32.800  46.870  34.790  0.00  0.00           C  
ATOM      7  CD1 PHE     1      32.330  45.580  34.730  0.00  0.00           C  
ATOM      8  CD2 PHE     1      32.410  47.670  35.850  0.00  0.00           C  
ATOM      9  CE1 PHE     1      31.450  45.090  35.690  0.00  0.00           C  
ATOM     10  CE2 PHE     1      31.540  47.210  36.820  0.00  0.00           C  
ATOM     11  CZ  PHE     1      31.050  45.920  36.740  0.00  0.00           C  
ATOM     12  HA  PHE     1      32.550  48.830  32.700  0.00  0.00           H  
ATOM     13  HB1 PHE     1      34.360  48.200  34.230  0.00  0.00           H  
ATOM     14  HB2 PHE     1      34.440  46.560  33.520  0.00  0.00           H  
ATOM     15  HD1 PHE     1      32.640  44.910  33.940  0.00  0.00           H  
ATOM     16  HD2 PHE     1      32.760  48.700  35.900  0.00  0.00           H  
ATOM     17  HE1 PHE     1      31.060  44.090  35.620  0.00  0.00           H  
ATOM     18  HE2 PHE     1      31.230  47.860  37.630  0.00  0.00           H  
ATOM     19  HZ  PHE     1      30.360  45.540  37.480  0.00  0.00           H  
ATOM     20  HT1 PHE     1      31.650  47.200  31.060  0.00  0.00           H  
ATOM     21  HT2 PHE     1      31.390  46.700  32.660  0.00  0.00           H  
ATOM     22  HT3 PHE     1      32.640  46.030  31.740  0.00  0.00           H  
ATOM     23  N   ASN     2      35.020  49.120  31.730  0.00  0.00           N  
ATOM     24  CA  ASN     2      36.260  49.240  30.990  0.00  0.00           C  
ATOM     25  C   ASN     2      37.380  49.570  31.970  0.00  0.00           C  
ATOM     26  O   ASN     2      37.140  50.090  33.060  0.00  0.00           O  
ATOM     27  CB  ASN     2      36.160  50.300  29.880  0.00  0.00           C  
ATOM     28  CG  ASN     2      35.850  51.670  30.430  0.00  0.00           C  
ATOM     29  ND2 ASN     2      34.590  52.070  30.370  0.00  0.00           N  
ATOM     30  OD1 ASN     2      36.750  52.380  30.880  0.00  0.00           O  
ATOM     31  HN  ASN     2      34.950  49.690  32.560  0.00  0.00           H  
ATOM     32  HA  ASN     2      36.520  48.290  30.560  0.00  0.00           H  
ATOM     33  HB1 ASN     2      35.380  49.990  29.160  0.00  0.00           H  
ATOM     34  HB2 ASN     2      37.120  50.370  29.330  0.00  0.00           H  
ATOM     35 HD21 ASN     2      34.340  52.900  30.860  0.00  0.00           H  
ATOM     36 HD22 ASN     2      33.870  51.450  30.070  0.00  0.00           H  
ATOM     37  N   ARG     3      38.610  49.210  31.590  0.00  0.00           N  
ATOM     38  CA  ARG     3      39.690  49.270  32.560  0.00  0.00           C  
ATOM     39  C   ARG     3      40.000  50.700  32.970  0.00  0.00           C  
ATOM     40  O   ARG     3      40.420  50.940  34.110  0.00  0.00           O  
ATOM     41  CB  ARG     3      40.940  48.560  32.040  0.00  0.00           C  
ATOM     42  CG  ARG     3      41.610  49.170  30.830  0.00  0.00           C  
ATOM     43  CD  ARG     3      43.100  48.830  30.860  0.00  0.00           C  
ATOM     44  NE  ARG     3      43.650  48.720  29.520  0.00  0.00           N  
ATOM     45  CZ  ARG     3      44.190  49.730  28.850  0.00  0.00           C  
ATOM     46  NH1 ARG     3      44.660  49.540  27.620  0.00  0.00           N1+
ATOM     47  NH2 ARG     3      44.280  50.930  29.420  0.00  0.00           N  
ATOM     48  HN  ARG     3      38.840  48.840  30.690  0.00  0.00           H  
ATOM     49  HA  ARG     3      39.370  48.760  33.460  0.00  0.00           H  
ATOM     50  HB1 ARG     3      40.710  47.490  31.800  0.00  0.00           H  
ATOM     51  HB2 ARG     3      41.660  48.540  32.890  0.00  0.00           H  
ATOM     52  HG1 ARG     3      41.540  50.280  30.800  0.00  0.00           H  
ATOM     53  HG2 ARG     3      41.130  48.780  29.910  0.00  0.00           H  
ATOM     54  HD1 ARG     3      43.210  47.810  31.300  0.00  0.00           H  
ATOM     55  HD2 ARG     3      43.690  49.510  31.510  0.00  0.00           H  
ATOM     56  HE  ARG     3      43.620  47.830  29.050  0.00  0.00           H  
ATOM     57 HH11 ARG     3      44.930  50.350  27.100  0.00  0.00           H  
ATOM     58 HH12 ARG     3      44.720  48.610  27.270  0.00  0.00           H  
ATOM     59 HH21 ARG     3      44.080  50.900  30.380  0.00  0.00           H  
ATOM     60 HH22 ARG     3      43.520  51.500  29.010  0.00  0.00           H  
ATOM     61  N   GLU     4      39.790  51.670  32.080  0.00  0.00           N  
ATOM     62  CA  GLU     4      40.080  53.050  32.440  0.00  0.00           C  
ATOM     63  C   GLU     4      39.120  53.550  33.510  0.00  0.00           C  
ATOM     64  O   GLU     4      39.530  54.260  34.440  0.00  0.00           O  
ATOM     65  CB  GLU     4      40.030  53.960  31.220  0.00  0.00           C  
ATOM     66  CG  GLU     4      41.190  53.760  30.260  0.00  0.00           C  
ATOM     67  CD  GLU     4      41.040  52.520  29.390  0.00  0.00           C  
ATOM     68  OE1 GLU     4      39.910  51.980  29.310  0.00  0.00           O  
ATOM     69  OE2 GLU     4      42.050  52.090  28.800  0.00  0.00           O1-
ATOM     70  HN  GLU     4      39.550  51.510  31.110  0.00  0.00           H  
ATOM     71  HA  GLU     4      41.080  53.090  32.870  0.00  0.00           H  
ATOM     72  HB1 GLU     4      40.110  55.010  31.560  0.00  0.00           H  
ATOM     73  HB2 GLU     4      39.060  53.830  30.700  0.00  0.00           H  
ATOM     74  HG1 GLU     4      42.150  53.660  30.810  0.00  0.00           H  
ATOM     75  HG2 GLU     4      41.290  54.620  29.560  0.00  0.00           H  
ATOM     76  N   GLU     5      37.850  53.180  33.400  0.00  0.00           N  
ATOM     77  CA  GLU     5      36.870  53.580  34.410  0.00  0.00           C  
ATOM     78  C   GLU     5      37.250  53.050  35.790  0.00  0.00           C  
ATOM     79  O   GLU     5      37.290  53.810  36.780  0.00  0.00           O  
ATOM     80  CB  GLU     5      35.480  53.080  33.990  0.00  0.00           C  
ATOM     81  CG  GLU     5      34.460  53.110  35.120  0.00  0.00           C  
ATOM     82  CD  GLU     5      33.270  52.160  34.920  0.00  0.00           C  
ATOM     83  OE1 GLU     5      33.310  51.300  34.000  0.00  0.00           O  
ATOM     84  OE2 GLU     5      32.300  52.270  35.700  0.00  0.00           O1-
ATOM     85  HN  GLU     5      37.540  52.600  32.640  0.00  0.00           H  
ATOM     86  HA  GLU     5      36.860  54.660  34.480  0.00  0.00           H  
ATOM     87  HB1 GLU     5      35.610  52.020  33.660  0.00  0.00           H  
ATOM     88  HB2 GLU     5      35.110  53.640  33.100  0.00  0.00           H  
ATOM     89  HG1 GLU     5      34.050  54.140  35.230  0.00  0.00           H  
ATOM     90  HG2 GLU     5      34.860  52.780  36.100  0.00  0.00           H  
ATOM     91  N   ILE     6      37.570  51.760  35.880  0.00  0.00           N  
ATOM     92  CA  ILE     6      37.940  51.160  37.160  0.00  0.00           C  
ATOM     93  C   ILE     6      39.230  51.800  37.690  0.00  0.00           C  
ATOM     94  O   ILE     6      39.330  52.140  38.880  0.00  0.00           O  
ATOM     95  CB  ILE     6      38.090  49.630  37.030  0.00  0.00           C  
ATOM     96  CG1 ILE     6      36.810  48.960  36.540  0.00  0.00           C  
ATOM     97  CG2 ILE     6      38.560  49.030  38.370  0.00  0.00           C  
ATOM     98  CD  ILE     6      35.700  48.940  37.550  0.00  0.00           C  
ATOM     99  HN  ILE     6      37.520  51.160  35.080  0.00  0.00           H  
ATOM    100  HA  ILE     6      37.170  51.380  37.880  0.00  0.00           H  
ATOM    101  HB  ILE     6      38.880  49.420  36.270  0.00  0.00           H  
ATOM    102 HG11 ILE     6      37.060  47.900  36.280  0.00  0.00           H  
ATOM    103 HG12 ILE     6      36.450  49.430  35.600  0.00  0.00           H  
ATOM    104 HG21 ILE     6      37.910  49.360  39.210  0.00  0.00           H  
ATOM    105 HG22 ILE     6      39.610  49.320  38.610  0.00  0.00           H  
ATOM    106 HG23 ILE     6      38.530  47.920  38.330  0.00  0.00           H  
ATOM    107  HD1 ILE     6      35.420  49.980  37.830  0.00  0.00           H  
ATOM    108  HD2 ILE     6      35.980  48.390  38.470  0.00  0.00           H  
ATOM    109  HD3 ILE     6      34.800  48.460  37.130  0.00  0.00           H  
ATOM    110  N   ALA     7      40.240  51.930  36.830  0.00  0.00           N  
ATOM    111  CA  ALA     7      41.500  52.540  37.250  0.00  0.00           C  
ATOM    112  C   ALA     7      41.300  53.960  37.760  0.00  0.00           C  
ATOM    113  O   ALA     7      41.840  54.320  38.800  0.00  0.00           O  
ATOM    114  CB  ALA     7      42.520  52.550  36.100  0.00  0.00           C  
ATOM    115  HN  ALA     7      40.200  51.600  35.880  0.00  0.00           H  
ATOM    116  HA  ALA     7      41.890  51.960  38.070  0.00  0.00           H  
ATOM    117  HB1 ALA     7      42.130  53.080  35.210  0.00  0.00           H  
ATOM    118  HB2 ALA     7      42.760  51.500  35.800  0.00  0.00           H  
ATOM    119  HB3 ALA     7      43.470  53.030  36.410  0.00  0.00           H  
ATOM    120  N   ARG     8      40.550  54.790  37.030  0.00  0.00           N  
ATOM    121  CA  ARG     8      40.360  56.170  37.490  0.00  0.00           C  
ATOM    122  C   ARG     8      39.660  56.210  38.840  0.00  0.00           C  
ATOM    123  O   ARG     8      40.000  57.020  39.710  0.00  0.00           O  
ATOM    124  CB  ARG     8      39.580  56.990  36.460  0.00  0.00           C  
ATOM    125  CG  ARG     8      40.390  57.310  35.180  0.00  0.00           C  
ATOM    126  CD  ARG     8      39.700  58.390  34.370  0.00  0.00           C  
ATOM    127  NE  ARG     8      38.280  58.090  34.170  0.00  0.00           N  
ATOM    128  CZ  ARG     8      37.790  57.370  33.170  0.00  0.00           C  
ATOM    129  NH1 ARG     8      38.620  56.860  32.250  0.00  0.00           N1+
ATOM    130  NH2 ARG     8      36.490  57.140  33.070  0.00  0.00           N  
ATOM    131  HN  ARG     8      40.130  54.490  36.170  0.00  0.00           H  
ATOM    132  HA  ARG     8      41.330  56.620  37.640  0.00  0.00           H  
ATOM    133  HB1 ARG     8      39.280  57.960  36.920  0.00  0.00           H  
ATOM    134  HB2 ARG     8      38.650  56.430  36.190  0.00  0.00           H  
ATOM    135  HG1 ARG     8      40.530  56.390  34.580  0.00  0.00           H  
ATOM    136  HG2 ARG     8      41.400  57.670  35.470  0.00  0.00           H  
ATOM    137  HD1 ARG     8      40.210  58.570  33.400  0.00  0.00           H  
ATOM    138  HD2 ARG     8      39.740  59.360  34.920  0.00  0.00           H  
ATOM    139  HE  ARG     8      37.600  58.460  34.800  0.00  0.00           H  
ATOM    140 HH11 ARG     8      39.590  56.950  32.400  0.00  0.00           H  
ATOM    141 HH12 ARG     8      38.190  56.300  31.530  0.00  0.00           H  
ATOM    142 HH21 ARG     8      35.860  57.740  33.560  0.00  0.00           H  
ATOM    143 HH22 ARG     8      36.140  56.640  32.270  0.00  0.00           H  
ATOM    144  N   LEU     9      38.680  55.320  39.040  0.00  0.00           N  
ATOM    145  CA  LEU     9      37.950  55.330  40.310  0.00  0.00           C  
ATOM    146  C   LEU     9      38.840  54.870  41.460  0.00  0.00           C  
ATOM    147  O   LEU     9      38.790  55.450  42.560  0.00  0.00           O  
ATOM    148  CB  LEU     9      36.730  54.440  40.190  0.00  0.00           C  
ATOM    149  CG  LEU     9      35.910  54.260  41.460  0.00  0.00           C  
ATOM    150  CD1 LEU     9      35.340  55.620  41.860  0.00  0.00           C  
ATOM    151  CD2 LEU     9      34.820  53.240  41.190  0.00  0.00           C  
ATOM    152  HN  LEU     9      38.420  54.650  38.350  0.00  0.00           H  
ATOM    153  HA  LEU     9      37.650  56.350  40.530  0.00  0.00           H  
ATOM    154  HB1 LEU     9      37.060  53.430  39.840  0.00  0.00           H  
ATOM    155  HB2 LEU     9      36.070  54.850  39.390  0.00  0.00           H  
ATOM    156  HG  LEU     9      36.550  53.880  42.280  0.00  0.00           H  
ATOM    157 HD11 LEU     9      34.760  56.060  41.020  0.00  0.00           H  
ATOM    158 HD12 LEU     9      36.150  56.340  42.130  0.00  0.00           H  
ATOM    159 HD13 LEU     9      34.670  55.510  42.730  0.00  0.00           H  
ATOM    160 HD21 LEU     9      35.250  52.300  40.780  0.00  0.00           H  
ATOM    161 HD22 LEU     9      34.090  53.640  40.460  0.00  0.00           H  
ATOM    162 HD23 LEU     9      34.280  52.990  42.130  0.00  0.00           H  
ATOM    163  N   ALA    10      39.650  53.850  41.240  0.00  0.00           N  
ATOM    164  CA  ALA    10      40.580  53.410  42.280  0.00  0.00           C  
ATOM    165  C   ALA    10      41.670  54.450  42.530  0.00  0.00           C  
ATOM    166  O   ALA    10      42.030  54.740  43.680  0.00  0.00           O  
ATOM    167  CB  ALA    10      41.210  52.080  41.890  0.00  0.00           C  
ATOM    168  HN  ALA    10      39.650  53.350  40.370  0.00  0.00           H  
ATOM    169  HA  ALA    10      40.040  53.300  43.210  0.00  0.00           H  
ATOM    170  HB1 ALA    10      41.730  52.160  40.910  0.00  0.00           H  
ATOM    171  HB2 ALA    10      40.410  51.310  41.780  0.00  0.00           H  
ATOM    172  HB3 ALA    10      41.930  51.720  42.660  0.00  0.00           H  
ATOM    173  N   LYS    11      42.210  55.040  41.470  0.00  0.00           N  
ATOM    174  CA  LYS    11      43.230  56.060  41.650  0.00  0.00           C  
ATOM    175  C   LYS    11      42.700  57.230  42.460  0.00  0.00           C  
ATOM    176  O   LYS    11      43.400  57.760  43.330  0.00  0.00           O  
ATOM    177  CB  LYS    11      43.750  56.550  40.300  0.00  0.00           C  
ATOM    178  CG  LYS    11      44.850  57.600  40.400  0.00  0.00           C  
ATOM    179  CD  LYS    11      45.490  57.840  39.040  0.00  0.00           C  
ATOM    180  CE  LYS    11      46.540  58.940  39.120  0.00  0.00           C  
ATOM    181  NZ  LYS    11      47.760  58.450  39.810  0.00  0.00           N1+
ATOM    182  HN  LYS    11      41.950  54.780  40.530  0.00  0.00           H  
ATOM    183  HA  LYS    11      44.050  55.630  42.200  0.00  0.00           H  
ATOM    184  HB1 LYS    11      42.900  56.950  39.690  0.00  0.00           H  
ATOM    185  HB2 LYS    11      44.140  55.660  39.750  0.00  0.00           H  
ATOM    186  HG1 LYS    11      45.620  57.230  41.120  0.00  0.00           H  
ATOM    187  HG2 LYS    11      44.440  58.550  40.800  0.00  0.00           H  
ATOM    188  HD1 LYS    11      44.690  58.160  38.330  0.00  0.00           H  
ATOM    189  HD2 LYS    11      45.920  56.900  38.620  0.00  0.00           H  
ATOM    190  HE1 LYS    11      46.160  59.840  39.640  0.00  0.00           H  
ATOM    191  HE2 LYS    11      46.850  59.220  38.080  0.00  0.00           H  
ATOM    192  HZ1 LYS    11      47.970  57.470  39.520  0.00  0.00           H  
ATOM    193  HZ2 LYS    11      47.610  58.460  40.840  0.00  0.00           H  
ATOM    194  HZ3 LYS    11      48.580  59.070  39.610  0.00  0.00           H  
ATOM    195  N   GLU    12      41.450  57.630  42.220  0.00  0.00           N  
ATOM    196  CA  GLU    12      40.900  58.760  42.960  0.00  0.00           C  
ATOM    197  C   GLU    12      40.860  58.490  44.470  0.00  0.00           C  
ATOM    198  O   GLU    12      40.990  59.420  45.270  0.00  0.00           O  
ATOM    199  CB  GLU    12      39.500  59.110  42.440  0.00  0.00           C  
ATOM    200  CG  GLU    12      38.730  60.090  43.360  0.00  0.00           C  
ATOM    201  CD  GLU    12      37.290  60.320  42.920  0.00  0.00           C  
ATOM    202  OE1 GLU    12      36.960  59.960  41.780  0.00  0.00           O  
ATOM    203  OE2 GLU    12      36.490  60.860  43.730  0.00  0.00           O1-
ATOM    204  HN  GLU    12      40.880  57.220  41.500  0.00  0.00           H  
ATOM    205  HA  GLU    12      41.540  59.620  42.820  0.00  0.00           H  
ATOM    206  HB1 GLU    12      38.910  58.170  42.370  0.00  0.00           H  
ATOM    207  HB2 GLU    12      39.580  59.530  41.420  0.00  0.00           H  
ATOM    208  HG1 GLU    12      39.260  61.050  43.420  0.00  0.00           H  
ATOM    209  HG2 GLU    12      38.620  59.680  44.390  0.00  0.00           H  
ATOM    210  N   HSD    13      40.670  57.240  44.880  0.00  0.00           N  
ATOM    211  CA  HSD    13      40.550  56.950  46.300  0.00  0.00           C  
ATOM    212  C   HSD    13      41.810  56.350  46.900  0.00  0.00           C  
ATOM    213  O   HSD    13      41.780  55.950  48.070  0.00  0.00           O  
ATOM    214  CB  HSD    13      39.360  56.030  46.550  0.00  0.00           C  
ATOM    215  CG  HSD    13      38.050  56.670  46.220  0.00  0.00           C  
ATOM    216  CD2 HSD    13      37.420  57.730  46.760  0.00  0.00           C  
ATOM    217  ND1 HSD    13      37.250  56.230  45.180  0.00  0.00           N  
ATOM    218  CE1 HSD    13      36.170  56.980  45.120  0.00  0.00           C  
ATOM    219  NE2 HSD    13      36.250  57.910  46.060  0.00  0.00           N  
ATOM    220  HN  HSD    13      40.540  56.500  44.220  0.00  0.00           H  
ATOM    221  HA  HSD    13      40.360  57.850  46.860  0.00  0.00           H  
ATOM    222  HB1 HSD    13      39.300  55.760  47.630  0.00  0.00           H  
ATOM    223  HB2 HSD    13      39.480  55.090  45.980  0.00  0.00           H  
ATOM    224  HD1 HSD    13      37.570  55.630  44.440  0.00  0.00           H  
ATOM    225  HD2 HSD    13      37.700  58.400  47.560  0.00  0.00           H  
ATOM    226  HE1 HSD    13      35.400  56.920  44.350  0.00  0.00           H  
ATOM    227  N   SER    14      42.910  56.300  46.140  0.00  0.00           N  
ATOM    228  CA  SER    14      44.100  55.610  46.630  0.00  0.00           C  
ATOM    229  C   SER    14      44.790  56.350  47.780  0.00  0.00           C  
ATOM    230  O   SER    14      45.590  55.740  48.500  0.00  0.00           O  
ATOM    231  CB  SER    14      45.100  55.400  45.490  0.00  0.00           C  
ATOM    232  OG  SER    14      45.480  56.640  44.920  0.00  0.00           O  
ATOM    233  HN  SER    14      42.880  56.600  45.190  0.00  0.00           H  
ATOM    234  HA  SER    14      43.820  54.640  47.020  0.00  0.00           H  
ATOM    235  HB1 SER    14      44.630  54.760  44.700  0.00  0.00           H  
ATOM    236  HB2 SER    14      46.010  54.860  45.850  0.00  0.00           H  
ATOM    237  HG1 SER    14      44.760  56.980  44.360  0.00  0.00           H  
ATOM    238  N   GLY    15      44.500  57.640  47.960  0.00  0.00           N  
ATOM    239  CA  GLY    15      45.000  58.360  49.120  0.00  0.00           C  
ATOM    240  C   GLY    15      44.230  58.100  50.400  0.00  0.00           C  
ATOM    241  O   GLY    15      44.680  58.500  51.470  0.00  0.00           O  
ATOM    242  HN  GLY    15      43.900  58.100  47.300  0.00  0.00           H  
ATOM    243  HA1 GLY    15      44.910  59.420  48.910  0.00  0.00           H  
ATOM    244  HA2 GLY    15      46.030  58.080  49.300  0.00  0.00           H  
ATOM    245  N   LEU    16      43.070  57.450  50.320  0.00  0.00           N  
ATOM    246  CA  LEU    16      42.340  57.110  51.530  0.00  0.00           C  
ATOM    247  C   LEU    16      42.930  55.840  52.150  0.00  0.00           C  
ATOM    248  O   LEU    16      43.660  55.090  51.500  0.00  0.00           O  
ATOM    249  CB  LEU    16      40.850  56.890  51.220  0.00  0.00           C  
ATOM    250  CG  LEU    16      40.070  58.030  50.550  0.00  0.00           C  
ATOM    251  CD1 LEU    16      38.620  57.630  50.330  0.00  0.00           C  
ATOM    252  CD2 LEU    16      40.150  59.320  51.390  0.00  0.00           C  
ATOM    253  HN  LEU    16      42.750  57.040  49.460  0.00  0.00           H  
ATOM    254  HA  LEU    16      42.430  57.900  52.250  0.00  0.00           H  
ATOM    255  HB1 LEU    16      40.310  56.640  52.170  0.00  0.00           H  
ATOM    256  HB2 LEU    16      40.760  56.000  50.560  0.00  0.00           H  
ATOM    257  HG  LEU    16      40.530  58.230  49.560  0.00  0.00           H  
ATOM    258 HD11 LEU    16      38.080  57.600  51.300  0.00  0.00           H  
ATOM    259 HD12 LEU    16      38.550  56.640  49.840  0.00  0.00           H  
ATOM    260 HD13 LEU    16      38.110  58.380  49.690  0.00  0.00           H  
ATOM    261 HD21 LEU    16      41.200  59.630  51.530  0.00  0.00           H  
ATOM    262 HD22 LEU    16      39.680  59.170  52.380  0.00  0.00           H  
ATOM    263 HD23 LEU    16      39.610  60.140  50.860  0.00  0.00           H  
ATOM    264  N   ASP    17      42.630  55.620  53.430  0.00  0.00           N  
ATOM    265  CA  ASP    17      42.840  54.290  54.000  0.00  0.00           C  
ATOM    266  C   ASP    17      42.230  53.250  53.060  0.00  0.00           C  
ATOM    267  O   ASP    17      41.120  53.430  52.570  0.00  0.00           O  
ATOM    268  CB  ASP    17      42.200  54.190  55.370  0.00  0.00           C  
ATOM    269  CG  ASP    17      42.430  52.820  56.020  0.00  0.00           C  
ATOM    270  OD1 ASP    17      43.450  52.670  56.710  0.00  0.00           O  
ATOM    271  OD2 ASP    17      41.600  51.910  55.830  0.00  0.00           O1-
ATOM    272  HN  ASP    17      42.130  56.290  53.960  0.00  0.00           H  
ATOM    273  HA  ASP    17      43.910  54.120  54.050  0.00  0.00           H  
ATOM    274  HB1 ASP    17      41.110  54.400  55.330  0.00  0.00           H  
ATOM    275  HB2 ASP    17      42.680  54.910  56.060  0.00  0.00           H  
ATOM    276  HD2 ASP    17      41.930  51.160  56.340  0.00  0.00           H  
ATOM    277  N   TYR    18      42.970  52.170  52.790  0.00  0.00           N  
ATOM    278  CA  TYR    18      42.530  51.290  51.710  0.00  0.00           C  
ATOM    279  C   TYR    18      41.170  50.650  52.020  0.00  0.00           C  
ATOM    280  O   TYR    18      40.420  50.340  51.080  0.00  0.00           O  
ATOM    281  CB  TYR    18      43.590  50.210  51.420  0.00  0.00           C  
ATOM    282  CG  TYR    18      43.820  49.240  52.560  0.00  0.00           C  
ATOM    283  CD1 TYR    18      43.140  48.030  52.630  0.00  0.00           C  
ATOM    284  CD2 TYR    18      44.730  49.540  53.580  0.00  0.00           C  
ATOM    285  CE1 TYR    18      43.330  47.150  53.690  0.00  0.00           C  
ATOM    286  CE2 TYR    18      44.930  48.670  54.640  0.00  0.00           C  
ATOM    287  CZ  TYR    18      44.240  47.470  54.680  0.00  0.00           C  
ATOM    288  OH  TYR    18      44.450  46.610  55.720  0.00  0.00           O  
ATOM    289  HN  TYR    18      43.890  52.020  53.150  0.00  0.00           H  
ATOM    290  HA  TYR    18      42.410  51.880  50.820  0.00  0.00           H  
ATOM    291  HB1 TYR    18      44.560  50.700  51.180  0.00  0.00           H  
ATOM    292  HB2 TYR    18      43.290  49.620  50.520  0.00  0.00           H  
ATOM    293  HD1 TYR    18      42.430  47.780  51.850  0.00  0.00           H  
ATOM    294  HD2 TYR    18      45.290  50.460  53.540  0.00  0.00           H  
ATOM    295  HE1 TYR    18      42.780  46.220  53.730  0.00  0.00           H  
ATOM    296  HE2 TYR    18      45.640  48.910  55.420  0.00  0.00           H  
ATOM    297  HH  TYR    18      43.740  45.960  55.670  0.00  0.00           H  
ATOM    298  N   GLU    19      40.810  50.500  53.290  0.00  0.00           N  
ATOM    299  CA  GLU    19      39.500  49.910  53.560  0.00  0.00           C  
ATOM    300  C   GLU    19      38.370  50.910  53.320  0.00  0.00           C  
ATOM    301  O   GLU    19      37.300  50.530  52.810  0.00  0.00           O  
ATOM    302  CB  GLU    19      39.480  49.330  54.970  0.00  0.00           C  
ATOM    303  CG  GLU    19      40.200  47.990  54.970  0.00  0.00           C  
ATOM    304  CD  GLU    19      40.190  47.260  56.290  0.00  0.00           C  
ATOM    305  OE1 GLU    19      40.410  47.910  57.330  0.00  0.00           O  
ATOM    306  OE2 GLU    19      40.000  46.010  56.270  0.00  0.00           O1-
ATOM    307  HN  GLU    19      41.410  50.710  54.050  0.00  0.00           H  
ATOM    308  HA  GLU    19      39.320  49.090  52.870  0.00  0.00           H  
ATOM    309  HB1 GLU    19      38.430  49.140  55.290  0.00  0.00           H  
ATOM    310  HB2 GLU    19      39.930  50.030  55.700  0.00  0.00           H  
ATOM    311  HG1 GLU    19      41.270  48.180  54.730  0.00  0.00           H  
ATOM    312  HG2 GLU    19      39.790  47.310  54.190  0.00  0.00           H  
ATOM    313  N   VAL    20      38.620  52.200  53.600  0.00  0.00           N  
ATOM    314  CA  VAL    20      37.670  53.240  53.230  0.00  0.00           C  
ATOM    315  C   VAL    20      37.540  53.300  51.720  0.00  0.00           C  
ATOM    316  O   VAL    20      36.430  53.420  51.180  0.00  0.00           O  
ATOM    317  CB  VAL    20      38.090  54.610  53.810  0.00  0.00           C  
ATOM    318  CG1 VAL    20      37.150  55.740  53.290  0.00  0.00           C  
ATOM    319  CG2 VAL    20      38.120  54.600  55.320  0.00  0.00           C  
ATOM    320  HN  VAL    20      39.510  52.470  53.960  0.00  0.00           H  
ATOM    321  HA  VAL    20      36.700  52.970  53.630  0.00  0.00           H  
ATOM    322  HB  VAL    20      39.120  54.840  53.450  0.00  0.00           H  
ATOM    323 HG11 VAL    20      36.090  55.450  53.470  0.00  0.00           H  
ATOM    324 HG12 VAL    20      37.280  55.890  52.200  0.00  0.00           H  
ATOM    325 HG13 VAL    20      37.370  56.690  53.810  0.00  0.00           H  
ATOM    326 HG21 VAL    20      38.830  53.840  55.720  0.00  0.00           H  
ATOM    327 HG22 VAL    20      37.110  54.350  55.720  0.00  0.00           H  
ATOM    328 HG23 VAL    20      38.410  55.590  55.730  0.00  0.00           H  
ATOM    329  N   ALA    21      38.670  53.220  51.020  0.00  0.00           N  
ATOM    330  CA  ALA    21      38.640  53.200  49.560  0.00  0.00           C  
ATOM    331  C   ALA    21      37.830  52.020  49.050  0.00  0.00           C  
ATOM    332  O   ALA    21      37.030  52.170  48.120  0.00  0.00           O  
ATOM    333  CB  ALA    21      40.060  53.150  48.990  0.00  0.00           C  
ATOM    334  HN  ALA    21      39.570  53.150  51.470  0.00  0.00           H  
ATOM    335  HA  ALA    21      38.140  54.100  49.220  0.00  0.00           H  
ATOM    336  HB1 ALA    21      40.590  52.220  49.310  0.00  0.00           H  
ATOM    337  HB2 ALA    21      40.650  54.010  49.360  0.00  0.00           H  
ATOM    338  HB3 ALA    21      40.050  53.180  47.880  0.00  0.00           H  
ATOM    339  N   PHE    22      38.050  50.840  49.630  0.00  0.00           N  
ATOM    340  CA  PHE    22      37.270  49.660  49.270  0.00  0.00           C  
ATOM    341  C   PHE    22      35.780  49.970  49.280  0.00  0.00           C  
ATOM    342  O   PHE    22      35.060  49.720  48.310  0.00  0.00           O  
ATOM    343  CB  PHE    22      37.540  48.520  50.260  0.00  0.00           C  
ATOM    344  CG  PHE    22      38.840  47.800  50.040  0.00  0.00           C  
ATOM    345  CD1 PHE    22      39.560  47.960  48.890  0.00  0.00           C  
ATOM    346  CD2 PHE    22      39.310  46.910  51.010  0.00  0.00           C  
ATOM    347  CE1 PHE    22      40.740  47.270  48.690  0.00  0.00           C  
ATOM    348  CE2 PHE    22      40.500  46.210  50.820  0.00  0.00           C  
ATOM    349  CZ  PHE    22      41.210  46.400  49.650  0.00  0.00           C  
ATOM    350  HN  PHE    22      38.790  50.710  50.300  0.00  0.00           H  
ATOM    351  HA  PHE    22      37.460  49.390  48.240  0.00  0.00           H  
ATOM    352  HB1 PHE    22      36.760  47.730  50.140  0.00  0.00           H  
ATOM    353  HB2 PHE    22      37.510  48.850  51.300  0.00  0.00           H  
ATOM    354  HD1 PHE    22      39.250  48.610  48.090  0.00  0.00           H  
ATOM    355  HD2 PHE    22      38.740  46.760  51.920  0.00  0.00           H  
ATOM    356  HE1 PHE    22      41.260  47.330  47.740  0.00  0.00           H  
ATOM    357  HE2 PHE    22      40.860  45.520  51.570  0.00  0.00           H  
ATOM    358  HZ  PHE    22      42.070  45.780  49.470  0.00  0.00           H  
ATOM    359  N   SER    23      35.310  50.500  50.420  0.00  0.00           N  
ATOM    360  CA  SER    23      33.890  50.780  50.570  0.00  0.00           C  
ATOM    361  C   SER    23      33.410  51.820  49.550  0.00  0.00           C  
ATOM    362  O   SER    23      32.360  51.650  48.910  0.00  0.00           O  
ATOM    363  CB  SER    23      33.610  51.230  52.020  0.00  0.00           C  
ATOM    364  OG  SER    23      32.290  51.710  52.150  0.00  0.00           O  
ATOM    365  HN  SER    23      35.930  50.680  51.190  0.00  0.00           H  
ATOM    366  HA  SER    23      33.340  49.880  50.370  0.00  0.00           H  
ATOM    367  HB1 SER    23      34.320  52.050  52.290  0.00  0.00           H  
ATOM    368  HB2 SER    23      33.790  50.380  52.710  0.00  0.00           H  
ATOM    369  HG1 SER    23      31.710  51.050  51.740  0.00  0.00           H  
ATOM    370  N   LYS    24      34.170  52.910  49.380  0.00  0.00           N  
ATOM    371  CA  LYS    24      33.720  53.960  48.460  0.00  0.00           C  
ATOM    372  C   LYS    24      33.670  53.450  47.020  0.00  0.00           C  
ATOM    373  O   LYS    24      32.780  53.830  46.240  0.00  0.00           O  
ATOM    374  CB  LYS    24      34.650  55.170  48.580  0.00  0.00           C  
ATOM    375  CG  LYS    24      34.480  55.930  49.890  0.00  0.00           C  
ATOM    376  CD  LYS    24      34.610  57.410  49.640  0.00  0.00           C  
ATOM    377  CE  LYS    24      34.090  58.210  50.800  0.00  0.00           C  
ATOM    378  NZ  LYS    24      32.610  58.100  50.960  0.00  0.00           N1+
ATOM    379  HN  LYS    24      35.020  53.040  49.900  0.00  0.00           H  
ATOM    380  HA  LYS    24      32.720  54.240  48.720  0.00  0.00           H  
ATOM    381  HB1 LYS    24      34.430  55.860  47.730  0.00  0.00           H  
ATOM    382  HB2 LYS    24      35.710  54.850  48.460  0.00  0.00           H  
ATOM    383  HG1 LYS    24      35.240  55.590  50.630  0.00  0.00           H  
ATOM    384  HG2 LYS    24      33.500  55.680  50.320  0.00  0.00           H  
ATOM    385  HD1 LYS    24      34.050  57.710  48.720  0.00  0.00           H  
ATOM    386  HD2 LYS    24      35.680  57.650  49.460  0.00  0.00           H  
ATOM    387  HE1 LYS    24      34.320  59.290  50.640  0.00  0.00           H  
ATOM    388  HE2 LYS    24      34.560  57.880  51.750  0.00  0.00           H  
ATOM    389  HZ1 LYS    24      32.290  57.120  51.060  0.00  0.00           H  
ATOM    390  HZ2 LYS    24      32.170  58.510  50.090  0.00  0.00           H  
ATOM    391  HZ3 LYS    24      32.270  58.680  51.760  0.00  0.00           H  
ATOM    392  N   ILE    25      34.600  52.570  46.670  0.00  0.00           N  
ATOM    393  CA  ILE    25      34.640  52.020  45.330  0.00  0.00           C  
ATOM    394  C   ILE    25      33.450  51.090  45.100  0.00  0.00           C  
ATOM    395  O   ILE    25      32.810  51.140  44.050  0.00  0.00           O  
ATOM    396  CB  ILE    25      35.980  51.300  45.100  0.00  0.00           C  
ATOM    397  CG1 ILE    25      37.090  52.340  44.940  0.00  0.00           C  
ATOM    398  CG2 ILE    25      35.890  50.360  43.900  0.00  0.00           C  
ATOM    399  CD  ILE    25      38.470  51.830  45.290  0.00  0.00           C  
ATOM    400  HN  ILE    25      35.340  52.300  47.300  0.00  0.00           H  
ATOM    401  HA  ILE    25      34.550  52.820  44.600  0.00  0.00           H  
ATOM    402  HB  ILE    25      36.200  50.690  46.010  0.00  0.00           H  
ATOM    403 HG11 ILE    25      36.890  53.230  45.560  0.00  0.00           H  
ATOM    404 HG12 ILE    25      37.100  52.670  43.880  0.00  0.00           H  
ATOM    405 HG21 ILE    25      35.510  50.900  43.000  0.00  0.00           H  
ATOM    406 HG22 ILE    25      35.230  49.490  44.100  0.00  0.00           H  
ATOM    407 HG23 ILE    25      36.890  49.950  43.660  0.00  0.00           H  
ATOM    408  HD1 ILE    25      38.600  50.810  44.880  0.00  0.00           H  
ATOM    409  HD2 ILE    25      38.600  51.740  46.390  0.00  0.00           H  
ATOM    410  HD3 ILE    25      39.270  52.490  44.910  0.00  0.00           H  
ATOM    411  N   ILE    26      33.140  50.240  46.080  0.00  0.00           N  
ATOM    412  CA  ILE    26      32.000  49.330  45.930  0.00  0.00           C  
ATOM    413  C   ILE    26      30.700  50.110  45.800  0.00  0.00           C  
ATOM    414  O   ILE    26      29.850  49.790  44.960  0.00  0.00           O  
ATOM    415  CB  ILE    26      31.940  48.350  47.120  0.00  0.00           C  
ATOM    416  CG1 ILE    26      33.070  47.320  47.030  0.00  0.00           C  
ATOM    417  CG2 ILE    26      30.560  47.650  47.180  0.00  0.00           C  
ATOM    418  CD  ILE    26      33.220  46.520  48.310  0.00  0.00           C  
ATOM    419  HN  ILE    26      33.690  50.170  46.910  0.00  0.00           H  
ATOM    420  HA  ILE    26      32.120  48.760  45.020  0.00  0.00           H  
ATOM    421  HB  ILE    26      32.080  48.940  48.060  0.00  0.00           H  
ATOM    422 HG11 ILE    26      34.030  47.830  46.830  0.00  0.00           H  
ATOM    423 HG12 ILE    26      32.870  46.640  46.180  0.00  0.00           H  
ATOM    424 HG21 ILE    26      30.340  47.170  46.200  0.00  0.00           H  
ATOM    425 HG22 ILE    26      29.750  48.360  47.420  0.00  0.00           H  
ATOM    426 HG23 ILE    26      30.540  46.870  47.960  0.00  0.00           H  
ATOM    427  HD1 ILE    26      32.300  45.930  48.540  0.00  0.00           H  
ATOM    428  HD2 ILE    26      33.430  47.190  49.170  0.00  0.00           H  
ATOM    429  HD3 ILE    26      34.050  45.800  48.220  0.00  0.00           H  
ATOM    430  N   VAL    27      30.510  51.130  46.630  0.00  0.00           N  
ATOM    431  CA  VAL    27      29.300  51.950  46.530  0.00  0.00           C  
ATOM    432  C   VAL    27      29.200  52.590  45.150  0.00  0.00           C  
ATOM    433  O   VAL    27      28.140  52.570  44.510  0.00  0.00           O  
ATOM    434  CB  VAL    27      29.270  53.000  47.650  0.00  0.00           C  
ATOM    435  CG1 VAL    27      28.220  54.080  47.380  0.00  0.00           C  
ATOM    436  CG2 VAL    27      29.010  52.330  49.000  0.00  0.00           C  
ATOM    437  HN  VAL    27      31.180  51.350  47.350  0.00  0.00           H  
ATOM    438  HA  VAL    27      28.440  51.300  46.630  0.00  0.00           H  
ATOM    439  HB  VAL    27      30.270  53.490  47.710  0.00  0.00           H  
ATOM    440 HG11 VAL    27      27.260  53.630  47.050  0.00  0.00           H  
ATOM    441 HG12 VAL    27      28.580  54.790  46.610  0.00  0.00           H  
ATOM    442 HG13 VAL    27      28.030  54.650  48.320  0.00  0.00           H  
ATOM    443 HG21 VAL    27      29.800  51.570  49.230  0.00  0.00           H  
ATOM    444 HG22 VAL    27      28.030  51.810  49.020  0.00  0.00           H  
ATOM    445 HG23 VAL    27      29.020  53.070  49.820  0.00  0.00           H  
ATOM    446  N   GLU    28      30.310  53.150  44.650  0.00  0.00           N  
ATOM    447  CA  GLU    28      30.250  53.810  43.340  0.00  0.00           C  
ATOM    448  C   GLU    28      30.000  52.810  42.210  0.00  0.00           C  
ATOM    449  O   GLU    28      29.210  53.080  41.290  0.00  0.00           O  
ATOM    450  CB  GLU    28      31.530  54.610  43.100  0.00  0.00           C  
ATOM    451  CG  GLU    28      31.650  55.230  41.730  0.00  0.00           C  
ATOM    452  CD  GLU    28      30.610  56.320  41.450  0.00  0.00           C  
ATOM    453  OE1 GLU    28      30.010  56.880  42.400  0.00  0.00           O  
ATOM    454  OE2 GLU    28      30.400  56.600  40.260  0.00  0.00           O1-
ATOM    455  HN  GLU    28      31.180  53.160  45.140  0.00  0.00           H  
ATOM    456  HA  GLU    28      29.420  54.500  43.340  0.00  0.00           H  
ATOM    457  HB1 GLU    28      32.400  53.920  43.250  0.00  0.00           H  
ATOM    458  HB2 GLU    28      31.600  55.390  43.880  0.00  0.00           H  
ATOM    459  HG1 GLU    28      31.590  54.480  40.920  0.00  0.00           H  
ATOM    460  HG2 GLU    28      32.630  55.730  41.630  0.00  0.00           H  
ATOM    461  N   LEU    29      30.640  51.630  42.260  0.00  0.00           N  
ATOM    462  CA  LEU    29      30.390  50.620  41.230  0.00  0.00           C  
ATOM    463  C   LEU    29      28.940  50.150  41.250  0.00  0.00           C  
ATOM    464  O   LEU    29      28.340  49.960  40.180  0.00  0.00           O  
ATOM    465  CB  LEU    29      31.350  49.440  41.410  0.00  0.00           C  
ATOM    466  CG  LEU    29      32.810  49.720  41.070  0.00  0.00           C  
ATOM    467  CD1 LEU    29      33.680  48.520  41.360  0.00  0.00           C  
ATOM    468  CD2 LEU    29      32.950  50.140  39.610  0.00  0.00           C  
ATOM    469  HN  LEU    29      31.320  51.430  42.970  0.00  0.00           H  
ATOM    470  HA  LEU    29      30.530  51.080  40.260  0.00  0.00           H  
ATOM    471  HB1 LEU    29      31.020  48.600  40.750  0.00  0.00           H  
ATOM    472  HB2 LEU    29      31.290  49.080  42.460  0.00  0.00           H  
ATOM    473  HG  LEU    29      33.170  50.570  41.700  0.00  0.00           H  
ATOM    474 HD11 LEU    29      33.350  47.640  40.760  0.00  0.00           H  
ATOM    475 HD12 LEU    29      33.620  48.240  42.440  0.00  0.00           H  
ATOM    476 HD13 LEU    29      34.740  48.730  41.120  0.00  0.00           H  
ATOM    477 HD21 LEU    29      32.380  51.070  39.390  0.00  0.00           H  
ATOM    478 HD22 LEU    29      32.600  49.340  38.930  0.00  0.00           H  
ATOM    479 HD23 LEU    29      34.010  50.350  39.390  0.00  0.00           H  
ATOM    480  N   ARG    30      28.360  49.960  42.430  0.00  0.00           N  
ATOM    481  CA  ARG    30      26.940  49.620  42.490  0.00  0.00           C  
ATOM    482  C   ARG    30      26.080  50.710  41.880  0.00  0.00           C  
ATOM    483  O   ARG    30      25.170  50.430  41.090  0.00  0.00           O  
ATOM    484  CB  ARG    30      26.510  49.370  43.930  0.00  0.00           C  
ATOM    485  CG  ARG    30      26.950  48.020  44.440  0.00  0.00           C  
ATOM    486  CD  ARG    30      26.620  47.860  45.900  0.00  0.00           C  
ATOM    487  NE  ARG    30      27.020  46.550  46.360  0.00  0.00           N  
ATOM    488  CZ  ARG    30      27.250  46.250  47.630  0.00  0.00           C  
ATOM    489  NH1 ARG    30      27.120  47.190  48.570  0.00  0.00           N1+
ATOM    490  NH2 ARG    30      27.600  45.020  47.960  0.00  0.00           N  
ATOM    491  HN  ARG    30      28.880  50.060  43.290  0.00  0.00           H  
ATOM    492  HA  ARG    30      26.770  48.730  41.900  0.00  0.00           H  
ATOM    493  HB1 ARG    30      25.390  49.410  44.020  0.00  0.00           H  
ATOM    494  HB2 ARG    30      26.930  50.180  44.570  0.00  0.00           H  
ATOM    495  HG1 ARG    30      28.050  47.900  44.290  0.00  0.00           H  
ATOM    496  HG2 ARG    30      26.440  47.230  43.850  0.00  0.00           H  
ATOM    497  HD1 ARG    30      25.520  47.980  46.070  0.00  0.00           H  
ATOM    498  HD2 ARG    30      27.170  48.660  46.460  0.00  0.00           H  
ATOM    499  HE  ARG    30      27.110  45.780  45.730  0.00  0.00           H  
ATOM    500 HH11 ARG    30      26.540  47.960  48.390  0.00  0.00           H  
ATOM    501 HH12 ARG    30      27.190  46.800  49.510  0.00  0.00           H  
ATOM    502 HH21 ARG    30      27.660  44.280  47.270  0.00  0.00           H  
ATOM    503 HH22 ARG    30      27.680  44.850  48.950  0.00  0.00           H  
ATOM    504  N   LYS    31      26.360  51.960  42.240  0.00  0.00           N  
ATOM    505  CA  LYS    31      25.600  53.080  41.700  0.00  0.00           C  
ATOM    506  C   LYS    31      25.660  53.120  40.170  0.00  0.00           C  
ATOM    507  O   LYS    31      24.640  53.340  39.520  0.00  0.00           O  
ATOM    508  CB  LYS    31      26.130  54.380  42.310  0.00  0.00           C  
ATOM    509  CG  LYS    31      25.530  55.650  41.770  0.00  0.00           C  
ATOM    510  CD  LYS    31      26.090  56.840  42.560  0.00  0.00           C  
ATOM    511  CE  LYS    31      26.490  57.980  41.640  0.00  0.00           C  
ATOM    512  NZ  LYS    31      27.320  58.990  42.360  0.00  0.00           N1+
ATOM    513  HN  LYS    31      27.110  52.160  42.870  0.00  0.00           H  
ATOM    514  HA  LYS    31      24.560  52.960  41.970  0.00  0.00           H  
ATOM    515  HB1 LYS    31      27.240  54.410  42.160  0.00  0.00           H  
ATOM    516  HB2 LYS    31      25.960  54.320  43.410  0.00  0.00           H  
ATOM    517  HG1 LYS    31      24.420  55.620  41.850  0.00  0.00           H  
ATOM    518  HG2 LYS    31      25.790  55.750  40.690  0.00  0.00           H  
ATOM    519  HD1 LYS    31      27.010  56.490  43.090  0.00  0.00           H  
ATOM    520  HD2 LYS    31      25.370  57.160  43.340  0.00  0.00           H  
ATOM    521  HE1 LYS    31      25.600  58.500  41.220  0.00  0.00           H  
ATOM    522  HE2 LYS    31      27.100  57.590  40.830  0.00  0.00           H  
ATOM    523  HZ1 LYS    31      28.290  58.590  42.480  0.00  0.00           H  
ATOM    524  HZ2 LYS    31      26.980  59.220  43.330  0.00  0.00           H  
ATOM    525  HZ3 LYS    31      27.420  59.880  41.840  0.00  0.00           H  
ATOM    526  N   LYS    32      26.840  52.880  39.590  0.00  0.00           N  
ATOM    527  CA  LYS    32      27.010  52.990  38.140  0.00  0.00           C  
ATOM    528  C   LYS    32      26.620  51.730  37.380  0.00  0.00           C  
ATOM    529  O   LYS    32      26.250  51.820  36.210  0.00  0.00           O  
ATOM    530  CB  LYS    32      28.450  53.350  37.790  0.00  0.00           C  
ATOM    531  CG  LYS    32      28.830  54.790  38.140  0.00  0.00           C  
ATOM    532  CD  LYS    32      27.720  55.760  37.710  0.00  0.00           C  
ATOM    533  CE  LYS    32      27.940  57.180  38.240  0.00  0.00           C  
ATOM    534  NZ  LYS    32      29.210  57.760  37.730  0.00  0.00           N1+
ATOM    535  HN  LYS    32      27.670  52.720  40.140  0.00  0.00           H  
ATOM    536  HA  LYS    32      26.300  53.700  37.740  0.00  0.00           H  
ATOM    537  HB1 LYS    32      28.610  53.230  36.690  0.00  0.00           H  
ATOM    538  HB2 LYS    32      29.160  52.640  38.290  0.00  0.00           H  
ATOM    539  HG1 LYS    32      29.810  55.040  37.680  0.00  0.00           H  
ATOM    540  HG2 LYS    32      28.960  54.850  39.250  0.00  0.00           H  
ATOM    541  HD1 LYS    32      26.750  55.490  38.180  0.00  0.00           H  
ATOM    542  HD2 LYS    32      27.590  55.740  36.610  0.00  0.00           H  
ATOM    543  HE1 LYS    32      28.090  57.100  39.330  0.00  0.00           H  
ATOM    544  HE2 LYS    32      27.100  57.870  37.990  0.00  0.00           H  
ATOM    545  HZ1 LYS    32      29.420  57.450  36.760  0.00  0.00           H  
ATOM    546  HZ2 LYS    32      29.960  57.350  38.360  0.00  0.00           H  
ATOM    547  HZ3 LYS    32      29.280  58.790  37.800  0.00  0.00           H  
ATOM    548  N   HSD    33      26.690  50.550  37.990  0.00  0.00           N  
ATOM    549  CA  HSD    33      26.380  49.300  37.300  0.00  0.00           C  
ATOM    550  C   HSD    33      25.450  48.450  38.150  0.00  0.00           C  
ATOM    551  O   HSD    33      25.800  47.340  38.560  0.00  0.00           O  
ATOM    552  CB  HSD    33      27.660  48.550  36.940  0.00  0.00           C  
ATOM    553  CG  HSD    33      28.600  49.350  36.100  0.00  0.00           C  
ATOM    554  CD2 HSD    33      29.750  50.000  36.410  0.00  0.00           C  
ATOM    555  ND1 HSD    33      28.400  49.550  34.750  0.00  0.00           N  
ATOM    556  CE1 HSD    33      29.380  50.300  34.270  0.00  0.00           C  
ATOM    557  NE2 HSD    33      30.210  50.580  35.250  0.00  0.00           N  
ATOM    558  HN  HSD    33      27.060  50.470  38.920  0.00  0.00           H  
ATOM    559  HA  HSD    33      25.850  49.500  36.370  0.00  0.00           H  
ATOM    560  HB1 HSD    33      27.430  47.600  36.410  0.00  0.00           H  
ATOM    561  HB2 HSD    33      28.200  48.290  37.880  0.00  0.00           H  
ATOM    562  HD1 HSD    33      27.660  49.150  34.210  0.00  0.00           H  
ATOM    563  HD2 HSD    33      30.270  50.120  37.350  0.00  0.00           H  
ATOM    564  HE1 HSD    33      29.430  50.710  33.260  0.00  0.00           H  
ATOM    565  N   PRO    34      24.240  48.940  38.430  0.00  0.00           N  
ATOM    566  CA  PRO    34      23.310  48.150  39.240  0.00  0.00           C  
ATOM    567  C   PRO    34      23.000  46.830  38.570  0.00  0.00           C  
ATOM    568  O   PRO    34      22.880  46.740  37.340  0.00  0.00           O  
ATOM    569  CB  PRO    34      22.070  49.050  39.350  0.00  0.00           C  
ATOM    570  CG  PRO    34      22.140  49.920  38.160  0.00  0.00           C  
ATOM    571  CD  PRO    34      23.610  50.180  37.940  0.00  0.00           C  
ATOM    572  HA  PRO    34      23.790  47.940  40.190  0.00  0.00           H  
ATOM    573  HB1 PRO    34      22.190  49.660  40.270  0.00  0.00           H  
ATOM    574  HB2 PRO    34      21.120  48.470  39.430  0.00  0.00           H  
ATOM    575  HG1 PRO    34      21.740  49.370  37.280  0.00  0.00           H  
ATOM    576  HG2 PRO    34      21.570  50.860  38.300  0.00  0.00           H  
ATOM    577  HD1 PRO    34      23.860  50.380  36.880  0.00  0.00           H  
ATOM    578  HD2 PRO    34      23.970  51.020  38.580  0.00  0.00           H  
ATOM    579  N   GLY    35      22.880  45.790  39.380  0.00  0.00           N  
ATOM    580  CA  GLY    35      22.630  44.460  38.860  0.00  0.00           C  
ATOM    581  C   GLY    35      23.880  43.670  38.510  0.00  0.00           C  
ATOM    582  O   GLY    35      23.740  42.510  38.090  0.00  0.00           O  
ATOM    583  HN  GLY    35      23.010  45.910  40.370  0.00  0.00           H  
ATOM    584  HA1 GLY    35      22.030  44.510  37.960  0.00  0.00           H  
ATOM    585  HA2 GLY    35      22.140  43.910  39.640  0.00  0.00           H  
ATOM    586  N   HSD    36      25.080  44.250  38.650  0.00  0.00           N  
ATOM    587  CA  HSD    36      26.320  43.580  38.260  0.00  0.00           C  
ATOM    588  C   HSD    36      27.360  43.470  39.360  0.00  0.00           C  
ATOM    589  O   HSD    36      28.470  42.960  39.110  0.00  0.00           O  
ATOM    590  CB  HSD    36      26.940  44.290  37.060  0.00  0.00           C  
ATOM    591  CG  HSD    36      26.030  44.360  35.870  0.00  0.00           C  
ATOM    592  CD2 HSD    36      25.320  45.380  35.350  0.00  0.00           C  
ATOM    593  ND1 HSD    36      25.770  43.260  35.080  0.00  0.00           N  
ATOM    594  CE1 HSD    36      24.940  43.610  34.110  0.00  0.00           C  
ATOM    595  NE2 HSD    36      24.650  44.890  34.260  0.00  0.00           N  
ATOM    596  HN  HSD    36      25.140  45.220  38.880  0.00  0.00           H  
ATOM    597  HA  HSD    36      26.110  42.560  37.970  0.00  0.00           H  
ATOM    598  HB1 HSD    36      27.870  43.770  36.730  0.00  0.00           H  
ATOM    599  HB2 HSD    36      27.210  45.330  37.340  0.00  0.00           H  
ATOM    600  HD1 HSD    36      26.130  42.320  35.220  0.00  0.00           H  
ATOM    601  HD2 HSD    36      25.210  46.410  35.680  0.00  0.00           H  
ATOM    602  HE1 HSD    36      24.580  42.930  33.340  0.00  0.00           H  
ATOM    603  N   ILE    37      27.060  43.910  40.580  0.00  0.00           N  
ATOM    604  CA  ILE    37      27.960  43.800  41.720  0.00  0.00           C  
ATOM    605  C   ILE    37      27.270  42.920  42.750  0.00  0.00           C  
ATOM    606  O   ILE    37      26.070  43.070  42.970  0.00  0.00           O  
ATOM    607  CB  ILE    37      28.280  45.180  42.320  0.00  0.00           C  
ATOM    608  CG1 ILE    37      28.840  46.130  41.250  0.00  0.00           C  
ATOM    609  CG2 ILE    37      29.210  45.020  43.560  0.00  0.00           C  
ATOM    610  CD  ILE    37      30.190  45.690  40.630  0.00  0.00           C  
ATOM    611  HN  ILE    37      26.140  44.250  40.770  0.00  0.00           H  
ATOM    612  HA  ILE    37      28.870  43.310  41.420  0.00  0.00           H  
ATOM    613  HB  ILE    37      27.320  45.630  42.670  0.00  0.00           H  
ATOM    614 HG11 ILE    37      28.990  47.130  41.730  0.00  0.00           H  
ATOM    615 HG12 ILE    37      28.100  46.280  40.440  0.00  0.00           H  
ATOM    616 HG21 ILE    37      30.090  44.400  43.300  0.00  0.00           H  
ATOM    617 HG22 ILE    37      28.680  44.530  44.400  0.00  0.00           H  
ATOM    618 HG23 ILE    37      29.560  46.010  43.900  0.00  0.00           H  
ATOM    619  HD1 ILE    37      30.070  44.720  40.120  0.00  0.00           H  
ATOM    620  HD2 ILE    37      30.970  45.590  41.410  0.00  0.00           H  
ATOM    621  HD3 ILE    37      30.530  46.430  39.880  0.00  0.00           H  
ATOM    622  N   LEU    38      28.030  42.030  43.390  0.00  0.00           N  
ATOM    623  CA  LEU    38      27.460  41.180  44.430  0.00  0.00           C  
ATOM    624  C   LEU    38      26.990  41.990  45.630  0.00  0.00           C  
ATOM    625  O   LEU    38      27.580  43.020  45.980  0.00  0.00           O  
ATOM    626  CB  LEU    38      28.490  40.140  44.900  0.00  0.00           C  
ATOM    627  CG  LEU    38      28.830  39.020  43.920  0.00  0.00           C  
ATOM    628  CD1 LEU    38      29.990  38.180  44.420  0.00  0.00           C  
ATOM    629  CD2 LEU    38      27.580  38.170  43.700  0.00  0.00           C  
ATOM    630  HN  LEU    38      28.990  41.890  43.130  0.00  0.00           H  
ATOM    631  HA  LEU    38      26.590  40.680  44.030  0.00  0.00           H  
ATOM    632  HB1 LEU    38      28.150  39.650  45.840  0.00  0.00           H  
ATOM    633  HB2 LEU    38      29.440  40.680  45.150  0.00  0.00           H  
ATOM    634  HG  LEU    38      29.130  39.470  42.940  0.00  0.00           H  
ATOM    635 HD11 LEU    38      29.750  37.730  45.420  0.00  0.00           H  
ATOM    636 HD12 LEU    38      30.900  38.800  44.540  0.00  0.00           H  
ATOM    637 HD13 LEU    38      30.220  37.350  43.720  0.00  0.00           H  
ATOM    638 HD21 LEU    38      26.780  38.740  43.180  0.00  0.00           H  
ATOM    639 HD22 LEU    38      27.180  37.810  44.670  0.00  0.00           H  
ATOM    640 HD23 LEU    38      27.820  37.280  43.070  0.00  0.00           H  
ATOM    641  N   GLN    39      25.910  41.510  46.270  0.00  0.00           N  
ATOM    642  CA  GLN    39      25.360  42.130  47.460  0.00  0.00           C  
ATOM    643  C   GLN    39      26.260  41.880  48.670  0.00  0.00           C  
ATOM    644  O   GLN    39      27.080  40.950  48.680  0.00  0.00           O  
ATOM    645  CB  GLN    39      23.960  41.590  47.730  0.00  0.00           C  
ATOM    646  CG  GLN    39      22.940  41.980  46.670  0.00  0.00           C  
ATOM    647  CD  GLN    39      22.330  43.360  46.900  0.00  0.00           C  
ATOM    648  NE2 GLN    39      21.000  43.400  46.970  0.00  0.00           N  
ATOM    649  OE1 GLN    39      23.040  44.370  47.030  0.00  0.00           O  
ATOM    650  HN  GLN    39      25.430  40.710  45.910  0.00  0.00           H  
ATOM    651  HA  GLN    39      25.300  43.200  47.310  0.00  0.00           H  
ATOM    652  HB1 GLN    39      23.580  41.900  48.730  0.00  0.00           H  
ATOM    653  HB2 GLN    39      24.030  40.470  47.760  0.00  0.00           H  
ATOM    654  HG1 GLN    39      22.140  41.210  46.650  0.00  0.00           H  
ATOM    655  HG2 GLN    39      23.400  41.990  45.660  0.00  0.00           H  
ATOM    656 HE21 GLN    39      20.590  44.250  47.280  0.00  0.00           H  
ATOM    657 HE22 GLN    39      20.470  42.600  46.710  0.00  0.00           H  
ATOM    658  N   ASP    40      26.110  42.740  49.690  0.00  0.00           N  
ATOM    659  CA  ASP    40      26.950  42.680  50.890  0.00  0.00           C  
ATOM    660  C   ASP    40      27.040  41.270  51.450  0.00  0.00           C  
ATOM    661  O   ASP    40      28.110  40.830  51.880  0.00  0.00           O  
ATOM    662  CB  ASP    40      26.400  43.610  51.960  0.00  0.00           C  
ATOM    663  CG  ASP    40      26.680  45.080  51.670  0.00  0.00           C  
ATOM    664  OD1 ASP    40      27.410  45.390  50.720  0.00  0.00           O  
ATOM    665  OD2 ASP    40      26.140  45.920  52.410  0.00  0.00           O1-
ATOM    666  HN  ASP    40      25.420  43.450  49.680  0.00  0.00           H  
ATOM    667  HA  ASP    40      27.960  42.950  50.620  0.00  0.00           H  
ATOM    668  HB1 ASP    40      26.890  43.420  52.940  0.00  0.00           H  
ATOM    669  HB2 ASP    40      25.310  43.470  52.080  0.00  0.00           H  
ATOM    670  N   GLU    41      25.930  40.540  51.440  0.00  0.00           N  
ATOM    671  CA  GLU    41      25.880  39.200  52.010  0.00  0.00           C  
ATOM    672  C   GLU    41      26.820  38.230  51.310  0.00  0.00           C  
ATOM    673  O   GLU    41      27.210  37.230  51.900  0.00  0.00           O  
ATOM    674  CB  GLU    41      24.450  38.640  51.930  0.00  0.00           C  
ATOM    675  CG  GLU    41      23.420  39.400  52.790  0.00  0.00           C  
ATOM    676  CD  GLU    41      23.070  40.770  52.240  0.00  0.00           C  
ATOM    677  OE1 GLU    41      23.190  40.980  51.010  0.00  0.00           O  
ATOM    678  OE2 GLU    41      22.670  41.650  53.040  0.00  0.00           O1-
ATOM    679  HN  GLU    41      25.050  40.890  51.090  0.00  0.00           H  
ATOM    680  HA  GLU    41      26.190  39.250  53.040  0.00  0.00           H  
ATOM    681  HB1 GLU    41      24.460  37.590  52.290  0.00  0.00           H  
ATOM    682  HB2 GLU    41      24.120  38.620  50.870  0.00  0.00           H  
ATOM    683  HG1 GLU    41      23.830  39.540  53.810  0.00  0.00           H  
ATOM    684  HG2 GLU    41      22.480  38.830  52.870  0.00  0.00           H  
ATOM    685  N   ASP    42      27.160  38.490  50.060  0.00  0.00           N  
ATOM    686  CA  ASP    42      28.000  37.590  49.270  0.00  0.00           C  
ATOM    687  C   ASP    42      29.420  38.100  49.120  0.00  0.00           C  
ATOM    688  O   ASP    42      30.200  37.530  48.350  0.00  0.00           O  
ATOM    689  CB  ASP    42      27.380  37.370  47.890  0.00  0.00           C  
ATOM    690  CG  ASP    42      26.080  36.610  47.960  0.00  0.00           C  
ATOM    691  OD1 ASP    42      26.020  35.610  48.710  0.00  0.00           O  
ATOM    692  OD2 ASP    42      25.130  37.010  47.260  0.00  0.00           O1-
ATOM    693  HN  ASP    42      26.870  39.330  49.590  0.00  0.00           H  
ATOM    694  HA  ASP    42      28.090  36.630  49.770  0.00  0.00           H  
ATOM    695  HB1 ASP    42      28.050  36.780  47.230  0.00  0.00           H  
ATOM    696  HB2 ASP    42      27.190  38.350  47.400  0.00  0.00           H  
ATOM    697  N   LEU    43      29.760  39.180  49.800  0.00  0.00           N  
ATOM    698  CA  LEU    43      31.140  39.670  49.830  0.00  0.00           C  
ATOM    699  C   LEU    43      31.920  38.870  50.860  0.00  0.00           C  
ATOM    700  O   LEU    43      31.480  38.720  52.000  0.00  0.00           O  
ATOM    701  CB  LEU    43      31.180  41.160  50.160  0.00  0.00           C  
ATOM    702  CG  LEU    43      30.500  42.090  49.150  0.00  0.00           C  
ATOM    703  CD1 LEU    43      30.660  43.590  49.490  0.00  0.00           C  
ATOM    704  CD2 LEU    43      30.970  41.770  47.730  0.00  0.00           C  
ATOM    705  HN  LEU    43      29.110  39.650  50.400  0.00  0.00           H  
ATOM    706  HA  LEU    43      31.610  39.480  48.870  0.00  0.00           H  
ATOM    707  HB1 LEU    43      32.250  41.480  50.240  0.00  0.00           H  
ATOM    708  HB2 LEU    43      30.710  41.330  51.160  0.00  0.00           H  
ATOM    709  HG  LEU    43      29.400  41.870  49.180  0.00  0.00           H  
ATOM    710 HD11 LEU    43      31.740  43.850  49.510  0.00  0.00           H  
ATOM    711 HD12 LEU    43      30.210  43.810  50.480  0.00  0.00           H  
ATOM    712 HD13 LEU    43      30.160  44.210  48.720  0.00  0.00           H  
ATOM    713 HD21 LEU    43      30.670  40.740  47.430  0.00  0.00           H  
ATOM    714 HD22 LEU    43      32.070  41.860  47.650  0.00  0.00           H  
ATOM    715 HD23 LEU    43      30.510  42.470  47.010  0.00  0.00           H  
ATOM    716  N   GLN    44      33.080  38.370  50.470  0.00  0.00           N  
ATOM    717  CA  GLN    44      33.860  37.540  51.390  0.00  0.00           C  
ATOM    718  C   GLN    44      35.320  37.600  50.950  0.00  0.00           C  
ATOM    719  O   GLN    44      35.610  37.590  49.750  0.00  0.00           O  
ATOM    720  CB  GLN    44      33.330  36.100  51.390  0.00  0.00           C  
ATOM    721  CG  GLN    44      34.180  35.090  52.140  0.00  0.00           C  
ATOM    722  CD  GLN    44      33.660  33.700  51.930  0.00  0.00           C  
ATOM    723  NE2 GLN    44      34.420  32.710  52.370  0.00  0.00           N  
ATOM    724  OE1 GLN    44      32.570  33.520  51.360  0.00  0.00           O  
ATOM    725  HN  GLN    44      33.440  38.490  49.550  0.00  0.00           H  
ATOM    726  HA  GLN    44      33.810  37.960  52.380  0.00  0.00           H  
ATOM    727  HB1 GLN    44      33.240  35.790  50.310  0.00  0.00           H  
ATOM    728  HB2 GLN    44      32.300  36.120  51.800  0.00  0.00           H  
ATOM    729  HG1 GLN    44      34.180  35.330  53.220  0.00  0.00           H  
ATOM    730  HG2 GLN    44      35.230  35.110  51.780  0.00  0.00           H  
ATOM    731 HE21 GLN    44      34.090  31.780  52.230  0.00  0.00           H  
ATOM    732 HE22 GLN    44      35.280  32.910  52.820  0.00  0.00           H  
ATOM    733  N   TRP    45      36.220  37.700  51.920  0.00  0.00           N  
ATOM    734  CA  TRP    45      37.650  37.610  51.630  0.00  0.00           C  
ATOM    735  C   TRP    45      38.040  36.150  51.560  0.00  0.00           C  
ATOM    736  O   TRP    45      37.820  35.390  52.510  0.00  0.00           O  
ATOM    737  CB  TRP    45      38.460  38.320  52.710  0.00  0.00           C  
ATOM    738  CG  TRP    45      38.420  39.820  52.650  0.00  0.00           C  
ATOM    739  CD1 TRP    45      37.870  40.660  53.570  0.00  0.00           C  
ATOM    740  CD2 TRP    45      39.000  40.660  51.640  0.00  0.00           C  
ATOM    741  CE2 TRP    45      38.740  42.000  52.010  0.00  0.00           C  
ATOM    742  CE3 TRP    45      39.710  40.420  50.470  0.00  0.00           C  
ATOM    743  NE1 TRP    45      38.050  41.970  53.190  0.00  0.00           N  
ATOM    744  CZ2 TRP    45      39.170  43.090  51.240  0.00  0.00           C  
ATOM    745  CZ3 TRP    45      40.120  41.510  49.700  0.00  0.00           C  
ATOM    746  CH2 TRP    45      39.860  42.820  50.090  0.00  0.00           C  
ATOM    747  HN  TRP    45      35.950  37.730  52.870  0.00  0.00           H  
ATOM    748  HA  TRP    45      37.850  38.070  50.680  0.00  0.00           H  
ATOM    749  HB1 TRP    45      39.530  38.030  52.630  0.00  0.00           H  
ATOM    750  HB2 TRP    45      38.090  37.980  53.700  0.00  0.00           H  
ATOM    751  HD1 TRP    45      37.240  40.340  54.400  0.00  0.00           H  
ATOM    752  HE1 TRP    45      37.610  42.770  53.540  0.00  0.00           H  
ATOM    753  HE3 TRP    45      39.960  39.410  50.180  0.00  0.00           H  
ATOM    754  HZ2 TRP    45      38.940  44.090  51.540  0.00  0.00           H  
ATOM    755  HZ3 TRP    45      40.690  41.330  48.790  0.00  0.00           H  
ATOM    756  HH2 TRP    45      40.210  43.630  49.460  0.00  0.00           H  
ATOM    757  N   VAL    46      38.640  35.760  50.440  0.00  0.00           N  
ATOM    758  CA  VAL    46      39.040  34.390  50.170  0.00  0.00           C  
ATOM    759  C   VAL    46      40.520  34.390  49.800  0.00  0.00           C  
ATOM    760  O   VAL    46      40.950  35.200  48.970  0.00  0.00           O  
ATOM    761  CB  VAL    46      38.210  33.760  49.040  0.00  0.00           C  
ATOM    762  CG1 VAL    46      38.650  32.320  48.790  0.00  0.00           C  
ATOM    763  CG2 VAL    46      36.710  33.840  49.370  0.00  0.00           C  
ATOM    764  HN  VAL    46      38.740  36.420  49.680  0.00  0.00           H  
ATOM    765  HA  VAL    46      38.930  33.790  51.060  0.00  0.00           H  
ATOM    766  HB  VAL    46      38.380  34.350  48.100  0.00  0.00           H  
ATOM    767 HG11 VAL    46      38.640  31.730  49.730  0.00  0.00           H  
ATOM    768 HG12 VAL    46      39.660  32.270  48.340  0.00  0.00           H  
ATOM    769 HG13 VAL    46      37.960  31.830  48.070  0.00  0.00           H  
ATOM    770 HG21 VAL    46      36.370  34.890  49.440  0.00  0.00           H  
ATOM    771 HG22 VAL    46      36.500  33.330  50.330  0.00  0.00           H  
ATOM    772 HG23 VAL    46      36.120  33.350  48.570  0.00  0.00           H  
ATOM    773  N   PHE    47      41.290  33.490  50.400  0.00  0.00           N  
ATOM    774  CA  PHE    47      42.690  33.380  49.990  0.00  0.00           C  
ATOM    775  C   PHE    47      42.790  32.940  48.530  0.00  0.00           C  
ATOM    776  O   PHE    47      41.970  32.170  48.030  0.00  0.00           O  
ATOM    777  CB  PHE    47      43.440  32.390  50.880  0.00  0.00           C  
ATOM    778  CG  PHE    47      43.810  32.950  52.220  0.00  0.00           C  
ATOM    779  CD1 PHE    47      44.430  34.190  52.320  0.00  0.00           C  
ATOM    780  CD2 PHE    47      43.550  32.230  53.380  0.00  0.00           C  
ATOM    781  CE1 PHE    47      44.780  34.710  53.540  0.00  0.00           C  
ATOM    782  CE2 PHE    47      43.900  32.740  54.610  0.00  0.00           C  
ATOM    783  CZ  PHE    47      44.510  33.990  54.690  0.00  0.00           C  
ATOM    784  HN  PHE    47      40.950  32.830  51.050  0.00  0.00           H  
ATOM    785  HA  PHE    47      43.140  34.360  50.030  0.00  0.00           H  
ATOM    786  HB1 PHE    47      44.410  32.090  50.410  0.00  0.00           H  
ATOM    787  HB2 PHE    47      42.840  31.460  51.010  0.00  0.00           H  
ATOM    788  HD1 PHE    47      44.670  34.740  51.430  0.00  0.00           H  
ATOM    789  HD2 PHE    47      43.070  31.270  53.310  0.00  0.00           H  
ATOM    790  HE1 PHE    47      45.260  35.670  53.610  0.00  0.00           H  
ATOM    791  HE2 PHE    47      43.690  32.190  55.510  0.00  0.00           H  
ATOM    792  HZ  PHE    47      44.790  34.390  55.650  0.00  0.00           H  
ATOM    793  N   VAL    48      43.810  33.440  47.850  0.00  0.00           N  
ATOM    794  CA  VAL    48      44.190  33.030  46.510  0.00  0.00           C  
ATOM    795  C   VAL    48      45.630  32.550  46.570  0.00  0.00           C  
ATOM    796  O   VAL    48      46.560  33.320  46.890  0.00  0.00           O  
ATOM    797  CB  VAL    48      44.040  34.150  45.480  0.00  0.00           C  
ATOM    798  CG1 VAL    48      44.190  33.580  44.060  0.00  0.00           C  
ATOM    799  CG2 VAL    48      42.700  34.840  45.650  0.00  0.00           C  
ATOM    800  HN  VAL    48      44.430  34.100  48.290  0.00  0.00           H  
ATOM    801  HA  VAL    48      43.570  32.200  46.200  0.00  0.00           H  
ATOM    802  HB  VAL    48      44.820  34.920  45.660  0.00  0.00           H  
ATOM    803 HG11 VAL    48      43.440  32.780  43.870  0.00  0.00           H  
ATOM    804 HG12 VAL    48      45.210  33.150  43.900  0.00  0.00           H  
ATOM    805 HG13 VAL    48      44.040  34.380  43.300  0.00  0.00           H  
ATOM    806 HG21 VAL    48      42.630  35.380  46.610  0.00  0.00           H  
ATOM    807 HG22 VAL    48      41.880  34.100  45.600  0.00  0.00           H  
ATOM    808 HG23 VAL    48      42.540  35.580  44.830  0.00  0.00           H  
ATOM    809  N   ASN    49      45.830  31.290  46.260  0.00  0.00           N  
ATOM    810  CA  ASN    49      47.170  30.720  46.190  0.00  0.00           C  
ATOM    811  C   ASN    49      47.420  30.340  44.740  0.00  0.00           C  
ATOM    812  O   ASN    49      46.780  29.420  44.220  0.00  0.00           O  
ATOM    813  CB  ASN    49      47.290  29.520  47.120  0.00  0.00           C  
ATOM    814  CG  ASN    49      47.560  29.960  48.550  0.00  0.00           C  
ATOM    815  ND2 ASN    49      48.830  30.020  48.920  0.00  0.00           N  
ATOM    816  OD1 ASN    49      46.640  30.260  49.310  0.00  0.00           O  
ATOM    817  HN  ASN    49      45.070  30.700  46.000  0.00  0.00           H  
ATOM    818  HA  ASN    49      47.920  31.450  46.430  0.00  0.00           H  
ATOM    819  HB1 ASN    49      48.110  28.850  46.790  0.00  0.00           H  
ATOM    820  HB2 ASN    49      46.350  28.940  47.110  0.00  0.00           H  
ATOM    821 HD21 ASN    49      49.000  30.380  49.830  0.00  0.00           H  
ATOM    822 HD22 ASN    49      49.530  30.060  48.210  0.00  0.00           H  
ATOM    823  N   ALA    50      48.320  31.050  44.080  0.00  0.00           N  
ATOM    824  CA  ALA    50      48.520  30.780  42.660  0.00  0.00           C  
ATOM    825  C   ALA    50      49.920  31.190  42.240  0.00  0.00           C  
ATOM    826  O   ALA    50      50.450  32.200  42.740  0.00  0.00           O  
ATOM    827  CB  ALA    50      47.490  31.500  41.780  0.00  0.00           C  
ATOM    828  HN  ALA    50      48.870  31.780  44.490  0.00  0.00           H  
ATOM    829  HA  ALA    50      48.450  29.710  42.490  0.00  0.00           H  
ATOM    830  HB1 ALA    50      47.540  32.600  41.930  0.00  0.00           H  
ATOM    831  HB2 ALA    50      46.460  31.170  42.050  0.00  0.00           H  
ATOM    832  HB3 ALA    50      47.640  31.280  40.700  0.00  0.00           H  
ATOM    833  N   GLY    51      50.510  30.410  41.350  0.00  0.00           N  
ATOM    834  CA  GLY    51      51.830  30.700  40.800  0.00  0.00           C  
ATOM    835  C   GLY    51      52.930  30.880  41.820  0.00  0.00           C  
ATOM    836  O   GLY    51      53.910  31.580  41.530  0.00  0.00           O  
ATOM    837  HN  GLY    51      50.060  29.570  41.040  0.00  0.00           H  
ATOM    838  HA1 GLY    51      51.750  31.630  40.250  0.00  0.00           H  
ATOM    839  HA2 GLY    51      52.110  29.860  40.180  0.00  0.00           H  
ATOM    840  N   GLY    52      52.790  30.280  43.010  0.00  0.00           N  
ATOM    841  CA  GLY    52      53.790  30.460  44.050  0.00  0.00           C  
ATOM    842  C   GLY    52      53.540  31.610  45.010  0.00  0.00           C  
ATOM    843  O   GLY    52      54.250  31.710  46.020  0.00  0.00           O  
ATOM    844  HN  GLY    52      52.000  29.690  43.230  0.00  0.00           H  
ATOM    845  HA1 GLY    52      54.770  30.610  43.620  0.00  0.00           H  
ATOM    846  HA2 GLY    52      53.750  29.560  44.650  0.00  0.00           H  
ATOM    847  N   TRP    53      52.580  32.500  44.740  0.00  0.00           N  
ATOM    848  CA  TRP    53      52.280  33.600  45.660  0.00  0.00           C  
ATOM    849  C   TRP    53      50.980  33.350  46.410  0.00  0.00           C  
ATOM    850  O   TRP    53      50.180  32.450  46.060  0.00  0.00           O  
ATOM    851  CB  TRP    53      52.180  34.970  44.940  0.00  0.00           C  
ATOM    852  CG  TRP    53      51.340  35.010  43.720  0.00  0.00           C  
ATOM    853  CD1 TRP    53      51.780  34.970  42.410  0.00  0.00           C  
ATOM    854  CD2 TRP    53      49.910  35.130  43.650  0.00  0.00           C  
ATOM    855  CE2 TRP    53      49.550  35.130  42.280  0.00  0.00           C  
ATOM    856  CE3 TRP    53      48.890  35.200  44.620  0.00  0.00           C  
ATOM    857  NE1 TRP    53      50.710  35.040  41.550  0.00  0.00           N  
ATOM    858  CZ2 TRP    53      48.220  35.220  41.860  0.00  0.00           C  
ATOM    859  CZ3 TRP    53      47.570  35.300  44.190  0.00  0.00           C  
ATOM    860  CH2 TRP    53      47.240  35.300  42.820  0.00  0.00           C  
ATOM    861  HN  TRP    53      51.970  32.390  43.950  0.00  0.00           H  
ATOM    862  HA  TRP    53      53.050  33.680  46.410  0.00  0.00           H  
ATOM    863  HB1 TRP    53      53.210  35.220  44.640  0.00  0.00           H  
ATOM    864  HB2 TRP    53      51.870  35.780  45.630  0.00  0.00           H  
ATOM    865  HD1 TRP    53      52.810  34.850  42.120  0.00  0.00           H  
ATOM    866  HE1 TRP    53      50.740  34.770  40.610  0.00  0.00           H  
ATOM    867  HE3 TRP    53      49.100  35.200  45.670  0.00  0.00           H  
ATOM    868  HZ2 TRP    53      47.960  35.220  40.810  0.00  0.00           H  
ATOM    869  HZ3 TRP    53      46.780  35.370  44.920  0.00  0.00           H  
ATOM    870  HH2 TRP    53      46.210  35.370  42.520  0.00  0.00           H  
ATOM    871  N   MET    54      50.750  34.180  47.440  0.00  0.00           N  
ATOM    872  CA  MET    54      49.580  34.050  48.310  0.00  0.00           C  
ATOM    873  C   MET    54      49.000  35.430  48.620  0.00  0.00           C  
ATOM    874  O   MET    54      49.640  36.240  49.280  0.00  0.00           O  
ATOM    875  CB  MET    54      49.920  33.330  49.630  0.00  0.00           C  
ATOM    876  CG  MET    54      48.670  33.100  50.500  0.00  0.00           C  
ATOM    877  SD  MET    54      48.890  31.920  51.840  0.00  0.00           S  
ATOM    878  CE  MET    54      47.220  31.810  52.490  0.00  0.00           C  
ATOM    879  HN  MET    54      51.420  34.880  47.670  0.00  0.00           H  
ATOM    880  HA  MET    54      48.810  33.490  47.800  0.00  0.00           H  
ATOM    881  HB1 MET    54      50.680  33.910  50.200  0.00  0.00           H  
ATOM    882  HB2 MET    54      50.370  32.350  49.360  0.00  0.00           H  
ATOM    883  HG1 MET    54      47.850  32.740  49.840  0.00  0.00           H  
ATOM    884  HG2 MET    54      48.330  34.070  50.920  0.00  0.00           H  
ATOM    885  HE1 MET    54      46.500  31.470  51.710  0.00  0.00           H  
ATOM    886  HE2 MET    54      46.880  32.800  52.860  0.00  0.00           H  
ATOM    887  HE3 MET    54      47.170  31.100  53.350  0.00  0.00           H  
ATOM    888  N   GLY    55      47.780  35.670  48.160  0.00  0.00           N  
ATOM    889  CA  GLY    55      47.070  36.870  48.510  0.00  0.00           C  
ATOM    890  C   GLY    55      45.630  36.540  48.850  0.00  0.00           C  
ATOM    891  O   GLY    55      45.330  35.400  49.220  0.00  0.00           O  
ATOM    892  HN  GLY    55      47.290  34.950  47.640  0.00  0.00           H  
ATOM    893  HA1 GLY    55      47.070  37.520  47.650  0.00  0.00           H  
ATOM    894  HA2 GLY    55      47.490  37.340  49.400  0.00  0.00           H  
ATOM    895  N   SER    56      44.740  37.520  48.750  0.00  0.00           N  
ATOM    896  CA  SER    56      43.340  37.280  49.000  0.00  0.00           C  
ATOM    897  C   SER    56      42.520  38.270  48.170  0.00  0.00           C  
ATOM    898  O   SER    56      42.990  39.340  47.790  0.00  0.00           O  
ATOM    899  CB  SER    56      42.970  37.400  50.480  0.00  0.00           C  
ATOM    900  OG  SER    56      42.950  38.740  50.880  0.00  0.00           O  
ATOM    901  HN  SER    56      45.030  38.450  48.490  0.00  0.00           H  
ATOM    902  HA  SER    56      43.090  36.300  48.640  0.00  0.00           H  
ATOM    903  HB1 SER    56      43.700  36.830  51.100  0.00  0.00           H  
ATOM    904  HB2 SER    56      41.970  36.960  50.660  0.00  0.00           H  
ATOM    905  HG1 SER    56      43.710  39.180  50.480  0.00  0.00           H  
ATOM    906  N   MET    57      41.290  37.870  47.920  0.00  0.00           N  
ATOM    907  CA  MET    57      40.420  38.600  47.030  0.00  0.00           C  
ATOM    908  C   MET    57      39.040  38.730  47.650  0.00  0.00           C  
ATOM    909  O   MET    57      38.630  37.920  48.490  0.00  0.00           O  
ATOM    910  CB  MET    57      40.280  37.890  45.710  0.00  0.00           C  
ATOM    911  CG  MET    57      39.610  36.560  45.930  0.00  0.00           C  
ATOM    912  SD  MET    57      38.680  35.980  44.540  0.00  0.00           S  
ATOM    913  CE  MET    57      37.890  34.530  45.260  0.00  0.00           C  
ATOM    914  HN  MET    57      40.940  36.990  48.270  0.00  0.00           H  
ATOM    915  HA  MET    57      40.820  39.590  46.900  0.00  0.00           H  
ATOM    916  HB1 MET    57      41.280  37.740  45.240  0.00  0.00           H  
ATOM    917  HB2 MET    57      39.690  38.530  45.010  0.00  0.00           H  
ATOM    918  HG1 MET    57      38.890  36.490  46.750  0.00  0.00           H  
ATOM    919  HG2 MET    57      40.380  35.800  46.200  0.00  0.00           H  
ATOM    920  HE1 MET    57      37.230  34.810  46.110  0.00  0.00           H  
ATOM    921  HE2 MET    57      38.650  33.810  45.630  0.00  0.00           H  
ATOM    922  HE3 MET    57      37.270  34.010  44.500  0.00  0.00           H  
ATOM    923  N   CYS    58      38.340  39.770  47.210  0.00  0.00           N  
ATOM    924  CA  CYS    58      36.920  39.940  47.470  0.00  0.00           C  
ATOM    925  C   CYS    58      36.270  40.160  46.120  0.00  0.00           C  
ATOM    926  O   CYS    58      36.420  41.240  45.520  0.00  0.00           O  
ATOM    927  CB  CYS    58      36.640  41.090  48.420  0.00  0.00           C  
ATOM    928  SG  CYS    58      34.880  41.360  48.670  0.00  0.00           S  
ATOM    929  HN  CYS    58      38.800  40.440  46.620  0.00  0.00           H  
ATOM    930  HA  CYS    58      36.510  39.030  47.890  0.00  0.00           H  
ATOM    931  HB1 CYS    58      37.120  42.020  48.040  0.00  0.00           H  
ATOM    932  HB2 CYS    58      37.130  40.860  49.390  0.00  0.00           H  
ATOM    933  HG1 CYS    58      34.630  41.790  47.440  0.00  0.00           H  
ATOM    934  N   LEU    59      35.610  39.130  45.610  0.00  0.00           N  
ATOM    935  CA  LEU    59      35.000  39.210  44.290  0.00  0.00           C  
ATOM    936  C   LEU    59      33.800  40.130  44.340  0.00  0.00           C  
ATOM    937  O   LEU    59      32.920  39.970  45.200  0.00  0.00           O  
ATOM    938  CB  LEU    59      34.580  37.820  43.810  0.00  0.00           C  
ATOM    939  CG  LEU    59      34.160  37.900  42.350  0.00  0.00           C  
ATOM    940  CD1 LEU    59      35.400  37.980  41.440  0.00  0.00           C  
ATOM    941  CD2 LEU    59      33.300  36.730  41.990  0.00  0.00           C  
ATOM    942  HN  LEU    59      35.490  38.280  46.120  0.00  0.00           H  
ATOM    943  HA  LEU    59      35.730  39.630  43.610  0.00  0.00           H  
ATOM    944  HB1 LEU    59      33.740  37.450  44.440  0.00  0.00           H  
ATOM    945  HB2 LEU    59      35.420  37.100  43.920  0.00  0.00           H  
ATOM    946  HG  LEU    59      33.530  38.800  42.150  0.00  0.00           H  
ATOM    947 HD11 LEU    59      36.120  37.180  41.710  0.00  0.00           H  
ATOM    948 HD12 LEU    59      35.880  38.960  41.530  0.00  0.00           H  
ATOM    949 HD13 LEU    59      35.110  37.850  40.380  0.00  0.00           H  
ATOM    950 HD21 LEU    59      32.440  36.650  42.680  0.00  0.00           H  
ATOM    951 HD22 LEU    59      33.880  35.790  42.050  0.00  0.00           H  
ATOM    952 HD23 LEU    59      32.890  36.830  40.970  0.00  0.00           H  
ATOM    953  N   LEU    60      33.750  41.100  43.410  0.00  0.00           N  
ATOM    954  CA  LEU    60      32.610  41.990  43.240  0.00  0.00           C  
ATOM    955  C   LEU    60      31.770  41.650  42.030  0.00  0.00           C  
ATOM    956  O   LEU    60      30.550  41.840  42.040  0.00  0.00           O  
ATOM    957  CB  LEU    60      33.130  43.430  43.080  0.00  0.00           C  
ATOM    958  CG  LEU    60      34.050  43.890  44.200  0.00  0.00           C  
ATOM    959  CD1 LEU    60      34.500  45.350  44.010  0.00  0.00           C  
ATOM    960  CD2 LEU    60      33.350  43.710  45.550  0.00  0.00           C  
ATOM    961  HN  LEU    60      34.510  41.240  42.780  0.00  0.00           H  
ATOM    962  HA  LEU    60      31.950  41.930  44.100  0.00  0.00           H  
ATOM    963  HB1 LEU    60      32.260  44.130  43.040  0.00  0.00           H  
ATOM    964  HB2 LEU    60      33.690  43.530  42.130  0.00  0.00           H  
ATOM    965  HG  LEU    60      34.970  43.260  44.210  0.00  0.00           H  
ATOM    966 HD11 LEU    60      33.620  46.030  43.970  0.00  0.00           H  
ATOM    967 HD12 LEU    60      35.080  45.460  43.070  0.00  0.00           H  
ATOM    968 HD13 LEU    60      35.150  45.660  44.850  0.00  0.00           H  
ATOM    969 HD21 LEU    60      33.150  42.640  45.770  0.00  0.00           H  
ATOM    970 HD22 LEU    60      32.390  44.270  45.580  0.00  0.00           H  
ATOM    971 HD23 LEU    60      34.000  44.090  46.370  0.00  0.00           H  
ATOM    972  N   HSD    61      32.400  41.170  40.970  0.00  0.00           N  
ATOM    973  CA  HSD    61      31.680  40.940  39.730  0.00  0.00           C  
ATOM    974  C   HSD    61      32.430  39.880  38.950  0.00  0.00           C  
ATOM    975  O   HSD    61      33.670  39.850  38.970  0.00  0.00           O  
ATOM    976  CB  HSD    61      31.560  42.210  38.890  0.00  0.00           C  
ATOM    977  CG  HSD    61      31.170  41.960  37.460  0.00  0.00           C  
ATOM    978  CD2 HSD    61      31.910  41.740  36.360  0.00  0.00           C  
ATOM    979  ND1 HSD    61      29.850  41.890  37.060  0.00  0.00           N  
ATOM    980  CE1 HSD    61      29.810  41.650  35.760  0.00  0.00           C  
ATOM    981  NE2 HSD    61      31.040  41.560  35.310  0.00  0.00           N  
ATOM    982  HN  HSD    61      33.390  41.030  40.960  0.00  0.00           H  
ATOM    983  HA  HSD    61      30.700  40.540  39.930  0.00  0.00           H  
ATOM    984  HB1 HSD    61      32.560  42.700  38.850  0.00  0.00           H  
ATOM    985  HB2 HSD    61      30.870  42.920  39.380  0.00  0.00           H  
ATOM    986  HD1 HSD    61      29.040  41.950  37.670  0.00  0.00           H  
ATOM    987  HD2 HSD    61      32.990  41.740  36.210  0.00  0.00           H  
ATOM    988  HE1 HSD    61      28.880  41.500  35.200  0.00  0.00           H  
ATOM    989  N   ALA    62      31.690  39.020  38.250  0.00  0.00           N  
ATOM    990  CA  ALA    62      32.350  38.010  37.430  0.00  0.00           C  
ATOM    991  C   ALA    62      31.340  37.420  36.470  0.00  0.00           C  
ATOM    992  O   ALA    62      30.210  37.120  36.850  0.00  0.00           O  
ATOM    993  CB  ALA    62      32.980  36.910  38.300  0.00  0.00           C  
ATOM    994  HN  ALA    62      30.700  39.070  38.200  0.00  0.00           H  
ATOM    995  HA  ALA    62      33.120  38.490  36.840  0.00  0.00           H  
ATOM    996  HB1 ALA    62      32.220  36.320  38.840  0.00  0.00           H  
ATOM    997  HB2 ALA    62      33.670  37.350  39.040  0.00  0.00           H  
ATOM    998  HB3 ALA    62      33.580  36.220  37.680  0.00  0.00           H  
ATOM    999  N   SER    63      31.750  37.300  35.210  0.00  0.00           N  
ATOM   1000  CA  SER    63      30.980  36.680  34.150  0.00  0.00           C  
ATOM   1001  C   SER    63      31.940  35.820  33.340  0.00  0.00           C  
ATOM   1002  O   SER    63      33.090  35.600  33.730  0.00  0.00           O  
ATOM   1003  CB  SER    63      30.330  37.730  33.240  0.00  0.00           C  
ATOM   1004  OG  SER    63      31.320  38.320  32.420  0.00  0.00           O  
ATOM   1005  HN  SER    63      32.670  37.640  34.960  0.00  0.00           H  
ATOM   1006  HA  SER    63      30.220  36.060  34.580  0.00  0.00           H  
ATOM   1007  HB1 SER    63      29.860  38.510  33.880  0.00  0.00           H  
ATOM   1008  HB2 SER    63      29.520  37.270  32.640  0.00  0.00           H  
ATOM   1009  HG1 SER    63      31.490  39.190  32.830  0.00  0.00           H  
ATOM   1010  N   LEU    64      31.460  35.360  32.190  0.00  0.00           N  
ATOM   1011  CA  LEU    64      32.310  34.640  31.250  0.00  0.00           C  
ATOM   1012  C   LEU    64      33.450  35.510  30.730  0.00  0.00           C  
ATOM   1013  O   LEU    64      34.520  34.980  30.410  0.00  0.00           O  
ATOM   1014  CB  LEU    64      31.460  34.130  30.080  0.00  0.00           C  
ATOM   1015  CG  LEU    64      31.960  32.940  29.290  0.00  0.00           C  
ATOM   1016  CD1 LEU    64      31.730  31.660  30.060  0.00  0.00           C  
ATOM   1017  CD2 LEU    64      31.290  32.870  27.900  0.00  0.00           C  
ATOM   1018  HN  LEU    64      30.550  35.600  31.880  0.00  0.00           H  
ATOM   1019  HA  LEU    64      32.750  33.800  31.770  0.00  0.00           H  
ATOM   1020  HB1 LEU    64      31.250  34.980  29.390  0.00  0.00           H  
ATOM   1021  HB2 LEU    64      30.460  33.840  30.490  0.00  0.00           H  
ATOM   1022  HG  LEU    64      33.060  33.060  29.120  0.00  0.00           H  
ATOM   1023 HD11 LEU    64      30.650  31.510  30.260  0.00  0.00           H  
ATOM   1024 HD12 LEU    64      32.260  31.680  31.040  0.00  0.00           H  
ATOM   1025 HD13 LEU    64      32.110  30.790  29.490  0.00  0.00           H  
ATOM   1026 HD21 LEU    64      31.530  33.770  27.310  0.00  0.00           H  
ATOM   1027 HD22 LEU    64      30.180  32.790  28.010  0.00  0.00           H  
ATOM   1028 HD23 LEU    64      31.640  31.970  27.350  0.00  0.00           H  
ATOM   1029  N   THR    65      33.250  36.830  30.640  0.00  0.00           N  
ATOM   1030  CA  THR    65      34.160  37.710  29.910  0.00  0.00           C  
ATOM   1031  C   THR    65      34.770  38.840  30.730  0.00  0.00           C  
ATOM   1032  O   THR    65      35.670  39.520  30.210  0.00  0.00           O  
ATOM   1033  CB  THR    65      33.430  38.310  28.700  0.00  0.00           C  
ATOM   1034  CG2 THR    65      33.010  37.220  27.730  0.00  0.00           C  
ATOM   1035  OG1 THR    65      32.270  39.010  29.150  0.00  0.00           O  
ATOM   1036  HN  THR    65      32.400  37.240  30.980  0.00  0.00           H  
ATOM   1037  HA  THR    65      34.960  37.110  29.550  0.00  0.00           H  
ATOM   1038  HB  THR    65      34.130  38.990  28.150  0.00  0.00           H  
ATOM   1039  HG1 THR    65      32.530  39.580  29.890  0.00  0.00           H  
ATOM   1040 HG21 THR    65      32.230  36.560  28.180  0.00  0.00           H  
ATOM   1041 HG22 THR    65      33.880  36.600  27.450  0.00  0.00           H  
ATOM   1042 HG23 THR    65      32.590  37.670  26.810  0.00  0.00           H  
ATOM   1043  N   GLU    66      34.310  39.090  31.950  0.00  0.00           N  
ATOM   1044  CA  GLU    66      34.880  40.140  32.790  0.00  0.00           C  
ATOM   1045  C   GLU    66      34.890  39.680  34.240  0.00  0.00           C  
ATOM   1046  O   GLU    66      34.160  38.770  34.630  0.00  0.00           O  
ATOM   1047  CB  GLU    66      34.090  41.460  32.710  0.00  0.00           C  
ATOM   1048  CG  GLU    66      34.110  42.160  31.370  0.00  0.00           C  
ATOM   1049  CD  GLU    66      33.160  43.360  31.320  0.00  0.00           C  
ATOM   1050  OE1 GLU    66      31.930  43.140  31.210  0.00  0.00           O  
ATOM   1051  OE2 GLU    66      33.630  44.520  31.370  0.00  0.00           O1-
ATOM   1052  HN  GLU    66      33.620  38.510  32.380  0.00  0.00           H  
ATOM   1053  HA  GLU    66      35.900  40.300  32.500  0.00  0.00           H  
ATOM   1054  HB1 GLU    66      34.480  42.180  33.460  0.00  0.00           H  
ATOM   1055  HB2 GLU    66      33.030  41.250  32.990  0.00  0.00           H  
ATOM   1056  HG1 GLU    66      33.780  41.470  30.560  0.00  0.00           H  
ATOM   1057  HG2 GLU    66      35.140  42.500  31.140  0.00  0.00           H  
ATOM   1058  N   TYR    67      35.730  40.340  35.030  0.00  0.00           N  
ATOM   1059  CA  TYR    67      35.550  40.280  36.480  0.00  0.00           C  
ATOM   1060  C   TYR    67      36.090  41.570  37.090  0.00  0.00           C  
ATOM   1061  O   TYR    67      36.880  42.280  36.460  0.00  0.00           O  
ATOM   1062  CB  TYR    67      36.220  39.040  37.090  0.00  0.00           C  
ATOM   1063  CG  TYR    67      37.740  39.080  37.120  0.00  0.00           C  
ATOM   1064  CD1 TYR    67      38.420  39.680  38.170  0.00  0.00           C  
ATOM   1065  CD2 TYR    67      38.480  38.520  36.100  0.00  0.00           C  
ATOM   1066  CE1 TYR    67      39.800  39.720  38.200  0.00  0.00           C  
ATOM   1067  CE2 TYR    67      39.850  38.550  36.120  0.00  0.00           C  
ATOM   1068  CZ  TYR    67      40.510  39.140  37.160  0.00  0.00           C  
ATOM   1069  OH  TYR    67      41.880  39.160  37.160  0.00  0.00           O  
ATOM   1070  HN  TYR    67      36.400  40.990  34.670  0.00  0.00           H  
ATOM   1071  HA  TYR    67      34.490  40.250  36.690  0.00  0.00           H  
ATOM   1072  HB1 TYR    67      35.900  38.130  36.530  0.00  0.00           H  
ATOM   1073  HB2 TYR    67      35.870  38.910  38.140  0.00  0.00           H  
ATOM   1074  HD1 TYR    67      37.870  40.140  38.980  0.00  0.00           H  
ATOM   1075  HD2 TYR    67      37.950  38.050  35.290  0.00  0.00           H  
ATOM   1076  HE1 TYR    67      40.340  40.200  39.000  0.00  0.00           H  
ATOM   1077  HE2 TYR    67      40.420  38.100  35.320  0.00  0.00           H  
ATOM   1078  HH  TYR    67      42.220  39.530  38.010  0.00  0.00           H  
ATOM   1079  N   VAL    68      35.630  41.860  38.310  0.00  0.00           N  
ATOM   1080  CA  VAL    68      36.110  42.960  39.150  0.00  0.00           C  
ATOM   1081  C   VAL    68      36.310  42.420  40.560  0.00  0.00           C  
ATOM   1082  O   VAL    68      35.410  41.780  41.120  0.00  0.00           O  
ATOM   1083  CB  VAL    68      35.110  44.130  39.170  0.00  0.00           C  
ATOM   1084  CG1 VAL    68      35.700  45.280  39.970  0.00  0.00           C  
ATOM   1085  CG2 VAL    68      34.730  44.580  37.750  0.00  0.00           C  
ATOM   1086  HN  VAL    68      34.970  41.230  38.740  0.00  0.00           H  
ATOM   1087  HA  VAL    68      37.060  43.300  38.770  0.00  0.00           H  
ATOM   1088  HB  VAL    68      34.180  43.800  39.680  0.00  0.00           H  
ATOM   1089 HG11 VAL    68      36.670  45.610  39.530  0.00  0.00           H  
ATOM   1090 HG12 VAL    68      35.870  45.010  41.030  0.00  0.00           H  
ATOM   1091 HG13 VAL    68      35.010  46.160  39.950  0.00  0.00           H  
ATOM   1092 HG21 VAL    68      34.320  43.750  37.130  0.00  0.00           H  
ATOM   1093 HG22 VAL    68      35.610  45.020  37.250  0.00  0.00           H  
ATOM   1094 HG23 VAL    68      33.950  45.370  37.800  0.00  0.00           H  
ATOM   1095  N   LEU    69      37.480  42.650  41.140  0.00  0.00           N  
ATOM   1096  CA  LEU    69      37.660  42.160  42.500  0.00  0.00           C  
ATOM   1097  C   LEU    69      38.600  43.090  43.230  0.00  0.00           C  
ATOM   1098  O   LEU    69      39.360  43.850  42.620  0.00  0.00           O  
ATOM   1099  CB  LEU    69      38.170  40.710  42.500  0.00  0.00           C  
ATOM   1100  CG  LEU    69      39.450  40.320  41.740  0.00  0.00           C  
ATOM   1101  CD1 LEU    69      40.680  40.730  42.520  0.00  0.00           C  
ATOM   1102  CD2 LEU    69      39.470  38.810  41.470  0.00  0.00           C  
ATOM   1103  HN  LEU    69      38.230  43.150  40.700  0.00  0.00           H  
ATOM   1104  HA  LEU    69      36.730  42.210  43.040  0.00  0.00           H  
ATOM   1105  HB1 LEU    69      37.360  40.120  42.030  0.00  0.00           H  
ATOM   1106  HB2 LEU    69      38.260  40.340  43.550  0.00  0.00           H  
ATOM   1107  HG  LEU    69      39.450  40.860  40.760  0.00  0.00           H  
ATOM   1108 HD11 LEU    69      40.680  40.250  43.520  0.00  0.00           H  
ATOM   1109 HD12 LEU    69      40.770  41.820  42.650  0.00  0.00           H  
ATOM   1110 HD13 LEU    69      41.590  40.390  41.970  0.00  0.00           H  
ATOM   1111 HD21 LEU    69      38.590  38.500  40.870  0.00  0.00           H  
ATOM   1112 HD22 LEU    69      39.460  38.250  42.430  0.00  0.00           H  
ATOM   1113 HD23 LEU    69      40.390  38.540  40.910  0.00  0.00           H  
ATOM   1114  N   LEU    70      38.520  43.060  44.570  0.00  0.00           N  
ATOM   1115  CA  LEU    70      39.550  43.680  45.400  0.00  0.00           C  
ATOM   1116  C   LEU    70      40.600  42.610  45.690  0.00  0.00           C  
ATOM   1117  O   LEU    70      40.250  41.450  45.900  0.00  0.00           O  
ATOM   1118  CB  LEU    70      38.970  44.240  46.700  0.00  0.00           C  
ATOM   1119  CG  LEU    70      37.660  45.040  46.560  0.00  0.00           C  
ATOM   1120  CD1 LEU    70      37.050  45.350  47.920  0.00  0.00           C  
ATOM   1121  CD2 LEU    70      37.870  46.310  45.730  0.00  0.00           C  
ATOM   1122  HN  LEU    70      37.850  42.490  45.030  0.00  0.00           H  
ATOM   1123  HA  LEU    70      40.030  44.480  44.860  0.00  0.00           H  
ATOM   1124  HB1 LEU    70      39.730  44.870  47.210  0.00  0.00           H  
ATOM   1125  HB2 LEU    70      38.740  43.390  47.380  0.00  0.00           H  
ATOM   1126  HG  LEU    70      36.900  44.410  46.020  0.00  0.00           H  
ATOM   1127 HD11 LEU    70      37.800  45.840  48.570  0.00  0.00           H  
ATOM   1128 HD12 LEU    70      36.710  44.420  48.420  0.00  0.00           H  
ATOM   1129 HD13 LEU    70      36.180  46.040  47.810  0.00  0.00           H  
ATOM   1130 HD21 LEU    70      38.220  46.060  44.710  0.00  0.00           H  
ATOM   1131 HD22 LEU    70      38.640  46.960  46.210  0.00  0.00           H  
ATOM   1132 HD23 LEU    70      36.930  46.890  45.650  0.00  0.00           H  
ATOM   1133  N   PHE    71      41.870  42.990  45.640  0.00  0.00           N  
ATOM   1134  CA  PHE    71      42.940  42.010  45.770  0.00  0.00           C  
ATOM   1135  C   PHE    71      44.110  42.570  46.550  0.00  0.00           C  
ATOM   1136  O   PHE    71      44.490  43.730  46.380  0.00  0.00           O  
ATOM   1137  CB  PHE    71      43.480  41.550  44.420  0.00  0.00           C  
ATOM   1138  CG  PHE    71      44.560  40.520  44.530  0.00  0.00           C  
ATOM   1139  CD1 PHE    71      44.230  39.190  44.820  0.00  0.00           C  
ATOM   1140  CD2 PHE    71      45.890  40.860  44.390  0.00  0.00           C  
ATOM   1141  CE1 PHE    71      45.220  38.230  44.940  0.00  0.00           C  
ATOM   1142  CE2 PHE    71      46.890  39.910  44.500  0.00  0.00           C  
ATOM   1143  CZ  PHE    71      46.560  38.590  44.780  0.00  0.00           C  
ATOM   1144  HN  PHE    71      42.140  43.940  45.420  0.00  0.00           H  
ATOM   1145  HA  PHE    71      42.580  41.160  46.320  0.00  0.00           H  
ATOM   1146  HB1 PHE    71      43.860  42.400  43.810  0.00  0.00           H  
ATOM   1147  HB2 PHE    71      42.680  41.070  43.840  0.00  0.00           H  
ATOM   1148  HD1 PHE    71      43.200  38.920  44.940  0.00  0.00           H  
ATOM   1149  HD2 PHE    71      46.150  41.890  44.180  0.00  0.00           H  
ATOM   1150  HE1 PHE    71      44.960  37.210  45.150  0.00  0.00           H  
ATOM   1151  HE2 PHE    71      47.930  40.200  44.380  0.00  0.00           H  
ATOM   1152  HZ  PHE    71      47.350  37.850  44.860  0.00  0.00           H  
ATOM   1153  N   GLY    72      44.730  41.740  47.360  0.00  0.00           N  
ATOM   1154  CA  GLY    72      45.950  42.180  48.000  0.00  0.00           C  
ATOM   1155  C   GLY    72      46.480  41.150  48.950  0.00  0.00           C  
ATOM   1156  O   GLY    72      46.120  39.980  48.890  0.00  0.00           O  
ATOM   1157  HN  GLY    72      44.410  40.790  47.500  0.00  0.00           H  
ATOM   1158  HA1 GLY    72      45.760  43.080  48.560  0.00  0.00           H  
ATOM   1159  HA2 GLY    72      46.700  42.320  47.230  0.00  0.00           H  
ATOM   1160  N   THR    73      47.380  41.600  49.810  0.00  0.00           N  
ATOM   1161  CA  THR    73      48.080  40.670  50.670  0.00  0.00           C  
ATOM   1162  C   THR    73      48.600  41.410  51.890  0.00  0.00           C  
ATOM   1163  O   THR    73      48.960  42.600  51.820  0.00  0.00           O  
ATOM   1164  CB  THR    73      49.240  40.000  49.920  0.00  0.00           C  
ATOM   1165  CG2 THR    73      50.270  41.040  49.450  0.00  0.00           C  
ATOM   1166  OG1 THR    73      49.870  39.060  50.800  0.00  0.00           O  
ATOM   1167  HN  THR    73      47.620  42.570  49.840  0.00  0.00           H  
ATOM   1168  HA  THR    73      47.390  39.920  51.020  0.00  0.00           H  
ATOM   1169  HB  THR    73      48.830  39.440  49.040  0.00  0.00           H  
ATOM   1170  HG1 THR    73      50.560  38.640  50.280  0.00  0.00           H  
ATOM   1171 HG21 THR    73      50.740  41.560  50.300  0.00  0.00           H  
ATOM   1172 HG22 THR    73      49.810  41.780  48.780  0.00  0.00           H  
ATOM   1173 HG23 THR    73      51.080  40.520  48.900  0.00  0.00           H  
ATOM   1174  N   ALA    74      48.610  40.680  53.010  0.00  0.00           N  
ATOM   1175  CA  ALA    74      49.160  41.160  54.270  0.00  0.00           C  
ATOM   1176  C   ALA    74      50.480  40.480  54.610  0.00  0.00           C  
ATOM   1177  O   ALA    74      50.970  40.630  55.730  0.00  0.00           O  
ATOM   1178  CB  ALA    74      48.130  40.960  55.390  0.00  0.00           C  
ATOM   1179  HN  ALA    74      48.250  39.750  53.010  0.00  0.00           H  
ATOM   1180  HA  ALA    74      49.360  42.220  54.200  0.00  0.00           H  
ATOM   1181  HB1 ALA    74      47.910  39.880  55.530  0.00  0.00           H  
ATOM   1182  HB2 ALA    74      47.180  41.480  55.140  0.00  0.00           H  
ATOM   1183  HB3 ALA    74      48.500  41.370  56.360  0.00  0.00           H  
ATOM   1184  N   VAL    75      51.060  39.720  53.670  0.00  0.00           N  
ATOM   1185  CA  VAL    75      52.400  39.150  53.800  0.00  0.00           C  
ATOM   1186  C   VAL    75      53.210  39.600  52.580  0.00  0.00           C  
ATOM   1187  O   VAL    75      52.660  39.950  51.540  0.00  0.00           O  
ATOM   1188  CB  VAL    75      52.390  37.590  53.880  0.00  0.00           C  
ATOM   1189  CG1 VAL    75      51.630  37.100  55.110  0.00  0.00           C  
ATOM   1190  CG2 VAL    75      51.760  36.990  52.600  0.00  0.00           C  
ATOM   1191  HN  VAL    75      50.620  39.580  52.780  0.00  0.00           H  
ATOM   1192  HA  VAL    75      52.890  39.540  54.680  0.00  0.00           H  
ATOM   1193  HB  VAL    75      53.450  37.240  53.950  0.00  0.00           H  
ATOM   1194 HG11 VAL    75      50.580  37.450  55.090  0.00  0.00           H  
ATOM   1195 HG12 VAL    75      52.100  37.480  56.040  0.00  0.00           H  
ATOM   1196 HG13 VAL    75      51.610  36.000  55.150  0.00  0.00           H  
ATOM   1197 HG21 VAL    75      52.310  37.290  51.690  0.00  0.00           H  
ATOM   1198 HG22 VAL    75      50.700  37.290  52.500  0.00  0.00           H  
ATOM   1199 HG23 VAL    75      51.780  35.880  52.660  0.00  0.00           H  
ATOM   1200  N   ASP    76      54.540  39.560  52.710  0.00  0.00           N  
ATOM   1201  CA  ASP    76      55.400  39.700  51.530  0.00  0.00           C  
ATOM   1202  C   ASP    76      55.310  38.430  50.700  0.00  0.00           C  
ATOM   1203  O   ASP    76      55.460  37.330  51.240  0.00  0.00           O  
ATOM   1204  CB  ASP    76      56.850  39.940  51.930  0.00  0.00           C  
ATOM   1205  CG  ASP    76      57.010  41.130  52.850  0.00  0.00           C  
ATOM   1206  OD1 ASP    76      56.550  42.230  52.480  0.00  0.00           O  
ATOM   1207  OD2 ASP    76      57.540  40.950  53.970  0.00  0.00           O1-
ATOM   1208  HN  ASP    76      55.010  39.330  53.560  0.00  0.00           H  
ATOM   1209  HA  ASP    76      55.040  40.530  50.930  0.00  0.00           H  
ATOM   1210  HB1 ASP    76      57.470  40.130  51.030  0.00  0.00           H  
ATOM   1211  HB2 ASP    76      57.260  39.050  52.460  0.00  0.00           H  
ATOM   1212  N   THR    77      55.110  38.570  49.390  0.00  0.00           N  
ATOM   1213  CA  THR    77      54.910  37.400  48.550  0.00  0.00           C  
ATOM   1214  C   THR    77      55.200  37.750  47.100  0.00  0.00           C  
ATOM   1215  O   THR    77      55.270  38.920  46.720  0.00  0.00           O  
ATOM   1216  CB  THR    77      53.470  36.870  48.700  0.00  0.00           C  
ATOM   1217  CG2 THR    77      52.480  37.770  47.960  0.00  0.00           C  
ATOM   1218  OG1 THR    77      53.380  35.540  48.180  0.00  0.00           O  
ATOM   1219  HN  THR    77      55.010  39.480  48.960  0.00  0.00           H  
ATOM   1220  HA  THR    77      55.620  36.640  48.850  0.00  0.00           H  
ATOM   1221  HB  THR    77      53.200  36.840  49.780  0.00  0.00           H  
ATOM   1222  HG1 THR    77      54.100  35.040  48.570  0.00  0.00           H  
ATOM   1223 HG21 THR    77      52.610  37.690  46.860  0.00  0.00           H  
ATOM   1224 HG22 THR    77      52.610  38.830  48.260  0.00  0.00           H  
ATOM   1225 HG23 THR    77      51.440  37.470  48.190  0.00  0.00           H  
ATOM   1226  N   GLY    78      55.360  36.710  46.280  0.00  0.00           N  
ATOM   1227  CA  GLY    78      55.630  36.910  44.870  0.00  0.00           C  
ATOM   1228  C   GLY    78      55.680  35.580  44.150  0.00  0.00           C  
ATOM   1229  O   GLY    78      55.770  34.510  44.760  0.00  0.00           O  
ATOM   1230  HN  GLY    78      55.260  35.770  46.590  0.00  0.00           H  
ATOM   1231  HA1 GLY    78      56.600  37.390  44.760  0.00  0.00           H  
ATOM   1232  HA2 GLY    78      54.810  37.470  44.450  0.00  0.00           H  
ATOM   1233  N   GLY    79      55.620  35.670  42.830  0.00  0.00           N  
ATOM   1234  CA  GLY    79      55.630  34.470  42.010  0.00  0.00           C  
ATOM   1235  C   GLY    79      55.250  34.800  40.580  0.00  0.00           C  
ATOM   1236  O   GLY    79      55.460  35.910  40.100  0.00  0.00           O  
ATOM   1237  HN  GLY    79      55.560  36.570  42.380  0.00  0.00           H  
ATOM   1238  HA1 GLY    79      54.900  33.770  42.400  0.00  0.00           H  
ATOM   1239  HA2 GLY    79      56.630  34.080  41.970  0.00  0.00           H  
ATOM   1240  N   HSD    80      54.680  33.810  39.920  0.00  0.00           N  
ATOM   1241  CA  HSD    80      54.350  33.900  38.500  0.00  0.00           C  
ATOM   1242  C   HSD    80      52.960  34.510  38.330  0.00  0.00           C  
ATOM   1243  O   HSD    80      52.030  34.180  39.070  0.00  0.00           O  
ATOM   1244  CB  HSD    80      54.420  32.480  37.910  0.00  0.00           C  
ATOM   1245  CG  HSD    80      54.420  32.420  36.420  0.00  0.00           C  
ATOM   1246  CD2 HSD    80      55.360  31.970  35.550  0.00  0.00           C  
ATOM   1247  ND1 HSD    80      53.340  32.810  35.650  0.00  0.00           N  
ATOM   1248  CE1 HSD    80      53.620  32.620  34.370  0.00  0.00           C  
ATOM   1249  NE2 HSD    80      54.840  32.110  34.280  0.00  0.00           N  
ATOM   1250  HN  HSD    80      54.440  32.960  40.400  0.00  0.00           H  
ATOM   1251  HA  HSD    80      55.070  34.530  38.000  0.00  0.00           H  
ATOM   1252  HB1 HSD    80      53.600  31.850  38.320  0.00  0.00           H  
ATOM   1253  HB2 HSD    80      55.380  32.030  38.260  0.00  0.00           H  
ATOM   1254  HD1 HSD    80      52.420  32.890  36.030  0.00  0.00           H  
ATOM   1255  HD2 HSD    80      56.360  31.590  35.700  0.00  0.00           H  
ATOM   1256  HE1 HSD    80      52.950  32.840  33.540  0.00  0.00           H  
ATOM   1257  N   SER    81      52.840  35.450  37.390  0.00  0.00           N  
ATOM   1258  CA  SER    81      51.570  36.130  37.140  0.00  0.00           C  
ATOM   1259  C   SER    81      50.510  35.210  36.530  0.00  0.00           C  
ATOM   1260  O   SER    81      49.300  35.490  36.630  0.00  0.00           O  
ATOM   1261  CB  SER    81      51.800  37.300  36.180  0.00  0.00           C  
ATOM   1262  OG  SER    81      52.140  36.780  34.890  0.00  0.00           O  
ATOM   1263  HN  SER    81      53.620  35.760  36.830  0.00  0.00           H  
ATOM   1264  HA  SER    81      51.180  36.510  38.070  0.00  0.00           H  
ATOM   1265  HB1 SER    81      52.640  37.910  36.560  0.00  0.00           H  
ATOM   1266  HB2 SER    81      50.900  37.950  36.100  0.00  0.00           H  
ATOM   1267  HG1 SER    81      51.350  36.750  34.320  0.00  0.00           H  
ATOM   1268  N   GLY    82      50.920  34.140  35.880  0.00  0.00           N  
ATOM   1269  CA  GLY    82      50.030  33.400  35.000  0.00  0.00           C  
ATOM   1270  C   GLY    82      50.060  33.950  33.590  0.00  0.00           C  
ATOM   1271  O   GLY    82      50.420  35.110  33.350  0.00  0.00           O  
ATOM   1272  HN  GLY    82      51.890  34.150  35.700  0.00  0.00           H  
ATOM   1273  HA1 GLY    82      49.010  33.440  35.360  0.00  0.00           H  
ATOM   1274  HA2 GLY    82      50.390  32.380  34.960  0.00  0.00           H  
ATOM   1275  N   ARG    83      49.700  33.100  32.640  0.00  0.00           N  
ATOM   1276  CA  ARG    83      49.680  33.470  31.230  0.00  0.00           C  
ATOM   1277  C   ARG    83      48.380  32.940  30.630  0.00  0.00           C  
ATOM   1278  O   ARG    83      48.150  31.730  30.640  0.00  0.00           O  
ATOM   1279  CB  ARG    83      50.890  32.890  30.480  0.00  0.00           C  
ATOM   1280  CG  ARG    83      51.140  33.560  29.130  0.00  0.00           C  
ATOM   1281  CD  ARG    83      51.940  32.720  28.150  0.00  0.00           C  
ATOM   1282  NE  ARG    83      53.340  32.480  28.530  0.00  0.00           N  
ATOM   1283  CZ  ARG    83      54.360  33.310  28.260  0.00  0.00           C  
ATOM   1284  NH1 ARG    83      54.150  34.470  27.630  0.00  0.00           N1+
ATOM   1285  NH2 ARG    83      55.580  32.980  28.640  0.00  0.00           N  
ATOM   1286  HN  ARG    83      49.420  32.170  32.860  0.00  0.00           H  
ATOM   1287  HA  ARG    83      49.680  34.550  31.130  0.00  0.00           H  
ATOM   1288  HB1 ARG    83      50.770  31.790  30.360  0.00  0.00           H  
ATOM   1289  HB2 ARG    83      51.800  33.050  31.110  0.00  0.00           H  
ATOM   1290  HG1 ARG    83      51.630  34.550  29.290  0.00  0.00           H  
ATOM   1291  HG2 ARG    83      50.160  33.770  28.650  0.00  0.00           H  
ATOM   1292  HD1 ARG    83      51.900  33.200  27.140  0.00  0.00           H  
ATOM   1293  HD2 ARG    83      51.440  31.720  28.040  0.00  0.00           H  
ATOM   1294  HE  ARG    83      53.560  31.680  29.060  0.00  0.00           H  
ATOM   1295 HH11 ARG    83      53.230  34.820  27.450  0.00  0.00           H  
ATOM   1296 HH12 ARG    83      54.940  35.090  27.590  0.00  0.00           H  
ATOM   1297 HH21 ARG    83      55.790  32.140  29.110  0.00  0.00           H  
ATOM   1298 HH22 ARG    83      56.340  33.620  28.410  0.00  0.00           H  
ATOM   1299  N   TYR    84      47.530  33.830  30.140  0.00  0.00           N  
ATOM   1300  CA  TYR    84      46.190  33.420  29.710  0.00  0.00           C  
ATOM   1301  C   TYR    84      45.610  34.500  28.820  0.00  0.00           C  
ATOM   1302  O   TYR    84      46.150  35.600  28.710  0.00  0.00           O  
ATOM   1303  CB  TYR    84      45.270  33.160  30.910  0.00  0.00           C  
ATOM   1304  CG  TYR    84      45.670  33.970  32.110  0.00  0.00           C  
ATOM   1305  CD1 TYR    84      45.690  35.370  32.060  0.00  0.00           C  
ATOM   1306  CD2 TYR    84      46.050  33.360  33.310  0.00  0.00           C  
ATOM   1307  CE1 TYR    84      46.080  36.130  33.140  0.00  0.00           C  
ATOM   1308  CE2 TYR    84      46.450  34.110  34.410  0.00  0.00           C  
ATOM   1309  CZ  TYR    84      46.460  35.500  34.320  0.00  0.00           C  
ATOM   1310  OH  TYR    84      46.850  36.260  35.410  0.00  0.00           O  
ATOM   1311  HN  TYR    84      47.710  34.830  30.170  0.00  0.00           H  
ATOM   1312  HA  TYR    84      46.270  32.530  29.110  0.00  0.00           H  
ATOM   1313  HB1 TYR    84      45.370  32.090  31.180  0.00  0.00           H  
ATOM   1314  HB2 TYR    84      44.190  33.340  30.710  0.00  0.00           H  
ATOM   1315  HD1 TYR    84      45.400  35.890  31.150  0.00  0.00           H  
ATOM   1316  HD2 TYR    84      46.030  32.280  33.380  0.00  0.00           H  
ATOM   1317  HE1 TYR    84      46.110  37.210  33.060  0.00  0.00           H  
ATOM   1318  HE2 TYR    84      46.730  33.630  35.330  0.00  0.00           H  
ATOM   1319  HH  TYR    84      47.520  35.770  35.910  0.00  0.00           H  
ATOM   1320  N   TRP    85      44.490  34.160  28.170  0.00  0.00           N  
ATOM   1321  CA  TRP    85      43.830  35.060  27.240  0.00  0.00           C  
ATOM   1322  C   TRP    85      42.880  35.980  28.010  0.00  0.00           C  
ATOM   1323  O   TRP    85      41.650  35.860  27.950  0.00  0.00           O  
ATOM   1324  CB  TRP    85      43.100  34.300  26.140  0.00  0.00           C  
ATOM   1325  CG  TRP    85      42.790  35.230  25.000  0.00  0.00           C  
ATOM   1326  CD1 TRP    85      41.710  36.070  24.900  0.00  0.00           C  
ATOM   1327  CD2 TRP    85      43.580  35.450  23.830  0.00  0.00           C  
ATOM   1328  CE2 TRP    85      42.910  36.420  23.060  0.00  0.00           C  
ATOM   1329  CE3 TRP    85      44.780  34.930  23.350  0.00  0.00           C  
ATOM   1330  NE1 TRP    85      41.780  36.790  23.740  0.00  0.00           N  
ATOM   1331  CZ2 TRP    85      43.400  36.870  21.830  0.00  0.00           C  
ATOM   1332  CZ3 TRP    85      45.270  35.370  22.140  0.00  0.00           C  
ATOM   1333  CH2 TRP    85      44.580  36.330  21.390  0.00  0.00           C  
ATOM   1334  HN  TRP    85      44.040  33.280  28.340  0.00  0.00           H  
ATOM   1335  HA  TRP    85      44.590  35.680  26.790  0.00  0.00           H  
ATOM   1336  HB1 TRP    85      42.170  33.820  26.510  0.00  0.00           H  
ATOM   1337  HB2 TRP    85      43.760  33.490  25.760  0.00  0.00           H  
ATOM   1338  HD1 TRP    85      40.900  36.080  25.620  0.00  0.00           H  
ATOM   1339  HE1 TRP    85      41.220  37.540  23.440  0.00  0.00           H  
ATOM   1340  HE3 TRP    85      45.340  34.210  23.940  0.00  0.00           H  
ATOM   1341  HZ2 TRP    85      42.900  37.640  21.270  0.00  0.00           H  
ATOM   1342  HZ3 TRP    85      46.220  35.010  21.770  0.00  0.00           H  
ATOM   1343  HH2 TRP    85      45.020  36.690  20.460  0.00  0.00           H  
ATOM   1344  N   ALA    86      43.480  36.920  28.720  0.00  0.00           N  
ATOM   1345  CA  ALA    86      42.740  37.920  29.460  0.00  0.00           C  
ATOM   1346  C   ALA    86      43.670  39.080  29.730  0.00  0.00           C  
ATOM   1347  O   ALA    86      44.860  38.890  29.970  0.00  0.00           O  
ATOM   1348  CB  ALA    86      42.180  37.350  30.770  0.00  0.00           C  
ATOM   1349  HN  ALA    86      44.480  36.970  28.810  0.00  0.00           H  
ATOM   1350  HA  ALA    86      41.940  38.290  28.840  0.00  0.00           H  
ATOM   1351  HB1 ALA    86      43.000  36.980  31.420  0.00  0.00           H  
ATOM   1352  HB2 ALA    86      41.490  36.510  30.570  0.00  0.00           H  
ATOM   1353  HB3 ALA    86      41.620  38.130  31.340  0.00  0.00           H  
ATOM   1354  N   GLU    87      43.120  40.290  29.660  0.00  0.00           N  
ATOM   1355  CA  GLU    87      43.830  41.500  30.030  0.00  0.00           C  
ATOM   1356  C   GLU    87      43.470  41.860  31.460  0.00  0.00           C  
ATOM   1357  O   GLU    87      42.310  42.140  31.770  0.00  0.00           O  
ATOM   1358  CB  GLU    87      43.470  42.630  29.070  0.00  0.00           C  
ATOM   1359  CG  GLU    87      44.280  43.870  29.310  0.00  0.00           C  
ATOM   1360  CD  GLU    87      43.980  44.910  28.280  0.00  0.00           C  
ATOM   1361  OE1 GLU    87      43.000  45.660  28.480  0.00  0.00           O  
ATOM   1362  OE2 GLU    87      44.700  44.960  27.260  0.00  0.00           O1-
ATOM   1363  HN  GLU    87      42.150  40.400  29.430  0.00  0.00           H  
ATOM   1364  HA  GLU    87      44.900  41.330  29.970  0.00  0.00           H  
ATOM   1365  HB1 GLU    87      42.380  42.860  29.150  0.00  0.00           H  
ATOM   1366  HB2 GLU    87      43.650  42.270  28.030  0.00  0.00           H  
ATOM   1367  HG1 GLU    87      45.370  43.630  29.250  0.00  0.00           H  
ATOM   1368  HG2 GLU    87      44.090  44.310  30.310  0.00  0.00           H  
ATOM   1369  N   ILE    88      44.460  41.870  32.340  0.00  0.00           N  
ATOM   1370  CA  ILE    88      44.230  42.130  33.760  0.00  0.00           C  
ATOM   1371  C   ILE    88      44.830  43.490  34.120  0.00  0.00           C  
ATOM   1372  O   ILE    88      45.960  43.790  33.750  0.00  0.00           O  
ATOM   1373  CB  ILE    88      44.850  41.010  34.620  0.00  0.00           C  
ATOM   1374  CG1 ILE    88      44.590  39.650  33.980  0.00  0.00           C  
ATOM   1375  CG2 ILE    88      44.330  41.080  36.060  0.00  0.00           C  
ATOM   1376  CD  ILE    88      43.200  39.170  34.090  0.00  0.00           C  
ATOM   1377  HN  ILE    88      45.410  41.700  32.040  0.00  0.00           H  
ATOM   1378  HA  ILE    88      43.170  42.170  33.970  0.00  0.00           H  
ATOM   1379  HB  ILE    88      45.950  41.140  34.660  0.00  0.00           H  
ATOM   1380 HG11 ILE    88      45.230  38.920  34.540  0.00  0.00           H  
ATOM   1381 HG12 ILE    88      44.960  39.580  32.930  0.00  0.00           H  
ATOM   1382 HG21 ILE    88      43.220  41.110  36.080  0.00  0.00           H  
ATOM   1383 HG22 ILE    88      44.710  41.990  36.580  0.00  0.00           H  
ATOM   1384 HG23 ILE    88      44.660  40.190  36.640  0.00  0.00           H  
ATOM   1385  HD1 ILE    88      42.480  39.950  33.770  0.00  0.00           H  
ATOM   1386  HD2 ILE    88      42.970  38.870  35.120  0.00  0.00           H  
ATOM   1387  HD3 ILE    88      43.050  38.270  33.450  0.00  0.00           H  
ATOM   1388  N   SER    89      44.070  44.320  34.830  0.00  0.00           N  
ATOM   1389  CA  SER    89      44.620  45.610  35.260  0.00  0.00           C  
ATOM   1390  C   SER    89      44.440  45.760  36.760  0.00  0.00           C  
ATOM   1391  O   SER    89      43.360  45.490  37.290  0.00  0.00           O  
ATOM   1392  CB  SER    89      43.980  46.800  34.510  0.00  0.00           C  
ATOM   1393  OG  SER    89      42.600  46.620  34.270  0.00  0.00           O  
ATOM   1394  HN  SER    89      43.150  44.060  35.130  0.00  0.00           H  
ATOM   1395  HA  SER    89      45.680  45.650  35.080  0.00  0.00           H  
ATOM   1396  HB1 SER    89      44.480  46.870  33.520  0.00  0.00           H  
ATOM   1397  HB2 SER    89      44.160  47.770  35.040  0.00  0.00           H  
ATOM   1398  HG1 SER    89      42.500  45.700  34.010  0.00  0.00           H  
ATOM   1399  N   ASP    90      45.510  46.200  37.430  0.00  0.00           N  
ATOM   1400  CA  ASP    90      45.490  46.390  38.880  0.00  0.00           C  
ATOM   1401  C   ASP    90      45.850  47.820  39.220  0.00  0.00           C  
ATOM   1402  O   ASP    90      46.920  48.290  38.820  0.00  0.00           O  
ATOM   1403  CB  ASP    90      46.460  45.440  39.570  0.00  0.00           C  
ATOM   1404  CG  ASP    90      45.980  44.020  39.530  0.00  0.00           C  
ATOM   1405  OD1 ASP    90      46.380  43.300  38.600  0.00  0.00           O  
ATOM   1406  OD2 ASP    90      45.150  43.660  40.390  0.00  0.00           O1-
ATOM   1407  HN  ASP    90      46.370  46.350  36.950  0.00  0.00           H  
ATOM   1408  HA  ASP    90      44.490  46.230  39.270  0.00  0.00           H  
ATOM   1409  HB1 ASP    90      46.600  45.720  40.640  0.00  0.00           H  
ATOM   1410  HB2 ASP    90      47.450  45.480  39.070  0.00  0.00           H  
ATOM   1411  HD2 ASP    90      44.920  42.710  40.290  0.00  0.00           H  
ATOM   1412  N   THR    91      45.010  48.500  39.980  0.00  0.00           N  
ATOM   1413  CA  THR    91      45.320  49.850  40.440  0.00  0.00           C  
ATOM   1414  C   THR    91      45.600  49.800  41.940  0.00  0.00           C  
ATOM   1415  O   THR    91      44.750  49.360  42.710  0.00  0.00           O  
ATOM   1416  CB  THR    91      44.180  50.810  40.130  0.00  0.00           C  
ATOM   1417  CG2 THR    91      44.590  52.240  40.490  0.00  0.00           C  
ATOM   1418  OG1 THR    91      43.880  50.770  38.730  0.00  0.00           O  
ATOM   1419  HN  THR    91      44.110  48.110  40.210  0.00  0.00           H  
ATOM   1420  HA  THR    91      46.200  50.220  39.950  0.00  0.00           H  
ATOM   1421  HB  THR    91      43.260  50.510  40.680  0.00  0.00           H  
ATOM   1422  HG1 THR    91      44.650  51.120  38.240  0.00  0.00           H  
ATOM   1423 HG21 THR    91      45.550  52.500  40.000  0.00  0.00           H  
ATOM   1424 HG22 THR    91      44.710  52.360  41.580  0.00  0.00           H  
ATOM   1425 HG23 THR    91      43.820  52.960  40.140  0.00  0.00           H  
ATOM   1426  N   ILE    92      46.770  50.270  42.330  0.00  0.00           N  
ATOM   1427  CA  ILE    92      47.220  50.130  43.710  0.00  0.00           C  
ATOM   1428  C   ILE    92      46.550  51.170  44.590  0.00  0.00           C  
ATOM   1429  O   ILE    92      46.650  52.380  44.340  0.00  0.00           O  
ATOM   1430  CB  ILE    92      48.740  50.250  43.790  0.00  0.00           C  
ATOM   1431  CG1 ILE    92      49.410  49.160  42.950  0.00  0.00           C  
ATOM   1432  CG2 ILE    92      49.220  50.220  45.230  0.00  0.00           C  
ATOM   1433  CD  ILE    92      50.890  49.430  42.750  0.00  0.00           C  
ATOM   1434  HN  ILE    92      47.410  50.670  41.680  0.00  0.00           H  
ATOM   1435  HA  ILE    92      46.940  49.150  44.080  0.00  0.00           H  
ATOM   1436  HB  ILE    92      49.030  51.230  43.340  0.00  0.00           H  
ATOM   1437 HG11 ILE    92      48.940  49.070  41.940  0.00  0.00           H  
ATOM   1438 HG12 ILE    92      49.290  48.190  43.470  0.00  0.00           H  
ATOM   1439 HG21 ILE    92      48.940  49.250  45.710  0.00  0.00           H  
ATOM   1440 HG22 ILE    92      48.800  51.030  45.850  0.00  0.00           H  
ATOM   1441 HG23 ILE    92      50.320  50.310  45.290  0.00  0.00           H  
ATOM   1442  HD1 ILE    92      51.450  49.390  43.700  0.00  0.00           H  
ATOM   1443  HD2 ILE    92      51.040  50.440  42.300  0.00  0.00           H  
ATOM   1444  HD3 ILE    92      51.320  48.700  42.050  0.00  0.00           H  
ATOM   1445  N   LEU    93      45.900  50.710  45.660  0.00  0.00           N  
ATOM   1446  CA  LEU    93      45.420  51.590  46.710  0.00  0.00           C  
ATOM   1447  C   LEU    93      46.480  51.790  47.780  0.00  0.00           C  
ATOM   1448  O   LEU    93      46.670  52.920  48.240  0.00  0.00           O  
ATOM   1449  CB  LEU    93      44.150  51.010  47.360  0.00  0.00           C  
ATOM   1450  CG  LEU    93      43.000  50.800  46.390  0.00  0.00           C  
ATOM   1451  CD1 LEU    93      41.860  50.030  47.080  0.00  0.00           C  
ATOM   1452  CD2 LEU    93      42.480  52.130  45.860  0.00  0.00           C  
ATOM   1453  HN  LEU    93      45.840  49.720  45.840  0.00  0.00           H  
ATOM   1454  HA  LEU    93      45.200  52.560  46.310  0.00  0.00           H  
ATOM   1455  HB1 LEU    93      43.800  51.690  48.170  0.00  0.00           H  
ATOM   1456  HB2 LEU    93      44.390  50.030  47.830  0.00  0.00           H  
ATOM   1457  HG  LEU    93      43.340  50.180  45.520  0.00  0.00           H  
ATOM   1458 HD11 LEU    93      41.510  50.580  47.980  0.00  0.00           H  
ATOM   1459 HD12 LEU    93      42.270  49.050  47.420  0.00  0.00           H  
ATOM   1460 HD13 LEU    93      41.000  49.860  46.410  0.00  0.00           H  
ATOM   1461 HD21 LEU    93      43.270  52.650  45.270  0.00  0.00           H  
ATOM   1462 HD22 LEU    93      42.160  52.790  46.690  0.00  0.00           H  
ATOM   1463 HD23 LEU    93      41.610  51.970  45.190  0.00  0.00           H  
ATOM   1464  N   SER    94      47.190  50.720  48.160  0.00  0.00           N  
ATOM   1465  CA  SER    94      48.250  50.810  49.170  0.00  0.00           C  
ATOM   1466  C   SER    94      49.350  49.810  48.850  0.00  0.00           C  
ATOM   1467  O   SER    94      49.110  48.780  48.220  0.00  0.00           O  
ATOM   1468  CB  SER    94      47.720  50.520  50.580  0.00  0.00           C  
ATOM   1469  OG  SER    94      47.370  49.140  50.700  0.00  0.00           O  
ATOM   1470  HN  SER    94      47.010  49.810  47.780  0.00  0.00           H  
ATOM   1471  HA  SER    94      48.680  51.800  49.140  0.00  0.00           H  
ATOM   1472  HB1 SER    94      46.830  51.150  50.770  0.00  0.00           H  
ATOM   1473  HB2 SER    94      48.490  50.770  51.350  0.00  0.00           H  
ATOM   1474  HG1 SER    94      48.170  48.640  50.940  0.00  0.00           H  
ATOM   1475  N   GLY    95      50.560  50.110  49.340  0.00  0.00           N  
ATOM   1476  CA  GLY    95      51.710  49.240  49.240  0.00  0.00           C  
ATOM   1477  C   GLY    95      52.490  49.380  47.950  0.00  0.00           C  
ATOM   1478  O   GLY    95      52.540  50.470  47.370  0.00  0.00           O  
ATOM   1479  HN  GLY    95      50.690  50.960  49.840  0.00  0.00           H  
ATOM   1480  HA1 GLY    95      51.390  48.210  49.320  0.00  0.00           H  
ATOM   1481  HA2 GLY    95      52.380  49.520  50.040  0.00  0.00           H  
ATOM   1482  N   THR    96      53.090  48.280  47.480  0.00  0.00           N  
ATOM   1483  CA  THR    96      53.970  48.290  46.310  0.00  0.00           C  
ATOM   1484  C   THR    96      53.750  47.030  45.480  0.00  0.00           C  
ATOM   1485  O   THR    96      53.520  45.940  46.020  0.00  0.00           O  
ATOM   1486  CB  THR    96      55.460  48.360  46.690  0.00  0.00           C  
ATOM   1487  CG2 THR    96      55.800  49.680  47.400  0.00  0.00           C  
ATOM   1488  OG1 THR    96      55.780  47.270  47.560  0.00  0.00           O  
ATOM   1489  HN  THR    96      52.870  47.380  47.850  0.00  0.00           H  
ATOM   1490  HA  THR    96      53.730  49.130  45.680  0.00  0.00           H  
ATOM   1491  HB  THR    96      56.090  48.290  45.770  0.00  0.00           H  
ATOM   1492  HG1 THR    96      55.130  47.200  48.270  0.00  0.00           H  
ATOM   1493 HG21 THR    96      55.250  49.770  48.370  0.00  0.00           H  
ATOM   1494 HG22 THR    96      55.510  50.540  46.760  0.00  0.00           H  
ATOM   1495 HG23 THR    96      56.890  49.740  47.600  0.00  0.00           H  
ATOM   1496  N   PHE    97      53.860  47.190  44.160  0.00  0.00           N  
ATOM   1497  CA  PHE    97      53.710  46.100  43.190  0.00  0.00           C  
ATOM   1498  C   PHE    97      54.950  46.130  42.310  0.00  0.00           C  
ATOM   1499  O   PHE    97      55.150  47.060  41.530  0.00  0.00           O  
ATOM   1500  CB  PHE    97      52.420  46.300  42.370  0.00  0.00           C  
ATOM   1501  CG  PHE    97      52.040  45.160  41.420  0.00  0.00           C  
ATOM   1502  CD1 PHE    97      50.700  44.950  41.100  0.00  0.00           C  
ATOM   1503  CD2 PHE    97      52.990  44.340  40.810  0.00  0.00           C  
ATOM   1504  CE1 PHE    97      50.320  43.950  40.230  0.00  0.00           C  
ATOM   1505  CE2 PHE    97      52.600  43.320  39.930  0.00  0.00           C  
ATOM   1506  CZ  PHE    97      51.270  43.130  39.640  0.00  0.00           C  
ATOM   1507  HN  PHE    97      54.030  48.100  43.780  0.00  0.00           H  
ATOM   1508  HA  PHE    97      53.700  45.150  43.700  0.00  0.00           H  
ATOM   1509  HB1 PHE    97      52.540  47.190  41.730  0.00  0.00           H  
ATOM   1510  HB2 PHE    97      51.570  46.460  43.080  0.00  0.00           H  
ATOM   1511  HD1 PHE    97      49.960  45.630  41.470  0.00  0.00           H  
ATOM   1512  HD2 PHE    97      54.040  44.410  40.920  0.00  0.00           H  
ATOM   1513  HE1 PHE    97      49.270  43.810  39.990  0.00  0.00           H  
ATOM   1514  HE2 PHE    97      53.360  42.710  39.470  0.00  0.00           H  
ATOM   1515  HZ  PHE    97      50.970  42.360  38.940  0.00  0.00           H  
ATOM   1516  N   ARG    98      55.820  45.140  42.450  0.00  0.00           N  
ATOM   1517  CA  ARG    98      56.970  45.010  41.560  0.00  0.00           C  
ATOM   1518  C   ARG    98      56.620  44.050  40.440  0.00  0.00           C  
ATOM   1519  O   ARG    98      56.120  42.950  40.700  0.00  0.00           O  
ATOM   1520  CB  ARG    98      58.200  44.510  42.320  0.00  0.00           C  
ATOM   1521  CG  ARG    98      59.330  44.050  41.370  0.00  0.00           C  
ATOM   1522  CD  ARG    98      60.560  43.540  42.130  0.00  0.00           C  
ATOM   1523  NE  ARG    98      61.290  44.600  42.830  0.00  0.00           N  
ATOM   1524  CZ  ARG    98      62.070  44.400  43.890  0.00  0.00           C  
ATOM   1525  NH1 ARG    98      62.700  45.420  44.440  0.00  0.00           N1+
ATOM   1526  NH2 ARG    98      62.200  43.180  44.410  0.00  0.00           N  
ATOM   1527  HN  ARG    98      55.670  44.400  43.120  0.00  0.00           H  
ATOM   1528  HA  ARG    98      57.200  45.970  41.130  0.00  0.00           H  
ATOM   1529  HB1 ARG    98      57.890  43.640  42.940  0.00  0.00           H  
ATOM   1530  HB2 ARG    98      58.530  45.290  43.030  0.00  0.00           H  
ATOM   1531  HG1 ARG    98      59.620  44.870  40.690  0.00  0.00           H  
ATOM   1532  HG2 ARG    98      58.990  43.190  40.750  0.00  0.00           H  
ATOM   1533  HD1 ARG    98      61.260  43.070  41.410  0.00  0.00           H  
ATOM   1534  HD2 ARG    98      60.210  42.760  42.850  0.00  0.00           H  
ATOM   1535  HE  ARG    98      61.100  45.540  42.570  0.00  0.00           H  
ATOM   1536 HH11 ARG    98      62.790  46.250  43.910  0.00  0.00           H  
ATOM   1537 HH12 ARG    98      63.320  45.220  45.190  0.00  0.00           H  
ATOM   1538 HH21 ARG    98      62.960  42.990  45.030  0.00  0.00           H  
ATOM   1539 HH22 ARG    98      61.660  42.430  44.040  0.00  0.00           H  
ATOM   1540  N   GLN    99      56.880  44.460  39.210  0.00  0.00           N  
ATOM   1541  CA  GLN    99      56.570  43.680  38.010  0.00  0.00           C  
ATOM   1542  C   GLN    99      57.850  43.430  37.230  0.00  0.00           C  
ATOM   1543  O   GLN    99      58.630  44.360  36.980  0.00  0.00           O  
ATOM   1544  CB  GLN    99      55.540  44.410  37.120  0.00  0.00           C  
ATOM   1545  CG  GLN    99      55.080  43.580  35.910  0.00  0.00           C  
ATOM   1546  CD  GLN    99      54.300  44.380  34.890  0.00  0.00           C  
ATOM   1547  NE2 GLN    99      53.140  43.870  34.470  0.00  0.00           N  
ATOM   1548  OE1 GLN    99      54.730  45.430  34.470  0.00  0.00           O  
ATOM   1549  HN  GLN    99      57.290  45.360  39.070  0.00  0.00           H  
ATOM   1550  HA  GLN    99      56.160  42.720  38.290  0.00  0.00           H  
ATOM   1551  HB1 GLN    99      56.000  45.370  36.770  0.00  0.00           H  
ATOM   1552  HB2 GLN    99      54.650  44.670  37.740  0.00  0.00           H  
ATOM   1553  HG1 GLN    99      54.500  42.700  36.260  0.00  0.00           H  
ATOM   1554  HG2 GLN    99      55.960  43.180  35.350  0.00  0.00           H  
ATOM   1555 HE21 GLN    99      52.650  44.350  33.750  0.00  0.00           H  
ATOM   1556 HE22 GLN    99      52.860  42.960  34.770  0.00  0.00           H  
ATOM   1557  N   TRP   100      58.090  42.180  36.840  0.00  0.00           N  
ATOM   1558  CA  TRP   100      59.290  41.800  36.090  0.00  0.00           C  
ATOM   1559  C   TRP   100      58.840  41.120  34.810  0.00  0.00           C  
ATOM   1560  O   TRP   100      58.340  39.990  34.860  0.00  0.00           O  
ATOM   1561  CB  TRP   100      60.200  40.880  36.920  0.00  0.00           C  
ATOM   1562  CG  TRP   100      61.380  40.300  36.160  0.00  0.00           C  
ATOM   1563  CD1 TRP   100      62.020  40.860  35.080  0.00  0.00           C  
ATOM   1564  CD2 TRP   100      62.060  39.060  36.430  0.00  0.00           C  
ATOM   1565  CE2 TRP   100      63.090  38.920  35.460  0.00  0.00           C  
ATOM   1566  CE3 TRP   100      61.880  38.030  37.380  0.00  0.00           C  
ATOM   1567  NE1 TRP   100      63.060  40.030  34.660  0.00  0.00           N  
ATOM   1568  CZ2 TRP   100      63.940  37.810  35.430  0.00  0.00           C  
ATOM   1569  CZ3 TRP   100      62.730  36.950  37.360  0.00  0.00           C  
ATOM   1570  CH2 TRP   100      63.760  36.840  36.390  0.00  0.00           C  
ATOM   1571  HN  TRP   100      57.450  41.440  37.090  0.00  0.00           H  
ATOM   1572  HA  TRP   100      59.850  42.680  35.810  0.00  0.00           H  
ATOM   1573  HB1 TRP   100      59.560  40.040  37.220  0.00  0.00           H  
ATOM   1574  HB2 TRP   100      60.540  41.370  37.850  0.00  0.00           H  
ATOM   1575  HD1 TRP   100      61.770  41.790  34.600  0.00  0.00           H  
ATOM   1576  HE1 TRP   100      63.500  40.050  33.780  0.00  0.00           H  
ATOM   1577  HE3 TRP   100      61.110  38.100  38.140  0.00  0.00           H  
ATOM   1578  HZ2 TRP   100      64.720  37.710  34.690  0.00  0.00           H  
ATOM   1579  HZ3 TRP   100      62.600  36.140  38.070  0.00  0.00           H  
ATOM   1580  HH2 TRP   100      64.380  35.950  36.390  0.00  0.00           H  
ATOM   1581  N   LYS   101      59.050  41.780  33.670  0.00  0.00           N  
ATOM   1582  CA  LYS   101      58.540  41.270  32.400  0.00  0.00           C  
ATOM   1583  C   LYS   101      59.470  40.240  31.790  0.00  0.00           C  
ATOM   1584  O   LYS   101      60.690  40.250  32.010  0.00  0.00           O  
ATOM   1585  CB  LYS   101      58.290  42.400  31.410  0.00  0.00           C  
ATOM   1586  CG  LYS   101      57.160  43.330  31.820  0.00  0.00           C  
ATOM   1587  CD  LYS   101      56.990  44.490  30.840  0.00  0.00           C  
ATOM   1588  CE  LYS   101      55.630  45.170  31.030  0.00  0.00           C  
ATOM   1589  NZ  LYS   101      55.510  46.380  30.180  0.00  0.00           N1+
ATOM   1590  HN  LYS   101      59.500  42.670  33.630  0.00  0.00           H  
ATOM   1591  HA  LYS   101      57.590  40.770  32.580  0.00  0.00           H  
ATOM   1592  HB1 LYS   101      58.030  41.980  30.410  0.00  0.00           H  
ATOM   1593  HB2 LYS   101      59.230  42.990  31.290  0.00  0.00           H  
ATOM   1594  HG1 LYS   101      57.310  43.730  32.850  0.00  0.00           H  
ATOM   1595  HG2 LYS   101      56.210  42.730  31.830  0.00  0.00           H  
ATOM   1596  HD1 LYS   101      57.030  44.090  29.800  0.00  0.00           H  
ATOM   1597  HD2 LYS   101      57.820  45.210  30.980  0.00  0.00           H  
ATOM   1598  HE1 LYS   101      55.500  45.490  32.090  0.00  0.00           H  
ATOM   1599  HE2 LYS   101      54.800  44.480  30.770  0.00  0.00           H  
ATOM   1600  HZ1 LYS   101      55.690  46.110  29.190  0.00  0.00           H  
ATOM   1601  HZ2 LYS   101      56.190  47.130  30.450  0.00  0.00           H  
ATOM   1602  HZ3 LYS   101      54.550  46.770  30.250  0.00  0.00           H  
ATOM   1603  N   GLU   102      58.870  39.330  31.030  0.00  0.00           N  
ATOM   1604  CA  GLU   102      59.600  38.330  30.280  0.00  0.00           C  
ATOM   1605  C   GLU   102      60.570  38.990  29.310  0.00  0.00           C  
ATOM   1606  O   GLU   102      60.270  40.040  28.730  0.00  0.00           O  
ATOM   1607  CB  GLU   102      58.590  37.470  29.510  0.00  0.00           C  
ATOM   1608  CG  GLU   102      59.140  36.180  28.950  0.00  0.00           C  
ATOM   1609  CD  GLU   102      58.090  35.370  28.190  0.00  0.00           C  
ATOM   1610  OE1 GLU   102      56.970  35.910  27.950  0.00  0.00           O  
ATOM   1611  OE2 GLU   102      58.380  34.200  27.850  0.00  0.00           O1-
ATOM   1612  HN  GLU   102      57.880  39.310  30.930  0.00  0.00           H  
ATOM   1613  HA  GLU   102      60.150  37.710  30.980  0.00  0.00           H  
ATOM   1614  HB1 GLU   102      58.110  38.080  28.710  0.00  0.00           H  
ATOM   1615  HB2 GLU   102      57.780  37.190  30.230  0.00  0.00           H  
ATOM   1616  HG1 GLU   102      59.510  35.530  29.770  0.00  0.00           H  
ATOM   1617  HG2 GLU   102      59.980  36.370  28.260  0.00  0.00           H  
ATOM   1618  N   GLY   103      61.740  38.390  29.150  0.00  0.00           N  
ATOM   1619  CA  GLY   103      62.710  38.910  28.200  0.00  0.00           C  
ATOM   1620  C   GLY   103      63.590  40.040  28.690  0.00  0.00           C  
ATOM   1621  O   GLY   103      64.460  40.480  27.950  0.00  0.00           O  
ATOM   1622  HN  GLY   103      61.940  37.520  29.590  0.00  0.00           H  
ATOM   1623  HA1 GLY   103      62.190  39.270  27.320  0.00  0.00           H  
ATOM   1624  HA2 GLY   103      63.370  38.090  27.970  0.00  0.00           H  
ATOM   1625  N   THR   104      63.380  40.540  29.910  0.00  0.00           N  
ATOM   1626  CA  THR   104      64.230  41.590  30.480  0.00  0.00           C  
ATOM   1627  C   THR   104      64.920  41.060  31.730  0.00  0.00           C  
ATOM   1628  O   THR   104      64.490  40.090  32.360  0.00  0.00           O  
ATOM   1629  CB  THR   104      63.420  42.850  30.860  0.00  0.00           C  
ATOM   1630  CG2 THR   104      62.680  43.380  29.670  0.00  0.00           C  
ATOM   1631  OG1 THR   104      62.470  42.530  31.890  0.00  0.00           O  
ATOM   1632  HN  THR   104      62.640  40.180  30.470  0.00  0.00           H  
ATOM   1633  HA  THR   104      64.990  41.880  29.780  0.00  0.00           H  
ATOM   1634  HB  THR   104      64.100  43.640  31.250  0.00  0.00           H  
ATOM   1635  HG1 THR   104      61.910  41.790  31.590  0.00  0.00           H  
ATOM   1636 HG21 THR   104      61.960  42.640  29.260  0.00  0.00           H  
ATOM   1637 HG22 THR   104      63.380  43.650  28.850  0.00  0.00           H  
ATOM   1638 HG23 THR   104      62.100  44.290  29.950  0.00  0.00           H  
ATOM   1639  N   THR   105      66.010  41.730  32.110  0.00  0.00           N  
ATOM   1640  CA  THR   105      66.700  41.440  33.360  0.00  0.00           C  
ATOM   1641  C   THR   105      66.430  42.490  34.420  0.00  0.00           C  
ATOM   1642  O   THR   105      67.090  42.490  35.460  0.00  0.00           O  
ATOM   1643  CB  THR   105      68.200  41.310  33.130  0.00  0.00           C  
ATOM   1644  CG2 THR   105      68.470  40.270  32.060  0.00  0.00           C  
ATOM   1645  OG1 THR   105      68.720  42.590  32.710  0.00  0.00           O  
ATOM   1646  HN  THR   105      66.420  42.470  31.580  0.00  0.00           H  
ATOM   1647  HA  THR   105      66.360  40.500  33.770  0.00  0.00           H  
ATOM   1648  HB  THR   105      68.700  41.000  34.080  0.00  0.00           H  
ATOM   1649  HG1 THR   105      69.670  42.540  32.870  0.00  0.00           H  
ATOM   1650 HG21 THR   105      68.110  40.600  31.060  0.00  0.00           H  
ATOM   1651 HG22 THR   105      67.960  39.320  32.320  0.00  0.00           H  
ATOM   1652 HG23 THR   105      69.550  40.070  31.980  0.00  0.00           H  
ATOM   1653  N   LYS   106      65.490  43.380  34.180  0.00  0.00           N  
ATOM   1654  CA  LYS   106      65.210  44.420  35.160  0.00  0.00           C  
ATOM   1655  C   LYS   106      63.710  44.550  35.350  0.00  0.00           C  
ATOM   1656  O   LYS   106      62.920  44.310  34.420  0.00  0.00           O  
ATOM   1657  CB  LYS   106      65.840  45.760  34.750  0.00  0.00           C  
ATOM   1658  CG  LYS   106      67.360  45.790  35.020  0.00  0.00           C  
ATOM   1659  CD  LYS   106      68.100  46.750  34.100  0.00  0.00           C  
ATOM   1660  CE  LYS   106      69.600  46.750  34.390  0.00  0.00           C  
ATOM   1661  NZ  LYS   106      70.360  47.370  33.290  0.00  0.00           N1+
ATOM   1662  HN  LYS   106      64.870  43.330  33.400  0.00  0.00           H  
ATOM   1663  HA  LYS   106      65.590  44.140  36.140  0.00  0.00           H  
ATOM   1664  HB1 LYS   106      65.380  46.610  35.300  0.00  0.00           H  
ATOM   1665  HB2 LYS   106      65.640  45.910  33.670  0.00  0.00           H  
ATOM   1666  HG1 LYS   106      67.790  44.780  34.850  0.00  0.00           H  
ATOM   1667  HG2 LYS   106      67.530  46.040  36.090  0.00  0.00           H  
ATOM   1668  HD1 LYS   106      67.680  47.770  34.210  0.00  0.00           H  
ATOM   1669  HD2 LYS   106      67.910  46.410  33.050  0.00  0.00           H  
ATOM   1670  HE1 LYS   106      69.960  45.710  34.500  0.00  0.00           H  
ATOM   1671  HE2 LYS   106      69.820  47.300  35.330  0.00  0.00           H  
ATOM   1672  HZ1 LYS   106      70.160  48.390  33.230  0.00  0.00           H  
ATOM   1673  HZ2 LYS   106      70.180  46.930  32.370  0.00  0.00           H  
ATOM   1674  HZ3 LYS   106      71.380  47.290  33.510  0.00  0.00           H  
ATOM   1675  N   SER   107      63.320  44.890  36.570  0.00  0.00           N  
ATOM   1676  CA  SER   107      61.940  44.960  36.990  0.00  0.00           C  
ATOM   1677  C   SER   107      61.630  46.390  37.390  0.00  0.00           C  
ATOM   1678  O   SER   107      62.530  47.230  37.530  0.00  0.00           O  
ATOM   1679  CB  SER   107      61.680  44.010  38.160  0.00  0.00           C  
ATOM   1680  OG  SER   107      62.460  44.410  39.290  0.00  0.00           O  
ATOM   1681  HN  SER   107      64.000  45.120  37.260  0.00  0.00           H  
ATOM   1682  HA  SER   107      61.280  44.710  36.170  0.00  0.00           H  
ATOM   1683  HB1 SER   107      61.960  42.980  37.850  0.00  0.00           H  
ATOM   1684  HB2 SER   107      60.610  44.000  38.450  0.00  0.00           H  
ATOM   1685  HG1 SER   107      63.330  43.990  39.150  0.00  0.00           H  
ATOM   1686  N   GLU   108      60.340  46.660  37.590  0.00  0.00           N  
ATOM   1687  CA  GLU   108      59.870  48.000  37.920  0.00  0.00           C  
ATOM   1688  C   GLU   108      58.960  47.940  39.140  0.00  0.00           C  
ATOM   1689  O   GLU   108      58.280  46.940  39.360  0.00  0.00           O  
ATOM   1690  CB  GLU   108      59.140  48.620  36.740  0.00  0.00           C  
ATOM   1691  CG  GLU   108      58.740  50.070  36.950  0.00  0.00           C  
ATOM   1692  CD  GLU   108      58.300  50.760  35.650  0.00  0.00           C  
ATOM   1693  OE1 GLU   108      58.530  50.190  34.550  0.00  0.00           O  
ATOM   1694  OE2 GLU   108      57.730  51.870  35.760  0.00  0.00           O1-
ATOM   1695  HN  GLU   108      59.630  45.960  37.450  0.00  0.00           H  
ATOM   1696  HA  GLU   108      60.700  48.640  38.180  0.00  0.00           H  
ATOM   1697  HB1 GLU   108      58.250  48.020  36.460  0.00  0.00           H  
ATOM   1698  HB2 GLU   108      59.850  48.570  35.890  0.00  0.00           H  
ATOM   1699  HG1 GLU   108      59.580  50.670  37.360  0.00  0.00           H  
ATOM   1700  HG2 GLU   108      57.880  50.150  37.650  0.00  0.00           H  
ATOM   1701  N   ILE   109      58.970  49.000  39.940  0.00  0.00           N  
ATOM   1702  CA  ILE   109      58.120  49.110  41.130  0.00  0.00           C  
ATOM   1703  C   ILE   109      57.030  50.130  40.870  0.00  0.00           C  
ATOM   1704  O   ILE   109      57.300  51.220  40.360  0.00  0.00           O  
ATOM   1705  CB  ILE   109      58.910  49.530  42.380  0.00  0.00           C  
ATOM   1706  CG1 ILE   109      60.300  48.900  42.400  0.00  0.00           C  
ATOM   1707  CG2 ILE   109      58.110  49.170  43.640  0.00  0.00           C  
ATOM   1708  CD  ILE   109      60.380  47.650  43.200  0.00  0.00           C  
ATOM   1709  HN  ILE   109      59.450  49.830  39.680  0.00  0.00           H  
ATOM   1710  HA  ILE   109      57.640  48.160  41.330  0.00  0.00           H  
ATOM   1711  HB  ILE   109      59.070  50.630  42.350  0.00  0.00           H  
ATOM   1712 HG11 ILE   109      60.960  49.640  42.920  0.00  0.00           H  
ATOM   1713 HG12 ILE   109      60.790  48.760  41.420  0.00  0.00           H  
ATOM   1714 HG21 ILE   109      57.770  48.120  43.630  0.00  0.00           H  
ATOM   1715 HG22 ILE   109      57.200  49.810  43.710  0.00  0.00           H  
ATOM   1716 HG23 ILE   109      58.700  49.370  44.560  0.00  0.00           H  
ATOM   1717  HD1 ILE   109      59.640  46.920  42.830  0.00  0.00           H  
ATOM   1718  HD2 ILE   109      60.220  47.820  44.290  0.00  0.00           H  
ATOM   1719  HD3 ILE   109      61.400  47.240  43.080  0.00  0.00           H  
ATOM   1720  N   PHE   110      55.810  49.790  41.270  0.00  0.00           N  
ATOM   1721  CA  PHE   110      54.660  50.660  41.150  0.00  0.00           C  
ATOM   1722  C   PHE   110      54.080  50.910  42.540  0.00  0.00           C  
ATOM   1723  O   PHE   110      54.200  50.070  43.440  0.00  0.00           O  
ATOM   1724  CB  PHE   110      53.620  50.040  40.230  0.00  0.00           C  
ATOM   1725  CG  PHE   110      54.130  49.820  38.830  0.00  0.00           C  
ATOM   1726  CD1 PHE   110      54.740  48.640  38.470  0.00  0.00           C  
ATOM   1727  CD2 PHE   110      54.020  50.830  37.870  0.00  0.00           C  
ATOM   1728  CE1 PHE   110      55.190  48.440  37.180  0.00  0.00           C  
ATOM   1729  CE2 PHE   110      54.490  50.650  36.580  0.00  0.00           C  
ATOM   1730  CZ  PHE   110      55.080  49.460  36.240  0.00  0.00           C  
ATOM   1731  HN  PHE   110      55.620  48.860  41.590  0.00  0.00           H  
ATOM   1732  HA  PHE   110      54.950  51.620  40.750  0.00  0.00           H  
ATOM   1733  HB1 PHE   110      52.710  50.680  40.160  0.00  0.00           H  
ATOM   1734  HB2 PHE   110      53.310  49.050  40.630  0.00  0.00           H  
ATOM   1735  HD1 PHE   110      54.840  47.850  39.200  0.00  0.00           H  
ATOM   1736  HD2 PHE   110      53.590  51.780  38.160  0.00  0.00           H  
ATOM   1737  HE1 PHE   110      55.670  47.520  36.910  0.00  0.00           H  
ATOM   1738  HE2 PHE   110      54.440  51.450  35.870  0.00  0.00           H  
ATOM   1739  HZ  PHE   110      55.480  49.320  35.240  0.00  0.00           H  
ATOM   1740  N   TYR   111      53.440  52.060  42.670  0.00  0.00           N  
ATOM   1741  CA  TYR   111      53.110  52.700  43.930  0.00  0.00           C  
ATOM   1742  C   TYR   111      51.630  53.030  43.940  0.00  0.00           C  
ATOM   1743  O   TYR   111      50.940  52.840  42.930  0.00  0.00           O  
ATOM   1744  CB  TYR   111      53.970  53.970  44.100  0.00  0.00           C  
ATOM   1745  CG  TYR   111      55.440  53.610  44.250  0.00  0.00           C  
ATOM   1746  CD1 TYR   111      55.950  53.180  45.470  0.00  0.00           C  
ATOM   1747  CD2 TYR   111      56.300  53.670  43.160  0.00  0.00           C  
ATOM   1748  CE1 TYR   111      57.300  52.840  45.600  0.00  0.00           C  
ATOM   1749  CE2 TYR   111      57.640  53.330  43.270  0.00  0.00           C  
ATOM   1750  CZ  TYR   111      58.130  52.920  44.490  0.00  0.00           C  
ATOM   1751  OH  TYR   111      59.460  52.600  44.600  0.00  0.00           O  
ATOM   1752  HN  TYR   111      53.310  52.650  41.850  0.00  0.00           H  
ATOM   1753  HA  TYR   111      53.280  52.000  44.740  0.00  0.00           H  
ATOM   1754  HB1 TYR   111      53.720  54.600  44.960  0.00  0.00           H  
ATOM   1755  HB2 TYR   111      53.860  54.600  43.190  0.00  0.00           H  
ATOM   1756  HD1 TYR   111      55.300  53.110  46.330  0.00  0.00           H  
ATOM   1757  HD2 TYR   111      55.910  53.970  42.190  0.00  0.00           H  
ATOM   1758  HE1 TYR   111      57.700  52.510  46.550  0.00  0.00           H  
ATOM   1759  HE2 TYR   111      58.270  53.380  42.390  0.00  0.00           H  
ATOM   1760  HH  TYR   111      59.780  52.520  43.700  0.00  0.00           H  
ATOM   1761  N   PRO   112      51.090  53.520  45.060  0.00  0.00           N  
ATOM   1762  CA  PRO   112      49.660  53.850  45.110  0.00  0.00           C  
ATOM   1763  C   PRO   112      49.270  54.850  44.030  0.00  0.00           C  
ATOM   1764  O   PRO   112      49.930  55.860  43.810  0.00  0.00           O  
ATOM   1765  CB  PRO   112      49.480  54.410  46.520  0.00  0.00           C  
ATOM   1766  CG  PRO   112      50.520  53.710  47.330  0.00  0.00           C  
ATOM   1767  CD  PRO   112      51.710  53.580  46.410  0.00  0.00           C  
ATOM   1768  HA  PRO   112      49.100  52.940  44.930  0.00  0.00           H  
ATOM   1769  HB1 PRO   112      48.450  54.220  46.890  0.00  0.00           H  
ATOM   1770  HB2 PRO   112      49.650  55.510  46.560  0.00  0.00           H  
ATOM   1771  HG1 PRO   112      50.780  54.230  48.270  0.00  0.00           H  
ATOM   1772  HG2 PRO   112      50.160  52.680  47.580  0.00  0.00           H  
ATOM   1773  HD1 PRO   112      52.330  54.490  46.480  0.00  0.00           H  
ATOM   1774  HD2 PRO   112      52.330  52.690  46.620  0.00  0.00           H  
ATOM   1775  N   GLY   113      48.150  54.560  43.370  0.00  0.00           N  
ATOM   1776  CA  GLY   113      47.660  55.360  42.280  0.00  0.00           C  
ATOM   1777  C   GLY   113      48.110  54.910  40.910  0.00  0.00           C  
ATOM   1778  O   GLY   113      47.540  55.360  39.920  0.00  0.00           O  
ATOM   1779  HN  GLY   113      47.610  53.750  43.630  0.00  0.00           H  
ATOM   1780  HA1 GLY   113      47.970  56.380  42.400  0.00  0.00           H  
ATOM   1781  HA2 GLY   113      46.580  55.260  42.290  0.00  0.00           H  
ATOM   1782  N   ASP   114      49.130  54.050  40.830  0.00  0.00           N  
ATOM   1783  CA  ASP   114      49.560  53.450  39.570  0.00  0.00           C  
ATOM   1784  C   ASP   114      48.670  52.280  39.170  0.00  0.00           C  
ATOM   1785  O   ASP   114      48.120  51.560  40.010  0.00  0.00           O  
ATOM   1786  CB  ASP   114      51.010  52.940  39.650  0.00  0.00           C  
ATOM   1787  CG  ASP   114      52.000  54.060  39.930  0.00  0.00           C  
ATOM   1788  OD1 ASP   114      51.660  55.230  39.700  0.00  0.00           O  
ATOM   1789  OD2 ASP   114      53.120  53.750  40.400  0.00  0.00           O1-
ATOM   1790  HN  ASP   114      49.640  53.740  41.640  0.00  0.00           H  
ATOM   1791  HA  ASP   114      49.490  54.200  38.790  0.00  0.00           H  
ATOM   1792  HB1 ASP   114      51.330  52.450  38.710  0.00  0.00           H  
ATOM   1793  HB2 ASP   114      51.090  52.200  40.480  0.00  0.00           H  
ATOM   1794  N   THR   115      48.530  52.090  37.860  0.00  0.00           N  
ATOM   1795  CA  THR   115      47.840  50.940  37.290  0.00  0.00           C  
ATOM   1796  C   THR   115      48.870  50.080  36.570  0.00  0.00           C  
ATOM   1797  O   THR   115      49.710  50.610  35.840  0.00  0.00           O  
ATOM   1798  CB  THR   115      46.740  51.360  36.320  0.00  0.00           C  
ATOM   1799  CG2 THR   115      46.040  50.140  35.740  0.00  0.00           C  
ATOM   1800  OG1 THR   115      45.770  52.150  37.020  0.00  0.00           O  
ATOM   1801  HN  THR   115      49.090  52.610  37.230  0.00  0.00           H  
ATOM   1802  HA  THR   115      47.400  50.350  38.070  0.00  0.00           H  
ATOM   1803  HB  THR   115      47.160  51.970  35.490  0.00  0.00           H  
ATOM   1804  HG1 THR   115      46.250  52.870  37.420  0.00  0.00           H  
ATOM   1805 HG21 THR   115      45.660  49.480  36.550  0.00  0.00           H  
ATOM   1806 HG22 THR   115      46.700  49.550  35.080  0.00  0.00           H  
ATOM   1807 HG23 THR   115      45.160  50.460  35.140  0.00  0.00           H  
ATOM   1808  N   ILE   116      48.840  48.770  36.800  0.00  0.00           N  
ATOM   1809  CA  ILE   116      49.700  47.810  36.120  0.00  0.00           C  
ATOM   1810  C   ILE   116      48.800  47.000  35.200  0.00  0.00           C  
ATOM   1811  O   ILE   116      47.740  46.520  35.610  0.00  0.00           O  
ATOM   1812  CB  ILE   116      50.430  46.890  37.120  0.00  0.00           C  
ATOM   1813  CG1 ILE   116      51.280  47.700  38.110  0.00  0.00           C  
ATOM   1814  CG2 ILE   116      51.310  45.860  36.360  0.00  0.00           C  
ATOM   1815  CD  ILE   116      50.530  48.140  39.350  0.00  0.00           C  
ATOM   1816  HN  ILE   116      48.190  48.400  37.470  0.00  0.00           H  
ATOM   1817  HA  ILE   116      50.440  48.310  35.530  0.00  0.00           H  
ATOM   1818  HB  ILE   116      49.680  46.310  37.710  0.00  0.00           H  
ATOM   1819 HG11 ILE   116      51.730  48.570  37.590  0.00  0.00           H  
ATOM   1820 HG12 ILE   116      52.120  47.050  38.440  0.00  0.00           H  
ATOM   1821 HG21 ILE   116      52.050  46.380  35.730  0.00  0.00           H  
ATOM   1822 HG22 ILE   116      50.700  45.190  35.720  0.00  0.00           H  
ATOM   1823 HG23 ILE   116      51.850  45.220  37.090  0.00  0.00           H  
ATOM   1824  HD1 ILE   116      50.110  47.270  39.900  0.00  0.00           H  
ATOM   1825  HD2 ILE   116      49.700  48.840  39.130  0.00  0.00           H  
ATOM   1826  HD3 ILE   116      51.230  48.680  40.020  0.00  0.00           H  
ATOM   1827  N   VAL   117      49.210  46.870  33.940  0.00  0.00           N  
ATOM   1828  CA  VAL   117      48.440  46.130  32.940  0.00  0.00           C  
ATOM   1829  C   VAL   117      49.210  44.860  32.590  0.00  0.00           C  
ATOM   1830  O   VAL   117      50.360  44.910  32.140  0.00  0.00           O  
ATOM   1831  CB  VAL   117      48.150  46.980  31.700  0.00  0.00           C  
ATOM   1832  CG1 VAL   117      47.370  46.160  30.670  0.00  0.00           C  
ATOM   1833  CG2 VAL   117      47.330  48.210  32.070  0.00  0.00           C  
ATOM   1834  HN  VAL   117      50.040  47.320  33.600  0.00  0.00           H  
ATOM   1835  HA  VAL   117      47.490  45.820  33.350  0.00  0.00           H  
ATOM   1836  HB  VAL   117      49.110  47.300  31.230  0.00  0.00           H  
ATOM   1837 HG11 VAL   117      46.440  45.730  31.110  0.00  0.00           H  
ATOM   1838 HG12 VAL   117      47.990  45.320  30.270  0.00  0.00           H  
ATOM   1839 HG13 VAL   117      47.090  46.780  29.800  0.00  0.00           H  
ATOM   1840 HG21 VAL   117      47.900  48.870  32.760  0.00  0.00           H  
ATOM   1841 HG22 VAL   117      46.380  47.910  32.550  0.00  0.00           H  
ATOM   1842 HG23 VAL   117      47.100  48.800  31.150  0.00  0.00           H  
ATOM   1843  N   HSD   118      48.590  43.730  32.850  0.00  0.00           N  
ATOM   1844  CA  HSD   118      49.100  42.420  32.480  0.00  0.00           C  
ATOM   1845  C   HSD   118      48.400  42.070  31.170  0.00  0.00           C  
ATOM   1846  O   HSD   118      47.200  41.750  31.150  0.00  0.00           O  
ATOM   1847  CB  HSD   118      48.830  41.440  33.620  0.00  0.00           C  
ATOM   1848  CG  HSD   118      49.240  40.020  33.340  0.00  0.00           C  
ATOM   1849  CD2 HSD   118      50.090  39.490  32.440  0.00  0.00           C  
ATOM   1850  ND1 HSD   118      48.740  38.960  34.070  0.00  0.00           N  
ATOM   1851  CE1 HSD   118      49.250  37.830  33.610  0.00  0.00           C  
ATOM   1852  NE2 HSD   118      50.080  38.130  32.610  0.00  0.00           N  
ATOM   1853  HN  HSD   118      47.650  43.750  33.220  0.00  0.00           H  
ATOM   1854  HA  HSD   118      50.160  42.470  32.280  0.00  0.00           H  
ATOM   1855  HB1 HSD   118      47.740  41.460  33.820  0.00  0.00           H  
ATOM   1856  HB2 HSD   118      49.350  41.790  34.540  0.00  0.00           H  
ATOM   1857  HD1 HSD   118      48.020  39.020  34.760  0.00  0.00           H  
ATOM   1858  HD2 HSD   118      50.730  39.990  31.730  0.00  0.00           H  
ATOM   1859  HE1 HSD   118      48.990  36.830  33.950  0.00  0.00           H  
ATOM   1860  N   GLU   119      49.130  42.200  30.070  0.00  0.00           N  
ATOM   1861  CA  GLU   119      48.550  42.090  28.730  0.00  0.00           C  
ATOM   1862  C   GLU   119      48.250  40.640  28.380  0.00  0.00           C  
ATOM   1863  O   GLU   119      48.840  39.700  28.920  0.00  0.00           O  
ATOM   1864  CB  GLU   119      49.500  42.640  27.670  0.00  0.00           C  
ATOM   1865  CG  GLU   119      50.130  43.980  27.990  0.00  0.00           C  
ATOM   1866  CD  GLU   119      49.250  45.130  27.600  0.00  0.00           C  
ATOM   1867  OE1 GLU   119      48.230  44.890  26.920  0.00  0.00           O  
ATOM   1868  OE2 GLU   119      49.570  46.280  27.980  0.00  0.00           O1-
ATOM   1869  HN  GLU   119      50.120  42.410  30.100  0.00  0.00           H  
ATOM   1870  HA  GLU   119      47.630  42.660  28.710  0.00  0.00           H  
ATOM   1871  HB1 GLU   119      49.020  42.640  26.660  0.00  0.00           H  
ATOM   1872  HB2 GLU   119      50.360  41.930  27.610  0.00  0.00           H  
ATOM   1873  HG1 GLU   119      51.070  44.090  27.390  0.00  0.00           H  
ATOM   1874  HG2 GLU   119      50.420  44.090  29.050  0.00  0.00           H  
ATOM   1875  N   VAL   120      47.340  40.470  27.410  0.00  0.00           N  
ATOM   1876  CA  VAL   120      46.950  39.140  26.960  0.00  0.00           C  
ATOM   1877  C   VAL   120      48.170  38.350  26.530  0.00  0.00           C  
ATOM   1878  O   VAL   120      48.960  38.810  25.700  0.00  0.00           O  
ATOM   1879  CB  VAL   120      45.950  39.250  25.790  0.00  0.00           C  
ATOM   1880  CG1 VAL   120      45.710  37.900  25.180  0.00  0.00           C  
ATOM   1881  CG2 VAL   120      44.630  39.860  26.280  0.00  0.00           C  
ATOM   1882  HN  VAL   120      46.900  41.260  26.990  0.00  0.00           H  
ATOM   1883  HA  VAL   120      46.490  38.620  27.790  0.00  0.00           H  
ATOM   1884  HB  VAL   120      46.390  39.940  25.030  0.00  0.00           H  
ATOM   1885 HG11 VAL   120      45.480  37.160  25.970  0.00  0.00           H  
ATOM   1886 HG12 VAL   120      46.580  37.540  24.600  0.00  0.00           H  
ATOM   1887 HG13 VAL   120      44.850  37.940  24.480  0.00  0.00           H  
ATOM   1888 HG21 VAL   120      44.790  40.860  26.730  0.00  0.00           H  
ATOM   1889 HG22 VAL   120      44.160  39.210  27.040  0.00  0.00           H  
ATOM   1890 HG23 VAL   120      43.930  39.970  25.430  0.00  0.00           H  
ATOM   1891  N   GLY   121      48.310  37.130  27.030  0.00  0.00           N  
ATOM   1892  CA  GLY   121      49.400  36.290  26.570  0.00  0.00           C  
ATOM   1893  C   GLY   121      50.750  36.620  27.170  0.00  0.00           C  
ATOM   1894  O   GLY   121      51.720  35.910  26.890  0.00  0.00           O  
ATOM   1895  HN  GLY   121      47.710  36.800  27.770  0.00  0.00           H  
ATOM   1896  HA1 GLY   121      49.490  36.370  25.500  0.00  0.00           H  
ATOM   1897  HA2 GLY   121      49.170  35.280  26.890  0.00  0.00           H  
ATOM   1898  N   GLU   122      50.830  37.650  28.000  0.00  0.00           N  
ATOM   1899  CA  GLU   122      52.050  38.080  28.660  0.00  0.00           C  
ATOM   1900  C   GLU   122      52.260  37.280  29.950  0.00  0.00           C  
ATOM   1901  O   GLU   122      51.310  36.950  30.660  0.00  0.00           O  
ATOM   1902  CB  GLU   122      51.960  39.580  29.000  0.00  0.00           C  
ATOM   1903  CG  GLU   122      53.280  40.310  29.030  0.00  0.00           C  
ATOM   1904  CD  GLU   122      53.240  41.650  29.810  0.00  0.00           C  
ATOM   1905  OE1 GLU   122      54.340  42.240  29.950  0.00  0.00           O  
ATOM   1906  OE2 GLU   122      52.160  42.110  30.270  0.00  0.00           O1-
ATOM   1907  HN  GLU   122      50.020  38.200  28.220  0.00  0.00           H  
ATOM   1908  HA  GLU   122      52.890  37.920  28.000  0.00  0.00           H  
ATOM   1909  HB1 GLU   122      51.370  39.720  29.920  0.00  0.00           H  
ATOM   1910  HB2 GLU   122      51.360  40.060  28.190  0.00  0.00           H  
ATOM   1911  HG1 GLU   122      53.650  40.530  28.010  0.00  0.00           H  
ATOM   1912  HG2 GLU   122      54.050  39.700  29.550  0.00  0.00           H  
ATOM   1913  N   ALA   123      53.520  36.970  30.230  0.00  0.00           N  
ATOM   1914  CA  ALA   123      53.920  36.380  31.500  0.00  0.00           C  
ATOM   1915  C   ALA   123      54.920  37.310  32.170  0.00  0.00           C  
ATOM   1916  O   ALA   123      55.800  37.870  31.500  0.00  0.00           O  
ATOM   1917  CB  ALA   123      54.550  34.990  31.310  0.00  0.00           C  
ATOM   1918  HN  ALA   123      54.270  37.300  29.660  0.00  0.00           H  
ATOM   1919  HA  ALA   123      53.060  36.300  32.160  0.00  0.00           H  
ATOM   1920  HB1 ALA   123      55.440  35.060  30.650  0.00  0.00           H  
ATOM   1921  HB2 ALA   123      53.810  34.310  30.850  0.00  0.00           H  
ATOM   1922  HB3 ALA   123      54.860  34.560  32.290  0.00  0.00           H  
ATOM   1923  N   THR   124      54.750  37.510  33.480  0.00  0.00           N  
ATOM   1924  CA  THR   124      55.640  38.320  34.280  0.00  0.00           C  
ATOM   1925  C   THR   124      55.830  37.620  35.610  0.00  0.00           C  
ATOM   1926  O   THR   124      55.070  36.730  35.970  0.00  0.00           O  
ATOM   1927  CB  THR   124      55.100  39.750  34.520  0.00  0.00           C  
ATOM   1928  CG2 THR   124      54.520  40.390  33.230  0.00  0.00           C  
ATOM   1929  OG1 THR   124      54.080  39.700  35.510  0.00  0.00           O  
ATOM   1930  HN  THR   124      53.980  37.080  33.970  0.00  0.00           H  
ATOM   1931  HA  THR   124      56.610  38.380  33.790  0.00  0.00           H  
ATOM   1932  HB  THR   124      55.910  40.410  34.910  0.00  0.00           H  
ATOM   1933  HG1 THR   124      53.380  39.180  35.090  0.00  0.00           H  
ATOM   1934 HG21 THR   124      53.620  39.850  32.870  0.00  0.00           H  
ATOM   1935 HG22 THR   124      55.270  40.380  32.410  0.00  0.00           H  
ATOM   1936 HG23 THR   124      54.230  41.440  33.410  0.00  0.00           H  
ATOM   1937  N   SER   125      56.830  38.050  36.350  0.00  0.00           N  
ATOM   1938  CA  SER   125      56.900  37.800  37.780  0.00  0.00           C  
ATOM   1939  C   SER   125      56.260  38.990  38.490  0.00  0.00           C  
ATOM   1940  O   SER   125      56.360  40.130  38.030  0.00  0.00           O  
ATOM   1941  CB  SER   125      58.350  37.630  38.220  0.00  0.00           C  
ATOM   1942  OG  SER   125      58.440  37.190  39.560  0.00  0.00           O  
ATOM   1943  HN  SER   125      57.460  38.740  35.960  0.00  0.00           H  
ATOM   1944  HA  SER   125      56.340  36.910  38.020  0.00  0.00           H  
ATOM   1945  HB1 SER   125      58.900  38.570  38.180  0.00  0.00           H  
ATOM   1946  HB2 SER   125      58.860  36.890  37.560  0.00  0.00           H  
ATOM   1947  HG1 SER   125      57.870  36.420  39.650  0.00  0.00           H  
ATOM   1948  N   VAL   126      55.580  38.710  39.600  0.00  0.00           N  
ATOM   1949  CA  VAL   126      54.890  39.730  40.370  0.00  0.00           C  
ATOM   1950  C   VAL   126      55.350  39.580  41.810  0.00  0.00           C  
ATOM   1951  O   VAL   126      55.590  38.470  42.270  0.00  0.00           O  
ATOM   1952  CB  VAL   126      53.340  39.600  40.280  0.00  0.00           C  
ATOM   1953  CG1 VAL   126      52.880  39.850  38.860  0.00  0.00           C  
ATOM   1954  CG2 VAL   126      52.860  38.220  40.710  0.00  0.00           C  
ATOM   1955  HN  VAL   126      55.510  37.770  39.930  0.00  0.00           H  
ATOM   1956  HA  VAL   126      55.180  40.720  40.040  0.00  0.00           H  
ATOM   1957  HB  VAL   126      52.870  40.370  40.940  0.00  0.00           H  
ATOM   1958 HG11 VAL   126      53.270  39.050  38.190  0.00  0.00           H  
ATOM   1959 HG12 VAL   126      53.250  40.810  38.470  0.00  0.00           H  
ATOM   1960 HG13 VAL   126      51.770  39.840  38.800  0.00  0.00           H  
ATOM   1961 HG21 VAL   126      53.120  38.010  41.770  0.00  0.00           H  
ATOM   1962 HG22 VAL   126      53.300  37.420  40.080  0.00  0.00           H  
ATOM   1963 HG23 VAL   126      51.760  38.150  40.630  0.00  0.00           H  
ATOM   1964  N   GLN   127      55.470  40.710  42.510  0.00  0.00           N  
ATOM   1965  CA  GLN   127      55.860  40.670  43.910  0.00  0.00           C  
ATOM   1966  C   GLN   127      55.230  41.840  44.650  0.00  0.00           C  
ATOM   1967  O   GLN   127      55.310  42.980  44.200  0.00  0.00           O  
ATOM   1968  CB  GLN   127      57.380  40.690  44.070  0.00  0.00           C  
ATOM   1969  CG  GLN   127      57.840  40.810  45.530  0.00  0.00           C  
ATOM   1970  CD  GLN   127      59.340  41.030  45.650  0.00  0.00           C  
ATOM   1971  NE2 GLN   127      59.790  41.440  46.830  0.00  0.00           N  
ATOM   1972  OE1 GLN   127      60.080  40.850  44.680  0.00  0.00           O  
ATOM   1973  HN  GLN   127      55.350  41.610  42.080  0.00  0.00           H  
ATOM   1974  HA  GLN   127      55.460  39.770  44.370  0.00  0.00           H  
ATOM   1975  HB1 GLN   127      57.770  41.550  43.480  0.00  0.00           H  
ATOM   1976  HB2 GLN   127      57.800  39.770  43.610  0.00  0.00           H  
ATOM   1977  HG1 GLN   127      57.580  39.880  46.080  0.00  0.00           H  
ATOM   1978  HG2 GLN   127      57.350  41.660  46.050  0.00  0.00           H  
ATOM   1979 HE21 GLN   127      59.200  41.290  47.620  0.00  0.00           H  
ATOM   1980 HE22 GLN   127      60.780  41.450  46.940  0.00  0.00           H  
ATOM   1981  N   TRP   128      54.600  41.550  45.780  0.00  0.00           N  
ATOM   1982  CA  TRP   128      53.870  42.520  46.570  0.00  0.00           C  
ATOM   1983  C   TRP   128      54.420  42.500  47.980  0.00  0.00           C  
ATOM   1984  O   TRP   128      54.710  41.430  48.540  0.00  0.00           O  
ATOM   1985  CB  TRP   128      52.360  42.210  46.610  0.00  0.00           C  
ATOM   1986  CG  TRP   128      51.790  41.990  45.230  0.00  0.00           C  
ATOM   1987  CD1 TRP   128      51.730  42.900  44.210  0.00  0.00           C  
ATOM   1988  CD2 TRP   128      51.220  40.780  44.710  0.00  0.00           C  
ATOM   1989  CE2 TRP   128      50.850  41.030  43.380  0.00  0.00           C  
ATOM   1990  CE3 TRP   128      51.000  39.510  45.250  0.00  0.00           C  
ATOM   1991  NE1 TRP   128      51.160  42.330  43.090  0.00  0.00           N  
ATOM   1992  CZ2 TRP   128      50.250  40.040  42.570  0.00  0.00           C  
ATOM   1993  CZ3 TRP   128      50.410  38.540  44.460  0.00  0.00           C  
ATOM   1994  CH2 TRP   128      50.050  38.810  43.130  0.00  0.00           C  
ATOM   1995  HN  TRP   128      54.620  40.610  46.140  0.00  0.00           H  
ATOM   1996  HA  TRP   128      54.020  43.510  46.170  0.00  0.00           H  
ATOM   1997  HB1 TRP   128      51.810  43.040  47.090  0.00  0.00           H  
ATOM   1998  HB2 TRP   128      52.190  41.280  47.200  0.00  0.00           H  
ATOM   1999  HD1 TRP   128      52.060  43.930  44.300  0.00  0.00           H  
ATOM   2000  HE1 TRP   128      51.010  42.750  42.220  0.00  0.00           H  
ATOM   2001  HE3 TRP   128      51.240  39.310  46.280  0.00  0.00           H  
ATOM   2002  HZ2 TRP   128      49.960  40.250  41.550  0.00  0.00           H  
ATOM   2003  HZ3 TRP   128      50.210  37.560  44.870  0.00  0.00           H  
ATOM   2004  HH2 TRP   128      49.580  38.030  42.550  0.00  0.00           H  
ATOM   2005  N   SER   129      54.550  43.690  48.550  0.00  0.00           N  
ATOM   2006  CA  SER   129      54.960  43.820  49.940  0.00  0.00           C  
ATOM   2007  C   SER   129      53.730  43.730  50.830  0.00  0.00           C  
ATOM   2008  O   SER   129      52.590  43.960  50.390  0.00  0.00           O  
ATOM   2009  CB  SER   129      55.680  45.160  50.170  0.00  0.00           C  
ATOM   2010  OG  SER   129      54.890  46.260  49.700  0.00  0.00           O  
ATOM   2011  HN  SER   129      54.340  44.530  48.050  0.00  0.00           H  
ATOM   2012  HA  SER   129      55.620  43.010  50.210  0.00  0.00           H  
ATOM   2013  HB1 SER   129      56.640  45.140  49.590  0.00  0.00           H  
ATOM   2014  HB2 SER   129      55.940  45.290  51.250  0.00  0.00           H  
ATOM   2015  HG1 SER   129      54.060  46.220  50.190  0.00  0.00           H  
ATOM   2016  N   SER   130      53.980  43.420  52.100  0.00  0.00           N  
ATOM   2017  CA  SER   130      52.920  43.310  53.090  0.00  0.00           C  
ATOM   2018  C   SER   130      52.090  44.590  53.140  0.00  0.00           C  
ATOM   2019  O   SER   130      52.620  45.700  53.170  0.00  0.00           O  
ATOM   2020  CB  SER   130      53.540  43.050  54.460  0.00  0.00           C  
ATOM   2021  OG  SER   130      52.520  42.900  55.420  0.00  0.00           O  
ATOM   2022  HN  SER   130      54.900  43.090  52.340  0.00  0.00           H  
ATOM   2023  HA  SER   130      52.280  42.490  52.810  0.00  0.00           H  
ATOM   2024  HB1 SER   130      54.190  43.890  54.780  0.00  0.00           H  
ATOM   2025  HB2 SER   130      54.170  42.120  54.420  0.00  0.00           H  
ATOM   2026  HG1 SER   130      52.170  41.980  55.410  0.00  0.00           H  
ATOM   2027  N   GLY   131      50.760  44.430  53.160  0.00  0.00           N  
ATOM   2028  CA  GLY   131      49.900  45.600  53.170  0.00  0.00           C  
ATOM   2029  C   GLY   131      49.650  46.180  51.790  0.00  0.00           C  
ATOM   2030  O   GLY   131      49.360  47.370  51.670  0.00  0.00           O  
ATOM   2031  HN  GLY   131      50.320  43.540  53.040  0.00  0.00           H  
ATOM   2032  HA1 GLY   131      50.330  46.380  53.780  0.00  0.00           H  
ATOM   2033  HA2 GLY   131      48.940  45.280  53.540  0.00  0.00           H  
ATOM   2034  N   THR   132      49.750  45.380  50.730  0.00  0.00           N  
ATOM   2035  CA  THR   132      49.500  45.880  49.380  0.00  0.00           C  
ATOM   2036  C   THR   132      48.080  45.500  49.020  0.00  0.00           C  
ATOM   2037  O   THR   132      47.720  44.320  49.070  0.00  0.00           O  
ATOM   2038  CB  THR   132      50.490  45.330  48.350  0.00  0.00           C  
ATOM   2039  CG2 THR   132      50.090  45.780  46.930  0.00  0.00           C  
ATOM   2040  OG1 THR   132      51.790  45.840  48.650  0.00  0.00           O  
ATOM   2041  HN  THR   132      49.920  44.400  50.850  0.00  0.00           H  
ATOM   2042  HA  THR   132      49.580  46.950  49.380  0.00  0.00           H  
ATOM   2043  HB  THR   132      50.500  44.220  48.400  0.00  0.00           H  
ATOM   2044  HG1 THR   132      52.100  45.220  49.340  0.00  0.00           H  
ATOM   2045 HG21 THR   132      50.010  46.890  46.880  0.00  0.00           H  
ATOM   2046 HG22 THR   132      49.140  45.330  46.610  0.00  0.00           H  
ATOM   2047 HG23 THR   132      50.880  45.470  46.210  0.00  0.00           H  
ATOM   2048  N   TRP   133      47.270  46.500  48.690  0.00  0.00           N  
ATOM   2049  CA  TRP   133      45.870  46.300  48.330  0.00  0.00           C  
ATOM   2050  C   TRP   133      45.580  47.100  47.070  0.00  0.00           C  
ATOM   2051  O   TRP   133      46.090  48.220  46.890  0.00  0.00           O  
ATOM   2052  CB  TRP   133      44.930  46.700  49.490  0.00  0.00           C  
ATOM   2053  CG  TRP   133      45.220  45.840  50.660  0.00  0.00           C  
ATOM   2054  CD1 TRP   133      46.040  46.130  51.690  0.00  0.00           C  
ATOM   2055  CD2 TRP   133      44.770  44.500  50.850  0.00  0.00           C  
ATOM   2056  CE2 TRP   133      45.350  44.040  52.040  0.00  0.00           C  
ATOM   2057  CE3 TRP   133      43.940  43.640  50.120  0.00  0.00           C  
ATOM   2058  NE1 TRP   133      46.110  45.060  52.550  0.00  0.00           N  
ATOM   2059  CZ2 TRP   133      45.120  42.760  52.530  0.00  0.00           C  
ATOM   2060  CZ3 TRP   133      43.710  42.380  50.600  0.00  0.00           C  
ATOM   2061  CH2 TRP   133      44.290  41.940  51.800  0.00  0.00           C  
ATOM   2062  HN  TRP   133      47.620  47.440  48.650  0.00  0.00           H  
ATOM   2063  HA  TRP   133      45.710  45.260  48.070  0.00  0.00           H  
ATOM   2064  HB1 TRP   133      43.880  46.600  49.180  0.00  0.00           H  
ATOM   2065  HB2 TRP   133      45.110  47.770  49.760  0.00  0.00           H  
ATOM   2066  HD1 TRP   133      46.510  47.090  51.840  0.00  0.00           H  
ATOM   2067  HE1 TRP   133      46.410  45.080  53.480  0.00  0.00           H  
ATOM   2068  HE3 TRP   133      43.490  43.960  49.190  0.00  0.00           H  
ATOM   2069  HZ2 TRP   133      45.570  42.410  53.450  0.00  0.00           H  
ATOM   2070  HZ3 TRP   133      43.060  41.700  50.050  0.00  0.00           H  
ATOM   2071  HH2 TRP   133      44.070  40.940  52.150  0.00  0.00           H  
ATOM   2072  N   MET   134      44.730  46.520  46.210  0.00  0.00           N  
ATOM   2073  CA  MET   134      44.540  46.990  44.850  0.00  0.00           C  
ATOM   2074  C   MET   134      43.150  46.610  44.350  0.00  0.00           C  
ATOM   2075  O   MET   134      42.480  45.730  44.900  0.00  0.00           O  
ATOM   2076  CB  MET   134      45.640  46.440  43.900  0.00  0.00           C  
ATOM   2077  CG  MET   134      45.610  44.910  43.590  0.00  0.00           C  
ATOM   2078  SD  MET   134      47.240  44.280  43.020  0.00  0.00           S  
ATOM   2079  CE  MET   134      48.290  45.640  43.510  0.00  0.00           C  
ATOM   2080  HN  MET   134      44.380  45.590  46.380  0.00  0.00           H  
ATOM   2081  HA  MET   134      44.580  48.070  44.860  0.00  0.00           H  
ATOM   2082  HB1 MET   134      46.500  46.810  44.480  0.00  0.00           H  
ATOM   2083  HB2 MET   134      45.620  46.980  42.930  0.00  0.00           H  
ATOM   2084  HG1 MET   134      44.810  44.690  42.850  0.00  0.00           H  
ATOM   2085  HG2 MET   134      45.370  44.360  44.500  0.00  0.00           H  
ATOM   2086  HE1 MET   134      48.200  45.860  44.590  0.00  0.00           H  
ATOM   2087  HE2 MET   134      48.100  46.540  42.900  0.00  0.00           H  
ATOM   2088  HE3 MET   134      49.350  45.350  43.390  0.00  0.00           H  
ATOM   2089  N   VAL   135      42.730  47.320  43.310  0.00  0.00           N  
ATOM   2090  CA  VAL   135      41.450  47.090  42.650  0.00  0.00           C  
ATOM   2091  C   VAL   135      41.760  46.490  41.290  0.00  0.00           C  
ATOM   2092  O   VAL   135      42.490  47.090  40.510  0.00  0.00           O  
ATOM   2093  CB  VAL   135      40.660  48.400  42.520  0.00  0.00           C  
ATOM   2094  CG1 VAL   135      39.300  48.140  41.890  0.00  0.00           C  
ATOM   2095  CG2 VAL   135      40.500  49.060  43.890  0.00  0.00           C  
ATOM   2096  HN  VAL   135      43.310  48.030  42.910  0.00  0.00           H  
ATOM   2097  HA  VAL   135      40.860  46.370  43.210  0.00  0.00           H  
ATOM   2098  HB  VAL   135      41.240  49.100  41.870  0.00  0.00           H  
ATOM   2099 HG11 VAL   135      38.720  47.420  42.500  0.00  0.00           H  
ATOM   2100 HG12 VAL   135      39.410  47.720  40.870  0.00  0.00           H  
ATOM   2101 HG13 VAL   135      38.720  49.080  41.820  0.00  0.00           H  
ATOM   2102 HG21 VAL   135      41.490  49.280  44.350  0.00  0.00           H  
ATOM   2103 HG22 VAL   135      39.920  48.410  44.580  0.00  0.00           H  
ATOM   2104 HG23 VAL   135      39.980  50.020  43.750  0.00  0.00           H  
ATOM   2105  N   GLU   136      41.180  45.320  41.000  0.00  0.00           N  
ATOM   2106  CA  GLU   136      41.540  44.560  39.820  0.00  0.00           C  
ATOM   2107  C   GLU   136      40.370  44.390  38.860  0.00  0.00           C  
ATOM   2108  O   GLU   136      39.250  44.040  39.270  0.00  0.00           O  
ATOM   2109  CB  GLU   136      42.070  43.200  40.240  0.00  0.00           C  
ATOM   2110  CG  GLU   136      42.610  42.380  39.090  0.00  0.00           C  
ATOM   2111  CD  GLU   136      43.360  41.150  39.600  0.00  0.00           C  
ATOM   2112  OE1 GLU   136      44.340  41.330  40.360  0.00  0.00           O  
ATOM   2113  OE2 GLU   136      42.950  40.020  39.260  0.00  0.00           O1-
ATOM   2114  HN  GLU   136      40.550  44.860  41.630  0.00  0.00           H  
ATOM   2115  HA  GLU   136      42.330  45.060  39.290  0.00  0.00           H  
ATOM   2116  HB1 GLU   136      41.250  42.630  40.720  0.00  0.00           H  
ATOM   2117  HB2 GLU   136      42.840  43.350  41.030  0.00  0.00           H  
ATOM   2118  HG1 GLU   136      43.340  42.970  38.490  0.00  0.00           H  
ATOM   2119  HG2 GLU   136      41.800  42.030  38.410  0.00  0.00           H  
ATOM   2120  N   TYR   137      40.640  44.600  37.580  0.00  0.00           N  
ATOM   2121  CA  TYR   137      39.670  44.390  36.510  0.00  0.00           C  
ATOM   2122  C   TYR   137      40.250  43.420  35.500  0.00  0.00           C  
ATOM   2123  O   TYR   137      41.400  43.580  35.070  0.00  0.00           O  
ATOM   2124  CB  TYR   137      39.300  45.700  35.810  0.00  0.00           C  
ATOM   2125  CG  TYR   137      38.400  45.520  34.600  0.00  0.00           C  
ATOM   2126  CD1 TYR   137      37.140  44.940  34.730  0.00  0.00           C  
ATOM   2127  CD2 TYR   137      38.810  45.950  33.330  0.00  0.00           C  
ATOM   2128  CE1 TYR   137      36.310  44.770  33.620  0.00  0.00           C  
ATOM   2129  CE2 TYR   137      37.990  45.790  32.220  0.00  0.00           C  
ATOM   2130  CZ  TYR   137      36.750  45.210  32.370  0.00  0.00           C  
ATOM   2131  OH  TYR   137      35.940  45.050  31.270  0.00  0.00           O  
ATOM   2132  HN  TYR   137      41.570  44.870  37.310  0.00  0.00           H  
ATOM   2133  HA  TYR   137      38.770  43.930  36.910  0.00  0.00           H  
ATOM   2134  HB1 TYR   137      40.240  46.220  35.490  0.00  0.00           H  
ATOM   2135  HB2 TYR   137      38.780  46.370  36.530  0.00  0.00           H  
ATOM   2136  HD1 TYR   137      36.820  44.590  35.700  0.00  0.00           H  
ATOM   2137  HD2 TYR   137      39.800  46.360  33.240  0.00  0.00           H  
ATOM   2138  HE1 TYR   137      35.350  44.310  33.730  0.00  0.00           H  
ATOM   2139  HE2 TYR   137      38.330  46.110  31.240  0.00  0.00           H  
ATOM   2140  HH  TYR   137      35.050  44.750  31.540  0.00  0.00           H  
ATOM   2141  N   GLY   138      39.470  42.430  35.100  0.00  0.00           N  
ATOM   2142  CA  GLY   138      39.900  41.450  34.120  0.00  0.00           C  
ATOM   2143  C   GLY   138      38.920  41.390  32.970  0.00  0.00           C  
ATOM   2144  O   GLY   138      37.700  41.480  33.180  0.00  0.00           O  
ATOM   2145  HN  GLY   138      38.540  42.340  35.480  0.00  0.00           H  
ATOM   2146  HA1 GLY   138      39.890  40.490  34.590  0.00  0.00           H  
ATOM   2147  HA2 GLY   138      40.860  41.700  33.710  0.00  0.00           H  
ATOM   2148  N   ARG   139      39.450  41.190  31.760  0.00  0.00           N  
ATOM   2149  CA  ARG   139      38.660  41.210  30.530  0.00  0.00           C  
ATOM   2150  C   ARG   139      39.230  40.200  29.550  0.00  0.00           C  
ATOM   2151  O   ARG   139      40.420  40.220  29.240  0.00  0.00           O  
ATOM   2152  CB  ARG   139      38.670  42.610  29.920  0.00  0.00           C  
ATOM   2153  CG  ARG   139      38.210  42.640  28.490  0.00  0.00           C  
ATOM   2154  CD  ARG   139      38.370  44.030  27.890  0.00  0.00           C  
ATOM   2155  NE  ARG   139      37.360  44.950  28.410  0.00  0.00           N  
ATOM   2156  CZ  ARG   139      37.100  46.150  27.880  0.00  0.00           C  
ATOM   2157  NH1 ARG   139      37.770  46.580  26.820  0.00  0.00           N1+
ATOM   2158  NH2 ARG   139      36.160  46.920  28.430  0.00  0.00           N  
ATOM   2159  HN  ARG   139      40.440  41.190  31.650  0.00  0.00           H  
ATOM   2160  HA  ARG   139      37.640  40.920  30.750  0.00  0.00           H  
ATOM   2161  HB1 ARG   139      39.720  42.990  29.960  0.00  0.00           H  
ATOM   2162  HB2 ARG   139      38.060  43.270  30.560  0.00  0.00           H  
ATOM   2163  HG1 ARG   139      37.160  42.290  28.390  0.00  0.00           H  
ATOM   2164  HG2 ARG   139      38.850  42.000  27.840  0.00  0.00           H  
ATOM   2165  HD1 ARG   139      38.240  43.940  26.790  0.00  0.00           H  
ATOM   2166  HD2 ARG   139      39.390  44.430  28.100  0.00  0.00           H  
ATOM   2167  HE  ARG   139      36.900  44.730  29.270  0.00  0.00           H  
ATOM   2168 HH11 ARG   139      38.470  45.960  26.450  0.00  0.00           H  
ATOM   2169 HH12 ARG   139      37.790  47.550  26.640  0.00  0.00           H  
ATOM   2170 HH21 ARG   139      35.570  46.510  29.130  0.00  0.00           H  
ATOM   2171 HH22 ARG   139      35.730  47.600  27.840  0.00  0.00           H  
ATOM   2172  N   GLY   140      38.380  39.310  29.060  0.00  0.00           N  
ATOM   2173  CA  GLY   140      38.810  38.320  28.090  0.00  0.00           C  
ATOM   2174  C   GLY   140      38.070  37.020  28.330  0.00  0.00           C  
ATOM   2175  O   GLY   140      36.880  37.030  28.650  0.00  0.00           O  
ATOM   2176  HN  GLY   140      37.430  39.280  29.380  0.00  0.00           H  
ATOM   2177  HA1 GLY   140      39.860  38.110  28.190  0.00  0.00           H  
ATOM   2178  HA2 GLY   140      38.540  38.700  27.120  0.00  0.00           H  
ATOM   2179  N   PHE   141      38.770  35.900  28.170  0.00  0.00           N  
ATOM   2180  CA  PHE   141      38.160  34.590  28.320  0.00  0.00           C  
ATOM   2181  C   PHE   141      38.430  34.110  29.740  0.00  0.00           C  
ATOM   2182  O   PHE   141      39.370  33.350  30.010  0.00  0.00           O  
ATOM   2183  CB  PHE   141      38.680  33.610  27.280  0.00  0.00           C  
ATOM   2184  CG  PHE   141      38.020  32.260  27.330  0.00  0.00           C  
ATOM   2185  CD1 PHE   141      36.640  32.160  27.470  0.00  0.00           C  
ATOM   2186  CD2 PHE   141      38.770  31.100  27.240  0.00  0.00           C  
ATOM   2187  CE1 PHE   141      36.030  30.920  27.520  0.00  0.00           C  
ATOM   2188  CE2 PHE   141      38.160  29.860  27.290  0.00  0.00           C  
ATOM   2189  CZ  PHE   141      36.790  29.770  27.430  0.00  0.00           C  
ATOM   2190  HN  PHE   141      39.760  35.930  27.990  0.00  0.00           H  
ATOM   2191  HA  PHE   141      37.090  34.690  28.210  0.00  0.00           H  
ATOM   2192  HB1 PHE   141      39.780  33.490  27.360  0.00  0.00           H  
ATOM   2193  HB2 PHE   141      38.470  34.020  26.270  0.00  0.00           H  
ATOM   2194  HD1 PHE   141      36.030  33.050  27.520  0.00  0.00           H  
ATOM   2195  HD2 PHE   141      39.830  31.180  27.040  0.00  0.00           H  
ATOM   2196  HE1 PHE   141      34.950  30.850  27.640  0.00  0.00           H  
ATOM   2197  HE2 PHE   141      38.760  28.960  27.190  0.00  0.00           H  
ATOM   2198  HZ  PHE   141      36.310  28.800  27.470  0.00  0.00           H  
ATOM   2199  N   ILE   142      37.560  34.530  30.660  0.00  0.00           N  
ATOM   2200  CA  ILE   142      37.850  34.390  32.090  0.00  0.00           C  
ATOM   2201  C   ILE   142      38.000  32.930  32.530  0.00  0.00           C  
ATOM   2202  O   ILE   142      38.880  32.660  33.340  0.00  0.00           O  
ATOM   2203  CB  ILE   142      36.830  35.170  32.910  0.00  0.00           C  
ATOM   2204  CG1 ILE   142      36.780  36.640  32.430  0.00  0.00           C  
ATOM   2205  CG2 ILE   142      37.170  35.130  34.400  0.00  0.00           C  
ATOM   2206  CD  ILE   142      38.130  37.360  32.530  0.00  0.00           C  
ATOM   2207  HN  ILE   142      36.770  35.090  30.410  0.00  0.00           H  
ATOM   2208  HA  ILE   142      38.830  34.830  32.260  0.00  0.00           H  
ATOM   2209  HB  ILE   142      35.810  34.750  32.770  0.00  0.00           H  
ATOM   2210 HG11 ILE   142      36.050  37.170  33.070  0.00  0.00           H  
ATOM   2211 HG12 ILE   142      36.410  36.700  31.390  0.00  0.00           H  
ATOM   2212 HG21 ILE   142      38.230  35.410  34.580  0.00  0.00           H  
ATOM   2213 HG22 ILE   142      37.010  34.110  34.820  0.00  0.00           H  
ATOM   2214 HG23 ILE   142      36.520  35.830  34.970  0.00  0.00           H  
ATOM   2215  HD1 ILE   142      38.830  37.000  31.740  0.00  0.00           H  
ATOM   2216  HD2 ILE   142      38.630  37.210  33.510  0.00  0.00           H  
ATOM   2217  HD3 ILE   142      37.990  38.450  32.380  0.00  0.00           H  
ATOM   2218  N   PRO   143      37.180  31.980  32.070  0.00  0.00           N  
ATOM   2219  CA  PRO   143      37.400  30.580  32.500  0.00  0.00           C  
ATOM   2220  C   PRO   143      38.820  30.080  32.270  0.00  0.00           C  
ATOM   2221  O   PRO   143      39.310  29.260  33.060  0.00  0.00           O  
ATOM   2222  CB  PRO   143      36.380  29.790  31.670  0.00  0.00           C  
ATOM   2223  CG  PRO   143      35.270  30.750  31.410  0.00  0.00           C  
ATOM   2224  CD  PRO   143      35.960  32.100  31.240  0.00  0.00           C  
ATOM   2225  HA  PRO   143      37.220  30.540  33.570  0.00  0.00           H  
ATOM   2226  HB1 PRO   143      36.030  28.880  32.210  0.00  0.00           H  
ATOM   2227  HB2 PRO   143      36.820  29.480  30.690  0.00  0.00           H  
ATOM   2228  HG1 PRO   143      34.660  30.480  30.520  0.00  0.00           H  
ATOM   2229  HG2 PRO   143      34.610  30.810  32.300  0.00  0.00           H  
ATOM   2230  HD1 PRO   143      36.260  32.250  30.180  0.00  0.00           H  
ATOM   2231  HD2 PRO   143      35.320  32.930  31.590  0.00  0.00           H  
ATOM   2232  N   SER   144      39.510  30.580  31.240  0.00  0.00           N  
ATOM   2233  CA  SER   144      40.860  30.110  30.960  0.00  0.00           C  
ATOM   2234  C   SER   144      41.880  30.530  32.020  0.00  0.00           C  
ATOM   2235  O   SER   144      43.030  30.080  31.950  0.00  0.00           O  
ATOM   2236  CB  SER   144      41.320  30.600  29.580  0.00  0.00           C  
ATOM   2237  OG  SER   144      41.880  31.890  29.670  0.00  0.00           O  
ATOM   2238  HN  SER   144      39.140  31.310  30.670  0.00  0.00           H  
ATOM   2239  HA  SER   144      40.850  29.030  30.940  0.00  0.00           H  
ATOM   2240  HB1 SER   144      40.480  30.550  28.880  0.00  0.00           H  
ATOM   2241  HB2 SER   144      42.110  29.910  29.200  0.00  0.00           H  
ATOM   2242  HG1 SER   144      41.140  32.510  29.780  0.00  0.00           H  
ATOM   2243  N   THR   145      41.510  31.390  32.980  0.00  0.00           N  
ATOM   2244  CA  THR   145      42.390  31.700  34.110  0.00  0.00           C  
ATOM   2245  C   THR   145      42.300  30.660  35.220  0.00  0.00           C  
ATOM   2246  O   THR   145      43.200  30.580  36.070  0.00  0.00           O  
ATOM   2247  CB  THR   145      42.060  33.070  34.700  0.00  0.00           C  
ATOM   2248  CG2 THR   145      42.250  34.190  33.670  0.00  0.00           C  
ATOM   2249  OG1 THR   145      40.690  33.080  35.150  0.00  0.00           O  
ATOM   2250  HN  THR   145      40.590  31.790  32.980  0.00  0.00           H  
ATOM   2251  HA  THR   145      43.410  31.720  33.770  0.00  0.00           H  
ATOM   2252  HB  THR   145      42.720  33.280  35.570  0.00  0.00           H  
ATOM   2253  HG1 THR   145      40.110  33.060  34.370  0.00  0.00           H  
ATOM   2254 HG21 THR   145      41.600  34.050  32.780  0.00  0.00           H  
ATOM   2255 HG22 THR   145      43.310  34.220  33.330  0.00  0.00           H  
ATOM   2256 HG23 THR   145      42.020  35.170  34.130  0.00  0.00           H  
ATOM   2257  N   LEU   146      41.240  29.840  35.220  0.00  0.00           N  
ATOM   2258  CA  LEU   146      40.910  29.050  36.400  0.00  0.00           C  
ATOM   2259  C   LEU   146      41.970  28.010  36.700  0.00  0.00           C  
ATOM   2260  O   LEU   146      42.270  27.740  37.870  0.00  0.00           O  
ATOM   2261  CB  LEU   146      39.550  28.380  36.210  0.00  0.00           C  
ATOM   2262  CG  LEU   146      38.340  29.310  36.260  0.00  0.00           C  
ATOM   2263  CD1 LEU   146      37.060  28.540  35.970  0.00  0.00           C  
ATOM   2264  CD2 LEU   146      38.250  29.990  37.610  0.00  0.00           C  
ATOM   2265  HN  LEU   146      40.560  29.890  34.490  0.00  0.00           H  
ATOM   2266  HA  LEU   146      40.890  29.710  37.260  0.00  0.00           H  
ATOM   2267  HB1 LEU   146      39.390  27.610  37.010  0.00  0.00           H  
ATOM   2268  HB2 LEU   146      39.540  27.840  35.240  0.00  0.00           H  
ATOM   2269  HG  LEU   146      38.450  30.100  35.480  0.00  0.00           H  
ATOM   2270 HD11 LEU   146      36.910  27.730  36.720  0.00  0.00           H  
ATOM   2271 HD12 LEU   146      37.120  28.070  34.970  0.00  0.00           H  
ATOM   2272 HD13 LEU   146      36.180  29.210  36.000  0.00  0.00           H  
ATOM   2273 HD21 LEU   146      39.060  30.750  37.710  0.00  0.00           H  
ATOM   2274 HD22 LEU   146      38.400  29.240  38.420  0.00  0.00           H  
ATOM   2275 HD23 LEU   146      37.280  30.510  37.740  0.00  0.00           H  
ATOM   2276  N   ALA   147      42.540  27.390  35.670  0.00  0.00           N  
ATOM   2277  CA  ALA   147      43.600  26.410  35.920  0.00  0.00           C  
ATOM   2278  C   ALA   147      44.750  27.040  36.670  0.00  0.00           C  
ATOM   2279  O   ALA   147      45.260  26.470  37.650  0.00  0.00           O  
ATOM   2280  CB  ALA   147      44.080  25.790  34.600  0.00  0.00           C  
ATOM   2281  HN  ALA   147      42.330  27.630  34.730  0.00  0.00           H  
ATOM   2282  HA  ALA   147      43.200  25.630  36.550  0.00  0.00           H  
ATOM   2283  HB1 ALA   147      44.430  26.580  33.900  0.00  0.00           H  
ATOM   2284  HB2 ALA   147      43.270  25.220  34.110  0.00  0.00           H  
ATOM   2285  HB3 ALA   147      44.940  25.100  34.770  0.00  0.00           H  
ATOM   2286  N   PHE   148      45.130  28.260  36.280  0.00  0.00           N  
ATOM   2287  CA  PHE   148      46.180  28.950  37.020  0.00  0.00           C  
ATOM   2288  C   PHE   148      45.700  29.310  38.420  0.00  0.00           C  
ATOM   2289  O   PHE   148      46.480  29.240  39.390  0.00  0.00           O  
ATOM   2290  CB  PHE   148      46.580  30.210  36.250  0.00  0.00           C  
ATOM   2291  CG  PHE   148      47.360  31.170  37.070  0.00  0.00           C  
ATOM   2292  CD1 PHE   148      48.720  30.980  37.290  0.00  0.00           C  
ATOM   2293  CD2 PHE   148      46.740  32.270  37.640  0.00  0.00           C  
ATOM   2294  CE1 PHE   148      49.460  31.890  38.050  0.00  0.00           C  
ATOM   2295  CE2 PHE   148      47.460  33.180  38.410  0.00  0.00           C  
ATOM   2296  CZ  PHE   148      48.820  32.980  38.610  0.00  0.00           C  
ATOM   2297  HN  PHE   148      44.710  28.730  35.520  0.00  0.00           H  
ATOM   2298  HA  PHE   148      47.040  28.310  37.130  0.00  0.00           H  
ATOM   2299  HB1 PHE   148      45.680  30.730  35.870  0.00  0.00           H  
ATOM   2300  HB2 PHE   148      47.190  29.910  35.370  0.00  0.00           H  
ATOM   2301  HD1 PHE   148      49.210  30.120  36.860  0.00  0.00           H  
ATOM   2302  HD2 PHE   148      45.670  32.420  37.500  0.00  0.00           H  
ATOM   2303  HE1 PHE   148      50.510  31.730  38.210  0.00  0.00           H  
ATOM   2304  HE2 PHE   148      46.960  34.030  38.860  0.00  0.00           H  
ATOM   2305  HZ  PHE   148      49.380  33.690  39.210  0.00  0.00           H  
ATOM   2306  N   ALA   149      44.420  29.670  38.560  0.00  0.00           N  
ATOM   2307  CA  ALA   149      43.960  30.250  39.810  0.00  0.00           C  
ATOM   2308  C   ALA   149      43.790  29.200  40.880  0.00  0.00           C  
ATOM   2309  O   ALA   149      43.820  29.530  42.060  0.00  0.00           O  
ATOM   2310  CB  ALA   149      42.640  30.990  39.590  0.00  0.00           C  
ATOM   2311  HN  ALA   149      43.830  29.760  37.760  0.00  0.00           H  
ATOM   2312  HA  ALA   149      44.700  30.960  40.170  0.00  0.00           H  
ATOM   2313  HB1 ALA   149      41.840  30.300  39.250  0.00  0.00           H  
ATOM   2314  HB2 ALA   149      42.770  31.780  38.820  0.00  0.00           H  
ATOM   2315  HB3 ALA   149      42.310  31.480  40.530  0.00  0.00           H  
ATOM   2316  N   LEU   150      43.640  27.940  40.480  0.00  0.00           N  
ATOM   2317  CA  LEU   150      43.380  26.840  41.390  0.00  0.00           C  
ATOM   2318  C   LEU   150      44.550  25.870  41.550  0.00  0.00           C  
ATOM   2319  O   LEU   150      44.500  25.040  42.470  0.00  0.00           O  
ATOM   2320  CB  LEU   150      42.170  26.040  40.890  0.00  0.00           C  
ATOM   2321  CG  LEU   150      40.900  26.880  40.780  0.00  0.00           C  
ATOM   2322  CD1 LEU   150      39.730  25.990  40.350  0.00  0.00           C  
ATOM   2323  CD2 LEU   150      40.640  27.540  42.130  0.00  0.00           C  
ATOM   2324  HN  LEU   150      43.570  27.780  39.500  0.00  0.00           H  
ATOM   2325  HA  LEU   150      43.190  27.220  42.380  0.00  0.00           H  
ATOM   2326  HB1 LEU   150      41.970  25.190  41.580  0.00  0.00           H  
ATOM   2327  HB2 LEU   150      42.400  25.630  39.880  0.00  0.00           H  
ATOM   2328  HG  LEU   150      41.030  27.680  40.020  0.00  0.00           H  
ATOM   2329 HD11 LEU   150      39.550  25.210  41.110  0.00  0.00           H  
ATOM   2330 HD12 LEU   150      39.940  25.520  39.370  0.00  0.00           H  
ATOM   2331 HD13 LEU   150      38.800  26.610  40.250  0.00  0.00           H  
ATOM   2332 HD21 LEU   150      41.380  28.350  42.330  0.00  0.00           H  
ATOM   2333 HD22 LEU   150      40.680  26.810  42.960  0.00  0.00           H  
ATOM   2334 HD23 LEU   150      39.640  28.020  42.130  0.00  0.00           H  
ATOM   2335  N   ALA   151      45.570  25.940  40.690  0.00  0.00           N  
ATOM   2336  CA  ALA   151      46.600  24.900  40.680  0.00  0.00           C  
ATOM   2337  C   ALA   151      47.300  24.780  42.040  0.00  0.00           C  
ATOM   2338  O   ALA   151      47.410  23.670  42.590  0.00  0.00           O  
ATOM   2339  CB  ALA   151      47.600  25.180  39.560  0.00  0.00           C  
ATOM   2340  HN  ALA   151      45.620  26.650  39.990  0.00  0.00           H  
ATOM   2341  HA  ALA   151      46.120  23.950  40.500  0.00  0.00           H  
ATOM   2342  HB1 ALA   151      48.090  26.170  39.700  0.00  0.00           H  
ATOM   2343  HB2 ALA   151      47.080  25.200  38.570  0.00  0.00           H  
ATOM   2344  HB3 ALA   151      48.380  24.400  39.510  0.00  0.00           H  
ATOM   2345  N   ASP   152      47.770  25.890  42.610  0.00  0.00           N  
ATOM   2346  CA  ASP   152      48.460  25.760  43.900  0.00  0.00           C  
ATOM   2347  C   ASP   152      47.540  25.180  44.980  0.00  0.00           C  
ATOM   2348  O   ASP   152      48.020  24.530  45.910  0.00  0.00           O  
ATOM   2349  CB  ASP   152      49.030  27.100  44.370  0.00  0.00           C  
ATOM   2350  CG  ASP   152      50.390  27.420  43.730  0.00  0.00           C  
ATOM   2351  OD1 ASP   152      50.870  26.650  42.870  0.00  0.00           O  
ATOM   2352  OD2 ASP   152      50.980  28.460  44.070  0.00  0.00           O1-
ATOM   2353  HN  ASP   152      47.760  26.790  42.180  0.00  0.00           H  
ATOM   2354  HA  ASP   152      49.260  25.050  43.800  0.00  0.00           H  
ATOM   2355  HB1 ASP   152      49.200  27.130  45.470  0.00  0.00           H  
ATOM   2356  HB2 ASP   152      48.360  27.900  44.080  0.00  0.00           H  
ATOM   2357  N   THR   153      46.220  25.370  44.850  0.00  0.00           N  
ATOM   2358  CA  THR   153      45.320  24.750  45.820  0.00  0.00           C  
ATOM   2359  C   THR   153      45.320  23.240  45.650  0.00  0.00           C  
ATOM   2360  O   THR   153      45.380  22.490  46.630  0.00  0.00           O  
ATOM   2361  CB  THR   153      43.910  25.300  45.680  0.00  0.00           C  
ATOM   2362  CG2 THR   153      42.940  24.480  46.540  0.00  0.00           C  
ATOM   2363  OG1 THR   153      43.900  26.680  46.100  0.00  0.00           O  
ATOM   2364  HN  THR   153      45.850  25.870  44.080  0.00  0.00           H  
ATOM   2365  HA  THR   153      45.670  24.950  46.820  0.00  0.00           H  
ATOM   2366  HB  THR   153      43.550  25.260  44.630  0.00  0.00           H  
ATOM   2367  HG1 THR   153      44.470  27.170  45.500  0.00  0.00           H  
ATOM   2368 HG21 THR   153      43.350  24.360  47.570  0.00  0.00           H  
ATOM   2369 HG22 THR   153      42.720  23.490  46.110  0.00  0.00           H  
ATOM   2370 HG23 THR   153      41.980  25.040  46.640  0.00  0.00           H  
ATOM   2371  N   ILE   154      45.270  22.780  44.400  0.00  0.00           N  
ATOM   2372  CA  ILE   154      45.220  21.340  44.140  0.00  0.00           C  
ATOM   2373  C   ILE   154      46.550  20.670  44.460  0.00  0.00           C  
ATOM   2374  O   ILE   154      46.590  19.560  44.990  0.00  0.00           O  
ATOM   2375  CB  ILE   154      44.810  21.100  42.670  0.00  0.00           C  
ATOM   2376  CG1 ILE   154      43.460  21.740  42.380  0.00  0.00           C  
ATOM   2377  CG2 ILE   154      44.760  19.630  42.370  0.00  0.00           C  
ATOM   2378  CD  ILE   154      42.360  21.130  43.200  0.00  0.00           C  
ATOM   2379  HN  ILE   154      45.270  23.410  43.620  0.00  0.00           H  
ATOM   2380  HA  ILE   154      44.500  20.890  44.800  0.00  0.00           H  
ATOM   2381  HB  ILE   154      45.570  21.580  42.010  0.00  0.00           H  
ATOM   2382 HG11 ILE   154      43.240  21.600  41.300  0.00  0.00           H  
ATOM   2383 HG12 ILE   154      43.490  22.840  42.550  0.00  0.00           H  
ATOM   2384 HG21 ILE   154      44.140  19.090  43.110  0.00  0.00           H  
ATOM   2385 HG22 ILE   154      45.780  19.170  42.400  0.00  0.00           H  
ATOM   2386 HG23 ILE   154      44.350  19.450  41.360  0.00  0.00           H  
ATOM   2387  HD1 ILE   154      42.530  21.270  44.290  0.00  0.00           H  
ATOM   2388  HD2 ILE   154      42.220  20.040  43.000  0.00  0.00           H  
ATOM   2389  HD3 ILE   154      41.390  21.620  42.950  0.00  0.00           H  
ATOM   2390  N   PHE   155      47.670  21.320  44.130  0.00  0.00           N  
ATOM   2391  CA  PHE   155      48.950  20.630  44.130  0.00  0.00           C  
ATOM   2392  C   PHE   155      49.890  21.140  45.200  0.00  0.00           C  
ATOM   2393  O   PHE   155      51.010  20.640  45.320  0.00  0.00           O  
ATOM   2394  CB  PHE   155      49.590  20.750  42.750  0.00  0.00           C  
ATOM   2395  CG  PHE   155      48.780  20.090  41.660  0.00  0.00           C  
ATOM   2396  CD1 PHE   155      48.670  18.700  41.600  0.00  0.00           C  
ATOM   2397  CD2 PHE   155      48.120  20.860  40.720  0.00  0.00           C  
ATOM   2398  CE1 PHE   155      47.910  18.090  40.610  0.00  0.00           C  
ATOM   2399  CE2 PHE   155      47.370  20.270  39.720  0.00  0.00           C  
ATOM   2400  CZ  PHE   155      47.260  18.860  39.660  0.00  0.00           C  
ATOM   2401  HN  PHE   155      47.620  22.220  43.680  0.00  0.00           H  
ATOM   2402  HA  PHE   155      48.830  19.580  44.340  0.00  0.00           H  
ATOM   2403  HB1 PHE   155      50.570  20.250  42.780  0.00  0.00           H  
ATOM   2404  HB2 PHE   155      49.760  21.820  42.480  0.00  0.00           H  
ATOM   2405  HD1 PHE   155      49.170  18.100  42.330  0.00  0.00           H  
ATOM   2406  HD2 PHE   155      48.190  21.940  40.760  0.00  0.00           H  
ATOM   2407  HE1 PHE   155      47.870  17.010  40.550  0.00  0.00           H  
ATOM   2408  HE2 PHE   155      46.880  20.870  38.970  0.00  0.00           H  
ATOM   2409  HZ  PHE   155      46.700  18.390  38.860  0.00  0.00           H  
ATOM   2410  N   SER   156      49.470  22.120  45.990  0.00  0.00           N  
ATOM   2411  CA  SER   156      50.350  22.660  47.010  0.00  0.00           C  
ATOM   2412  C   SER   156      49.630  22.760  48.350  0.00  0.00           C  
ATOM   2413  O   SER   156      50.030  22.090  49.310  0.00  0.00           O  
ATOM   2414  CB  SER   156      50.910  24.030  46.580  0.00  0.00           C  
ATOM   2415  OG  SER   156      51.880  24.480  47.520  0.00  0.00           O  
ATOM   2416  HN  SER   156      48.590  22.570  45.850  0.00  0.00           H  
ATOM   2417  HA  SER   156      51.190  22.000  47.190  0.00  0.00           H  
ATOM   2418  HB1 SER   156      50.160  24.830  46.490  0.00  0.00           H  
ATOM   2419  HB2 SER   156      51.390  23.900  45.590  0.00  0.00           H  
ATOM   2420  HG1 SER   156      52.580  24.910  47.000  0.00  0.00           H  
ATOM   2421  N   THR   157      48.580  23.590  48.440  0.00  0.00           N  
ATOM   2422  CA  THR   157      48.030  23.880  49.770  0.00  0.00           C  
ATOM   2423  C   THR   157      47.060  22.800  50.240  0.00  0.00           C  
ATOM   2424  O   THR   157      46.860  22.650  51.450  0.00  0.00           O  
ATOM   2425  CB  THR   157      47.310  25.240  49.790  0.00  0.00           C  
ATOM   2426  CG2 THR   157      48.120  26.340  49.070  0.00  0.00           C  
ATOM   2427  OG1 THR   157      46.020  25.120  49.180  0.00  0.00           O  
ATOM   2428  HN  THR   157      48.240  24.100  47.650  0.00  0.00           H  
ATOM   2429  HA  THR   157      48.840  23.920  50.490  0.00  0.00           H  
ATOM   2430  HB  THR   157      47.170  25.520  50.860  0.00  0.00           H  
ATOM   2431  HG1 THR   157      45.550  25.920  49.450  0.00  0.00           H  
ATOM   2432 HG21 THR   157      48.170  26.150  47.980  0.00  0.00           H  
ATOM   2433 HG22 THR   157      49.150  26.390  49.470  0.00  0.00           H  
ATOM   2434 HG23 THR   157      47.630  27.320  49.220  0.00  0.00           H  
ATOM   2435  N   GLN   158      46.420  22.080  49.320  0.00  0.00           N  
ATOM   2436  CA  GLN   158      45.390  21.090  49.630  0.00  0.00           C  
ATOM   2437  C   GLN   158      44.220  21.700  50.380  0.00  0.00           C  
ATOM   2438  O   GLN   158      43.520  20.980  51.090  0.00  0.00           O  
ATOM   2439  CB  GLN   158      45.940  19.900  50.430  0.00  0.00           C  
ATOM   2440  CG  GLN   158      47.190  19.270  49.850  0.00  0.00           C  
ATOM   2441  CD  GLN   158      46.960  18.730  48.480  0.00  0.00           C  
ATOM   2442  NE2 GLN   158      47.640  19.310  47.490  0.00  0.00           N  
ATOM   2443  OE1 GLN   158      46.160  17.810  48.300  0.00  0.00           O  
ATOM   2444  HN  GLN   158      46.560  22.280  48.350  0.00  0.00           H  
ATOM   2445  HA  GLN   158      45.000  20.740  48.680  0.00  0.00           H  
ATOM   2446  HB1 GLN   158      45.150  19.120  50.510  0.00  0.00           H  
ATOM   2447  HB2 GLN   158      46.180  20.240  51.460  0.00  0.00           H  
ATOM   2448  HG1 GLN   158      47.480  18.420  50.500  0.00  0.00           H  
ATOM   2449  HG2 GLN   158      48.030  19.990  49.870  0.00  0.00           H  
ATOM   2450 HE21 GLN   158      47.440  19.000  46.550  0.00  0.00           H  
ATOM   2451 HE22 GLN   158      48.320  20.010  47.680  0.00  0.00           H  
ATOM   2452  N   ASP   159      43.970  23.000  50.210  0.00  0.00           N  
ATOM   2453  CA  ASP   159      42.960  23.700  51.000  0.00  0.00           C  
ATOM   2454  C   ASP   159      41.620  23.630  50.280  0.00  0.00           C  
ATOM   2455  O   ASP   159      41.200  24.560  49.600  0.00  0.00           O  
ATOM   2456  CB  ASP   159      43.380  25.150  51.240  0.00  0.00           C  
ATOM   2457  CG  ASP   159      42.410  25.900  52.150  0.00  0.00           C  
ATOM   2458  OD1 ASP   159      41.330  25.370  52.490  0.00  0.00           O  
ATOM   2459  OD2 ASP   159      42.730  27.060  52.520  0.00  0.00           O1-
ATOM   2460  HN  ASP   159      44.570  23.550  49.630  0.00  0.00           H  
ATOM   2461  HA  ASP   159      42.820  23.200  51.950  0.00  0.00           H  
ATOM   2462  HB1 ASP   159      43.420  25.710  50.280  0.00  0.00           H  
ATOM   2463  HB2 ASP   159      44.390  25.200  51.690  0.00  0.00           H  
ATOM   2464  N   PHE   160      40.890  22.530  50.490  0.00  0.00           N  
ATOM   2465  CA  PHE   160      39.680  22.350  49.700  0.00  0.00           C  
ATOM   2466  C   PHE   160      38.540  23.270  50.130  0.00  0.00           C  
ATOM   2467  O   PHE   160      37.700  23.590  49.290  0.00  0.00           O  
ATOM   2468  CB  PHE   160      39.240  20.880  49.750  0.00  0.00           C  
ATOM   2469  CG  PHE   160      40.290  19.950  49.230  0.00  0.00           C  
ATOM   2470  CD1 PHE   160      41.010  20.260  48.070  0.00  0.00           C  
ATOM   2471  CD2 PHE   160      40.620  18.800  49.920  0.00  0.00           C  
ATOM   2472  CE1 PHE   160      42.010  19.420  47.590  0.00  0.00           C  
ATOM   2473  CE2 PHE   160      41.630  17.940  49.450  0.00  0.00           C  
ATOM   2474  CZ  PHE   160      42.320  18.260  48.280  0.00  0.00           C  
ATOM   2475  HN  PHE   160      41.250  21.770  51.030  0.00  0.00           H  
ATOM   2476  HA  PHE   160      39.890  22.620  48.680  0.00  0.00           H  
ATOM   2477  HB1 PHE   160      38.330  20.720  49.120  0.00  0.00           H  
ATOM   2478  HB2 PHE   160      39.000  20.600  50.800  0.00  0.00           H  
ATOM   2479  HD1 PHE   160      40.790  21.160  47.520  0.00  0.00           H  
ATOM   2480  HD2 PHE   160      40.110  18.560  50.840  0.00  0.00           H  
ATOM   2481  HE1 PHE   160      42.560  19.680  46.690  0.00  0.00           H  
ATOM   2482  HE2 PHE   160      41.840  17.030  49.980  0.00  0.00           H  
ATOM   2483  HZ  PHE   160      43.110  17.600  47.930  0.00  0.00           H  
ATOM   2484  N   LEU   161      38.530  23.760  51.370  0.00  0.00           N  
ATOM   2485  CA  LEU   161      37.510  24.740  51.750  0.00  0.00           C  
ATOM   2486  C   LEU   161      37.740  26.060  51.010  0.00  0.00           C  
ATOM   2487  O   LEU   161      36.770  26.720  50.620  0.00  0.00           O  
ATOM   2488  CB  LEU   161      37.480  24.950  53.270  0.00  0.00           C  
ATOM   2489  CG  LEU   161      36.420  25.960  53.780  0.00  0.00           C  
ATOM   2490  CD1 LEU   161      35.000  25.570  53.370  0.00  0.00           C  
ATOM   2491  CD2 LEU   161      36.500  26.160  55.290  0.00  0.00           C  
ATOM   2492  HN  LEU   161      39.280  23.590  52.020  0.00  0.00           H  
ATOM   2493  HA  LEU   161      36.550  24.370  51.420  0.00  0.00           H  
ATOM   2494  HB1 LEU   161      38.480  25.300  53.600  0.00  0.00           H  
ATOM   2495  HB2 LEU   161      37.290  23.970  53.760  0.00  0.00           H  
ATOM   2496  HG  LEU   161      36.650  26.950  53.320  0.00  0.00           H  
ATOM   2497 HD11 LEU   161      34.710  24.610  53.830  0.00  0.00           H  
ATOM   2498 HD12 LEU   161      34.900  25.500  52.270  0.00  0.00           H  
ATOM   2499 HD13 LEU   161      34.290  26.350  53.720  0.00  0.00           H  
ATOM   2500 HD21 LEU   161      37.500  26.520  55.590  0.00  0.00           H  
ATOM   2501 HD22 LEU   161      36.300  25.190  55.810  0.00  0.00           H  
ATOM   2502 HD23 LEU   161      35.740  26.900  55.630  0.00  0.00           H  
ATOM   2503  N   THR   162      39.000  26.440  50.770  0.00  0.00           N  
ATOM   2504  CA  THR   162      39.230  27.650  49.970  0.00  0.00           C  
ATOM   2505  C   THR   162      38.800  27.440  48.520  0.00  0.00           C  
ATOM   2506  O   THR   162      38.240  28.350  47.910  0.00  0.00           O  
ATOM   2507  CB  THR   162      40.700  28.070  50.050  0.00  0.00           C  
ATOM   2508  CG2 THR   162      41.020  29.180  49.040  0.00  0.00           C  
ATOM   2509  OG1 THR   162      40.960  28.580  51.360  0.00  0.00           O  
ATOM   2510  HN  THR   162      39.790  25.980  51.180  0.00  0.00           H  
ATOM   2511  HA  THR   162      38.630  28.460  50.370  0.00  0.00           H  
ATOM   2512  HB  THR   162      41.370  27.200  49.860  0.00  0.00           H  
ATOM   2513  HG1 THR   162      41.600  27.970  51.810  0.00  0.00           H  
ATOM   2514 HG21 THR   162      40.310  30.030  49.160  0.00  0.00           H  
ATOM   2515 HG22 THR   162      40.980  28.820  48.000  0.00  0.00           H  
ATOM   2516 HG23 THR   162      42.040  29.570  49.220  0.00  0.00           H  
ATOM   2517  N   LEU   163      39.030  26.240  47.970  0.00  0.00           N  
ATOM   2518  CA  LEU   163      38.500  25.910  46.650  0.00  0.00           C  
ATOM   2519  C   LEU   163      36.980  26.020  46.620  0.00  0.00           C  
ATOM   2520  O   LEU   163      36.400  26.580  45.670  0.00  0.00           O  
ATOM   2521  CB  LEU   163      38.940  24.500  46.240  0.00  0.00           C  
ATOM   2522  CG  LEU   163      38.340  23.890  44.950  0.00  0.00           C  
ATOM   2523  CD1 LEU   163      38.680  24.750  43.750  0.00  0.00           C  
ATOM   2524  CD2 LEU   163      38.850  22.470  44.750  0.00  0.00           C  
ATOM   2525  HN  LEU   163      39.560  25.560  48.470  0.00  0.00           H  
ATOM   2526  HA  LEU   163      38.880  26.640  45.940  0.00  0.00           H  
ATOM   2527  HB1 LEU   163      38.710  23.800  47.070  0.00  0.00           H  
ATOM   2528  HB2 LEU   163      40.040  24.510  46.120  0.00  0.00           H  
ATOM   2529  HG  LEU   163      37.230  23.850  45.050  0.00  0.00           H  
ATOM   2530 HD11 LEU   163      39.780  24.810  43.610  0.00  0.00           H  
ATOM   2531 HD12 LEU   163      38.290  25.790  43.870  0.00  0.00           H  
ATOM   2532 HD13 LEU   163      38.230  24.330  42.830  0.00  0.00           H  
ATOM   2533 HD21 LEU   163      38.620  21.840  45.630  0.00  0.00           H  
ATOM   2534 HD22 LEU   163      39.960  22.480  44.620  0.00  0.00           H  
ATOM   2535 HD23 LEU   163      38.410  22.020  43.840  0.00  0.00           H  
ATOM   2536  N   PHE   164      36.320  25.480  47.650  0.00  0.00           N  
ATOM   2537  CA  PHE   164      34.870  25.570  47.770  0.00  0.00           C  
ATOM   2538  C   PHE   164      34.420  27.030  47.730  0.00  0.00           C  
ATOM   2539  O   PHE   164      33.520  27.390  46.960  0.00  0.00           O  
ATOM   2540  CB  PHE   164      34.430  24.870  49.060  0.00  0.00           C  
ATOM   2541  CG  PHE   164      32.990  25.090  49.440  0.00  0.00           C  
ATOM   2542  CD1 PHE   164      32.030  24.150  49.120  0.00  0.00           C  
ATOM   2543  CD2 PHE   164      32.600  26.210  50.150  0.00  0.00           C  
ATOM   2544  CE1 PHE   164      30.700  24.340  49.470  0.00  0.00           C  
ATOM   2545  CE2 PHE   164      31.270  26.420  50.500  0.00  0.00           C  
ATOM   2546  CZ  PHE   164      30.320  25.480  50.160  0.00  0.00           C  
ATOM   2547  HN  PHE   164      36.830  25.010  48.370  0.00  0.00           H  
ATOM   2548  HA  PHE   164      34.420  25.080  46.920  0.00  0.00           H  
ATOM   2549  HB1 PHE   164      35.040  25.230  49.920  0.00  0.00           H  
ATOM   2550  HB2 PHE   164      34.620  23.780  48.970  0.00  0.00           H  
ATOM   2551  HD1 PHE   164      32.310  23.260  48.570  0.00  0.00           H  
ATOM   2552  HD2 PHE   164      33.350  26.930  50.450  0.00  0.00           H  
ATOM   2553  HE1 PHE   164      29.960  23.590  49.200  0.00  0.00           H  
ATOM   2554  HE2 PHE   164      31.000  27.300  51.060  0.00  0.00           H  
ATOM   2555  HZ  PHE   164      29.290  25.620  50.430  0.00  0.00           H  
ATOM   2556  N   TYR   165      35.040  27.880  48.540  0.00  0.00           N  
ATOM   2557  CA  TYR   165      34.700  29.310  48.530  0.00  0.00           C  
ATOM   2558  C   TYR   165      34.900  29.940  47.160  0.00  0.00           C  
ATOM   2559  O   TYR   165      34.080  30.750  46.710  0.00  0.00           O  
ATOM   2560  CB  TYR   165      35.570  30.060  49.540  0.00  0.00           C  
ATOM   2561  CG  TYR   165      35.300  29.780  51.000  0.00  0.00           C  
ATOM   2562  CD1 TYR   165      34.030  29.430  51.450  0.00  0.00           C  
ATOM   2563  CD2 TYR   165      36.320  29.910  51.940  0.00  0.00           C  
ATOM   2564  CE1 TYR   165      33.790  29.200  52.810  0.00  0.00           C  
ATOM   2565  CE2 TYR   165      36.090  29.680  53.280  0.00  0.00           C  
ATOM   2566  CZ  TYR   165      34.820  29.320  53.710  0.00  0.00           C  
ATOM   2567  OH  TYR   165      34.600  29.100  55.050  0.00  0.00           O  
ATOM   2568  HN  TYR   165      35.740  27.580  49.190  0.00  0.00           H  
ATOM   2569  HA  TYR   165      33.650  29.420  48.750  0.00  0.00           H  
ATOM   2570  HB1 TYR   165      35.410  31.160  49.430  0.00  0.00           H  
ATOM   2571  HB2 TYR   165      36.640  29.850  49.340  0.00  0.00           H  
ATOM   2572  HD1 TYR   165      33.200  29.350  50.760  0.00  0.00           H  
ATOM   2573  HD2 TYR   165      37.320  30.190  51.600  0.00  0.00           H  
ATOM   2574  HE1 TYR   165      32.800  28.930  53.150  0.00  0.00           H  
ATOM   2575  HE2 TYR   165      36.900  29.770  53.990  0.00  0.00           H  
ATOM   2576  HH  TYR   165      34.970  29.870  55.530  0.00  0.00           H  
ATOM   2577  N   THR   166      36.020  29.600  46.500  0.00  0.00           N  
ATOM   2578  CA  THR   166      36.340  30.230  45.220  0.00  0.00           C  
ATOM   2579  C   THR   166      35.290  29.890  44.150  0.00  0.00           C  
ATOM   2580  O   THR   166      34.720  30.800  43.500  0.00  0.00           O  
ATOM   2581  CB  THR   166      37.750  29.800  44.780  0.00  0.00           C  
ATOM   2582  CG2 THR   166      38.180  30.540  43.540  0.00  0.00           C  
ATOM   2583  OG1 THR   166      38.680  30.100  45.830  0.00  0.00           O  
ATOM   2584  HN  THR   166      36.680  28.970  46.910  0.00  0.00           H  
ATOM   2585  HA  THR   166      36.340  31.300  45.350  0.00  0.00           H  
ATOM   2586  HB  THR   166      37.780  28.700  44.600  0.00  0.00           H  
ATOM   2587  HG1 THR   166      38.520  29.510  46.580  0.00  0.00           H  
ATOM   2588 HG21 THR   166      38.170  31.640  43.720  0.00  0.00           H  
ATOM   2589 HG22 THR   166      37.530  30.320  42.670  0.00  0.00           H  
ATOM   2590 HG23 THR   166      39.230  30.260  43.270  0.00  0.00           H  
ATOM   2591  N   VAL   167      34.990  28.600  43.950  0.00  0.00           N  
ATOM   2592  CA  VAL   167      33.970  28.240  42.960  0.00  0.00           C  
ATOM   2593  C   VAL   167      32.600  28.710  43.410  0.00  0.00           C  
ATOM   2594  O   VAL   167      31.750  29.040  42.570  0.00  0.00           O  
ATOM   2595  CB  VAL   167      33.960  26.730  42.660  0.00  0.00           C  
ATOM   2596  CG1 VAL   167      35.280  26.300  42.060  0.00  0.00           C  
ATOM   2597  CG2 VAL   167      33.650  25.910  43.920  0.00  0.00           C  
ATOM   2598  HN  VAL   167      35.440  27.860  44.480  0.00  0.00           H  
ATOM   2599  HA  VAL   167      34.200  28.760  42.040  0.00  0.00           H  
ATOM   2600  HB  VAL   167      33.170  26.570  41.900  0.00  0.00           H  
ATOM   2601 HG11 VAL   167      36.140  26.590  42.690  0.00  0.00           H  
ATOM   2602 HG12 VAL   167      35.420  26.750  41.050  0.00  0.00           H  
ATOM   2603 HG13 VAL   167      35.320  25.190  41.930  0.00  0.00           H  
ATOM   2604 HG21 VAL   167      32.590  26.030  44.230  0.00  0.00           H  
ATOM   2605 HG22 VAL   167      34.280  26.210  44.770  0.00  0.00           H  
ATOM   2606 HG23 VAL   167      33.850  24.840  43.720  0.00  0.00           H  
ATOM   2607  N   LYS   168      32.360  28.810  44.720  0.00  0.00           N  
ATOM   2608  CA  LYS   168      31.070  29.290  45.210  0.00  0.00           C  
ATOM   2609  C   LYS   168      30.820  30.720  44.780  0.00  0.00           C  
ATOM   2610  O   LYS   168      29.770  31.020  44.210  0.00  0.00           O  
ATOM   2611  CB  LYS   168      31.000  29.180  46.740  0.00  0.00           C  
ATOM   2612  CG  LYS   168      29.660  29.620  47.330  0.00  0.00           C  
ATOM   2613  CD  LYS   168      29.560  29.350  48.830  0.00  0.00           C  
ATOM   2614  CE  LYS   168      28.330  30.020  49.460  0.00  0.00           C  
ATOM   2615  NZ  LYS   168      27.970  29.500  50.820  0.00  0.00           N1+
ATOM   2616  HN  LYS   168      33.030  28.510  45.400  0.00  0.00           H  
ATOM   2617  HA  LYS   168      30.290  28.680  44.780  0.00  0.00           H  
ATOM   2618  HB1 LYS   168      31.830  29.750  47.210  0.00  0.00           H  
ATOM   2619  HB2 LYS   168      31.150  28.100  47.010  0.00  0.00           H  
ATOM   2620  HG1 LYS   168      28.830  29.100  46.800  0.00  0.00           H  
ATOM   2621  HG2 LYS   168      29.530  30.720  47.150  0.00  0.00           H  
ATOM   2622  HD1 LYS   168      30.490  29.720  49.340  0.00  0.00           H  
ATOM   2623  HD2 LYS   168      29.520  28.240  48.970  0.00  0.00           H  
ATOM   2624  HE1 LYS   168      27.450  29.800  48.820  0.00  0.00           H  
ATOM   2625  HE2 LYS   168      28.480  31.120  49.540  0.00  0.00           H  
ATOM   2626  HZ1 LYS   168      28.760  29.670  51.480  0.00  0.00           H  
ATOM   2627  HZ2 LYS   168      27.770  28.480  50.770  0.00  0.00           H  
ATOM   2628  HZ3 LYS   168      27.140  30.000  51.200  0.00  0.00           H  
ATOM   2629  N   VAL   169      31.790  31.620  45.020  0.00  0.00           N  
ATOM   2630  CA  VAL   169      31.550  33.020  44.690  0.00  0.00           C  
ATOM   2631  C   VAL   169      31.510  33.210  43.190  0.00  0.00           C  
ATOM   2632  O   VAL   169      30.710  34.010  42.680  0.00  0.00           O  
ATOM   2633  CB  VAL   169      32.600  33.970  45.340  0.00  0.00           C  
ATOM   2634  CG1 VAL   169      32.500  33.920  46.830  0.00  0.00           C  
ATOM   2635  CG2 VAL   169      34.020  33.630  44.890  0.00  0.00           C  
ATOM   2636  HN  VAL   169      32.650  31.380  45.480  0.00  0.00           H  
ATOM   2637  HA  VAL   169      30.580  33.310  45.070  0.00  0.00           H  
ATOM   2638  HB  VAL   169      32.370  35.010  45.020  0.00  0.00           H  
ATOM   2639 HG11 VAL   169      32.730  32.910  47.230  0.00  0.00           H  
ATOM   2640 HG12 VAL   169      31.480  34.210  47.170  0.00  0.00           H  
ATOM   2641 HG13 VAL   169      33.220  34.630  47.290  0.00  0.00           H  
ATOM   2642 HG21 VAL   169      34.160  33.790  43.800  0.00  0.00           H  
ATOM   2643 HG22 VAL   169      34.310  32.600  45.150  0.00  0.00           H  
ATOM   2644 HG23 VAL   169      34.740  34.310  45.400  0.00  0.00           H  
ATOM   2645  N   TYR   170      32.350  32.490  42.440  0.00  0.00           N  
ATOM   2646  CA  TYR   170      32.230  32.600  40.990  0.00  0.00           C  
ATOM   2647  C   TYR   170      30.830  32.220  40.520  0.00  0.00           C  
ATOM   2648  O   TYR   170      30.220  32.920  39.700  0.00  0.00           O  
ATOM   2649  CB  TYR   170      33.290  31.750  40.290  0.00  0.00           C  
ATOM   2650  CG  TYR   170      33.530  32.120  38.840  0.00  0.00           C  
ATOM   2651  CD1 TYR   170      32.880  33.210  38.260  0.00  0.00           C  
ATOM   2652  CD2 TYR   170      34.420  31.390  38.050  0.00  0.00           C  
ATOM   2653  CE1 TYR   170      33.090  33.550  36.930  0.00  0.00           C  
ATOM   2654  CE2 TYR   170      34.630  31.710  36.710  0.00  0.00           C  
ATOM   2655  CZ  TYR   170      33.970  32.790  36.160  0.00  0.00           C  
ATOM   2656  OH  TYR   170      34.170  33.130  34.830  0.00  0.00           O  
ATOM   2657  HN  TYR   170      33.060  31.910  42.840  0.00  0.00           H  
ATOM   2658  HA  TYR   170      32.390  33.650  40.780  0.00  0.00           H  
ATOM   2659  HB1 TYR   170      33.040  30.670  40.340  0.00  0.00           H  
ATOM   2660  HB2 TYR   170      34.270  31.880  40.810  0.00  0.00           H  
ATOM   2661  HD1 TYR   170      32.220  33.860  38.800  0.00  0.00           H  
ATOM   2662  HD2 TYR   170      34.960  30.570  38.490  0.00  0.00           H  
ATOM   2663  HE1 TYR   170      32.570  34.390  36.500  0.00  0.00           H  
ATOM   2664  HE2 TYR   170      35.330  31.160  36.110  0.00  0.00           H  
ATOM   2665  HH  TYR   170      33.890  34.060  34.710  0.00  0.00           H  
ATOM   2666  N   SER   171      30.280  31.120  41.070  0.00  0.00           N  
ATOM   2667  CA  SER   171      28.950  30.700  40.650  0.00  0.00           C  
ATOM   2668  C   SER   171      27.900  31.720  41.070  0.00  0.00           C  
ATOM   2669  O   SER   171      26.950  31.980  40.310  0.00  0.00           O  
ATOM   2670  CB  SER   171      28.620  29.320  41.230  0.00  0.00           C  
ATOM   2671  OG  SER   171      28.250  29.440  42.610  0.00  0.00           O  
ATOM   2672  HN  SER   171      30.790  30.570  41.730  0.00  0.00           H  
ATOM   2673  HA  SER   171      28.930  30.640  39.570  0.00  0.00           H  
ATOM   2674  HB1 SER   171      29.500  28.650  41.130  0.00  0.00           H  
ATOM   2675  HB2 SER   171      27.770  28.880  40.670  0.00  0.00           H  
ATOM   2676  HG1 SER   171      28.910  29.980  43.070  0.00  0.00           H  
ATOM   2677  N   LYS   172      28.040  32.310  42.250  0.00  0.00           N  
ATOM   2678  CA  LYS   172      27.080  33.350  42.620  0.00  0.00           C  
ATOM   2679  C   LYS   172      27.170  34.550  41.670  0.00  0.00           C  
ATOM   2680  O   LYS   172      26.150  35.120  41.280  0.00  0.00           O  
ATOM   2681  CB  LYS   172      27.270  33.780  44.070  0.00  0.00           C  
ATOM   2682  CG  LYS   172      26.780  32.740  45.070  0.00  0.00           C  
ATOM   2683  CD  LYS   172      26.920  33.230  46.510  0.00  0.00           C  
ATOM   2684  CE  LYS   172      26.260  32.260  47.480  0.00  0.00           C  
ATOM   2685  NZ  LYS   172      26.190  32.860  48.840  0.00  0.00           N1+
ATOM   2686  HN  LYS   172      28.790  32.110  42.880  0.00  0.00           H  
ATOM   2687  HA  LYS   172      26.080  32.960  42.510  0.00  0.00           H  
ATOM   2688  HB1 LYS   172      26.700  34.720  44.260  0.00  0.00           H  
ATOM   2689  HB2 LYS   172      28.350  34.010  44.250  0.00  0.00           H  
ATOM   2690  HG1 LYS   172      27.350  31.790  44.930  0.00  0.00           H  
ATOM   2691  HG2 LYS   172      25.710  32.520  44.850  0.00  0.00           H  
ATOM   2692  HD1 LYS   172      26.410  34.220  46.570  0.00  0.00           H  
ATOM   2693  HD2 LYS   172      27.990  33.380  46.760  0.00  0.00           H  
ATOM   2694  HE1 LYS   172      26.820  31.310  47.520  0.00  0.00           H  
ATOM   2695  HE2 LYS   172      25.230  32.050  47.140  0.00  0.00           H  
ATOM   2696  HZ1 LYS   172      25.920  33.890  48.730  0.00  0.00           H  
ATOM   2697  HZ2 LYS   172      27.100  32.910  49.320  0.00  0.00           H  
ATOM   2698  HZ3 LYS   172      25.470  32.410  49.450  0.00  0.00           H  
ATOM   2699  N   ALA   173      28.380  34.940  41.280  0.00  0.00           N  
ATOM   2700  CA  ALA   173      28.510  36.070  40.360  0.00  0.00           C  
ATOM   2701  C   ALA   173      27.880  35.760  39.010  0.00  0.00           C  
ATOM   2702  O   ALA   173      27.200  36.620  38.430  0.00  0.00           O  
ATOM   2703  CB  ALA   173      29.980  36.460  40.210  0.00  0.00           C  
ATOM   2704  HN  ALA   173      29.220  34.510  41.620  0.00  0.00           H  
ATOM   2705  HA  ALA   173      27.970  36.910  40.770  0.00  0.00           H  
ATOM   2706  HB1 ALA   173      30.560  35.590  39.840  0.00  0.00           H  
ATOM   2707  HB2 ALA   173      30.400  36.750  41.200  0.00  0.00           H  
ATOM   2708  HB3 ALA   173      30.090  37.310  39.510  0.00  0.00           H  
ATOM   2709  N   LEU   174      28.070  34.530  38.510  0.00  0.00           N  
ATOM   2710  CA  LEU   174      27.430  34.110  37.260  0.00  0.00           C  
ATOM   2711  C   LEU   174      25.910  34.110  37.370  0.00  0.00           C  
ATOM   2712  O   LEU   174      25.210  34.510  36.430  0.00  0.00           O  
ATOM   2713  CB  LEU   174      27.900  32.720  36.850  0.00  0.00           C  
ATOM   2714  CG  LEU   174      29.360  32.560  36.490  0.00  0.00           C  
ATOM   2715  CD1 LEU   174      29.650  31.100  36.170  0.00  0.00           C  
ATOM   2716  CD2 LEU   174      29.640  33.440  35.310  0.00  0.00           C  
ATOM   2717  HN  LEU   174      28.670  33.880  38.980  0.00  0.00           H  
ATOM   2718  HA  LEU   174      27.670  34.840  36.500  0.00  0.00           H  
ATOM   2719  HB1 LEU   174      27.320  32.380  35.960  0.00  0.00           H  
ATOM   2720  HB2 LEU   174      27.660  32.010  37.680  0.00  0.00           H  
ATOM   2721  HG  LEU   174      30.010  32.880  37.340  0.00  0.00           H  
ATOM   2722 HD11 LEU   174      29.040  30.760  35.310  0.00  0.00           H  
ATOM   2723 HD12 LEU   174      29.390  30.460  37.040  0.00  0.00           H  
ATOM   2724 HD13 LEU   174      30.720  30.960  35.940  0.00  0.00           H  
ATOM   2725 HD21 LEU   174      29.490  34.500  35.590  0.00  0.00           H  
ATOM   2726 HD22 LEU   174      28.960  33.190  34.460  0.00  0.00           H  
ATOM   2727 HD23 LEU   174      30.690  33.310  34.970  0.00  0.00           H  
ATOM   2728  N   LEU   175      25.390  33.590  38.480  0.00  0.00           N  
ATOM   2729  CA  LEU   175      23.940  33.590  38.680  0.00  0.00           C  
ATOM   2730  C   LEU   175      23.390  35.010  38.740  0.00  0.00           C  
ATOM   2731  O   LEU   175      22.340  35.300  38.170  0.00  0.00           O  
ATOM   2732  CB  LEU   175      23.620  32.800  39.940  0.00  0.00           C  
ATOM   2733  CG  LEU   175      22.150  32.580  40.290  0.00  0.00           C  
ATOM   2734  CD1 LEU   175      21.460  31.770  39.210  0.00  0.00           C  
ATOM   2735  CD2 LEU   175      22.030  31.870  41.630  0.00  0.00           C  
ATOM   2736  HN  LEU   175      25.960  33.200  39.200  0.00  0.00           H  
ATOM   2737  HA  LEU   175      23.490  33.100  37.820  0.00  0.00           H  
ATOM   2738  HB1 LEU   175      24.110  33.310  40.810  0.00  0.00           H  
ATOM   2739  HB2 LEU   175      24.100  31.800  39.860  0.00  0.00           H  
ATOM   2740  HG  LEU   175      21.650  33.570  40.380  0.00  0.00           H  
ATOM   2741 HD11 LEU   175      21.980  30.800  39.050  0.00  0.00           H  
ATOM   2742 HD12 LEU   175      21.450  32.320  38.240  0.00  0.00           H  
ATOM   2743 HD13 LEU   175      20.400  31.570  39.490  0.00  0.00           H  
ATOM   2744 HD21 LEU   175      22.570  32.430  42.420  0.00  0.00           H  
ATOM   2745 HD22 LEU   175      22.470  30.850  41.570  0.00  0.00           H  
ATOM   2746 HD23 LEU   175      20.970  31.770  41.930  0.00  0.00           H  
ATOM   2747  N   LEU   176      24.100  35.920  39.420  0.00  0.00           N  
ATOM   2748  CA  LEU   176      23.690  37.310  39.400  0.00  0.00           C  
ATOM   2749  C   LEU   176      23.620  37.850  37.980  0.00  0.00           C  
ATOM   2750  O   LEU   176      22.650  38.510  37.600  0.00  0.00           O  
ATOM   2751  CB  LEU   176      24.650  38.180  40.230  0.00  0.00           C  
ATOM   2752  CG  LEU   176      24.450  39.690  40.070  0.00  0.00           C  
ATOM   2753  CD1 LEU   176      23.040  40.130  40.500  0.00  0.00           C  
ATOM   2754  CD2 LEU   176      25.480  40.450  40.860  0.00  0.00           C  
ATOM   2755  HN  LEU   176      24.930  35.670  39.930  0.00  0.00           H  
ATOM   2756  HA  LEU   176      22.700  37.380  39.810  0.00  0.00           H  
ATOM   2757  HB1 LEU   176      25.700  37.950  39.930  0.00  0.00           H  
ATOM   2758  HB2 LEU   176      24.550  37.890  41.300  0.00  0.00           H  
ATOM   2759  HG  LEU   176      24.600  40.000  39.010  0.00  0.00           H  
ATOM   2760 HD11 LEU   176      22.790  39.730  41.500  0.00  0.00           H  
ATOM   2761 HD12 LEU   176      22.290  39.770  39.760  0.00  0.00           H  
ATOM   2762 HD13 LEU   176      22.980  41.240  40.530  0.00  0.00           H  
ATOM   2763 HD21 LEU   176      26.500  40.240  40.470  0.00  0.00           H  
ATOM   2764 HD22 LEU   176      25.470  40.170  41.930  0.00  0.00           H  
ATOM   2765 HD23 LEU   176      25.310  41.550  40.780  0.00  0.00           H  
ATOM   2766  N   GLU   177      24.660  37.580  37.180  0.00  0.00           N  
ATOM   2767  CA  GLU   177      24.680  38.120  35.820  0.00  0.00           C  
ATOM   2768  C   GLU   177      23.520  37.570  35.010  0.00  0.00           C  
ATOM   2769  O   GLU   177      22.840  38.320  34.310  0.00  0.00           O  
ATOM   2770  CB  GLU   177      26.010  37.810  35.150  0.00  0.00           C  
ATOM   2771  CG  GLU   177      27.180  38.550  35.740  0.00  0.00           C  
ATOM   2772  CD  GLU   177      26.970  40.040  35.720  0.00  0.00           C  
ATOM   2773  OE1 GLU   177      26.680  40.590  34.640  0.00  0.00           O  
ATOM   2774  OE2 GLU   177      27.100  40.670  36.800  0.00  0.00           O1-
ATOM   2775  HN  GLU   177      25.500  37.150  37.520  0.00  0.00           H  
ATOM   2776  HA  GLU   177      24.540  39.190  35.880  0.00  0.00           H  
ATOM   2777  HB1 GLU   177      25.950  38.090  34.070  0.00  0.00           H  
ATOM   2778  HB2 GLU   177      26.210  36.710  35.200  0.00  0.00           H  
ATOM   2779  HG1 GLU   177      28.110  38.330  35.160  0.00  0.00           H  
ATOM   2780  HG2 GLU   177      27.380  38.250  36.790  0.00  0.00           H  
ATOM   2781  N   ALA   178      23.290  36.260  35.110  0.00  0.00           N  
ATOM   2782  CA  ALA   178      22.160  35.640  34.430  0.00  0.00           C  
ATOM   2783  C   ALA   178      20.850  36.270  34.870  0.00  0.00           C  
ATOM   2784  O   ALA   178      19.970  36.530  34.030  0.00  0.00           O  
ATOM   2785  CB  ALA   178      22.160  34.140  34.700  0.00  0.00           C  
ATOM   2786  HN  ALA   178      23.880  35.680  35.680  0.00  0.00           H  
ATOM   2787  HA  ALA   178      22.270  35.820  33.370  0.00  0.00           H  
ATOM   2788  HB1 ALA   178      22.110  33.940  35.800  0.00  0.00           H  
ATOM   2789  HB2 ALA   178      23.090  33.680  34.310  0.00  0.00           H  
ATOM   2790  HB3 ALA   178      21.290  33.640  34.220  0.00  0.00           H  
ATOM   2791  N   SER   179      20.690  36.500  36.170  0.00  0.00           N  
ATOM   2792  CA  SER   179      19.430  37.040  36.680  0.00  0.00           C  
ATOM   2793  C   SER   179      19.190  38.450  36.150  0.00  0.00           C  
ATOM   2794  O   SER   179      18.070  38.800  35.750  0.00  0.00           O  
ATOM   2795  CB  SER   179      19.450  37.030  38.210  0.00  0.00           C  
ATOM   2796  OG  SER   179      18.370  37.780  38.720  0.00  0.00           O  
ATOM   2797  HN  SER   179      21.410  36.250  36.830  0.00  0.00           H  
ATOM   2798  HA  SER   179      18.610  36.430  36.330  0.00  0.00           H  
ATOM   2799  HB1 SER   179      20.400  37.470  38.580  0.00  0.00           H  
ATOM   2800  HB2 SER   179      19.410  35.980  38.570  0.00  0.00           H  
ATOM   2801  HG1 SER   179      18.460  38.690  38.430  0.00  0.00           H  
ATOM   2802  N   THR   180      20.240  39.280  36.140  0.00  0.00           N  
ATOM   2803  CA  THR   180      20.120  40.610  35.560  0.00  0.00           C  
ATOM   2804  C   THR   180      19.790  40.530  34.070  0.00  0.00           C  
ATOM   2805  O   THR   180      18.920  41.270  33.580  0.00  0.00           O  
ATOM   2806  CB  THR   180      21.410  41.380  35.810  0.00  0.00           C  
ATOM   2807  CG2 THR   180      21.380  42.760  35.150  0.00  0.00           C  
ATOM   2808  OG1 THR   180      21.580  41.530  37.220  0.00  0.00           O  
ATOM   2809  HN  THR   180      21.120  39.020  36.550  0.00  0.00           H  
ATOM   2810  HA  THR   180      19.310  41.130  36.040  0.00  0.00           H  
ATOM   2811  HB  THR   180      22.290  40.800  35.420  0.00  0.00           H  
ATOM   2812  HG1 THR   180      22.530  41.720  37.390  0.00  0.00           H  
ATOM   2813 HG21 THR   180      20.490  43.330  35.500  0.00  0.00           H  
ATOM   2814 HG22 THR   180      21.360  42.690  34.050  0.00  0.00           H  
ATOM   2815 HG23 THR   180      22.290  43.340  35.430  0.00  0.00           H  
ATOM   2816  N   HSD   181      20.460  39.650  33.330  0.00  0.00           N  
ATOM   2817  CA  HSD   181      20.160  39.480  31.900  0.00  0.00           C  
ATOM   2818  C   HSD   181      18.690  39.140  31.690  0.00  0.00           C  
ATOM   2819  O   HSD   181      18.030  39.700  30.810  0.00  0.00           O  
ATOM   2820  CB  HSD   181      21.070  38.400  31.320  0.00  0.00           C  
ATOM   2821  CG  HSD   181      20.960  38.250  29.830  0.00  0.00           C  
ATOM   2822  CD2 HSD   181      21.340  37.260  29.000  0.00  0.00           C  
ATOM   2823  ND1 HSD   181      20.390  39.220  29.030  0.00  0.00           N  
ATOM   2824  CE1 HSD   181      20.420  38.830  27.770  0.00  0.00           C  
ATOM   2825  NE2 HSD   181      20.990  37.640  27.730  0.00  0.00           N  
ATOM   2826  HN  HSD   181      21.180  39.070  33.730  0.00  0.00           H  
ATOM   2827  HA  HSD   181      20.350  40.430  31.420  0.00  0.00           H  
ATOM   2828  HB1 HSD   181      20.850  37.410  31.780  0.00  0.00           H  
ATOM   2829  HB2 HSD   181      22.120  38.640  31.560  0.00  0.00           H  
ATOM   2830  HD1 HSD   181      19.850  40.000  29.370  0.00  0.00           H  
ATOM   2831  HD2 HSD   181      21.810  36.300  29.210  0.00  0.00           H  
ATOM   2832  HE1 HSD   181      19.960  39.350  26.930  0.00  0.00           H  
ATOM   2833  N   LEU   182      18.160  38.240  32.520  0.00  0.00           N  
ATOM   2834  CA  LEU   182      16.760  37.840  32.410  0.00  0.00           C  
ATOM   2835  C   LEU   182      15.820  39.010  32.730  0.00  0.00           C  
ATOM   2836  O   LEU   182      14.870  39.270  31.990  0.00  0.00           O  
ATOM   2837  CB  LEU   182      16.480  36.660  33.340  0.00  0.00           C  
ATOM   2838  CG  LEU   182      16.580  35.260  32.710  0.00  0.00           C  
ATOM   2839  CD1 LEU   182      17.950  35.000  32.090  0.00  0.00           C  
ATOM   2840  CD2 LEU   182      16.240  34.210  33.740  0.00  0.00           C  
ATOM   2841  HN  LEU   182      18.720  37.770  33.200  0.00  0.00           H  
ATOM   2842  HA  LEU   182      16.550  37.550  31.390  0.00  0.00           H  
ATOM   2843  HB1 LEU   182      15.440  36.720  33.740  0.00  0.00           H  
ATOM   2844  HB2 LEU   182      17.170  36.720  34.210  0.00  0.00           H  
ATOM   2845  HG  LEU   182      15.820  35.210  31.890  0.00  0.00           H  
ATOM   2846 HD11 LEU   182      18.720  34.930  32.880  0.00  0.00           H  
ATOM   2847 HD12 LEU   182      18.240  35.790  31.370  0.00  0.00           H  
ATOM   2848 HD13 LEU   182      17.930  34.030  31.540  0.00  0.00           H  
ATOM   2849 HD21 LEU   182      15.150  34.220  33.970  0.00  0.00           H  
ATOM   2850 HD22 LEU   182      16.780  34.390  34.690  0.00  0.00           H  
ATOM   2851 HD23 LEU   182      16.510  33.210  33.360  0.00  0.00           H  
ATOM   2852  N   SER   183      16.070  39.700  33.840  0.00  0.00           N  
ATOM   2853  CA  SER   183      15.200  40.820  34.210  0.00  0.00           C  
ATOM   2854  C   SER   183      15.230  41.920  33.160  0.00  0.00           C  
ATOM   2855  O   SER   183      14.220  42.590  32.940  0.00  0.00           O  
ATOM   2856  CB  SER   183      15.600  41.370  35.580  0.00  0.00           C  
ATOM   2857  OG  SER   183      15.210  40.480  36.610  0.00  0.00           O  
ATOM   2858  HN  SER   183      16.800  39.440  34.480  0.00  0.00           H  
ATOM   2859  HA  SER   183      14.190  40.470  34.290  0.00  0.00           H  
ATOM   2860  HB1 SER   183      15.080  42.340  35.770  0.00  0.00           H  
ATOM   2861  HB2 SER   183      16.700  41.530  35.620  0.00  0.00           H  
ATOM   2862  HG1 SER   183      14.260  40.330  36.520  0.00  0.00           H  
ATOM   2863  N   GLN   184      16.380  42.120  32.500  0.00  0.00           N  
ATOM   2864  CA  GLN   184      16.470  43.130  31.460  0.00  0.00           C  
ATOM   2865  C   GLN   184      15.770  42.690  30.180  0.00  0.00           C  
ATOM   2866  O   GLN   184      15.320  43.550  29.410  0.00  0.00           O  
ATOM   2867  CB  GLN   184      17.930  43.470  31.170  0.00  0.00           C  
ATOM   2868  CG  GLN   184      18.580  44.340  32.240  0.00  0.00           C  
ATOM   2869  CD  GLN   184      20.050  44.600  31.960  0.00  0.00           C  
ATOM   2870  NE2 GLN   184      20.650  45.520  32.710  0.00  0.00           N  
ATOM   2871  OE1 GLN   184      20.640  43.980  31.070  0.00  0.00           O  
ATOM   2872  HN  GLN   184      17.200  41.570  32.700  0.00  0.00           H  
ATOM   2873  HA  GLN   184      15.960  44.030  31.790  0.00  0.00           H  
ATOM   2874  HB1 GLN   184      18.000  44.030  30.200  0.00  0.00           H  
ATOM   2875  HB2 GLN   184      18.490  42.520  31.040  0.00  0.00           H  
ATOM   2876  HG1 GLN   184      18.510  43.820  33.210  0.00  0.00           H  
ATOM   2877  HG2 GLN   184      18.050  45.310  32.310  0.00  0.00           H  
ATOM   2878 HE21 GLN   184      21.640  45.620  32.590  0.00  0.00           H  
ATOM   2879 HE22 GLN   184      20.180  45.880  33.510  0.00  0.00           H  
ATOM   2880  N   LEU   185      15.670  41.390  29.920  0.00  0.00           N  
ATOM   2881  CA  LEU   185      14.850  40.980  28.780  0.00  0.00           C  
ATOM   2882  C   LEU   185      13.370  40.870  29.150  0.00  0.00           C  
ATOM   2883  O   LEU   185      12.520  41.040  28.270  0.00  0.00           O  
ATOM   2884  CB  LEU   185      15.360  39.650  28.200  0.00  0.00           C  
ATOM   2885  CG  LEU   185      15.100  38.300  28.860  0.00  0.00           C  
ATOM   2886  CD1 LEU   185      13.720  37.700  28.510  0.00  0.00           C  
ATOM   2887  CD2 LEU   185      16.200  37.350  28.440  0.00  0.00           C  
ATOM   2888  HN  LEU   185      16.080  40.680  30.510  0.00  0.00           H  
ATOM   2889  HA  LEU   185      14.940  41.710  28.000  0.00  0.00           H  
ATOM   2890  HB1 LEU   185      16.470  39.780  28.130  0.00  0.00           H  
ATOM   2891  HB2 LEU   185      14.990  39.570  27.150  0.00  0.00           H  
ATOM   2892  HG  LEU   185      15.160  38.390  29.950  0.00  0.00           H  
ATOM   2893 HD11 LEU   185      13.580  37.660  27.410  0.00  0.00           H  
ATOM   2894 HD12 LEU   185      12.890  38.290  28.950  0.00  0.00           H  
ATOM   2895 HD13 LEU   185      13.630  36.670  28.910  0.00  0.00           H  
ATOM   2896 HD21 LEU   185      17.170  37.660  28.910  0.00  0.00           H  
ATOM   2897 HD22 LEU   185      16.350  37.360  27.350  0.00  0.00           H  
ATOM   2898 HD23 LEU   185      15.980  36.310  28.770  0.00  0.00           H  
ATOM   2899  N   GLY   186      13.050  40.590  30.410  0.00  0.00           N  
ATOM   2900  CA  GLY   186      11.670  40.430  30.820  0.00  0.00           C  
ATOM   2901  C   GLY   186      11.500  40.050  32.280  0.00  0.00           C  
ATOM   2902  OT1 GLY   186      12.530  39.920  32.980  0.00  0.00           O  
ATOM   2903  OT2 GLY   186      10.320  39.900  32.720  0.00  0.00           O  
ATOM   2904  HN  GLY   186      13.720  40.360  31.130  0.00  0.00           H  
ATOM   2905  HA1 GLY   186      11.230  39.630  30.240  0.00  0.00           H  
ATOM   2906  HA2 GLY   186      11.160  41.380  30.690  0.00  0.00           H  
TER   
ATOM   2907 POT  POT   187      34.660   8.360   3.280  0.00  0.00          PoT  
ATOM   2908 POT  POT   188      13.150  13.610  36.890  0.00  0.00          PoT  
ATOM   2909 POT  POT   189       5.500   7.470  70.220  0.00  0.00          PoT  
ATOM   2910 POT  POT   190      21.180  70.950   6.330  0.00  0.00          PoT  
ATOM   2911 POT  POT   191      10.910  81.440  23.950  0.00  0.00          PoT  
ATOM   2912 POT  POT   192       9.380  55.190  53.580  0.00  0.00          PoT  
ATOM   2913 POT  POT   193      68.610  35.660  66.430  0.00  0.00          PoT  
ATOM   2914 POT  POT   194      26.030  20.190  76.050  0.00  0.00          PoT  
ATOM   2915 POT  POT   195      18.100  64.290  25.470  0.00  0.00          PoT  
ATOM   2916 POT  POT   196      28.790  37.960  65.080  0.00  0.00          PoT  
ATOM   2917 POT  POT   197      69.340  23.880  51.660  0.00  0.00          PoT  
ATOM   2918 POT  POT   198      16.890  57.880  44.840  0.00  0.00          PoT  
ATOM   2919 POT  POT   199      30.450   6.500  49.790  0.00  0.00          PoT  
ATOM   2920 POT  POT   200      33.340  34.910  21.480  0.00  0.00          PoT  
ATOM   2921 POT  POT   201      29.980  22.970  22.740  0.00  0.00          PoT  
ATOM   2922 POT  POT   202       6.920  57.180  68.690  0.00  0.00          PoT  
ATOM   2923 POT  POT   203      24.420  51.870  19.040  0.00  0.00          PoT  
ATOM   2924 POT  POT   204      42.250  16.450  34.970  0.00  0.00          PoT  
ATOM   2925 POT  POT   205      23.860  36.850  72.190  0.00  0.00          PoT  
ATOM   2926 POT  POT   206      74.920  14.230  74.560  0.00  0.00          PoT  
ATOM   2927 POT  POT   207      66.840  73.530  40.410  0.00  0.00          PoT  
ATOM   2928 POT  POT   208      62.520  76.090   2.690  0.00  0.00          PoT  
ATOM   2929 POT  POT   209      60.920  27.160  38.620  0.00  0.00          PoT  
ATOM   2930 POT  POT   210       2.310  38.760  25.400  0.00  0.00          PoT  
ATOM   2931 POT  POT   211      34.890  24.290   7.770  0.00  0.00          PoT  
ATOM   2932 POT  POT   212      49.880  34.410   5.620  0.00  0.00          PoT  
ATOM   2933 POT  POT   213      64.340  72.320  16.980  0.00  0.00          PoT  
ATOM   2934 POT  POT   214      66.520  63.870  12.160  0.00  0.00          PoT  
ATOM   2935 POT  POT   215      72.260  38.230  23.530  0.00  0.00          PoT  
ATOM   2936 POT  POT   216      39.640  78.350  71.350  0.00  0.00          PoT  
ATOM   2937 POT  POT   217      17.540  41.500  52.120  0.00  0.00          PoT  
ATOM   2938 POT  POT   218       9.350  29.800  72.440  0.00  0.00          PoT  
ATOM   2939 POT  POT   219      40.140  80.040   3.120  0.00  0.00          PoT  
ATOM   2940 POT  POT   220      17.110  20.480  65.240  0.00  0.00          PoT  
ATOM   2941 POT  POT   221      13.990   5.750  11.160  0.00  0.00          PoT  
ATOM   2942 POT  POT   222      34.110  68.420  53.800  0.00  0.00          PoT  
ATOM   2943 POT  POT   223      56.040  19.810  55.250  0.00  0.00          PoT  
ATOM   2944 POT  POT   224      10.380  26.440  79.090  0.00  0.00          PoT  
ATOM   2945 POT  POT   225      22.730  16.970   7.990  0.00  0.00          PoT  
ATOM   2946 POT  POT   226      33.810  36.920   6.650  0.00  0.00          PoT  
ATOM   2947 POT  POT   227      51.260  11.660  71.330  0.00  0.00          PoT  
ATOM   2948 POT  POT   228      63.910   1.590  27.220  0.00  0.00          PoT  
ATOM   2949 POT  POT   229       3.400  19.860  69.820  0.00  0.00          PoT  
ATOM   2950 POT  POT   230      67.440  12.630  37.640  0.00  0.00          PoT  
ATOM   2951 POT  POT   231      18.860  76.230  79.360  0.00  0.00          PoT  
ATOM   2952 POT  POT   232      69.800  44.680  55.640  0.00  0.00          PoT  
ATOM   2953 POT  POT   233      37.990   6.340  11.260  0.00  0.00          PoT  
ATOM   2954 POT  POT   234      11.720  16.340  28.790  0.00  0.00          PoT  
ATOM   2955 POT  POT   235       7.290  77.310  50.370  0.00  0.00          PoT  
ATOM   2956 POT  POT   236      26.910   3.650  15.840  0.00  0.00          PoT  
ATOM   2957 POT  POT   237      44.450  75.580  48.840  0.00  0.00          PoT  
ATOM   2958 POT  POT   238      79.830   1.530  28.550  0.00  0.00          PoT  
ATOM   2959 CLA  CLA   239      50.840   3.540  57.120  0.00  0.00          ClA  
ATOM   2960 CLA  CLA   240      68.390  66.020  12.860  0.00  0.00          ClA  
ATOM   2961 CLA  CLA   241       3.460  62.700   8.780  0.00  0.00          ClA  
ATOM   2962 CLA  CLA   242      30.370  11.750   3.250  0.00  0.00          ClA  
ATOM   2963 CLA  CLA   243      14.630  75.720  13.300  0.00  0.00          ClA  
ATOM   2964 CLA  CLA   244      80.060  27.280  81.240  0.00  0.00          ClA  
ATOM   2965 CLA  CLA   245      54.710  69.240  15.360  0.00  0.00          ClA  
ATOM   2966 CLA  CLA   246      27.910   1.510  13.480  0.00  0.00          ClA  
ATOM   2967 CLA  CLA   247      12.250  14.780  34.310  0.00  0.00          ClA  
ATOM   2968 CLA  CLA   248      78.120  46.370  15.990  0.00  0.00          ClA  
ATOM   2969 CLA  CLA   249       4.490  59.480  55.930  0.00  0.00          ClA  
ATOM   2970 CLA  CLA   250      72.690  42.760  74.060  0.00  0.00          ClA  
ATOM   2971 CLA  CLA   251       7.600  23.130  75.040  0.00  0.00          ClA  
ATOM   2972 CLA  CLA   252      60.390  23.700  32.410  0.00  0.00          ClA  
ATOM   2973 CLA  CLA   253      82.400   6.000  32.280  0.00  0.00          ClA  
ATOM   2974 CLA  CLA   254      68.040   6.810  24.390  0.00  0.00          ClA  
ATOM   2975 CLA  CLA   255       2.640  48.950  75.030  0.00  0.00          ClA  
ATOM   2976 CLA  CLA   256       5.520  30.400  53.540  0.00  0.00          ClA  
ATOM   2977 CLA  CLA   257      55.910  65.350  50.250  0.00  0.00          ClA  
ATOM   2978 CLA  CLA   258      39.290  29.270  22.710  0.00  0.00          ClA  
ATOM   2979 CLA  CLA   259      75.430  68.680  15.680  0.00  0.00          ClA  
ATOM   2980 CLA  CLA   260       9.400  20.100  65.780  0.00  0.00          ClA  
ATOM   2981 CLA  CLA   261      33.040  30.130   3.600  0.00  0.00          ClA  
ATOM   2982 CLA  CLA   262      10.630  67.990  72.120  0.00  0.00          ClA  
ATOM   2983 CLA  CLA   263      23.200  23.710  77.450  0.00  0.00          ClA  
ATOM   2984 CLA  CLA   264      37.200  66.440  81.130  0.00  0.00          ClA  
ATOM   2985 CLA  CLA   265      29.910   4.320  64.850  0.00  0.00          ClA  
ATOM   2986 CLA  CLA   266      73.220  43.150  28.770  0.00  0.00          ClA  
ATOM   2987 CLA  CLA   267      69.560  26.590  43.830  0.00  0.00          ClA  
ATOM   2988 CLA  CLA   268      15.190  31.920  11.440  0.00  0.00          ClA  
ATOM   2989 CLA  CLA   269      16.000  57.020  52.040  0.00  0.00          ClA  
ATOM   2990 CLA  CLA   270      41.380   2.840  46.050  0.00  0.00          ClA  
ATOM   2991 CLA  CLA   271      30.140  47.490  24.940  0.00  0.00          ClA  
ATOM   2992 CLA  CLA   272      48.830  28.420   9.120  0.00  0.00          ClA  
ATOM   2993 CLA  CLA   273      27.040  65.340  58.990  0.00  0.00          ClA  
ATOM   2994 CLA  CLA   274       6.540  35.020  20.390  0.00  0.00          ClA  
ATOM   2995 CLA  CLA   275      68.670  37.970  54.180  0.00  0.00          ClA  
ATOM   2996 CLA  CLA   276      21.110  34.570  76.330  0.00  0.00          ClA  
ATOM   2997 CLA  CLA   277       1.210  37.430   4.250  0.00  0.00          ClA  
ATOM   2998 CLA  CLA   278      46.900  20.220  20.330  0.00  0.00          ClA  
ATOM   2999 CLA  CLA   279      45.620  42.140   7.720  0.00  0.00          ClA  
ATOM   3000 CLA  CLA   280      14.990   1.200  37.980  0.00  0.00          ClA  
ATOM   3001 CLA  CLA   281      52.120   1.220  30.320  0.00  0.00          ClA  
ATOM   3002 CLA  CLA   282      51.300  11.080  74.110  0.00  0.00          ClA  
ATOM   3003 CLA  CLA   283      60.840  72.850   3.470  0.00  0.00          ClA  
ATOM   3004 CLA  CLA   284      26.690  20.030  59.530  0.00  0.00          ClA  
ATOM   3005  OH2 TIP3  285      12.030  10.010   6.800  0.00  0.00           O  
ATOM   3006  H1  TIP3  285      11.890  10.970   6.670  0.00  0.00           H  
ATOM   3007  H2  TIP3  285      11.350   9.660   6.190  0.00  0.00           H  
ATOM   3008  OH2 TIP3  286      10.720   9.340  10.340  0.00  0.00           O  
ATOM   3009  H1  TIP3  286      10.750   8.690  11.050  0.00  0.00           H  
ATOM   3010  H2  TIP3  286      10.620   8.770   9.570  0.00  0.00           H  
ATOM   3011  OH2 TIP3  287       3.240   8.760  11.890  0.00  0.00           O  
ATOM   3012  H1  TIP3  287       3.190   7.910  12.370  0.00  0.00           H  
ATOM   3013  H2  TIP3  287       3.960   9.210  12.350  0.00  0.00           H  
ATOM   3014  OH2 TIP3  288      14.630  12.230   8.700  0.00  0.00           O  
ATOM   3015  H1  TIP3  288      13.760  11.890   8.940  0.00  0.00           H  
ATOM   3016  H2  TIP3  288      14.830  12.840   9.440  0.00  0.00           H  
ATOM   3017  OH2 TIP3  289       4.260  13.380  10.280  0.00  0.00           O  
ATOM   3018  H1  TIP3  289       4.020  12.460  10.040  0.00  0.00           H  
ATOM   3019  H2  TIP3  289       5.220  13.280  10.420  0.00  0.00           H  
ATOM   3020  OH2 TIP3  290       1.320   7.160   5.330  0.00  0.00           O  
ATOM   3021  H1  TIP3  290       0.860   7.550   6.090  0.00  0.00           H  
ATOM   3022  H2  TIP3  290       0.550   6.790   4.880  0.00  0.00           H  
ATOM   3023  OH2 TIP3  291       1.480   9.000   7.960  0.00  0.00           O  
ATOM   3024  H1  TIP3  291       1.820   8.140   8.290  0.00  0.00           H  
ATOM   3025  H2  TIP3  291       2.210   9.310   7.410  0.00  0.00           H  
ATOM   3026  OH2 TIP3  292      11.830  17.340   9.140  0.00  0.00           O  
ATOM   3027  H1  TIP3  292      12.260  16.640   8.610  0.00  0.00           H  
ATOM   3028  H2  TIP3  292      11.330  16.840   9.790  0.00  0.00           H  
ATOM   3029  OH2 TIP3  293       9.170  11.700  10.870  0.00  0.00           O  
ATOM   3030  H1  TIP3  293       9.580  10.950  10.400  0.00  0.00           H  
ATOM   3031  H2  TIP3  293       9.930  11.940  11.440  0.00  0.00           H  
ATOM   3032  OH2 TIP3  294      17.860   3.350  11.530  0.00  0.00           O  
ATOM   3033  H1  TIP3  294      18.140   4.010  12.190  0.00  0.00           H  
ATOM   3034  H2  TIP3  294      18.450   3.600  10.790  0.00  0.00           H  
ATOM   3035  OH2 TIP3  295       5.810   4.100   8.310  0.00  0.00           O  
ATOM   3036  H1  TIP3  295       5.860   4.960   7.830  0.00  0.00           H  
ATOM   3037  H2  TIP3  295       5.340   3.570   7.640  0.00  0.00           H  
ATOM   3038  OH2 TIP3  296      13.510   4.390   6.610  0.00  0.00           O  
ATOM   3039  H1  TIP3  296      14.000   4.030   7.380  0.00  0.00           H  
ATOM   3040  H2  TIP3  296      14.250   4.760   6.080  0.00  0.00           H  
ATOM   3041  OH2 TIP3  297       2.530   6.600   8.810  0.00  0.00           O  
ATOM   3042  H1  TIP3  297       3.050   6.080   9.440  0.00  0.00           H  
ATOM   3043  H2  TIP3  297       2.780   6.170   7.970  0.00  0.00           H  
ATOM   3044  OH2 TIP3  298       7.250   7.980   8.500  0.00  0.00           O  
ATOM   3045  H1  TIP3  298       8.050   7.510   8.790  0.00  0.00           H  
ATOM   3046  H2  TIP3  298       6.820   7.320   7.900  0.00  0.00           H  
ATOM   3047  OH2 TIP3  299      18.460   4.760  13.870  0.00  0.00           O  
ATOM   3048  H1  TIP3  299      17.740   5.350  13.600  0.00  0.00           H  
ATOM   3049  H2  TIP3  299      18.290   4.680  14.820  0.00  0.00           H  
ATOM   3050  OH2 TIP3  300       4.530   3.040  12.430  0.00  0.00           O  
ATOM   3051  H1  TIP3  300       4.210   3.610  11.710  0.00  0.00           H  
ATOM   3052  H2  TIP3  300       3.800   3.150  13.080  0.00  0.00           H  
ATOM   3053  OH2 TIP3  301      11.660  12.550   5.830  0.00  0.00           O  
ATOM   3054  H1  TIP3  301      11.460  12.650   4.890  0.00  0.00           H  
ATOM   3055  H2  TIP3  301      11.230  13.360   6.190  0.00  0.00           H  
ATOM   3056  OH2 TIP3  302       7.080  10.800  12.470  0.00  0.00           O  
ATOM   3057  H1  TIP3  302       6.490  11.510  12.810  0.00  0.00           H  
ATOM   3058  H2  TIP3  302       7.740  11.320  11.960  0.00  0.00           H  
ATOM   3059  OH2 TIP3  303      14.990   3.870   8.950  0.00  0.00           O  
ATOM   3060  H1  TIP3  303      14.440   3.090   9.130  0.00  0.00           H  
ATOM   3061  H2  TIP3  303      15.880   3.520   9.040  0.00  0.00           H  
ATOM   3062  OH2 TIP3  304       4.080   4.790  10.330  0.00  0.00           O  
ATOM   3063  H1  TIP3  304       4.690   5.350  10.870  0.00  0.00           H  
ATOM   3064  H2  TIP3  304       4.700   4.470   9.640  0.00  0.00           H  
ATOM   3065  OH2 TIP3  305       5.510  12.820  13.470  0.00  0.00           O  
ATOM   3066  H1  TIP3  305       5.490  13.780  13.250  0.00  0.00           H  
ATOM   3067  H2  TIP3  305       4.590  12.740  13.810  0.00  0.00           H  
ATOM   3068  OH2 TIP3  306       1.600  12.270   4.320  0.00  0.00           O  
ATOM   3069  H1  TIP3  306       1.320  12.690   3.480  0.00  0.00           H  
ATOM   3070  H2  TIP3  306       1.440  12.970   4.970  0.00  0.00           H  
ATOM   3071  OH2 TIP3  307      15.090  14.120  10.950  0.00  0.00           O  
ATOM   3072  H1  TIP3  307      14.120  14.170  11.140  0.00  0.00           H  
ATOM   3073  H2  TIP3  307      15.270  15.060  10.720  0.00  0.00           H  
ATOM   3074  OH2 TIP3  308      15.590   2.420  12.840  0.00  0.00           O  
ATOM   3075  H1  TIP3  308      14.810   2.310  12.280  0.00  0.00           H  
ATOM   3076  H2  TIP3  308      16.280   2.660  12.190  0.00  0.00           H  
ATOM   3077  OH2 TIP3  309       8.230   0.480   9.670  0.00  0.00           O  
ATOM   3078  H1  TIP3  309       8.350  -0.380  10.100  0.00  0.00           H  
ATOM   3079  H2  TIP3  309       7.360   0.740  10.010  0.00  0.00           H  
ATOM   3080  OH2 TIP3  310      13.200  15.770   7.310  0.00  0.00           O  
ATOM   3081  H1  TIP3  310      13.630  14.930   7.020  0.00  0.00           H  
ATOM   3082  H2  TIP3  310      13.970  16.370   7.250  0.00  0.00           H  
ATOM   3083  OH2 TIP3  311      14.520  13.590   6.290  0.00  0.00           O  
ATOM   3084  H1  TIP3  311      13.990  12.990   5.740  0.00  0.00           H  
ATOM   3085  H2  TIP3  311      14.700  13.030   7.080  0.00  0.00           H  
ATOM   3086  OH2 TIP3  312      16.190  12.210  14.580  0.00  0.00           O  
ATOM   3087  H1  TIP3  312      16.220  11.620  13.800  0.00  0.00           H  
ATOM   3088  H2  TIP3  312      16.270  13.100  14.160  0.00  0.00           H  
ATOM   3089  OH2 TIP3  313      10.680   9.150   4.520  0.00  0.00           O  
ATOM   3090  H1  TIP3  313       9.980   9.820   4.320  0.00  0.00           H  
ATOM   3091  H2  TIP3  313      11.200   9.170   3.700  0.00  0.00           H  
ATOM   3092  OH2 TIP3  314      10.560   7.570   1.450  0.00  0.00           O  
ATOM   3093  H1  TIP3  314      11.360   7.830   1.920  0.00  0.00           H  
ATOM   3094  H2  TIP3  314      10.920   7.190   0.620  0.00  0.00           H  
ATOM   3095  OH2 TIP3  315      17.960   8.630  12.730  0.00  0.00           O  
ATOM   3096  H1  TIP3  315      17.240   9.290  12.670  0.00  0.00           H  
ATOM   3097  H2  TIP3  315      18.560   8.960  12.030  0.00  0.00           H  
ATOM   3098  OH2 TIP3  316      14.120   9.320   5.200  0.00  0.00           O  
ATOM   3099  H1  TIP3  316      13.430   9.550   5.860  0.00  0.00           H  
ATOM   3100  H2  TIP3  316      14.760   8.840   5.770  0.00  0.00           H  
ATOM   3101  OH2 TIP3  317      13.900   7.520  14.630  0.00  0.00           O  
ATOM   3102  H1  TIP3  317      13.900   8.230  15.310  0.00  0.00           H  
ATOM   3103  H2  TIP3  317      13.240   7.860  14.000  0.00  0.00           H  
ATOM   3104  OH2 TIP3  318       5.700   9.960   7.270  0.00  0.00           O  
ATOM   3105  H1  TIP3  318       5.410   9.610   6.400  0.00  0.00           H  
ATOM   3106  H2  TIP3  318       6.270   9.240   7.600  0.00  0.00           H  
ATOM   3107  OH2 TIP3  319       7.100  13.450   9.960  0.00  0.00           O  
ATOM   3108  H1  TIP3  319       7.080  13.330   9.000  0.00  0.00           H  
ATOM   3109  H2  TIP3  319       7.840  12.870  10.230  0.00  0.00           H  
ATOM   3110  OH2 TIP3  320       6.150   8.670  10.970  0.00  0.00           O  
ATOM   3111  H1  TIP3  320       6.580   8.650  10.100  0.00  0.00           H  
ATOM   3112  H2  TIP3  320       6.500   9.490  11.380  0.00  0.00           H  
ATOM   3113  OH2 TIP3  321      12.500  14.310  11.600  0.00  0.00           O  
ATOM   3114  H1  TIP3  321      12.290  15.070  12.170  0.00  0.00           H  
ATOM   3115  H2  TIP3  321      11.990  13.580  12.010  0.00  0.00           H  
ATOM   3116  OH2 TIP3  322       7.170  13.210  15.630  0.00  0.00           O  
ATOM   3117  H1  TIP3  322       6.540  13.840  16.050  0.00  0.00           H  
ATOM   3118  H2  TIP3  322       6.630  12.950  14.850  0.00  0.00           H  
ATOM   3119  OH2 TIP3  323      12.990   8.560   2.800  0.00  0.00           O  
ATOM   3120  H1  TIP3  323      13.340   8.910   3.660  0.00  0.00           H  
ATOM   3121  H2  TIP3  323      13.660   8.950   2.200  0.00  0.00           H  
ATOM   3122  OH2 TIP3  324       4.090   9.270  14.900  0.00  0.00           O  
ATOM   3123  H1  TIP3  324       4.170  10.020  15.530  0.00  0.00           H  
ATOM   3124  H2  TIP3  324       3.130   9.280  14.740  0.00  0.00           H  
ATOM   3125  OH2 TIP3  325      10.670  15.030   6.480  0.00  0.00           O  
ATOM   3126  H1  TIP3  325      11.470  15.440   6.850  0.00  0.00           H  
ATOM   3127  H2  TIP3  325      10.260  15.760   6.000  0.00  0.00           H  
ATOM   3128  OH2 TIP3  326       5.180  15.020  16.350  0.00  0.00           O  
ATOM   3129  H1  TIP3  326       5.090  15.320  15.420  0.00  0.00           H  
ATOM   3130  H2  TIP3  326       4.240  14.920  16.620  0.00  0.00           H  
ATOM   3131  OH2 TIP3  327      16.380   1.110   3.090  0.00  0.00           O  
ATOM   3132  H1  TIP3  327      15.460   1.290   2.900  0.00  0.00           H  
ATOM   3133  H2  TIP3  327      16.840   1.350   2.260  0.00  0.00           H  
ATOM   3134  OH2 TIP3  328       4.770   9.070   4.740  0.00  0.00           O  
ATOM   3135  H1  TIP3  328       4.320   9.760   4.190  0.00  0.00           H  
ATOM   3136  H2  TIP3  328       4.120   8.360   4.720  0.00  0.00           H  
ATOM   3137  OH2 TIP3  329      17.860  14.640   1.380  0.00  0.00           O  
ATOM   3138  H1  TIP3  329      18.170  15.560   1.470  0.00  0.00           H  
ATOM   3139  H2  TIP3  329      18.690  14.130   1.440  0.00  0.00           H  
ATOM   3140  OH2 TIP3  330       1.120  11.550  13.710  0.00  0.00           O  
ATOM   3141  H1  TIP3  330       0.240  11.850  13.400  0.00  0.00           H  
ATOM   3142  H2  TIP3  330       0.990  10.590  13.820  0.00  0.00           H  
ATOM   3143  OH2 TIP3  331       0.550  14.670  10.400  0.00  0.00           O  
ATOM   3144  H1  TIP3  331       0.980  13.830  10.230  0.00  0.00           H  
ATOM   3145  H2  TIP3  331       0.930  14.930  11.260  0.00  0.00           H  
ATOM   3146  OH2 TIP3  332      18.780  15.000  16.430  0.00  0.00           O  
ATOM   3147  H1  TIP3  332      18.600  14.050  16.360  0.00  0.00           H  
ATOM   3148  H2  TIP3  332      17.900  15.330  16.710  0.00  0.00           H  
ATOM   3149  OH2 TIP3  333       9.610  14.320  15.060  0.00  0.00           O  
ATOM   3150  H1  TIP3  333       9.610  15.180  15.550  0.00  0.00           H  
ATOM   3151  H2  TIP3  333       8.720  13.990  15.290  0.00  0.00           H  
ATOM   3152  OH2 TIP3  334      10.420  18.070   4.880  0.00  0.00           O  
ATOM   3153  H1  TIP3  334      10.140  18.140   3.950  0.00  0.00           H  
ATOM   3154  H2  TIP3  334      10.110  18.900   5.270  0.00  0.00           H  
ATOM   3155  OH2 TIP3  335       3.800  16.960   6.870  0.00  0.00           O  
ATOM   3156  H1  TIP3  335       3.930  16.600   7.780  0.00  0.00           H  
ATOM   3157  H2  TIP3  335       3.220  16.260   6.480  0.00  0.00           H  
ATOM   3158  OH2 TIP3  336      12.970  17.450   1.840  0.00  0.00           O  
ATOM   3159  H1  TIP3  336      13.680  16.960   1.380  0.00  0.00           H  
ATOM   3160  H2  TIP3  336      13.170  17.270   2.780  0.00  0.00           H  
ATOM   3161  OH2 TIP3  337      13.020  17.330   4.620  0.00  0.00           O  
ATOM   3162  H1  TIP3  337      12.060  17.500   4.740  0.00  0.00           H  
ATOM   3163  H2  TIP3  337      13.200  16.710   5.340  0.00  0.00           H  
ATOM   3164  OH2 TIP3  338      15.800   6.280  16.720  0.00  0.00           O  
ATOM   3165  H1  TIP3  338      15.060   6.600  16.180  0.00  0.00           H  
ATOM   3166  H2  TIP3  338      15.890   5.360  16.410  0.00  0.00           H  
ATOM   3167  OH2 TIP3  339       3.070  13.060  14.680  0.00  0.00           O  
ATOM   3168  H1  TIP3  339       3.310  12.500  15.440  0.00  0.00           H  
ATOM   3169  H2  TIP3  339       2.340  12.530  14.270  0.00  0.00           H  
ATOM   3170  OH2 TIP3  340       5.760   1.110  10.850  0.00  0.00           O  
ATOM   3171  H1  TIP3  340       4.970   1.040  10.270  0.00  0.00           H  
ATOM   3172  H2  TIP3  340       5.430   1.800  11.460  0.00  0.00           H  
ATOM   3173  OH2 TIP3  341      10.150   1.450  14.150  0.00  0.00           O  
ATOM   3174  H1  TIP3  341      10.610   0.610  14.270  0.00  0.00           H  
ATOM   3175  H2  TIP3  341       9.250   1.130  14.090  0.00  0.00           H  
ATOM   3176  OH2 TIP3  342      13.450   4.820  14.890  0.00  0.00           O  
ATOM   3177  H1  TIP3  342      12.790   4.640  15.610  0.00  0.00           H  
ATOM   3178  H2  TIP3  342      13.450   5.800  14.850  0.00  0.00           H  
ATOM   3179  OH2 TIP3  343      14.930   9.780   1.260  0.00  0.00           O  
ATOM   3180  H1  TIP3  343      14.830   9.890   0.300  0.00  0.00           H  
ATOM   3181  H2  TIP3  343      14.980  10.690   1.570  0.00  0.00           H  
ATOM   3182  OH2 TIP3  344       9.970   3.390   1.510  0.00  0.00           O  
ATOM   3183  H1  TIP3  344       9.330   3.740   2.150  0.00  0.00           H  
ATOM   3184  H2  TIP3  344       9.860   2.450   1.670  0.00  0.00           H  
ATOM   3185  OH2 TIP3  345       5.760   6.200  11.980  0.00  0.00           O  
ATOM   3186  H1  TIP3  345       5.040   6.340  12.640  0.00  0.00           H  
ATOM   3187  H2  TIP3  345       5.860   7.120  11.640  0.00  0.00           H  
ATOM   3188  OH2 TIP3  346       5.880   6.350   6.790  0.00  0.00           O  
ATOM   3189  H1  TIP3  346       4.910   6.240   6.670  0.00  0.00           H  
ATOM   3190  H2  TIP3  346       6.170   6.080   5.880  0.00  0.00           H  
ATOM   3191  OH2 TIP3  347      11.310   6.690   5.630  0.00  0.00           O  
ATOM   3192  H1  TIP3  347      11.030   7.560   5.270  0.00  0.00           H  
ATOM   3193  H2  TIP3  347      11.960   6.400   4.970  0.00  0.00           H  
ATOM   3194  OH2 TIP3  348      10.410   6.930  16.860  0.00  0.00           O  
ATOM   3195  H1  TIP3  348       9.910   6.170  17.230  0.00  0.00           H  
ATOM   3196  H2  TIP3  348      11.240   6.850  17.360  0.00  0.00           H  
ATOM   3197  OH2 TIP3  349      12.340   6.260   8.350  0.00  0.00           O  
ATOM   3198  H1  TIP3  349      11.940   6.790   7.640  0.00  0.00           H  
ATOM   3199  H2  TIP3  349      12.630   5.490   7.820  0.00  0.00           H  
ATOM   3200  OH2 TIP3  350       3.510   6.400  13.570  0.00  0.00           O  
ATOM   3201  H1  TIP3  350       3.580   6.860  14.410  0.00  0.00           H  
ATOM   3202  H2  TIP3  350       3.080   5.560  13.820  0.00  0.00           H  
ATOM   3203  OH2 TIP3  351       7.100   4.030   0.410  0.00  0.00           O  
ATOM   3204  H1  TIP3  351       6.580   3.680   1.150  0.00  0.00           H  
ATOM   3205  H2  TIP3  351       6.400   4.360  -0.180  0.00  0.00           H  
ATOM   3206  OH2 TIP3  352       0.750   4.120   7.160  0.00  0.00           O  
ATOM   3207  H1  TIP3  352       1.140   3.780   8.000  0.00  0.00           H  
ATOM   3208  H2  TIP3  352       0.840   3.350   6.570  0.00  0.00           H  
ATOM   3209  OH2 TIP3  353       1.420   4.630   3.170  0.00  0.00           O  
ATOM   3210  H1  TIP3  353       2.140   4.860   2.570  0.00  0.00           H  
ATOM   3211  H2  TIP3  353       0.770   5.310   2.930  0.00  0.00           H  
ATOM   3212  OH2 TIP3  354      11.700   7.260  12.620  0.00  0.00           O  
ATOM   3213  H1  TIP3  354      11.100   6.730  12.070  0.00  0.00           H  
ATOM   3214  H2  TIP3  354      11.210   7.160  13.460  0.00  0.00           H  
ATOM   3215  OH2 TIP3  355       8.640   3.930   7.800  0.00  0.00           O  
ATOM   3216  H1  TIP3  355       7.690   3.890   8.060  0.00  0.00           H  
ATOM   3217  H2  TIP3  355       9.060   3.460   8.550  0.00  0.00           H  
ATOM   3218  OH2 TIP3  356       3.350   5.520   6.440  0.00  0.00           O  
ATOM   3219  H1  TIP3  356       2.560   5.820   5.930  0.00  0.00           H  
ATOM   3220  H2  TIP3  356       3.450   4.590   6.170  0.00  0.00           H  
ATOM   3221  OH2 TIP3  357       6.570   5.470   4.320  0.00  0.00           O  
ATOM   3222  H1  TIP3  357       7.540   5.520   4.320  0.00  0.00           H  
ATOM   3223  H2  TIP3  357       6.310   5.960   3.500  0.00  0.00           H  
ATOM   3224  OH2 TIP3  358      12.840   3.490  11.020  0.00  0.00           O  
ATOM   3225  H1  TIP3  358      12.230   3.490  11.790  0.00  0.00           H  
ATOM   3226  H2  TIP3  358      12.360   2.930  10.400  0.00  0.00           H  
ATOM   3227  OH2 TIP3  359       5.670   6.550   2.020  0.00  0.00           O  
ATOM   3228  H1  TIP3  359       4.840   6.480   1.530  0.00  0.00           H  
ATOM   3229  H2  TIP3  359       6.300   6.920   1.370  0.00  0.00           H  
ATOM   3230  OH2 TIP3  360      16.100  18.720  17.450  0.00  0.00           O  
ATOM   3231  H1  TIP3  360      16.330  19.210  16.640  0.00  0.00           H  
ATOM   3232  H2  TIP3  360      16.800  19.000  18.050  0.00  0.00           H  
ATOM   3233  OH2 TIP3  361       3.850  11.360  16.820  0.00  0.00           O  
ATOM   3234  H1  TIP3  361       4.530  11.410  17.530  0.00  0.00           H  
ATOM   3235  H2  TIP3  361       3.040  11.360  17.350  0.00  0.00           H  
ATOM   3236  OH2 TIP3  362       9.590   6.640   9.840  0.00  0.00           O  
ATOM   3237  H1  TIP3  362      10.180   6.060   9.330  0.00  0.00           H  
ATOM   3238  H2  TIP3  362       9.130   6.020  10.440  0.00  0.00           H  
ATOM   3239  OH2 TIP3  363       4.560   2.890   6.190  0.00  0.00           O  
ATOM   3240  H1  TIP3  363       3.950   2.170   6.460  0.00  0.00           H  
ATOM   3241  H2  TIP3  363       5.190   2.430   5.620  0.00  0.00           H  
ATOM   3242  OH2 TIP3  364       8.350   5.320  11.990  0.00  0.00           O  
ATOM   3243  H1  TIP3  364       7.440   5.690  11.990  0.00  0.00           H  
ATOM   3244  H2  TIP3  364       8.720   5.660  12.820  0.00  0.00           H  
ATOM   3245  OH2 TIP3  365       8.840  11.130   3.830  0.00  0.00           O  
ATOM   3246  H1  TIP3  365       8.080  10.710   3.370  0.00  0.00           H  
ATOM   3247  H2  TIP3  365       8.420  11.360   4.690  0.00  0.00           H  
ATOM   3248  OH2 TIP3  366      16.030  10.600  12.340  0.00  0.00           O  
ATOM   3249  H1  TIP3  366      16.680  11.120  11.830  0.00  0.00           H  
ATOM   3250  H2  TIP3  366      15.200  10.900  11.950  0.00  0.00           H  
ATOM   3251  OH2 TIP3  367      12.660   3.850   1.940  0.00  0.00           O  
ATOM   3252  H1  TIP3  367      11.730   3.880   1.630  0.00  0.00           H  
ATOM   3253  H2  TIP3  367      12.820   4.750   2.280  0.00  0.00           H  
ATOM   3254  OH2 TIP3  368      10.270  11.550  14.960  0.00  0.00           O  
ATOM   3255  H1  TIP3  368      10.240  11.180  15.850  0.00  0.00           H  
ATOM   3256  H2  TIP3  368      10.020  12.480  15.110  0.00  0.00           H  
ATOM   3257  OH2 TIP3  369      13.250   5.960   3.720  0.00  0.00           O  
ATOM   3258  H1  TIP3  369      14.160   5.820   4.050  0.00  0.00           H  
ATOM   3259  H2  TIP3  369      13.310   6.850   3.320  0.00  0.00           H  
ATOM   3260  OH2 TIP3  370       4.220  10.700   9.540  0.00  0.00           O  
ATOM   3261  H1  TIP3  370       4.710  10.500   8.720  0.00  0.00           H  
ATOM   3262  H2  TIP3  370       4.240   9.860  10.020  0.00  0.00           H  
ATOM   3263  OH2 TIP3  371      10.960  12.670   3.010  0.00  0.00           O  
ATOM   3264  H1  TIP3  371      10.600  13.580   3.140  0.00  0.00           H  
ATOM   3265  H2  TIP3  371      10.190  12.130   3.320  0.00  0.00           H  
ATOM   3266  OH2 TIP3  372       1.360   9.070  15.070  0.00  0.00           O  
ATOM   3267  H1  TIP3  372       1.530   8.910  16.020  0.00  0.00           H  
ATOM   3268  H2  TIP3  372       0.600   8.450  14.940  0.00  0.00           H  
ATOM   3269  OH2 TIP3  373       8.170   8.640  17.010  0.00  0.00           O  
ATOM   3270  H1  TIP3  373       7.590   8.280  16.310  0.00  0.00           H  
ATOM   3271  H2  TIP3  373       9.010   8.190  16.810  0.00  0.00           H  
ATOM   3272  OH2 TIP3  374      12.440  13.850  14.950  0.00  0.00           O  
ATOM   3273  H1  TIP3  374      11.490  14.050  14.840  0.00  0.00           H  
ATOM   3274  H2  TIP3  374      12.580  14.190  15.860  0.00  0.00           H  
ATOM   3275  OH2 TIP3  375      18.000   6.400   3.350  0.00  0.00           O  
ATOM   3276  H1  TIP3  375      17.550   6.280   2.490  0.00  0.00           H  
ATOM   3277  H2  TIP3  375      18.260   7.340   3.240  0.00  0.00           H  
ATOM   3278  OH2 TIP3  376      18.390  12.090  16.140  0.00  0.00           O  
ATOM   3279  H1  TIP3  376      17.480  12.250  15.820  0.00  0.00           H  
ATOM   3280  H2  TIP3  376      18.850  11.940  15.280  0.00  0.00           H  
ATOM   3281  OH2 TIP3  377      16.650  14.930   3.840  0.00  0.00           O  
ATOM   3282  H1  TIP3  377      16.040  14.230   4.110  0.00  0.00           H  
ATOM   3283  H2  TIP3  377      16.890  14.680   2.930  0.00  0.00           H  
ATOM   3284  OH2 TIP3  378       6.460  14.140   6.930  0.00  0.00           O  
ATOM   3285  H1  TIP3  378       6.660  15.040   6.600  0.00  0.00           H  
ATOM   3286  H2  TIP3  378       5.500  14.120   6.860  0.00  0.00           H  
ATOM   3287  OH2 TIP3  379       2.120   8.890   1.670  0.00  0.00           O  
ATOM   3288  H1  TIP3  379       2.750   9.560   2.010  0.00  0.00           H  
ATOM   3289  H2  TIP3  379       1.320   9.140   2.160  0.00  0.00           H  
ATOM   3290  OH2 TIP3  380       7.550  11.730   6.120  0.00  0.00           O  
ATOM   3291  H1  TIP3  380       7.290  12.620   6.430  0.00  0.00           H  
ATOM   3292  H2  TIP3  380       6.920  11.170   6.610  0.00  0.00           H  
ATOM   3293  OH2 TIP3  381       8.230  16.000  12.780  0.00  0.00           O  
ATOM   3294  H1  TIP3  381       8.840  16.740  12.570  0.00  0.00           H  
ATOM   3295  H2  TIP3  381       8.800  15.450  13.340  0.00  0.00           H  
ATOM   3296  OH2 TIP3  382       6.400  16.860   5.910  0.00  0.00           O  
ATOM   3297  H1  TIP3  382       5.470  17.020   6.180  0.00  0.00           H  
ATOM   3298  H2  TIP3  382       6.830  17.680   6.240  0.00  0.00           H  
ATOM   3299  OH2 TIP3  383      11.390  11.880  12.510  0.00  0.00           O  
ATOM   3300  H1  TIP3  383      11.000  11.770  13.410  0.00  0.00           H  
ATOM   3301  H2  TIP3  383      12.040  11.170  12.520  0.00  0.00           H  
ATOM   3302  OH2 TIP3  384      13.680  12.630   1.800  0.00  0.00           O  
ATOM   3303  H1  TIP3  384      14.190  12.390   2.600  0.00  0.00           H  
ATOM   3304  H2  TIP3  384      12.810  12.820   2.190  0.00  0.00           H  
ATOM   3305  OH2 TIP3  385      14.460  16.350  14.720  0.00  0.00           O  
ATOM   3306  H1  TIP3  385      13.620  16.030  14.350  0.00  0.00           H  
ATOM   3307  H2  TIP3  385      14.600  17.150  14.180  0.00  0.00           H  
ATOM   3308  OH2 TIP3  386      18.650  17.270   1.990  0.00  0.00           O  
ATOM   3309  H1  TIP3  386      19.200  18.040   2.250  0.00  0.00           H  
ATOM   3310  H2  TIP3  386      17.760  17.680   2.110  0.00  0.00           H  
ATOM   3311  OH2 TIP3  387       2.470   3.590  14.190  0.00  0.00           O  
ATOM   3312  H1  TIP3  387       1.610   3.300  13.820  0.00  0.00           H  
ATOM   3313  H2  TIP3  387       2.540   2.950  14.910  0.00  0.00           H  
ATOM   3314  OH2 TIP3  388      15.080  11.550   3.860  0.00  0.00           O  
ATOM   3315  H1  TIP3  388      14.710  10.800   4.370  0.00  0.00           H  
ATOM   3316  H2  TIP3  388      16.030  11.450   4.050  0.00  0.00           H  
ATOM   3317  OH2 TIP3  389       1.880  15.410  12.790  0.00  0.00           O  
ATOM   3318  H1  TIP3  389       2.360  14.610  13.070  0.00  0.00           H  
ATOM   3319  H2  TIP3  389       2.320  16.090  13.330  0.00  0.00           H  
ATOM   3320  OH2 TIP3  390       7.970  13.910  -0.110  0.00  0.00           O  
ATOM   3321  H1  TIP3  390       8.700  13.280   0.100  0.00  0.00           H  
ATOM   3322  H2  TIP3  390       7.420  13.850   0.700  0.00  0.00           H  
ATOM   3323  OH2 TIP3  391       6.870  13.730   2.470  0.00  0.00           O  
ATOM   3324  H1  TIP3  391       7.280  13.200   3.160  0.00  0.00           H  
ATOM   3325  H2  TIP3  391       7.020  14.640   2.810  0.00  0.00           H  
ATOM   3326  OH2 TIP3  392       3.480  10.820   3.070  0.00  0.00           O  
ATOM   3327  H1  TIP3  392       2.780  11.250   3.630  0.00  0.00           H  
ATOM   3328  H2  TIP3  392       3.800  11.610   2.600  0.00  0.00           H  
ATOM   3329  OH2 TIP3  393      11.420   3.730  13.320  0.00  0.00           O  
ATOM   3330  H1  TIP3  393      12.150   3.760  13.970  0.00  0.00           H  
ATOM   3331  H2  TIP3  393      10.920   2.930  13.610  0.00  0.00           H  
ATOM   3332  OH2 TIP3  394      12.030   3.110   4.570  0.00  0.00           O  
ATOM   3333  H1  TIP3  394      12.230   3.420   3.670  0.00  0.00           H  
ATOM   3334  H2  TIP3  394      12.420   3.810   5.130  0.00  0.00           H  
ATOM   3335  OH2 TIP3  395       9.840  15.090   3.210  0.00  0.00           O  
ATOM   3336  H1  TIP3  395       9.000  15.540   3.440  0.00  0.00           H  
ATOM   3337  H2  TIP3  395      10.040  15.510   2.350  0.00  0.00           H  
ATOM   3338  OH2 TIP3  396       9.200   4.920   5.300  0.00  0.00           O  
ATOM   3339  H1  TIP3  396       9.930   5.550   5.450  0.00  0.00           H  
ATOM   3340  H2  TIP3  396       8.950   4.710   6.230  0.00  0.00           H  
ATOM   3341  OH2 TIP3  397       9.920   6.010  14.260  0.00  0.00           O  
ATOM   3342  H1  TIP3  397      10.010   6.240  15.210  0.00  0.00           H  
ATOM   3343  H2  TIP3  397      10.320   5.120  14.220  0.00  0.00           H  
ATOM   3344  OH2 TIP3  398      10.520   1.830   6.440  0.00  0.00           O  
ATOM   3345  H1  TIP3  398      10.110   2.630   6.810  0.00  0.00           H  
ATOM   3346  H2  TIP3  398      10.990   2.220   5.670  0.00  0.00           H  
ATOM   3347  OH2 TIP3  399       7.360  16.230   3.410  0.00  0.00           O  
ATOM   3348  H1  TIP3  399       7.230  17.010   2.840  0.00  0.00           H  
ATOM   3349  H2  TIP3  399       6.960  16.520   4.270  0.00  0.00           H  
ATOM   3350  OH2 TIP3  400       5.880   3.170   2.870  0.00  0.00           O  
ATOM   3351  H1  TIP3  400       5.790   3.990   3.390  0.00  0.00           H  
ATOM   3352  H2  TIP3  400       6.770   2.890   3.170  0.00  0.00           H  
ATOM   3353  OH2 TIP3  401      15.950   3.900  15.270  0.00  0.00           O  
ATOM   3354  H1  TIP3  401      15.000   4.110  15.150  0.00  0.00           H  
ATOM   3355  H2  TIP3  401      16.080   3.310  14.500  0.00  0.00           H  
ATOM   3356  OH2 TIP3  402       4.170  13.280   1.820  0.00  0.00           O  
ATOM   3357  H1  TIP3  402       4.990  13.660   2.170  0.00  0.00           H  
ATOM   3358  H2  TIP3  402       4.560  12.700   1.120  0.00  0.00           H  
ATOM   3359  OH2 TIP3  403       2.550   6.280   1.090  0.00  0.00           O  
ATOM   3360  H1  TIP3  403       2.460   7.210   1.390  0.00  0.00           H  
ATOM   3361  H2  TIP3  403       1.870   6.280   0.390  0.00  0.00           H  
ATOM   3362  OH2 TIP3  404      15.850  16.860  10.900  0.00  0.00           O  
ATOM   3363  H1  TIP3  404      15.650  17.540  10.220  0.00  0.00           H  
ATOM   3364  H2  TIP3  404      16.820  16.870  10.900  0.00  0.00           H  
ATOM   3365  OH2 TIP3  405       3.270   0.930   9.720  0.00  0.00           O  
ATOM   3366  H1  TIP3  405       3.070   0.950   8.760  0.00  0.00           H  
ATOM   3367  H2  TIP3  405       2.490   0.430  10.060  0.00  0.00           H  
ATOM   3368  OH2 TIP3  406       2.160  15.210   5.500  0.00  0.00           O  
ATOM   3369  H1  TIP3  406       1.310  15.670   5.640  0.00  0.00           H  
ATOM   3370  H2  TIP3  406       2.350  15.500   4.590  0.00  0.00           H  
ATOM   3371  OH2 TIP3  407       1.660  17.900  17.190  0.00  0.00           O  
ATOM   3372  H1  TIP3  407       2.260  17.650  17.940  0.00  0.00           H  
ATOM   3373  H2  TIP3  407       1.270  17.050  16.970  0.00  0.00           H  
ATOM   3374  OH2 TIP3  408       5.760  16.180  18.820  0.00  0.00           O  
ATOM   3375  H1  TIP3  408       6.670  15.910  19.010  0.00  0.00           H  
ATOM   3376  H2  TIP3  408       5.630  15.810  17.930  0.00  0.00           H  
ATOM   3377  OH2 TIP3  409       9.980  15.770   0.440  0.00  0.00           O  
ATOM   3378  H1  TIP3  409       9.170  15.280   0.200  0.00  0.00           H  
ATOM   3379  H2  TIP3  409      10.410  15.850  -0.420  0.00  0.00           H  
ATOM   3380  OH2 TIP3  410      12.530  14.660  17.570  0.00  0.00           O  
ATOM   3381  H1  TIP3  410      12.190  13.870  18.060  0.00  0.00           H  
ATOM   3382  H2  TIP3  410      13.230  14.980  18.160  0.00  0.00           H  
ATOM   3383  OH2 TIP3  411      14.840  16.020   0.350  0.00  0.00           O  
ATOM   3384  H1  TIP3  411      14.980  15.060   0.300  0.00  0.00           H  
ATOM   3385  H2  TIP3  411      15.620  16.350  -0.130  0.00  0.00           H  
ATOM   3386  OH2 TIP3  412       1.210  11.190  17.850  0.00  0.00           O  
ATOM   3387  H1  TIP3  412       1.430  10.240  17.790  0.00  0.00           H  
ATOM   3388  H2  TIP3  412       0.810  11.340  16.970  0.00  0.00           H  
ATOM   3389  OH2 TIP3  413       5.510  11.380   0.470  0.00  0.00           O  
ATOM   3390  H1  TIP3  413       5.940  10.860   1.160  0.00  0.00           H  
ATOM   3391  H2  TIP3  413       6.120  11.340  -0.260  0.00  0.00           H  
ATOM   3392  OH2 TIP3  414       7.850  11.420  17.630  0.00  0.00           O  
ATOM   3393  H1  TIP3  414       7.670  11.880  16.770  0.00  0.00           H  
ATOM   3394  H2  TIP3  414       8.020  10.500  17.350  0.00  0.00           H  
ATOM   3395  OH2 TIP3  415      10.110  12.260   0.370  0.00  0.00           O  
ATOM   3396  H1  TIP3  415      10.410  12.430   1.290  0.00  0.00           H  
ATOM   3397  H2  TIP3  415      10.750  11.610   0.070  0.00  0.00           H  
ATOM   3398  OH2 TIP3  416      13.600  11.300  14.980  0.00  0.00           O  
ATOM   3399  H1  TIP3  416      14.490  11.690  14.930  0.00  0.00           H  
ATOM   3400  H2  TIP3  416      13.050  12.110  14.940  0.00  0.00           H  
ATOM   3401  OH2 TIP3  417       2.050   8.600  17.670  0.00  0.00           O  
ATOM   3402  H1  TIP3  417       2.540   7.780  17.500  0.00  0.00           H  
ATOM   3403  H2  TIP3  417       2.070   8.630  18.650  0.00  0.00           H  
ATOM   3404  OH2 TIP3  418       6.790   9.740   2.550  0.00  0.00           O  
ATOM   3405  H1  TIP3  418       6.190   9.330   3.200  0.00  0.00           H  
ATOM   3406  H2  TIP3  418       7.100   8.970   2.030  0.00  0.00           H  
ATOM   3407  OH2 TIP3  419       6.140   7.450  15.040  0.00  0.00           O  
ATOM   3408  H1  TIP3  419       5.440   8.130  14.950  0.00  0.00           H  
ATOM   3409  H2  TIP3  419       6.840   7.830  14.470  0.00  0.00           H  
ATOM   3410  OH2 TIP3  420       7.870   7.780   0.810  0.00  0.00           O  
ATOM   3411  H1  TIP3  420       8.030   7.690  -0.130  0.00  0.00           H  
ATOM   3412  H2  TIP3  420       8.790   7.710   1.170  0.00  0.00           H  
ATOM   3413  OH2 TIP3  421      11.180  10.050  18.350  0.00  0.00           O  
ATOM   3414  H1  TIP3  421      12.040   9.690  18.120  0.00  0.00           H  
ATOM   3415  H2  TIP3  421      10.800   9.320  18.880  0.00  0.00           H  
ATOM   3416  OH2 TIP3  422       6.700   4.970  15.910  0.00  0.00           O  
ATOM   3417  H1  TIP3  422       6.740   4.360  15.140  0.00  0.00           H  
ATOM   3418  H2  TIP3  422       6.500   5.820  15.470  0.00  0.00           H  
ATOM   3419  OH2 TIP3  423       6.950   3.380  13.640  0.00  0.00           O  
ATOM   3420  H1  TIP3  423       7.490   3.820  12.950  0.00  0.00           H  
ATOM   3421  H2  TIP3  423       6.070   3.350  13.200  0.00  0.00           H  
ATOM   3422  OH2 TIP3  424       8.120   8.660  13.760  0.00  0.00           O  
ATOM   3423  H1  TIP3  424       9.010   8.680  13.400  0.00  0.00           H  
ATOM   3424  H2  TIP3  424       7.730   9.470  13.360  0.00  0.00           H  
ATOM   3425  OH2 TIP3  425      12.660   6.450  18.560  0.00  0.00           O  
ATOM   3426  H1  TIP3  425      12.910   5.520  18.660  0.00  0.00           H  
ATOM   3427  H2  TIP3  425      13.520   6.900  18.620  0.00  0.00           H  
ATOM   3428  OH2 TIP3  426      14.150   9.320  16.750  0.00  0.00           O  
ATOM   3429  H1  TIP3  426      13.830  10.080  16.210  0.00  0.00           H  
ATOM   3430  H2  TIP3  426      15.130   9.440  16.660  0.00  0.00           H  
ATOM   3431  OH2 TIP3  427       5.100   5.750  18.090  0.00  0.00           O  
ATOM   3432  H1  TIP3  427       4.330   5.180  17.900  0.00  0.00           H  
ATOM   3433  H2  TIP3  427       5.600   5.690  17.260  0.00  0.00           H  
ATOM   3434  OH2 TIP3  428       7.130   0.620  13.820  0.00  0.00           O  
ATOM   3435  H1  TIP3  428       7.220   1.590  13.970  0.00  0.00           H  
ATOM   3436  H2  TIP3  428       6.290   0.610  13.330  0.00  0.00           H  
ATOM   3437  OH2 TIP3  429       8.940   4.730  17.510  0.00  0.00           O  
ATOM   3438  H1  TIP3  429       8.490   4.460  18.330  0.00  0.00           H  
ATOM   3439  H2  TIP3  429       8.160   4.780  16.910  0.00  0.00           H  
ATOM   3440  OH2 TIP3  430      11.590   4.080  16.690  0.00  0.00           O  
ATOM   3441  H1  TIP3  430      10.680   4.100  17.040  0.00  0.00           H  
ATOM   3442  H2  TIP3  430      12.030   3.430  17.280  0.00  0.00           H  
ATOM   3443  OH2 TIP3  431      13.150   2.560  18.480  0.00  0.00           O  
ATOM   3444  H1  TIP3  431      13.100   1.610  18.690  0.00  0.00           H  
ATOM   3445  H2  TIP3  431      12.970   2.980  19.350  0.00  0.00           H  
ATOM   3446  OH2 TIP3  432       3.180   3.850  17.710  0.00  0.00           O  
ATOM   3447  H1  TIP3  432       3.070   3.080  17.110  0.00  0.00           H  
ATOM   3448  H2  TIP3  432       3.230   3.410  18.570  0.00  0.00           H  
ATOM   3449  OH2 TIP3  433       8.510   1.730  18.790  0.00  0.00           O  
ATOM   3450  H1  TIP3  433       8.410   1.250  17.960  0.00  0.00           H  
ATOM   3451  H2  TIP3  433       7.790   2.390  18.770  0.00  0.00           H  
ATOM   3452  OH2 TIP3  434       7.580  18.340   1.590  0.00  0.00           O  
ATOM   3453  H1  TIP3  434       8.550  18.360   1.690  0.00  0.00           H  
ATOM   3454  H2  TIP3  434       7.370  19.260   1.400  0.00  0.00           H  
ATOM   3455  OH2 TIP3  435       1.420  13.140   1.690  0.00  0.00           O  
ATOM   3456  H1  TIP3  435       2.380  13.310   1.720  0.00  0.00           H  
ATOM   3457  H2  TIP3  435       1.240  13.290   0.750  0.00  0.00           H  
ATOM   3458  OH2 TIP3  436       0.750  16.520   8.380  0.00  0.00           O  
ATOM   3459  H1  TIP3  436       0.700  15.670   8.860  0.00  0.00           H  
ATOM   3460  H2  TIP3  436       1.230  17.040   9.050  0.00  0.00           H  
ATOM   3461  OH2 TIP3  437      18.640  17.340  11.360  0.00  0.00           O  
ATOM   3462  H1  TIP3  437      18.460  17.190  12.310  0.00  0.00           H  
ATOM   3463  H2  TIP3  437      18.720  18.300  11.350  0.00  0.00           H  
ATOM   3464  OH2 TIP3  438      17.910  16.890  14.030  0.00  0.00           O  
ATOM   3465  H1  TIP3  438      17.360  16.110  13.790  0.00  0.00           H  
ATOM   3466  H2  TIP3  438      18.440  16.500  14.750  0.00  0.00           H  
ATOM   3467  OH2 TIP3  439      16.380  12.630  18.880  0.00  0.00           O  
ATOM   3468  H1  TIP3  439      15.530  12.730  19.360  0.00  0.00           H  
ATOM   3469  H2  TIP3  439      16.890  13.380  19.230  0.00  0.00           H  
ATOM   3470  OH2 TIP3  440      17.750  11.000   4.370  0.00  0.00           O  
ATOM   3471  H1  TIP3  440      18.530  11.600   4.400  0.00  0.00           H  
ATOM   3472  H2  TIP3  440      17.930  10.410   5.130  0.00  0.00           H  
ATOM   3473  OH2 TIP3  441      18.230   8.990   6.180  0.00  0.00           O  
ATOM   3474  H1  TIP3  441      17.380   8.630   6.510  0.00  0.00           H  
ATOM   3475  H2  TIP3  441      18.750   9.100   7.000  0.00  0.00           H  
ATOM   3476  OH2 TIP3  442      18.140  11.900  11.300  0.00  0.00           O  
ATOM   3477  H1  TIP3  442      18.690  11.240  10.840  0.00  0.00           H  
ATOM   3478  H2  TIP3  442      18.400  12.740  10.860  0.00  0.00           H  
ATOM   3479  OH2 TIP3  443      16.300  14.710  13.440  0.00  0.00           O  
ATOM   3480  H1  TIP3  443      15.550  15.180  13.860  0.00  0.00           H  
ATOM   3481  H2  TIP3  443      15.950  14.530  12.540  0.00  0.00           H  
ATOM   3482  OH2 TIP3  444      18.330   9.030   2.600  0.00  0.00           O  
ATOM   3483  H1  TIP3  444      17.480   9.130   2.150  0.00  0.00           H  
ATOM   3484  H2  TIP3  444      18.240   9.730   3.280  0.00  0.00           H  
ATOM   3485  OH2 TIP3  445      16.710   6.480   0.860  0.00  0.00           O  
ATOM   3486  H1  TIP3  445      16.630   6.340  -0.100  0.00  0.00           H  
ATOM   3487  H2  TIP3  445      16.280   5.640   1.150  0.00  0.00           H  
ATOM   3488  OH2 TIP3  446      15.800   7.700   6.750  0.00  0.00           O  
ATOM   3489  H1  TIP3  446      15.790   6.880   6.210  0.00  0.00           H  
ATOM   3490  H2  TIP3  446      15.470   7.390   7.600  0.00  0.00           H  
ATOM   3491  OH2 TIP3  447       1.200  10.130  10.600  0.00  0.00           O  
ATOM   3492  H1  TIP3  447       1.460  10.080   9.670  0.00  0.00           H  
ATOM   3493  H2  TIP3  447       2.010   9.820  11.050  0.00  0.00           H  
ATOM   3494  OH2 TIP3  448      16.860   9.640  16.550  0.00  0.00           O  
ATOM   3495  H1  TIP3  448      17.470   8.880  16.440  0.00  0.00           H  
ATOM   3496  H2  TIP3  448      17.400  10.390  16.230  0.00  0.00           H  
ATOM   3497  OH2 TIP3  449      18.290   7.340  16.530  0.00  0.00           O  
ATOM   3498  H1  TIP3  449      17.400   6.950  16.660  0.00  0.00           H  
ATOM   3499  H2  TIP3  449      18.850   6.570  16.750  0.00  0.00           H  
ATOM   3500  OH2 TIP3  450      15.790   4.000   1.290  0.00  0.00           O  
ATOM   3501  H1  TIP3  450      16.580   3.410   1.240  0.00  0.00           H  
ATOM   3502  H2  TIP3  450      15.070   3.450   0.960  0.00  0.00           H  
ATOM   3503  OH2 TIP3  451      15.750   5.450   5.080  0.00  0.00           O  
ATOM   3504  H1  TIP3  451      16.010   4.500   5.190  0.00  0.00           H  
ATOM   3505  H2  TIP3  451      16.490   5.750   4.520  0.00  0.00           H  
ATOM   3506  OH2 TIP3  452      16.100   6.570  13.000  0.00  0.00           O  
ATOM   3507  H1  TIP3  452      15.590   6.990  13.710  0.00  0.00           H  
ATOM   3508  H2  TIP3  452      16.830   7.220  12.870  0.00  0.00           H  
ATOM   3509  OH2 TIP3  453       0.910   5.310  17.830  0.00  0.00           O  
ATOM   3510  H1  TIP3  453       1.710   4.770  17.720  0.00  0.00           H  
ATOM   3511  H2  TIP3  453       0.370   4.970  17.090  0.00  0.00           H  
ATOM   3512  OH2 TIP3  454      18.840   0.630  18.500  0.00  0.00           O  
ATOM   3513  H1  TIP3  454      18.950  -0.160  17.930  0.00  0.00           H  
ATOM   3514  H2  TIP3  454      18.630   1.320  17.840  0.00  0.00           H  
ATOM   3515  OH2 TIP3  455      16.460   2.850   5.300  0.00  0.00           O  
ATOM   3516  H1  TIP3  455      16.560   2.280   6.090  0.00  0.00           H  
ATOM   3517  H2  TIP3  455      16.070   2.210   4.670  0.00  0.00           H  
ATOM   3518  OH2 TIP3  456       1.800   3.370   9.550  0.00  0.00           O  
ATOM   3519  H1  TIP3  456       2.120   2.500   9.820  0.00  0.00           H  
ATOM   3520  H2  TIP3  456       2.480   3.950   9.950  0.00  0.00           H  
ATOM   3521  OH2 TIP3  457       0.070   6.420  10.150  0.00  0.00           O  
ATOM   3522  H1  TIP3  457       0.490   6.110   9.360  0.00  0.00           H  
ATOM   3523  H2  TIP3  457       0.800   6.950  10.530  0.00  0.00           H  
ATOM   3524  OH2 TIP3  458      18.000   2.530  16.720  0.00  0.00           O  
ATOM   3525  H1  TIP3  458      17.190   3.060  16.850  0.00  0.00           H  
ATOM   3526  H2  TIP3  458      17.710   1.980  15.970  0.00  0.00           H  
ATOM   3527  OH2 TIP3  459      18.140   2.540   1.350  0.00  0.00           O  
ATOM   3528  H1  TIP3  459      18.730   1.840   1.040  0.00  0.00           H  
ATOM   3529  H2  TIP3  459      18.770   3.130   1.810  0.00  0.00           H  
ATOM   3530  OH2 TIP3  460       0.650   2.490   4.820  0.00  0.00           O  
ATOM   3531  H1  TIP3  460      -0.190   2.540   4.320  0.00  0.00           H  
ATOM   3532  H2  TIP3  460       1.100   3.280   4.420  0.00  0.00           H  
ATOM   3533  OH2 TIP3  461      15.220  17.470   6.870  0.00  0.00           O  
ATOM   3534  H1  TIP3  461      15.910  17.460   6.170  0.00  0.00           H  
ATOM   3535  H2  TIP3  461      15.630  18.050   7.540  0.00  0.00           H  
ATOM   3536  OH2 TIP3  462      82.330   1.890  13.550  0.00  0.00           O  
ATOM   3537  H1  TIP3  462      81.780   1.170  13.860  0.00  0.00           H  
ATOM   3538  H2  TIP3  462      81.960   2.040  12.670  0.00  0.00           H  
ATOM   3539  OH2 TIP3  463       2.530  14.700  17.360  0.00  0.00           O  
ATOM   3540  H1  TIP3  463       1.900  14.290  16.760  0.00  0.00           H  
ATOM   3541  H2  TIP3  463       2.250  14.360  18.230  0.00  0.00           H  
ATOM   3542  OH2 TIP3  464       5.590  15.590  13.510  0.00  0.00           O  
ATOM   3543  H1  TIP3  464       5.340  16.500  13.240  0.00  0.00           H  
ATOM   3544  H2  TIP3  464       6.550  15.650  13.310  0.00  0.00           H  
ATOM   3545  OH2 TIP3  465       9.710  16.740  16.390  0.00  0.00           O  
ATOM   3546  H1  TIP3  465       9.850  16.520  17.330  0.00  0.00           H  
ATOM   3547  H2  TIP3  465      10.530  17.250  16.190  0.00  0.00           H  
ATOM   3548  OH2 TIP3  466      12.000  18.180  15.930  0.00  0.00           O  
ATOM   3549  H1  TIP3  466      12.740  17.660  15.590  0.00  0.00           H  
ATOM   3550  H2  TIP3  466      12.390  18.540  16.750  0.00  0.00           H  
ATOM   3551  OH2 TIP3  467      17.010   0.930  14.700  0.00  0.00           O  
ATOM   3552  H1  TIP3  467      16.410   1.260  13.990  0.00  0.00           H  
ATOM   3553  H2  TIP3  467      17.290   0.070  14.340  0.00  0.00           H  
ATOM   3554  OH2 TIP3  468       2.730  18.530  13.660  0.00  0.00           O  
ATOM   3555  H1  TIP3  468       2.050  19.120  13.280  0.00  0.00           H  
ATOM   3556  H2  TIP3  468       2.730  18.850  14.570  0.00  0.00           H  
ATOM   3557  OH2 TIP3  469       5.340  18.220  12.770  0.00  0.00           O  
ATOM   3558  H1  TIP3  469       4.400  18.410  13.020  0.00  0.00           H  
ATOM   3559  H2  TIP3  469       5.440  18.740  11.960  0.00  0.00           H  
ATOM   3560  OH2 TIP3  470       9.990  18.010  11.910  0.00  0.00           O  
ATOM   3561  H1  TIP3  470       9.500  18.440  11.190  0.00  0.00           H  
ATOM   3562  H2  TIP3  470      10.100  18.760  12.540  0.00  0.00           H  
ATOM   3563  OH2 TIP3  471      12.330  16.810  12.870  0.00  0.00           O  
ATOM   3564  H1  TIP3  471      11.490  17.200  12.540  0.00  0.00           H  
ATOM   3565  H2  TIP3  471      12.940  17.550  12.760  0.00  0.00           H  
ATOM   3566  OH2 TIP3  472      14.790  18.420  12.990  0.00  0.00           O  
ATOM   3567  H1  TIP3  472      14.890  19.370  12.730  0.00  0.00           H  
ATOM   3568  H2  TIP3  472      15.160  17.970  12.200  0.00  0.00           H  
ATOM   3569  OH2 TIP3  473       2.380  17.330  10.470  0.00  0.00           O  
ATOM   3570  H1  TIP3  473       2.160  16.890  11.300  0.00  0.00           H  
ATOM   3571  H2  TIP3  473       3.110  16.780  10.130  0.00  0.00           H  
ATOM   3572  OH2 TIP3  474       4.410  15.920   9.340  0.00  0.00           O  
ATOM   3573  H1  TIP3  474       4.300  14.990   9.640  0.00  0.00           H  
ATOM   3574  H2  TIP3  474       5.340  16.100   9.600  0.00  0.00           H  
ATOM   3575  OH2 TIP3  475       7.070  16.280  10.210  0.00  0.00           O  
ATOM   3576  H1  TIP3  475       7.220  15.330   9.990  0.00  0.00           H  
ATOM   3577  H2  TIP3  475       7.330  16.270  11.150  0.00  0.00           H  
ATOM   3578  OH2 TIP3  476      10.330   2.280   9.340  0.00  0.00           O  
ATOM   3579  H1  TIP3  476       9.630   1.620   9.570  0.00  0.00           H  
ATOM   3580  H2  TIP3  476      10.890   1.750   8.760  0.00  0.00           H  
ATOM   3581  OH2 TIP3  477      15.750   0.400   9.560  0.00  0.00           O  
ATOM   3582  H1  TIP3  477      16.360   0.670   8.840  0.00  0.00           H  
ATOM   3583  H2  TIP3  477      14.900   0.720   9.210  0.00  0.00           H  
ATOM   3584  OH2 TIP3  478      17.290   1.330   7.450  0.00  0.00           O  
ATOM   3585  H1  TIP3  478      17.970   0.650   7.380  0.00  0.00           H  
ATOM   3586  H2  TIP3  478      17.850   2.140   7.580  0.00  0.00           H  
ATOM   3587  OH2 TIP3  479       2.640   1.020   6.960  0.00  0.00           O  
ATOM   3588  H1  TIP3  479       1.800   1.180   6.500  0.00  0.00           H  
ATOM   3589  H2  TIP3  479       2.840   0.110   6.660  0.00  0.00           H  
ATOM   3590  OH2 TIP3  480       1.530   0.640   2.930  0.00  0.00           O  
ATOM   3591  H1  TIP3  480       2.180   1.290   2.580  0.00  0.00           H  
ATOM   3592  H2  TIP3  480       1.180   1.140   3.690  0.00  0.00           H  
ATOM   3593  OH2 TIP3  481       7.860   1.100   6.350  0.00  0.00           O  
ATOM   3594  H1  TIP3  481       8.790   1.180   6.650  0.00  0.00           H  
ATOM   3595  H2  TIP3  481       7.420   0.770   7.150  0.00  0.00           H  
ATOM   3596  OH2 TIP3  482      13.470   1.410   8.440  0.00  0.00           O  
ATOM   3597  H1  TIP3  482      13.390   1.260   7.490  0.00  0.00           H  
ATOM   3598  H2  TIP3  482      12.900   0.690   8.790  0.00  0.00           H  
ATOM   3599  OH2 TIP3  483      13.970   1.240   4.710  0.00  0.00           O  
ATOM   3600  H1  TIP3  483      13.250   1.910   4.700  0.00  0.00           H  
ATOM   3601  H2  TIP3  483      13.530   0.450   5.030  0.00  0.00           H  
ATOM   3602  OH2 TIP3  484       1.970  16.610   3.150  0.00  0.00           O  
ATOM   3603  H1  TIP3  484       1.040  16.390   3.060  0.00  0.00           H  
ATOM   3604  H2  TIP3  484       1.930  17.590   3.120  0.00  0.00           H  
ATOM   3605  OH2 TIP3  485       3.490   2.150   1.800  0.00  0.00           O  
ATOM   3606  H1  TIP3  485       3.760   2.350   0.880  0.00  0.00           H  
ATOM   3607  H2  TIP3  485       4.280   2.470   2.270  0.00  0.00           H  
ATOM   3608  OH2 TIP3  486       8.410   2.690   3.910  0.00  0.00           O  
ATOM   3609  H1  TIP3  486       8.360   2.050   4.640  0.00  0.00           H  
ATOM   3610  H2  TIP3  486       8.720   3.490   4.390  0.00  0.00           H  
ATOM   3611  OH2 TIP3  487      10.310  18.060   1.930  0.00  0.00           O  
ATOM   3612  H1  TIP3  487      11.290  18.040   1.930  0.00  0.00           H  
ATOM   3613  H2  TIP3  487      10.160  17.320   1.310  0.00  0.00           H  
ATOM   3614  OH2 TIP3  488      17.180  17.360   4.920  0.00  0.00           O  
ATOM   3615  H1  TIP3  488      17.000  16.460   4.550  0.00  0.00           H  
ATOM   3616  H2  TIP3  488      16.970  17.920   4.140  0.00  0.00           H  
ATOM   3617  OH2 TIP3  489       2.740   1.480  16.370  0.00  0.00           O  
ATOM   3618  H1  TIP3  489       2.130   0.720  16.430  0.00  0.00           H  
ATOM   3619  H2  TIP3  489       3.440   1.200  16.980  0.00  0.00           H  
ATOM   3620  OH2 TIP3  490       4.650   1.190  18.400  0.00  0.00           O  
ATOM   3621  H1  TIP3  490       5.550   1.210  18.070  0.00  0.00           H  
ATOM   3622  H2  TIP3  490       4.550   0.230  18.570  0.00  0.00           H  
ATOM   3623  OH2 TIP3  491       3.830  17.290   0.770  0.00  0.00           O  
ATOM   3624  H1  TIP3  491       3.270  17.970   1.170  0.00  0.00           H  
ATOM   3625  H2  TIP3  491       3.650  16.540   1.340  0.00  0.00           H  
ATOM   3626  OH2 TIP3  492      16.250  16.030  16.900  0.00  0.00           O  
ATOM   3627  H1  TIP3  492      15.570  15.990  16.190  0.00  0.00           H  
ATOM   3628  H2  TIP3  492      16.180  16.970  17.160  0.00  0.00           H  
ATOM   3629  OH2 TIP3  493      30.990  10.040   6.580  0.00  0.00           O  
ATOM   3630  H1  TIP3  493      30.740  10.880   6.970  0.00  0.00           H  
ATOM   3631  H2  TIP3  493      30.240   9.860   5.980  0.00  0.00           H  
ATOM   3632  OH2 TIP3  494      29.890   9.090  10.400  0.00  0.00           O  
ATOM   3633  H1  TIP3  494      29.900   8.710  11.300  0.00  0.00           H  
ATOM   3634  H2  TIP3  494      29.350   8.420   9.930  0.00  0.00           H  
ATOM   3635  OH2 TIP3  495      21.920   8.800  11.980  0.00  0.00           O  
ATOM   3636  H1  TIP3  495      21.980   7.960  12.480  0.00  0.00           H  
ATOM   3637  H2  TIP3  495      22.820   9.140  12.090  0.00  0.00           H  
ATOM   3638  OH2 TIP3  496      33.350  12.200   8.730  0.00  0.00           O  
ATOM   3639  H1  TIP3  496      32.980  11.510   9.310  0.00  0.00           H  
ATOM   3640  H2  TIP3  496      33.650  12.850   9.380  0.00  0.00           H  
ATOM   3641  OH2 TIP3  497      22.880  13.360  10.360  0.00  0.00           O  
ATOM   3642  H1  TIP3  497      22.750  12.420  10.100  0.00  0.00           H  
ATOM   3643  H2  TIP3  497      23.860  13.400  10.380  0.00  0.00           H  
ATOM   3644  OH2 TIP3  498      19.730   6.610   5.570  0.00  0.00           O  
ATOM   3645  H1  TIP3  498      19.370   7.470   5.850  0.00  0.00           H  
ATOM   3646  H2  TIP3  498      19.090   6.370   4.880  0.00  0.00           H  
ATOM   3647  OH2 TIP3  499      20.170   8.970   8.140  0.00  0.00           O  
ATOM   3648  H1  TIP3  499      20.470   8.070   8.400  0.00  0.00           H  
ATOM   3649  H2  TIP3  499      21.000   9.380   7.850  0.00  0.00           H  
ATOM   3650  OH2 TIP3  500      30.780  17.320   9.210  0.00  0.00           O  
ATOM   3651  H1  TIP3  500      31.100  16.670   8.550  0.00  0.00           H  
ATOM   3652  H2  TIP3  500      30.260  16.750   9.790  0.00  0.00           H  
ATOM   3653  OH2 TIP3  501      28.000  11.700  10.940  0.00  0.00           O  
ATOM   3654  H1  TIP3  501      28.380  11.050  10.340  0.00  0.00           H  
ATOM   3655  H2  TIP3  501      28.790  11.890  11.490  0.00  0.00           H  
ATOM   3656  OH2 TIP3  502      36.780   3.650  11.340  0.00  0.00           O  
ATOM   3657  H1  TIP3  502      37.090   3.850  12.250  0.00  0.00           H  
ATOM   3658  H2  TIP3  502      37.610   3.340  10.900  0.00  0.00           H  
ATOM   3659  OH2 TIP3  503      31.420   6.060  10.970  0.00  0.00           O  
ATOM   3660  H1  TIP3  503      31.530   5.090  11.050  0.00  0.00           H  
ATOM   3661  H2  TIP3  503      31.160   6.120  10.030  0.00  0.00           H  
ATOM   3662  OH2 TIP3  504      24.650   4.090   8.320  0.00  0.00           O  
ATOM   3663  H1  TIP3  504      24.710   4.960   7.880  0.00  0.00           H  
ATOM   3664  H2  TIP3  504      24.190   3.580   7.620  0.00  0.00           H  
ATOM   3665  OH2 TIP3  505      32.350   4.420   6.530  0.00  0.00           O  
ATOM   3666  H1  TIP3  505      32.760   4.010   7.330  0.00  0.00           H  
ATOM   3667  H2  TIP3  505      33.140   4.780   6.110  0.00  0.00           H  
ATOM   3668  OH2 TIP3  506      21.040   6.510   8.960  0.00  0.00           O  
ATOM   3669  H1  TIP3  506      21.660   6.070   9.570  0.00  0.00           H  
ATOM   3670  H2  TIP3  506      21.340   6.120   8.110  0.00  0.00           H  
ATOM   3671  OH2 TIP3  507      26.000   7.980   8.570  0.00  0.00           O  
ATOM   3672  H1  TIP3  507      26.860   7.590   8.810  0.00  0.00           H  
ATOM   3673  H2  TIP3  507      25.630   7.310   7.960  0.00  0.00           H  
ATOM   3674  OH2 TIP3  508      37.350   4.830  13.760  0.00  0.00           O  
ATOM   3675  H1  TIP3  508      36.470   5.280  13.690  0.00  0.00           H  
ATOM   3676  H2  TIP3  508      37.420   4.780  14.730  0.00  0.00           H  
ATOM   3677  OH2 TIP3  509      23.310   3.000  12.370  0.00  0.00           O  
ATOM   3678  H1  TIP3  509      23.020   3.610  11.670  0.00  0.00           H  
ATOM   3679  H2  TIP3  509      22.610   3.150  13.040  0.00  0.00           H  
ATOM   3680  OH2 TIP3  510      25.950  10.730  12.500  0.00  0.00           O  
ATOM   3681  H1  TIP3  510      25.390  11.450  12.850  0.00  0.00           H  
ATOM   3682  H2  TIP3  510      26.630  11.230  12.000  0.00  0.00           H  
ATOM   3683  OH2 TIP3  511      33.770   3.720   8.750  0.00  0.00           O  
ATOM   3684  H1  TIP3  511      33.190   2.990   9.030  0.00  0.00           H  
ATOM   3685  H2  TIP3  511      34.570   3.540   9.260  0.00  0.00           H  
ATOM   3686  OH2 TIP3  512      22.850   4.800  10.280  0.00  0.00           O  
ATOM   3687  H1  TIP3  512      23.460   5.360  10.830  0.00  0.00           H  
ATOM   3688  H2  TIP3  512      23.490   4.480   9.610  0.00  0.00           H  
ATOM   3689  OH2 TIP3  513      24.360  12.780  13.510  0.00  0.00           O  
ATOM   3690  H1  TIP3  513      24.330  13.720  13.270  0.00  0.00           H  
ATOM   3691  H2  TIP3  513      23.430  12.650  13.780  0.00  0.00           H  
ATOM   3692  OH2 TIP3  514      20.150  12.420   4.200  0.00  0.00           O  
ATOM   3693  H1  TIP3  514      20.070  12.810   3.300  0.00  0.00           H  
ATOM   3694  H2  TIP3  514      20.520  13.160   4.720  0.00  0.00           H  
ATOM   3695  OH2 TIP3  515      33.940  14.150  10.900  0.00  0.00           O  
ATOM   3696  H1  TIP3  515      32.970  14.180  11.080  0.00  0.00           H  
ATOM   3697  H2  TIP3  515      34.120  15.100  10.720  0.00  0.00           H  
ATOM   3698  OH2 TIP3  516      34.540   2.420  12.780  0.00  0.00           O  
ATOM   3699  H1  TIP3  516      33.630   2.450  12.450  0.00  0.00           H  
ATOM   3700  H2  TIP3  516      35.030   2.760  12.010  0.00  0.00           H  
ATOM   3701  OH2 TIP3  517      27.010   0.490   9.540  0.00  0.00           O  
ATOM   3702  H1  TIP3  517      27.200  -0.290  10.080  0.00  0.00           H  
ATOM   3703  H2  TIP3  517      26.150   0.750   9.920  0.00  0.00           H  
ATOM   3704  OH2 TIP3  518      31.930  15.810   7.140  0.00  0.00           O  
ATOM   3705  H1  TIP3  518      32.380  14.960   6.920  0.00  0.00           H  
ATOM   3706  H2  TIP3  518      32.720  16.400   7.140  0.00  0.00           H  
ATOM   3707  OH2 TIP3  519      33.210  13.530   6.280  0.00  0.00           O  
ATOM   3708  H1  TIP3  519      32.680  12.990   5.690  0.00  0.00           H  
ATOM   3709  H2  TIP3  519      33.330  12.960   7.070  0.00  0.00           H  
ATOM   3710  OH2 TIP3  520      35.010  12.180  14.560  0.00  0.00           O  
ATOM   3711  H1  TIP3  520      34.990  11.590  13.780  0.00  0.00           H  
ATOM   3712  H2  TIP3  520      35.110  13.070  14.140  0.00  0.00           H  
ATOM   3713  OH2 TIP3  521      29.530   9.110   4.340  0.00  0.00           O  
ATOM   3714  H1  TIP3  521      28.610   9.400   4.240  0.00  0.00           H  
ATOM   3715  H2  TIP3  521      29.960   9.910   3.960  0.00  0.00           H  
ATOM   3716  OH2 TIP3  522      29.200   7.390   1.420  0.00  0.00           O  
ATOM   3717  H1  TIP3  522      29.840   7.810   2.000  0.00  0.00           H  
ATOM   3718  H2  TIP3  522      29.720   7.160   0.630  0.00  0.00           H  
ATOM   3719  OH2 TIP3  523      36.770   8.540  12.400  0.00  0.00           O  
ATOM   3720  H1  TIP3  523      36.070   9.230  12.510  0.00  0.00           H  
ATOM   3721  H2  TIP3  523      37.420   9.050  11.860  0.00  0.00           H  
ATOM   3722  OH2 TIP3  524      32.960   8.890   5.160  0.00  0.00           O  
ATOM   3723  H1  TIP3  524      32.190   9.350   5.570  0.00  0.00           H  
ATOM   3724  H2  TIP3  524      33.480   8.680   5.960  0.00  0.00           H  
ATOM   3725  OH2 TIP3  525      32.760   7.510  14.480  0.00  0.00           O  
ATOM   3726  H1  TIP3  525      32.760   8.200  15.180  0.00  0.00           H  
ATOM   3727  H2  TIP3  525      32.060   7.840  13.890  0.00  0.00           H  
ATOM   3728  OH2 TIP3  526      24.430   9.940   7.340  0.00  0.00           O  
ATOM   3729  H1  TIP3  526      24.190   9.600   6.450  0.00  0.00           H  
ATOM   3730  H2  TIP3  526      25.030   9.240   7.670  0.00  0.00           H  
ATOM   3731  OH2 TIP3  527      25.820  13.460   9.950  0.00  0.00           O  
ATOM   3732  H1  TIP3  527      25.870  13.320   8.990  0.00  0.00           H  
ATOM   3733  H2  TIP3  527      26.580  12.920  10.260  0.00  0.00           H  
ATOM   3734  OH2 TIP3  528      24.720   8.810  10.920  0.00  0.00           O  
ATOM   3735  H1  TIP3  528      25.260   8.640  10.120  0.00  0.00           H  
ATOM   3736  H2  TIP3  528      25.260   9.480  11.400  0.00  0.00           H  
ATOM   3737  OH2 TIP3  529      31.340  14.310  11.590  0.00  0.00           O  
ATOM   3738  H1  TIP3  529      31.150  15.030  12.220  0.00  0.00           H  
ATOM   3739  H2  TIP3  529      30.870  13.550  11.980  0.00  0.00           H  
ATOM   3740  OH2 TIP3  530      26.030  13.230  15.650  0.00  0.00           O  
ATOM   3741  H1  TIP3  530      25.410  13.850  16.070  0.00  0.00           H  
ATOM   3742  H2  TIP3  530      25.500  12.940  14.880  0.00  0.00           H  
ATOM   3743  OH2 TIP3  531      22.800   9.180  15.030  0.00  0.00           O  
ATOM   3744  H1  TIP3  531      22.850   9.980  15.600  0.00  0.00           H  
ATOM   3745  H2  TIP3  531      21.840   9.180  14.830  0.00  0.00           H  
ATOM   3746  OH2 TIP3  532      29.120  15.690   6.810  0.00  0.00           O  
ATOM   3747  H1  TIP3  532      30.080  15.540   6.920  0.00  0.00           H  
ATOM   3748  H2  TIP3  532      29.100  16.380   6.130  0.00  0.00           H  
ATOM   3749  OH2 TIP3  533      24.040  15.040  16.340  0.00  0.00           O  
ATOM   3750  H1  TIP3  533      23.970  15.310  15.410  0.00  0.00           H  
ATOM   3751  H2  TIP3  533      23.100  14.890  16.590  0.00  0.00           H  
ATOM   3752  OH2 TIP3  534      35.550   0.570   3.280  0.00  0.00           O  
ATOM   3753  H1  TIP3  534      34.670   0.980   3.410  0.00  0.00           H  
ATOM   3754  H2  TIP3  534      35.860   1.030   2.480  0.00  0.00           H  
ATOM   3755  OH2 TIP3  535      23.610   9.110   4.780  0.00  0.00           O  
ATOM   3756  H1  TIP3  535      23.160   9.780   4.220  0.00  0.00           H  
ATOM   3757  H2  TIP3  535      23.120   8.310   4.550  0.00  0.00           H  
ATOM   3758  OH2 TIP3  536      36.720  14.650   1.410  0.00  0.00           O  
ATOM   3759  H1  TIP3  536      37.040  15.570   1.480  0.00  0.00           H  
ATOM   3760  H2  TIP3  536      37.540  14.140   1.420  0.00  0.00           H  
ATOM   3761  OH2 TIP3  537      19.540  11.490  13.770  0.00  0.00           O  
ATOM   3762  H1  TIP3  537      19.110  11.540  12.890  0.00  0.00           H  
ATOM   3763  H2  TIP3  537      19.750  10.530  13.860  0.00  0.00           H  
ATOM   3764  OH2 TIP3  538      19.460  14.290  10.430  0.00  0.00           O  
ATOM   3765  H1  TIP3  538      20.380  14.030  10.560  0.00  0.00           H  
ATOM   3766  H2  TIP3  538      19.340  14.950  11.120  0.00  0.00           H  
ATOM   3767  OH2 TIP3  539      37.610  14.970  16.460  0.00  0.00           O  
ATOM   3768  H1  TIP3  539      37.410  14.020  16.390  0.00  0.00           H  
ATOM   3769  H2  TIP3  539      36.730  15.320  16.730  0.00  0.00           H  
ATOM   3770  OH2 TIP3  540      28.460  14.350  15.040  0.00  0.00           O  
ATOM   3771  H1  TIP3  540      28.460  15.200  15.540  0.00  0.00           H  
ATOM   3772  H2  TIP3  540      27.580  14.000  15.280  0.00  0.00           H  
ATOM   3773  OH2 TIP3  541      29.110  17.930   4.870  0.00  0.00           O  
ATOM   3774  H1  TIP3  541      29.060  18.040   3.890  0.00  0.00           H  
ATOM   3775  H2  TIP3  541      28.960  18.840   5.190  0.00  0.00           H  
ATOM   3776  OH2 TIP3  542      31.860  17.510   1.830  0.00  0.00           O  
ATOM   3777  H1  TIP3  542      32.550  17.000   1.350  0.00  0.00           H  
ATOM   3778  H2  TIP3  542      32.050  17.270   2.760  0.00  0.00           H  
ATOM   3779  OH2 TIP3  543      31.790  17.340   4.630  0.00  0.00           O  
ATOM   3780  H1  TIP3  543      30.830  17.430   4.760  0.00  0.00           H  
ATOM   3781  H2  TIP3  543      32.020  16.710   5.340  0.00  0.00           H  
ATOM   3782  OH2 TIP3  544      34.620   6.260  16.720  0.00  0.00           O  
ATOM   3783  H1  TIP3  544      33.980   6.590  16.080  0.00  0.00           H  
ATOM   3784  H2  TIP3  544      34.730   5.340  16.430  0.00  0.00           H  
ATOM   3785  OH2 TIP3  545      21.800  12.890  14.490  0.00  0.00           O  
ATOM   3786  H1  TIP3  545      22.020  12.490  15.360  0.00  0.00           H  
ATOM   3787  H2  TIP3  545      20.980  12.410  14.260  0.00  0.00           H  
ATOM   3788  OH2 TIP3  546      24.490   1.000  10.730  0.00  0.00           O  
ATOM   3789  H1  TIP3  546      23.690   1.200  10.210  0.00  0.00           H  
ATOM   3790  H2  TIP3  546      24.350   1.610  11.470  0.00  0.00           H  
ATOM   3791  OH2 TIP3  547      32.430   4.810  14.950  0.00  0.00           O  
ATOM   3792  H1  TIP3  547      31.630   4.660  15.510  0.00  0.00           H  
ATOM   3793  H2  TIP3  547      32.340   5.750  14.690  0.00  0.00           H  
ATOM   3794  OH2 TIP3  548      33.960   9.700   1.180  0.00  0.00           O  
ATOM   3795  H1  TIP3  548      33.680   9.730   0.250  0.00  0.00           H  
ATOM   3796  H2  TIP3  548      33.730  10.600   1.490  0.00  0.00           H  
ATOM   3797  OH2 TIP3  549      28.840   3.400   1.530  0.00  0.00           O  
ATOM   3798  H1  TIP3  549      28.150   3.620   2.170  0.00  0.00           H  
ATOM   3799  H2  TIP3  549      28.770   2.440   1.510  0.00  0.00           H  
ATOM   3800  OH2 TIP3  550      24.540   6.240  11.860  0.00  0.00           O  
ATOM   3801  H1  TIP3  550      23.900   6.340  12.590  0.00  0.00           H  
ATOM   3802  H2  TIP3  550      24.650   7.170  11.570  0.00  0.00           H  
ATOM   3803  OH2 TIP3  551      24.640   6.340   6.810  0.00  0.00           O  
ATOM   3804  H1  TIP3  551      23.670   6.240   6.710  0.00  0.00           H  
ATOM   3805  H2  TIP3  551      24.930   6.080   5.910  0.00  0.00           H  
ATOM   3806  OH2 TIP3  552      30.080   6.760   5.600  0.00  0.00           O  
ATOM   3807  H1  TIP3  552      29.860   7.640   5.200  0.00  0.00           H  
ATOM   3808  H2  TIP3  552      30.660   6.390   4.900  0.00  0.00           H  
ATOM   3809  OH2 TIP3  553      29.260   6.750  16.990  0.00  0.00           O  
ATOM   3810  H1  TIP3  553      28.880   6.710  17.870  0.00  0.00           H  
ATOM   3811  H2  TIP3  553      30.210   6.780  17.220  0.00  0.00           H  
ATOM   3812  OH2 TIP3  554      31.090   6.260   8.200  0.00  0.00           O  
ATOM   3813  H1  TIP3  554      30.600   6.740   7.490  0.00  0.00           H  
ATOM   3814  H2  TIP3  554      31.410   5.500   7.680  0.00  0.00           H  
ATOM   3815  OH2 TIP3  555      22.340   6.460  13.530  0.00  0.00           O  
ATOM   3816  H1  TIP3  555      22.450   6.900  14.390  0.00  0.00           H  
ATOM   3817  H2  TIP3  555      21.970   5.600  13.780  0.00  0.00           H  
ATOM   3818  OH2 TIP3  556      26.020   4.050   0.440  0.00  0.00           O  
ATOM   3819  H1  TIP3  556      25.440   3.680   1.130  0.00  0.00           H  
ATOM   3820  H2  TIP3  556      25.380   4.330  -0.230  0.00  0.00           H  
ATOM   3821  OH2 TIP3  557      18.910   3.450   7.610  0.00  0.00           O  
ATOM   3822  H1  TIP3  557      19.510   3.570   8.380  0.00  0.00           H  
ATOM   3823  H2  TIP3  557      19.510   3.510   6.850  0.00  0.00           H  
ATOM   3824  OH2 TIP3  558      19.820   4.280   2.850  0.00  0.00           O  
ATOM   3825  H1  TIP3  558      20.560   4.660   2.320  0.00  0.00           H  
ATOM   3826  H2  TIP3  558      19.300   5.090   3.010  0.00  0.00           H  
ATOM   3827  OH2 TIP3  559      30.280   7.660  12.860  0.00  0.00           O  
ATOM   3828  H1  TIP3  559      30.720   7.060  12.200  0.00  0.00           H  
ATOM   3829  H2  TIP3  559      29.630   7.060  13.240  0.00  0.00           H  
ATOM   3830  OH2 TIP3  560      27.470   3.870   7.800  0.00  0.00           O  
ATOM   3831  H1  TIP3  560      26.530   3.870   8.070  0.00  0.00           H  
ATOM   3832  H2  TIP3  560      27.900   3.480   8.580  0.00  0.00           H  
ATOM   3833  OH2 TIP3  561      22.020   5.500   6.590  0.00  0.00           O  
ATOM   3834  H1  TIP3  561      21.220   5.790   6.090  0.00  0.00           H  
ATOM   3835  H2  TIP3  561      22.230   4.640   6.180  0.00  0.00           H  
ATOM   3836  OH2 TIP3  562      25.410   5.500   4.340  0.00  0.00           O  
ATOM   3837  H1  TIP3  562      26.380   5.520   4.330  0.00  0.00           H  
ATOM   3838  H2  TIP3  562      25.160   5.950   3.500  0.00  0.00           H  
ATOM   3839  OH2 TIP3  563      31.450   3.310  10.970  0.00  0.00           O  
ATOM   3840  H1  TIP3  563      30.930   3.360  11.800  0.00  0.00           H  
ATOM   3841  H2  TIP3  563      30.810   2.850  10.390  0.00  0.00           H  
ATOM   3842  OH2 TIP3  564      24.500   6.500   2.030  0.00  0.00           O  
ATOM   3843  H1  TIP3  564      23.710   6.440   1.480  0.00  0.00           H  
ATOM   3844  H2  TIP3  564      25.160   6.890   1.420  0.00  0.00           H  
ATOM   3845  OH2 TIP3  565      34.930  18.760  17.430  0.00  0.00           O  
ATOM   3846  H1  TIP3  565      35.230  19.160  16.590  0.00  0.00           H  
ATOM   3847  H2  TIP3  565      35.710  18.940  18.000  0.00  0.00           H  
ATOM   3848  OH2 TIP3  566      22.610  11.390  16.810  0.00  0.00           O  
ATOM   3849  H1  TIP3  566      23.280  11.430  17.520  0.00  0.00           H  
ATOM   3850  H2  TIP3  566      21.790  11.380  17.350  0.00  0.00           H  
ATOM   3851  OH2 TIP3  567      28.310   6.800   9.590  0.00  0.00           O  
ATOM   3852  H1  TIP3  567      28.850   6.080   9.250  0.00  0.00           H  
ATOM   3853  H2  TIP3  567      27.940   6.390  10.410  0.00  0.00           H  
ATOM   3854  OH2 TIP3  568      23.390   2.970   6.140  0.00  0.00           O  
ATOM   3855  H1  TIP3  568      22.880   2.190   6.420  0.00  0.00           H  
ATOM   3856  H2  TIP3  568      24.010   2.590   5.500  0.00  0.00           H  
ATOM   3857  OH2 TIP3  569      27.330   5.660  11.850  0.00  0.00           O  
ATOM   3858  H1  TIP3  569      26.350   5.650  11.900  0.00  0.00           H  
ATOM   3859  H2  TIP3  569      27.550   5.400  12.760  0.00  0.00           H  
ATOM   3860  OH2 TIP3  570      34.850  10.490  12.350  0.00  0.00           O  
ATOM   3861  H1  TIP3  570      35.380  11.100  11.800  0.00  0.00           H  
ATOM   3862  H2  TIP3  570      34.040  10.370  11.810  0.00  0.00           H  
ATOM   3863  OH2 TIP3  571      31.480   3.910   2.100  0.00  0.00           O  
ATOM   3864  H1  TIP3  571      30.590   3.850   1.700  0.00  0.00           H  
ATOM   3865  H2  TIP3  571      31.610   4.860   2.240  0.00  0.00           H  
ATOM   3866  OH2 TIP3  572      29.110  11.540  14.910  0.00  0.00           O  
ATOM   3867  H1  TIP3  572      29.210  11.210  15.810  0.00  0.00           H  
ATOM   3868  H2  TIP3  572      28.890  12.480  15.060  0.00  0.00           H  
ATOM   3869  OH2 TIP3  573      32.080   6.270   3.690  0.00  0.00           O  
ATOM   3870  H1  TIP3  573      32.860   5.830   4.070  0.00  0.00           H  
ATOM   3871  H2  TIP3  573      32.160   7.180   4.020  0.00  0.00           H  
ATOM   3872  OH2 TIP3  574      22.860  10.660   9.490  0.00  0.00           O  
ATOM   3873  H1  TIP3  574      23.410  10.520   8.690  0.00  0.00           H  
ATOM   3874  H2  TIP3  574      23.160   9.920  10.050  0.00  0.00           H  
ATOM   3875  OH2 TIP3  575      20.020   8.950  14.830  0.00  0.00           O  
ATOM   3876  H1  TIP3  575      19.910   8.610  15.740  0.00  0.00           H  
ATOM   3877  H2  TIP3  575      19.330   8.460  14.360  0.00  0.00           H  
ATOM   3878  OH2 TIP3  576      27.010   8.630  17.000  0.00  0.00           O  
ATOM   3879  H1  TIP3  576      26.340   8.290  16.380  0.00  0.00           H  
ATOM   3880  H2  TIP3  576      27.820   8.230  16.640  0.00  0.00           H  
ATOM   3881  OH2 TIP3  577      31.270  13.880  14.970  0.00  0.00           O  
ATOM   3882  H1  TIP3  577      30.330  14.090  14.850  0.00  0.00           H  
ATOM   3883  H2  TIP3  577      31.410  14.230  15.880  0.00  0.00           H  
ATOM   3884  OH2 TIP3  578      36.600   6.350   3.320  0.00  0.00           O  
ATOM   3885  H1  TIP3  578      36.600   5.680   2.610  0.00  0.00           H  
ATOM   3886  H2  TIP3  578      37.120   7.080   2.920  0.00  0.00           H  
ATOM   3887  OH2 TIP3  579      37.200  12.060  16.150  0.00  0.00           O  
ATOM   3888  H1  TIP3  579      36.300  12.230  15.810  0.00  0.00           H  
ATOM   3889  H2  TIP3  579      37.680  11.930  15.300  0.00  0.00           H  
ATOM   3890  OH2 TIP3  580      35.500  14.940   3.850  0.00  0.00           O  
ATOM   3891  H1  TIP3  580      34.830  14.280   4.020  0.00  0.00           H  
ATOM   3892  H2  TIP3  580      35.780  14.740   2.930  0.00  0.00           H  
ATOM   3893  OH2 TIP3  581      32.630   9.850  10.650  0.00  0.00           O  
ATOM   3894  H1  TIP3  581      31.660   9.740  10.560  0.00  0.00           H  
ATOM   3895  H2  TIP3  581      32.950   9.070  10.170  0.00  0.00           H  
ATOM   3896  OH2 TIP3  582      25.240  14.070   7.030  0.00  0.00           O  
ATOM   3897  H1  TIP3  582      25.560  14.950   6.790  0.00  0.00           H  
ATOM   3898  H2  TIP3  582      24.420  14.000   6.530  0.00  0.00           H  
ATOM   3899  OH2 TIP3  583      20.900   8.890   1.510  0.00  0.00           O  
ATOM   3900  H1  TIP3  583      21.490   9.560   1.910  0.00  0.00           H  
ATOM   3901  H2  TIP3  583      20.100   8.980   2.070  0.00  0.00           H  
ATOM   3902  OH2 TIP3  584      26.590  11.610   6.690  0.00  0.00           O  
ATOM   3903  H1  TIP3  584      26.270  12.520   6.730  0.00  0.00           H  
ATOM   3904  H2  TIP3  584      25.790  11.100   6.910  0.00  0.00           H  
ATOM   3905  OH2 TIP3  585      27.070  16.000  12.770  0.00  0.00           O  
ATOM   3906  H1  TIP3  585      27.700  16.710  12.540  0.00  0.00           H  
ATOM   3907  H2  TIP3  585      27.640  15.420  13.300  0.00  0.00           H  
ATOM   3908  OH2 TIP3  586      24.760  17.020   6.230  0.00  0.00           O  
ATOM   3909  H1  TIP3  586      24.910  16.920   5.270  0.00  0.00           H  
ATOM   3910  H2  TIP3  586      25.380  17.750   6.450  0.00  0.00           H  
ATOM   3911  OH2 TIP3  587      30.310  11.810  12.470  0.00  0.00           O  
ATOM   3912  H1  TIP3  587      29.930  11.660  13.360  0.00  0.00           H  
ATOM   3913  H2  TIP3  587      31.100  11.260  12.500  0.00  0.00           H  
ATOM   3914  OH2 TIP3  588      32.810  12.760   1.730  0.00  0.00           O  
ATOM   3915  H1  TIP3  588      33.290  12.380   2.500  0.00  0.00           H  
ATOM   3916  H2  TIP3  588      31.900  12.650   2.080  0.00  0.00           H  
ATOM   3917  OH2 TIP3  589      33.310  16.370  14.740  0.00  0.00           O  
ATOM   3918  H1  TIP3  589      32.480  16.040  14.350  0.00  0.00           H  
ATOM   3919  H2  TIP3  589      33.470  17.170  14.190  0.00  0.00           H  
ATOM   3920  OH2 TIP3  590      37.500  17.260   2.030  0.00  0.00           O  
ATOM   3921  H1  TIP3  590      38.070  18.030   2.240  0.00  0.00           H  
ATOM   3922  H2  TIP3  590      36.630  17.700   2.090  0.00  0.00           H  
ATOM   3923  OH2 TIP3  591      21.300   3.820  14.180  0.00  0.00           O  
ATOM   3924  H1  TIP3  591      20.350   3.980  14.010  0.00  0.00           H  
ATOM   3925  H2  TIP3  591      21.270   3.070  14.790  0.00  0.00           H  
ATOM   3926  OH2 TIP3  592      34.060  11.250   3.640  0.00  0.00           O  
ATOM   3927  H1  TIP3  592      33.500  10.920   4.350  0.00  0.00           H  
ATOM   3928  H2  TIP3  592      34.940  11.350   4.060  0.00  0.00           H  
ATOM   3929  OH2 TIP3  593      21.050  15.320  12.760  0.00  0.00           O  
ATOM   3930  H1  TIP3  593      21.430  14.480  13.060  0.00  0.00           H  
ATOM   3931  H2  TIP3  593      21.240  15.900  13.500  0.00  0.00           H  
ATOM   3932  OH2 TIP3  594      26.810  13.820  -0.100  0.00  0.00           O  
ATOM   3933  H1  TIP3  594      27.600  13.300   0.170  0.00  0.00           H  
ATOM   3934  H2  TIP3  594      26.260  13.800   0.700  0.00  0.00           H  
ATOM   3935  OH2 TIP3  595      25.670  13.820   2.510  0.00  0.00           O  
ATOM   3936  H1  TIP3  595      26.270  13.280   3.040  0.00  0.00           H  
ATOM   3937  H2  TIP3  595      25.750  14.700   2.930  0.00  0.00           H  
ATOM   3938  OH2 TIP3  596      22.160  10.800   3.130  0.00  0.00           O  
ATOM   3939  H1  TIP3  596      21.460  11.300   3.600  0.00  0.00           H  
ATOM   3940  H2  TIP3  596      22.620  11.530   2.660  0.00  0.00           H  
ATOM   3941  OH2 TIP3  597      30.130   3.620  13.370  0.00  0.00           O  
ATOM   3942  H1  TIP3  597      30.700   3.220  14.030  0.00  0.00           H  
ATOM   3943  H2  TIP3  597      29.410   2.940  13.290  0.00  0.00           H  
ATOM   3944  OH2 TIP3  598      30.920   2.990   4.600  0.00  0.00           O  
ATOM   3945  H1  TIP3  598      31.050   3.340   3.690  0.00  0.00           H  
ATOM   3946  H2  TIP3  598      31.310   3.700   5.150  0.00  0.00           H  
ATOM   3947  OH2 TIP3  599      28.050   4.910   5.320  0.00  0.00           O  
ATOM   3948  H1  TIP3  599      28.730   5.600   5.480  0.00  0.00           H  
ATOM   3949  H2  TIP3  599      27.800   4.680   6.240  0.00  0.00           H  
ATOM   3950  OH2 TIP3  600      28.500   5.450  14.620  0.00  0.00           O  
ATOM   3951  H1  TIP3  600      28.940   5.920  15.360  0.00  0.00           H  
ATOM   3952  H2  TIP3  600      29.220   4.900  14.230  0.00  0.00           H  
ATOM   3953  OH2 TIP3  601      29.260   1.820   6.400  0.00  0.00           O  
ATOM   3954  H1  TIP3  601      28.940   2.640   6.810  0.00  0.00           H  
ATOM   3955  H2  TIP3  601      29.830   2.180   5.680  0.00  0.00           H  
ATOM   3956  OH2 TIP3  602      25.830  16.450   3.600  0.00  0.00           O  
ATOM   3957  H1  TIP3  602      25.820  17.040   2.810  0.00  0.00           H  
ATOM   3958  H2  TIP3  602      26.720  16.580   3.920  0.00  0.00           H  
ATOM   3959  OH2 TIP3  603      24.740   3.180   2.920  0.00  0.00           O  
ATOM   3960  H1  TIP3  603      24.680   4.030   3.390  0.00  0.00           H  
ATOM   3961  H2  TIP3  603      25.650   2.910   3.190  0.00  0.00           H  
ATOM   3962  OH2 TIP3  604      34.880   3.850  15.260  0.00  0.00           O  
ATOM   3963  H1  TIP3  604      33.940   4.120  15.170  0.00  0.00           H  
ATOM   3964  H2  TIP3  604      34.960   3.320  14.450  0.00  0.00           H  
ATOM   3965  OH2 TIP3  605      33.400   7.380   9.310  0.00  0.00           O  
ATOM   3966  H1  TIP3  605      32.550   7.100   8.900  0.00  0.00           H  
ATOM   3967  H2  TIP3  605      33.380   6.830  10.100  0.00  0.00           H  
ATOM   3968  OH2 TIP3  606      22.990  13.280   1.890  0.00  0.00           O  
ATOM   3969  H1  TIP3  606      23.850  13.640   2.210  0.00  0.00           H  
ATOM   3970  H2  TIP3  606      23.360  12.700   1.180  0.00  0.00           H  
ATOM   3971  OH2 TIP3  607      21.220   6.170   1.240  0.00  0.00           O  
ATOM   3972  H1  TIP3  607      21.230   7.140   1.370  0.00  0.00           H  
ATOM   3973  H2  TIP3  607      20.680   6.130   0.420  0.00  0.00           H  
ATOM   3974  OH2 TIP3  608      34.620  16.870  10.910  0.00  0.00           O  
ATOM   3975  H1  TIP3  608      34.470  17.540  10.210  0.00  0.00           H  
ATOM   3976  H2  TIP3  608      35.590  16.930  11.000  0.00  0.00           H  
ATOM   3977  OH2 TIP3  609      21.880   1.000   9.660  0.00  0.00           O  
ATOM   3978  H1  TIP3  609      21.800   1.010   8.690  0.00  0.00           H  
ATOM   3979  H2  TIP3  609      22.050   0.060   9.850  0.00  0.00           H  
ATOM   3980  OH2 TIP3  610      21.110  14.800   5.670  0.00  0.00           O  
ATOM   3981  H1  TIP3  610      20.400  15.100   6.240  0.00  0.00           H  
ATOM   3982  H2  TIP3  610      21.060  15.460   4.930  0.00  0.00           H  
ATOM   3983  OH2 TIP3  611      20.330  17.720  17.340  0.00  0.00           O  
ATOM   3984  H1  TIP3  611      21.020  17.480  18.000  0.00  0.00           H  
ATOM   3985  H2  TIP3  611      20.020  16.840  17.080  0.00  0.00           H  
ATOM   3986  OH2 TIP3  612      24.650  16.220  18.790  0.00  0.00           O  
ATOM   3987  H1  TIP3  612      25.510  15.830  19.010  0.00  0.00           H  
ATOM   3988  H2  TIP3  612      24.510  15.840  17.900  0.00  0.00           H  
ATOM   3989  OH2 TIP3  613      28.700  15.820   0.540  0.00  0.00           O  
ATOM   3990  H1  TIP3  613      27.950  15.290   0.190  0.00  0.00           H  
ATOM   3991  H2  TIP3  613      29.430  15.490   0.010  0.00  0.00           H  
ATOM   3992  OH2 TIP3  614      31.310  14.690  17.610  0.00  0.00           O  
ATOM   3993  H1  TIP3  614      31.000  13.880  18.060  0.00  0.00           H  
ATOM   3994  H2  TIP3  614      32.070  14.960  18.170  0.00  0.00           H  
ATOM   3995  OH2 TIP3  615      33.660  16.040   0.320  0.00  0.00           O  
ATOM   3996  H1  TIP3  615      33.790  15.080   0.310  0.00  0.00           H  
ATOM   3997  H2  TIP3  615      34.460  16.340  -0.150  0.00  0.00           H  
ATOM   3998  OH2 TIP3  616      20.160  11.310  18.130  0.00  0.00           O  
ATOM   3999  H1  TIP3  616      20.180  10.350  17.990  0.00  0.00           H  
ATOM   4000  H2  TIP3  616      19.450  11.590  17.510  0.00  0.00           H  
ATOM   4001  OH2 TIP3  617      24.280  11.440   0.480  0.00  0.00           O  
ATOM   4002  H1  TIP3  617      24.670  10.840   1.160  0.00  0.00           H  
ATOM   4003  H2  TIP3  617      24.880  11.320  -0.250  0.00  0.00           H  
ATOM   4004  OH2 TIP3  618      26.670  11.410  17.640  0.00  0.00           O  
ATOM   4005  H1  TIP3  618      26.540  11.870  16.780  0.00  0.00           H  
ATOM   4006  H2  TIP3  618      26.880  10.500  17.360  0.00  0.00           H  
ATOM   4007  OH2 TIP3  619      29.090  12.480   0.560  0.00  0.00           O  
ATOM   4008  H1  TIP3  619      29.280  12.530   1.520  0.00  0.00           H  
ATOM   4009  H2  TIP3  619      29.590  11.670   0.370  0.00  0.00           H  
ATOM   4010  OH2 TIP3  620      32.440  11.340  15.090  0.00  0.00           O  
ATOM   4011  H1  TIP3  620      33.350  11.670  14.970  0.00  0.00           H  
ATOM   4012  H2  TIP3  620      31.930  12.170  14.990  0.00  0.00           H  
ATOM   4013  OH2 TIP3  621      20.950   8.600  17.660  0.00  0.00           O  
ATOM   4014  H1  TIP3  621      21.690   8.010  17.450  0.00  0.00           H  
ATOM   4015  H2  TIP3  621      21.030   8.660  18.640  0.00  0.00           H  
ATOM   4016  OH2 TIP3  622      25.360   9.730   2.260  0.00  0.00           O  
ATOM   4017  H1  TIP3  622      25.110   9.350   3.120  0.00  0.00           H  
ATOM   4018  H2  TIP3  622      25.810   8.990   1.810  0.00  0.00           H  
ATOM   4019  OH2 TIP3  623      24.980   7.510  15.280  0.00  0.00           O  
ATOM   4020  H1  TIP3  623      24.280   8.170  15.080  0.00  0.00           H  
ATOM   4021  H2  TIP3  623      25.660   7.740  14.610  0.00  0.00           H  
ATOM   4022  OH2 TIP3  624      26.600   7.750   0.770  0.00  0.00           O  
ATOM   4023  H1  TIP3  624      26.750   7.750  -0.180  0.00  0.00           H  
ATOM   4024  H2  TIP3  624      27.510   7.600   1.110  0.00  0.00           H  
ATOM   4025  OH2 TIP3  625      30.040  10.020  18.320  0.00  0.00           O  
ATOM   4026  H1  TIP3  625      30.930   9.750  18.100  0.00  0.00           H  
ATOM   4027  H2  TIP3  625      29.740   9.300  18.900  0.00  0.00           H  
ATOM   4028  OH2 TIP3  626      25.660   3.550  13.600  0.00  0.00           O  
ATOM   4029  H1  TIP3  626      26.270   2.850  13.270  0.00  0.00           H  
ATOM   4030  H2  TIP3  626      24.850   3.380  13.090  0.00  0.00           H  
ATOM   4031  OH2 TIP3  627      27.050   8.580  13.810  0.00  0.00           O  
ATOM   4032  H1  TIP3  627      27.950   8.650  13.500  0.00  0.00           H  
ATOM   4033  H2  TIP3  627      26.650   9.390  13.420  0.00  0.00           H  
ATOM   4034  OH2 TIP3  628      31.600   6.450  18.570  0.00  0.00           O  
ATOM   4035  H1  TIP3  628      31.900   5.550  18.750  0.00  0.00           H  
ATOM   4036  H2  TIP3  628      32.440   6.940  18.550  0.00  0.00           H  
ATOM   4037  OH2 TIP3  629      32.980   9.270  16.740  0.00  0.00           O  
ATOM   4038  H1  TIP3  629      32.670  10.040  16.210  0.00  0.00           H  
ATOM   4039  H2  TIP3  629      33.950   9.390  16.650  0.00  0.00           H  
ATOM   4040  OH2 TIP3  630      23.890   5.970  17.920  0.00  0.00           O  
ATOM   4041  H1  TIP3  630      23.200   5.280  17.780  0.00  0.00           H  
ATOM   4042  H2  TIP3  630      24.040   6.320  17.030  0.00  0.00           H  
ATOM   4043  OH2 TIP3  631      30.480   3.870  16.640  0.00  0.00           O  
ATOM   4044  H1  TIP3  631      29.770   3.690  17.260  0.00  0.00           H  
ATOM   4045  H2  TIP3  631      31.220   3.450  17.130  0.00  0.00           H  
ATOM   4046  OH2 TIP3  632      32.070   2.640  18.460  0.00  0.00           O  
ATOM   4047  H1  TIP3  632      32.090   1.670  18.650  0.00  0.00           H  
ATOM   4048  H2  TIP3  632      31.870   3.000  19.360  0.00  0.00           H  
ATOM   4049  OH2 TIP3  633      21.910   4.020  17.720  0.00  0.00           O  
ATOM   4050  H1  TIP3  633      21.830   3.160  17.240  0.00  0.00           H  
ATOM   4051  H2  TIP3  633      21.970   3.720  18.650  0.00  0.00           H  
ATOM   4052  OH2 TIP3  634      27.020   1.990  18.000  0.00  0.00           O  
ATOM   4053  H1  TIP3  634      27.310   1.060  17.920  0.00  0.00           H  
ATOM   4054  H2  TIP3  634      26.340   1.930  18.680  0.00  0.00           H  
ATOM   4055  OH2 TIP3  635      26.480  18.300   1.630  0.00  0.00           O  
ATOM   4056  H1  TIP3  635      27.460  18.280   1.710  0.00  0.00           H  
ATOM   4057  H2  TIP3  635      26.320  19.210   1.350  0.00  0.00           H  
ATOM   4058  OH2 TIP3  636      20.270  13.200   1.560  0.00  0.00           O  
ATOM   4059  H1  TIP3  636      21.230  13.400   1.640  0.00  0.00           H  
ATOM   4060  H2  TIP3  636      20.240  12.930   0.640  0.00  0.00           H  
ATOM   4061  OH2 TIP3  637      19.060  18.420   6.610  0.00  0.00           O  
ATOM   4062  H1  TIP3  637      18.480  18.040   5.910  0.00  0.00           H  
ATOM   4063  H2  TIP3  637      19.330  17.630   7.090  0.00  0.00           H  
ATOM   4064  OH2 TIP3  638      19.960  16.350   8.290  0.00  0.00           O  
ATOM   4065  H1  TIP3  638      19.440  15.560   8.510  0.00  0.00           H  
ATOM   4066  H2  TIP3  638      20.030  16.740   9.170  0.00  0.00           H  
ATOM   4067  OH2 TIP3  639      37.260  17.310  11.360  0.00  0.00           O  
ATOM   4068  H1  TIP3  639      37.320  17.470  12.310  0.00  0.00           H  
ATOM   4069  H2  TIP3  639      38.110  17.670  11.040  0.00  0.00           H  
ATOM   4070  OH2 TIP3  640      36.740  16.940  14.150  0.00  0.00           O  
ATOM   4071  H1  TIP3  640      36.260  16.160  13.820  0.00  0.00           H  
ATOM   4072  H2  TIP3  640      37.360  16.520  14.770  0.00  0.00           H  
ATOM   4073  OH2 TIP3  641      35.220  12.630  18.890  0.00  0.00           O  
ATOM   4074  H1  TIP3  641      34.380  12.750  19.380  0.00  0.00           H  
ATOM   4075  H2  TIP3  641      35.750  13.380  19.240  0.00  0.00           H  
ATOM   4076  OH2 TIP3  642      36.650  10.990   4.430  0.00  0.00           O  
ATOM   4077  H1  TIP3  642      37.420  11.610   4.400  0.00  0.00           H  
ATOM   4078  H2  TIP3  642      36.910  10.410   5.170  0.00  0.00           H  
ATOM   4079  OH2 TIP3  643      37.070   8.930   6.180  0.00  0.00           O  
ATOM   4080  H1  TIP3  643      36.260   8.600   6.620  0.00  0.00           H  
ATOM   4081  H2  TIP3  643      37.680   9.080   6.940  0.00  0.00           H  
ATOM   4082  OH2 TIP3  644      37.000  11.870  11.300  0.00  0.00           O  
ATOM   4083  H1  TIP3  644      37.550  11.320  10.730  0.00  0.00           H  
ATOM   4084  H2  TIP3  644      37.220  12.770  10.970  0.00  0.00           H  
ATOM   4085  OH2 TIP3  645      35.150  14.700  13.430  0.00  0.00           O  
ATOM   4086  H1  TIP3  645      34.410  15.190  13.840  0.00  0.00           H  
ATOM   4087  H2  TIP3  645      34.820  14.540  12.530  0.00  0.00           H  
ATOM   4088  OH2 TIP3  646      37.090   9.090   2.560  0.00  0.00           O  
ATOM   4089  H1  TIP3  646      36.910   9.450   1.660  0.00  0.00           H  
ATOM   4090  H2  TIP3  646      37.030   9.890   3.120  0.00  0.00           H  
ATOM   4091  OH2 TIP3  647      34.710   7.670   6.910  0.00  0.00           O  
ATOM   4092  H1  TIP3  647      34.640   6.760   6.590  0.00  0.00           H  
ATOM   4093  H2  TIP3  647      34.340   7.610   7.820  0.00  0.00           H  
ATOM   4094  OH2 TIP3  648      19.640   9.650  10.780  0.00  0.00           O  
ATOM   4095  H1  TIP3  648      19.810   9.490   9.830  0.00  0.00           H  
ATOM   4096  H2  TIP3  648      20.520   9.450  11.160  0.00  0.00           H  
ATOM   4097  OH2 TIP3  649      35.700   9.620  16.560  0.00  0.00           O  
ATOM   4098  H1  TIP3  649      36.310   8.870  16.440  0.00  0.00           H  
ATOM   4099  H2  TIP3  649      36.230  10.380  16.260  0.00  0.00           H  
ATOM   4100  OH2 TIP3  650      37.110   7.310  16.460  0.00  0.00           O  
ATOM   4101  H1  TIP3  650      36.230   6.910  16.630  0.00  0.00           H  
ATOM   4102  H2  TIP3  650      37.680   6.530  16.640  0.00  0.00           H  
ATOM   4103  OH2 TIP3  651      34.880   4.280   1.450  0.00  0.00           O  
ATOM   4104  H1  TIP3  651      35.550   3.570   1.380  0.00  0.00           H  
ATOM   4105  H2  TIP3  651      34.130   3.890   0.970  0.00  0.00           H  
ATOM   4106  OH2 TIP3  652      34.520   5.440   4.950  0.00  0.00           O  
ATOM   4107  H1  TIP3  652      34.740   4.490   5.070  0.00  0.00           H  
ATOM   4108  H2  TIP3  652      35.290   5.680   4.400  0.00  0.00           H  
ATOM   4109  OH2 TIP3  653      35.200   6.450  13.260  0.00  0.00           O  
ATOM   4110  H1  TIP3  653      34.320   6.730  13.580  0.00  0.00           H  
ATOM   4111  H2  TIP3  653      35.630   7.310  13.080  0.00  0.00           H  
ATOM   4112  OH2 TIP3  654      19.450   4.920  16.950  0.00  0.00           O  
ATOM   4113  H1  TIP3  654      20.370   4.690  17.180  0.00  0.00           H  
ATOM   4114  H2  TIP3  654      19.030   4.040  16.990  0.00  0.00           H  
ATOM   4115  OH2 TIP3  655      37.640   0.510  18.490  0.00  0.00           O  
ATOM   4116  H1  TIP3  655      37.780  -0.230  17.850  0.00  0.00           H  
ATOM   4117  H2  TIP3  655      37.430   1.250  17.880  0.00  0.00           H  
ATOM   4118  OH2 TIP3  656      35.230   2.860   5.280  0.00  0.00           O  
ATOM   4119  H1  TIP3  656      35.470   2.340   6.070  0.00  0.00           H  
ATOM   4120  H2  TIP3  656      34.540   2.280   4.890  0.00  0.00           H  
ATOM   4121  OH2 TIP3  657      20.470   3.390   9.850  0.00  0.00           O  
ATOM   4122  H1  TIP3  657      20.860   2.500   9.960  0.00  0.00           H  
ATOM   4123  H2  TIP3  657      21.240   3.950  10.070  0.00  0.00           H  
ATOM   4124  OH2 TIP3  658      18.750   6.170  10.610  0.00  0.00           O  
ATOM   4125  H1  TIP3  658      19.440   6.210   9.910  0.00  0.00           H  
ATOM   4126  H2  TIP3  658      19.060   6.850  11.220  0.00  0.00           H  
ATOM   4127  OH2 TIP3  659      36.850   2.480  16.780  0.00  0.00           O  
ATOM   4128  H1  TIP3  659      36.070   3.040  16.950  0.00  0.00           H  
ATOM   4129  H2  TIP3  659      36.530   1.990  15.990  0.00  0.00           H  
ATOM   4130  OH2 TIP3  660      36.980   2.470   1.530  0.00  0.00           O  
ATOM   4131  H1  TIP3  660      37.390   1.900   0.860  0.00  0.00           H  
ATOM   4132  H2  TIP3  660      37.730   3.000   1.850  0.00  0.00           H  
ATOM   4133  OH2 TIP3  661      19.320   2.510   4.890  0.00  0.00           O  
ATOM   4134  H1  TIP3  661      18.350   2.610   4.970  0.00  0.00           H  
ATOM   4135  H2  TIP3  661      19.520   3.200   4.220  0.00  0.00           H  
ATOM   4136  OH2 TIP3  662      33.990  17.520   6.850  0.00  0.00           O  
ATOM   4137  H1  TIP3  662      34.700  17.480   6.180  0.00  0.00           H  
ATOM   4138  H2  TIP3  662      34.440  17.940   7.600  0.00  0.00           H  
ATOM   4139  OH2 TIP3  663      19.330   1.380  12.780  0.00  0.00           O  
ATOM   4140  H1  TIP3  663      18.870   1.180  13.600  0.00  0.00           H  
ATOM   4141  H2  TIP3  663      18.780   2.080  12.380  0.00  0.00           H  
ATOM   4142  OH2 TIP3  664      21.440  14.710  17.250  0.00  0.00           O  
ATOM   4143  H1  TIP3  664      20.540  14.710  16.860  0.00  0.00           H  
ATOM   4144  H2  TIP3  664      21.260  14.360  18.130  0.00  0.00           H  
ATOM   4145  OH2 TIP3  665      24.440  15.590  13.540  0.00  0.00           O  
ATOM   4146  H1  TIP3  665      24.220  16.510  13.270  0.00  0.00           H  
ATOM   4147  H2  TIP3  665      25.400  15.620  13.320  0.00  0.00           H  
ATOM   4148  OH2 TIP3  666      28.570  16.770  16.400  0.00  0.00           O  
ATOM   4149  H1  TIP3  666      28.720  16.510  17.340  0.00  0.00           H  
ATOM   4150  H2  TIP3  666      29.410  17.250  16.210  0.00  0.00           H  
ATOM   4151  OH2 TIP3  667      30.880  18.190  15.940  0.00  0.00           O  
ATOM   4152  H1  TIP3  667      31.590  17.670  15.550  0.00  0.00           H  
ATOM   4153  H2  TIP3  667      31.310  18.530  16.750  0.00  0.00           H  
ATOM   4154  OH2 TIP3  668      35.800   0.910  14.700  0.00  0.00           O  
ATOM   4155  H1  TIP3  668      35.260   1.330  14.000  0.00  0.00           H  
ATOM   4156  H2  TIP3  668      35.860  -0.000  14.380  0.00  0.00           H  
ATOM   4157  OH2 TIP3  669      21.580  18.630  13.590  0.00  0.00           O  
ATOM   4158  H1  TIP3  669      20.770  19.080  13.270  0.00  0.00           H  
ATOM   4159  H2  TIP3  669      21.630  18.950  14.500  0.00  0.00           H  
ATOM   4160  OH2 TIP3  670      24.190  18.230  12.780  0.00  0.00           O  
ATOM   4161  H1  TIP3  670      23.250  18.420  13.000  0.00  0.00           H  
ATOM   4162  H2  TIP3  670      24.310  18.740  11.960  0.00  0.00           H  
ATOM   4163  OH2 TIP3  671      28.840  18.020  11.930  0.00  0.00           O  
ATOM   4164  H1  TIP3  671      28.410  18.470  11.180  0.00  0.00           H  
ATOM   4165  H2  TIP3  671      28.960  18.760  12.560  0.00  0.00           H  
ATOM   4166  OH2 TIP3  672      31.180  16.800  12.920  0.00  0.00           O  
ATOM   4167  H1  TIP3  672      30.370  17.200  12.540  0.00  0.00           H  
ATOM   4168  H2  TIP3  672      31.850  17.480  12.730  0.00  0.00           H  
ATOM   4169  OH2 TIP3  673      33.570  18.420  12.950  0.00  0.00           O  
ATOM   4170  H1  TIP3  673      33.730  19.360  12.700  0.00  0.00           H  
ATOM   4171  H2  TIP3  673      33.990  17.950  12.200  0.00  0.00           H  
ATOM   4172  OH2 TIP3  674      21.620  17.010  10.590  0.00  0.00           O  
ATOM   4173  H1  TIP3  674      20.920  17.030  11.270  0.00  0.00           H  
ATOM   4174  H2  TIP3  674      22.170  16.320  10.980  0.00  0.00           H  
ATOM   4175  OH2 TIP3  675      25.840  16.470  10.140  0.00  0.00           O  
ATOM   4176  H1  TIP3  675      25.910  15.550   9.830  0.00  0.00           H  
ATOM   4177  H2  TIP3  675      26.070  16.350  11.080  0.00  0.00           H  
ATOM   4178  OH2 TIP3  676      29.260   2.230   9.370  0.00  0.00           O  
ATOM   4179  H1  TIP3  676      28.520   1.660   9.660  0.00  0.00           H  
ATOM   4180  H2  TIP3  676      29.700   1.660   8.730  0.00  0.00           H  
ATOM   4181  OH2 TIP3  677      34.650   0.490   9.480  0.00  0.00           O  
ATOM   4182  H1  TIP3  677      35.230   0.750   8.740  0.00  0.00           H  
ATOM   4183  H2  TIP3  677      33.780   0.770   9.150  0.00  0.00           H  
ATOM   4184  OH2 TIP3  678      36.210   1.380   7.380  0.00  0.00           O  
ATOM   4185  H1  TIP3  678      36.900   0.700   7.370  0.00  0.00           H  
ATOM   4186  H2  TIP3  678      36.740   2.190   7.560  0.00  0.00           H  
ATOM   4187  OH2 TIP3  679      21.520   1.030   6.920  0.00  0.00           O  
ATOM   4188  H1  TIP3  679      20.820   1.270   6.300  0.00  0.00           H  
ATOM   4189  H2  TIP3  679      21.680   0.090   6.680  0.00  0.00           H  
ATOM   4190  OH2 TIP3  680      20.340   0.940   2.880  0.00  0.00           O  
ATOM   4191  H1  TIP3  680      21.080   1.490   2.530  0.00  0.00           H  
ATOM   4192  H2  TIP3  680      20.070   1.460   3.660  0.00  0.00           H  
ATOM   4193  OH2 TIP3  681      26.700   0.890   6.500  0.00  0.00           O  
ATOM   4194  H1  TIP3  681      27.630   1.160   6.580  0.00  0.00           H  
ATOM   4195  H2  TIP3  681      26.490   0.710   7.440  0.00  0.00           H  
ATOM   4196  OH2 TIP3  682      32.280   1.310   8.470  0.00  0.00           O  
ATOM   4197  H1  TIP3  682      32.040   0.960   7.610  0.00  0.00           H  
ATOM   4198  H2  TIP3  682      31.850   0.670   9.070  0.00  0.00           H  
ATOM   4199  OH2 TIP3  683      33.100   1.340   4.410  0.00  0.00           O  
ATOM   4200  H1  TIP3  683      32.300   1.930   4.400  0.00  0.00           H  
ATOM   4201  H2  TIP3  683      32.740   0.540   4.810  0.00  0.00           H  
ATOM   4202  OH2 TIP3  684      20.650  16.690   3.810  0.00  0.00           O  
ATOM   4203  H1  TIP3  684      19.870  16.510   3.260  0.00  0.00           H  
ATOM   4204  H2  TIP3  684      20.730  17.650   3.660  0.00  0.00           H  
ATOM   4205  OH2 TIP3  685      22.440   2.210   1.720  0.00  0.00           O  
ATOM   4206  H1  TIP3  685      22.740   2.370   0.800  0.00  0.00           H  
ATOM   4207  H2  TIP3  685      23.230   2.530   2.210  0.00  0.00           H  
ATOM   4208  OH2 TIP3  686      27.260   2.710   3.900  0.00  0.00           O  
ATOM   4209  H1  TIP3  686      27.350   2.040   4.580  0.00  0.00           H  
ATOM   4210  H2  TIP3  686      27.580   3.510   4.380  0.00  0.00           H  
ATOM   4211  OH2 TIP3  687      29.190  18.000   2.080  0.00  0.00           O  
ATOM   4212  H1  TIP3  687      30.170  18.020   1.930  0.00  0.00           H  
ATOM   4213  H2  TIP3  687      29.000  17.190   1.540  0.00  0.00           H  
ATOM   4214  OH2 TIP3  688      35.990  17.390   4.940  0.00  0.00           O  
ATOM   4215  H1  TIP3  688      35.850  16.480   4.570  0.00  0.00           H  
ATOM   4216  H2  TIP3  688      35.830  17.930   4.140  0.00  0.00           H  
ATOM   4217  OH2 TIP3  689      21.620   1.620  16.400  0.00  0.00           O  
ATOM   4218  H1  TIP3  689      21.100   0.810  16.350  0.00  0.00           H  
ATOM   4219  H2  TIP3  689      22.380   1.330  16.940  0.00  0.00           H  
ATOM   4220  OH2 TIP3  690      23.620   1.170  18.350  0.00  0.00           O  
ATOM   4221  H1  TIP3  690      24.290   0.600  17.930  0.00  0.00           H  
ATOM   4222  H2  TIP3  690      23.090   0.450  18.760  0.00  0.00           H  
ATOM   4223  OH2 TIP3  691      22.790  17.250   0.750  0.00  0.00           O  
ATOM   4224  H1  TIP3  691      22.190  17.940   1.060  0.00  0.00           H  
ATOM   4225  H2  TIP3  691      22.640  16.530   1.360  0.00  0.00           H  
ATOM   4226  OH2 TIP3  692      35.070  16.030  16.940  0.00  0.00           O  
ATOM   4227  H1  TIP3  692      34.440  16.020  16.190  0.00  0.00           H  
ATOM   4228  H2  TIP3  692      35.050  16.990  17.160  0.00  0.00           H  
ATOM   4229  OH2 TIP3  693      49.700   9.950   6.780  0.00  0.00           O  
ATOM   4230  H1  TIP3  693      49.600  10.920   6.740  0.00  0.00           H  
ATOM   4231  H2  TIP3  693      49.020   9.670   6.150  0.00  0.00           H  
ATOM   4232  OH2 TIP3  694      48.610   9.200  10.470  0.00  0.00           O  
ATOM   4233  H1  TIP3  694      48.730   8.780  11.350  0.00  0.00           H  
ATOM   4234  H2  TIP3  694      48.200   8.490   9.960  0.00  0.00           H  
ATOM   4235  OH2 TIP3  695      40.760   8.720  12.030  0.00  0.00           O  
ATOM   4236  H1  TIP3  695      40.850   7.960  12.630  0.00  0.00           H  
ATOM   4237  H2  TIP3  695      41.610   9.170  12.160  0.00  0.00           H  
ATOM   4238  OH2 TIP3  696      52.280  12.260   8.760  0.00  0.00           O  
ATOM   4239  H1  TIP3  696      51.860  11.540   9.250  0.00  0.00           H  
ATOM   4240  H2  TIP3  696      52.540  12.870   9.480  0.00  0.00           H  
ATOM   4241  OH2 TIP3  697      41.890  13.320  10.170  0.00  0.00           O  
ATOM   4242  H1  TIP3  697      41.680  12.390   9.970  0.00  0.00           H  
ATOM   4243  H2  TIP3  697      42.860  13.260  10.340  0.00  0.00           H  
ATOM   4244  OH2 TIP3  698      38.550   6.560   5.460  0.00  0.00           O  
ATOM   4245  H1  TIP3  698      38.370   7.450   5.800  0.00  0.00           H  
ATOM   4246  H2  TIP3  698      37.710   6.370   5.010  0.00  0.00           H  
ATOM   4247  OH2 TIP3  699      39.140   8.970   8.000  0.00  0.00           O  
ATOM   4248  H1  TIP3  699      39.440   8.110   8.340  0.00  0.00           H  
ATOM   4249  H2  TIP3  699      39.970   9.470   7.930  0.00  0.00           H  
ATOM   4250  OH2 TIP3  700      49.510  17.310   9.110  0.00  0.00           O  
ATOM   4251  H1  TIP3  700      49.940  16.620   8.570  0.00  0.00           H  
ATOM   4252  H2  TIP3  700      49.180  16.810   9.870  0.00  0.00           H  
ATOM   4253  OH2 TIP3  701      46.890  11.640  10.920  0.00  0.00           O  
ATOM   4254  H1  TIP3  701      47.350  10.920  10.460  0.00  0.00           H  
ATOM   4255  H2  TIP3  701      47.640  11.930  11.480  0.00  0.00           H  
ATOM   4256  OH2 TIP3  702      55.660   3.310  11.610  0.00  0.00           O  
ATOM   4257  H1  TIP3  702      55.910   3.970  12.280  0.00  0.00           H  
ATOM   4258  H2  TIP3  702      56.190   3.610  10.850  0.00  0.00           H  
ATOM   4259  OH2 TIP3  703      50.070   6.030  10.960  0.00  0.00           O  
ATOM   4260  H1  TIP3  703      50.310   5.090  11.090  0.00  0.00           H  
ATOM   4261  H2  TIP3  703      49.960   6.070   9.990  0.00  0.00           H  
ATOM   4262  OH2 TIP3  704      43.390   4.080   8.380  0.00  0.00           O  
ATOM   4263  H1  TIP3  704      43.570   4.940   7.930  0.00  0.00           H  
ATOM   4264  H2  TIP3  704      43.000   3.590   7.630  0.00  0.00           H  
ATOM   4265  OH2 TIP3  705      51.240   4.390   6.630  0.00  0.00           O  
ATOM   4266  H1  TIP3  705      51.730   3.930   7.360  0.00  0.00           H  
ATOM   4267  H2  TIP3  705      51.990   4.750   6.110  0.00  0.00           H  
ATOM   4268  OH2 TIP3  706      39.740   6.460   9.090  0.00  0.00           O  
ATOM   4269  H1  TIP3  706      40.510   6.100   9.580  0.00  0.00           H  
ATOM   4270  H2  TIP3  706      39.960   6.090   8.210  0.00  0.00           H  
ATOM   4271  OH2 TIP3  707      44.890   7.950   8.570  0.00  0.00           O  
ATOM   4272  H1  TIP3  707      45.750   7.550   8.830  0.00  0.00           H  
ATOM   4273  H2  TIP3  707      44.550   7.280   7.950  0.00  0.00           H  
ATOM   4274  OH2 TIP3  708      56.190   4.730  13.950  0.00  0.00           O  
ATOM   4275  H1  TIP3  708      55.460   5.340  13.720  0.00  0.00           H  
ATOM   4276  H2  TIP3  708      56.210   4.830  14.920  0.00  0.00           H  
ATOM   4277  OH2 TIP3  709      42.210   3.060  12.380  0.00  0.00           O  
ATOM   4278  H1  TIP3  709      41.910   3.680  11.690  0.00  0.00           H  
ATOM   4279  H2  TIP3  709      41.500   3.180  13.050  0.00  0.00           H  
ATOM   4280  OH2 TIP3  710      49.300  12.530   5.820  0.00  0.00           O  
ATOM   4281  H1  TIP3  710      49.200  12.690   4.870  0.00  0.00           H  
ATOM   4282  H2  TIP3  710      48.900  13.340   6.200  0.00  0.00           H  
ATOM   4283  OH2 TIP3  711      44.780  10.740  12.440  0.00  0.00           O  
ATOM   4284  H1  TIP3  711      44.260  11.490  12.810  0.00  0.00           H  
ATOM   4285  H2  TIP3  711      45.510  11.230  11.990  0.00  0.00           H  
ATOM   4286  OH2 TIP3  712      52.560   3.530   8.960  0.00  0.00           O  
ATOM   4287  H1  TIP3  712      51.910   3.520   9.680  0.00  0.00           H  
ATOM   4288  H2  TIP3  712      53.210   4.180   9.300  0.00  0.00           H  
ATOM   4289  OH2 TIP3  713      41.650   4.880  10.320  0.00  0.00           O  
ATOM   4290  H1  TIP3  713      42.270   5.430  10.850  0.00  0.00           H  
ATOM   4291  H2  TIP3  713      42.280   4.540   9.640  0.00  0.00           H  
ATOM   4292  OH2 TIP3  714      43.200  12.800  13.460  0.00  0.00           O  
ATOM   4293  H1  TIP3  714      43.220  13.770  13.290  0.00  0.00           H  
ATOM   4294  H2  TIP3  714      42.270  12.710  13.760  0.00  0.00           H  
ATOM   4295  OH2 TIP3  715      39.010  12.370   4.190  0.00  0.00           O  
ATOM   4296  H1  TIP3  715      38.940  12.790   3.300  0.00  0.00           H  
ATOM   4297  H2  TIP3  715      39.320  13.120   4.740  0.00  0.00           H  
ATOM   4298  OH2 TIP3  716      52.790  14.170  10.940  0.00  0.00           O  
ATOM   4299  H1  TIP3  716      51.820  14.190  11.100  0.00  0.00           H  
ATOM   4300  H2  TIP3  716      52.960  15.110  10.730  0.00  0.00           H  
ATOM   4301  OH2 TIP3  717      53.330   2.410  12.840  0.00  0.00           O  
ATOM   4302  H1  TIP3  717      52.530   2.500  12.310  0.00  0.00           H  
ATOM   4303  H2  TIP3  717      54.030   2.670  12.200  0.00  0.00           H  
ATOM   4304  OH2 TIP3  718      45.840   0.420   9.580  0.00  0.00           O  
ATOM   4305  H1  TIP3  718      46.080  -0.350  10.130  0.00  0.00           H  
ATOM   4306  H2  TIP3  718      45.000   0.680  10.010  0.00  0.00           H  
ATOM   4307  OH2 TIP3  719      50.870  15.780   7.220  0.00  0.00           O  
ATOM   4308  H1  TIP3  719      51.320  14.940   6.980  0.00  0.00           H  
ATOM   4309  H2  TIP3  719      51.650  16.380   7.200  0.00  0.00           H  
ATOM   4310  OH2 TIP3  720      52.190  13.560   6.330  0.00  0.00           O  
ATOM   4311  H1  TIP3  720      51.730  12.920   5.770  0.00  0.00           H  
ATOM   4312  H2  TIP3  720      52.310  13.050   7.160  0.00  0.00           H  
ATOM   4313  OH2 TIP3  721      53.880  12.180  14.560  0.00  0.00           O  
ATOM   4314  H1  TIP3  721      53.830  11.600  13.770  0.00  0.00           H  
ATOM   4315  H2  TIP3  721      53.960  13.070  14.140  0.00  0.00           H  
ATOM   4316  OH2 TIP3  722      48.350   9.150   4.480  0.00  0.00           O  
ATOM   4317  H1  TIP3  722      47.710   9.850   4.250  0.00  0.00           H  
ATOM   4318  H2  TIP3  722      48.960   9.190   3.720  0.00  0.00           H  
ATOM   4319  OH2 TIP3  723      48.250   7.530   1.450  0.00  0.00           O  
ATOM   4320  H1  TIP3  723      49.040   7.820   1.940  0.00  0.00           H  
ATOM   4321  H2  TIP3  723      48.640   7.180   0.620  0.00  0.00           H  
ATOM   4322  OH2 TIP3  724      55.670   8.640  12.720  0.00  0.00           O  
ATOM   4323  H1  TIP3  724      54.940   9.300  12.680  0.00  0.00           H  
ATOM   4324  H2  TIP3  724      56.250   8.990  12.000  0.00  0.00           H  
ATOM   4325  OH2 TIP3  725      51.830   9.300   5.220  0.00  0.00           O  
ATOM   4326  H1  TIP3  725      51.140   9.520   5.890  0.00  0.00           H  
ATOM   4327  H2  TIP3  725      52.490   8.840   5.780  0.00  0.00           H  
ATOM   4328  OH2 TIP3  726      51.620   7.470  14.540  0.00  0.00           O  
ATOM   4329  H1  TIP3  726      51.590   8.170  15.220  0.00  0.00           H  
ATOM   4330  H2  TIP3  726      50.970   7.820  13.900  0.00  0.00           H  
ATOM   4331  OH2 TIP3  727      43.380   9.960   7.350  0.00  0.00           O  
ATOM   4332  H1  TIP3  727      43.130   9.610   6.460  0.00  0.00           H  
ATOM   4333  H2  TIP3  727      43.970   9.260   7.690  0.00  0.00           H  
ATOM   4334  OH2 TIP3  728      44.730  13.320   9.970  0.00  0.00           O  
ATOM   4335  H1  TIP3  728      44.860  13.320   9.010  0.00  0.00           H  
ATOM   4336  H2  TIP3  728      45.500  12.810  10.290  0.00  0.00           H  
ATOM   4337  OH2 TIP3  729      43.560   8.880  10.850  0.00  0.00           O  
ATOM   4338  H1  TIP3  729      44.150   8.680  10.090  0.00  0.00           H  
ATOM   4339  H2  TIP3  729      44.100   9.530  11.370  0.00  0.00           H  
ATOM   4340  OH2 TIP3  730      50.170  14.320  11.560  0.00  0.00           O  
ATOM   4341  H1  TIP3  730      50.020  15.060  12.170  0.00  0.00           H  
ATOM   4342  H2  TIP3  730      49.720  13.570  12.000  0.00  0.00           H  
ATOM   4343  OH2 TIP3  731      44.890  13.180  15.640  0.00  0.00           O  
ATOM   4344  H1  TIP3  731      44.280  13.830  16.070  0.00  0.00           H  
ATOM   4345  H2  TIP3  731      44.350  12.930  14.870  0.00  0.00           H  
ATOM   4346  OH2 TIP3  732      50.680   8.590   2.830  0.00  0.00           O  
ATOM   4347  H1  TIP3  732      51.060   8.910   3.680  0.00  0.00           H  
ATOM   4348  H2  TIP3  732      51.340   8.970   2.210  0.00  0.00           H  
ATOM   4349  OH2 TIP3  733      41.660   9.190  15.010  0.00  0.00           O  
ATOM   4350  H1  TIP3  733      41.740   9.980  15.590  0.00  0.00           H  
ATOM   4351  H2  TIP3  733      40.700   9.210  14.820  0.00  0.00           H  
ATOM   4352  OH2 TIP3  734      48.350  15.050   6.480  0.00  0.00           O  
ATOM   4353  H1  TIP3  734      49.200  15.380   6.830  0.00  0.00           H  
ATOM   4354  H2  TIP3  734      48.000  15.850   6.040  0.00  0.00           H  
ATOM   4355  OH2 TIP3  735      42.910  14.990  16.330  0.00  0.00           O  
ATOM   4356  H1  TIP3  735      42.860  15.360  15.420  0.00  0.00           H  
ATOM   4357  H2  TIP3  735      41.960  14.880  16.560  0.00  0.00           H  
ATOM   4358  OH2 TIP3  736      54.130   1.060   3.100  0.00  0.00           O  
ATOM   4359  H1  TIP3  736      53.230   1.110   2.800  0.00  0.00           H  
ATOM   4360  H2  TIP3  736      54.640   1.300   2.300  0.00  0.00           H  
ATOM   4361  OH2 TIP3  737      42.470   9.110   4.790  0.00  0.00           O  
ATOM   4362  H1  TIP3  737      42.040   9.820   4.260  0.00  0.00           H  
ATOM   4363  H2  TIP3  737      42.000   8.330   4.490  0.00  0.00           H  
ATOM   4364  OH2 TIP3  738      55.570  14.650   1.390  0.00  0.00           O  
ATOM   4365  H1  TIP3  738      55.890  15.570   1.480  0.00  0.00           H  
ATOM   4366  H2  TIP3  738      56.400  14.140   1.460  0.00  0.00           H  
ATOM   4367  OH2 TIP3  739      38.360  11.480  13.780  0.00  0.00           O  
ATOM   4368  H1  TIP3  739      37.920  11.540  12.910  0.00  0.00           H  
ATOM   4369  H2  TIP3  739      38.560  10.520  13.870  0.00  0.00           H  
ATOM   4370  OH2 TIP3  740      38.290  14.280  10.470  0.00  0.00           O  
ATOM   4371  H1  TIP3  740      39.250  14.120  10.550  0.00  0.00           H  
ATOM   4372  H2  TIP3  740      38.170  14.980  11.130  0.00  0.00           H  
ATOM   4373  OH2 TIP3  741      56.500  15.000  16.430  0.00  0.00           O  
ATOM   4374  H1  TIP3  741      56.310  14.050  16.350  0.00  0.00           H  
ATOM   4375  H2  TIP3  741      55.620  15.330  16.710  0.00  0.00           H  
ATOM   4376  OH2 TIP3  742      47.310  14.350  15.010  0.00  0.00           O  
ATOM   4377  H1  TIP3  742      47.350  15.200  15.500  0.00  0.00           H  
ATOM   4378  H2  TIP3  742      46.440  14.010  15.320  0.00  0.00           H  
ATOM   4379  OH2 TIP3  743      48.070  18.020   4.890  0.00  0.00           O  
ATOM   4380  H1  TIP3  743      47.880  18.140   3.940  0.00  0.00           H  
ATOM   4381  H2  TIP3  743      47.840  18.890   5.270  0.00  0.00           H  
ATOM   4382  OH2 TIP3  744      41.460  16.960   6.860  0.00  0.00           O  
ATOM   4383  H1  TIP3  744      41.700  16.620   7.760  0.00  0.00           H  
ATOM   4384  H2  TIP3  744      40.840  16.270   6.560  0.00  0.00           H  
ATOM   4385  OH2 TIP3  745      50.660  17.410   1.840  0.00  0.00           O  
ATOM   4386  H1  TIP3  745      51.390  16.940   1.380  0.00  0.00           H  
ATOM   4387  H2  TIP3  745      50.870  17.260   2.780  0.00  0.00           H  
ATOM   4388  OH2 TIP3  746      50.700  17.340   4.620  0.00  0.00           O  
ATOM   4389  H1  TIP3  746      49.740  17.470   4.780  0.00  0.00           H  
ATOM   4390  H2  TIP3  746      50.950  16.780   5.370  0.00  0.00           H  
ATOM   4391  OH2 TIP3  747      53.490   6.300  16.710  0.00  0.00           O  
ATOM   4392  H1  TIP3  747      52.860   6.650  16.070  0.00  0.00           H  
ATOM   4393  H2  TIP3  747      53.570   5.370  16.420  0.00  0.00           H  
ATOM   4394  OH2 TIP3  748      40.660  12.860  14.470  0.00  0.00           O  
ATOM   4395  H1  TIP3  748      40.880  12.530  15.360  0.00  0.00           H  
ATOM   4396  H2  TIP3  748      39.820  12.410  14.280  0.00  0.00           H  
ATOM   4397  OH2 TIP3  749      43.300   1.000  10.830  0.00  0.00           O  
ATOM   4398  H1  TIP3  749      42.550   1.180  10.240  0.00  0.00           H  
ATOM   4399  H2  TIP3  749      43.170   1.730  11.460  0.00  0.00           H  
ATOM   4400  OH2 TIP3  750      47.840   1.430  14.210  0.00  0.00           O  
ATOM   4401  H1  TIP3  750      48.480   0.770  14.510  0.00  0.00           H  
ATOM   4402  H2  TIP3  750      47.070   0.860  14.100  0.00  0.00           H  
ATOM   4403  OH2 TIP3  751      51.140   4.750  14.830  0.00  0.00           O  
ATOM   4404  H1  TIP3  751      50.490   4.650  15.570  0.00  0.00           H  
ATOM   4405  H2  TIP3  751      51.200   5.710  14.710  0.00  0.00           H  
ATOM   4406  OH2 TIP3  752      52.610   9.770   1.260  0.00  0.00           O  
ATOM   4407  H1  TIP3  752      52.580   9.970   0.310  0.00  0.00           H  
ATOM   4408  H2  TIP3  752      52.670  10.660   1.650  0.00  0.00           H  
ATOM   4409  OH2 TIP3  753      47.660   3.410   1.480  0.00  0.00           O  
ATOM   4410  H1  TIP3  753      47.030   3.750   2.130  0.00  0.00           H  
ATOM   4411  H2  TIP3  753      47.620   2.470   1.680  0.00  0.00           H  
ATOM   4412  OH2 TIP3  754      43.360   6.330  11.860  0.00  0.00           O  
ATOM   4413  H1  TIP3  754      42.960   6.500  12.730  0.00  0.00           H  
ATOM   4414  H2  TIP3  754      43.460   7.240  11.510  0.00  0.00           H  
ATOM   4415  OH2 TIP3  755      43.490   6.300   6.820  0.00  0.00           O  
ATOM   4416  H1  TIP3  755      42.520   6.250   6.720  0.00  0.00           H  
ATOM   4417  H2  TIP3  755      43.790   6.050   5.920  0.00  0.00           H  
ATOM   4418  OH2 TIP3  756      48.970   6.660   5.560  0.00  0.00           O  
ATOM   4419  H1  TIP3  756      48.730   7.550   5.220  0.00  0.00           H  
ATOM   4420  H2  TIP3  756      49.660   6.400   4.920  0.00  0.00           H  
ATOM   4421  OH2 TIP3  757      48.120   6.920  16.840  0.00  0.00           O  
ATOM   4422  H1  TIP3  757      47.650   6.140  17.210  0.00  0.00           H  
ATOM   4423  H2  TIP3  757      48.970   6.860  17.320  0.00  0.00           H  
ATOM   4424  OH2 TIP3  758      49.840   6.180   8.230  0.00  0.00           O  
ATOM   4425  H1  TIP3  758      49.500   6.720   7.500  0.00  0.00           H  
ATOM   4426  H2  TIP3  758      50.230   5.450   7.700  0.00  0.00           H  
ATOM   4427  OH2 TIP3  759      41.000   6.450  13.600  0.00  0.00           O  
ATOM   4428  H1  TIP3  759      41.470   6.850  14.350  0.00  0.00           H  
ATOM   4429  H2  TIP3  759      40.840   5.540  13.920  0.00  0.00           H  
ATOM   4430  OH2 TIP3  760      44.800   4.070   0.460  0.00  0.00           O  
ATOM   4431  H1  TIP3  760      44.220   3.680   1.130  0.00  0.00           H  
ATOM   4432  H2  TIP3  760      44.180   4.400  -0.210  0.00  0.00           H  
ATOM   4433  OH2 TIP3  761      37.830   3.510   7.650  0.00  0.00           O  
ATOM   4434  H1  TIP3  761      38.480   3.560   8.370  0.00  0.00           H  
ATOM   4435  H2  TIP3  761      38.380   3.390   6.850  0.00  0.00           H  
ATOM   4436  OH2 TIP3  762      38.760   4.300   2.880  0.00  0.00           O  
ATOM   4437  H1  TIP3  762      39.430   4.580   2.210  0.00  0.00           H  
ATOM   4438  H2  TIP3  762      38.720   5.120   3.390  0.00  0.00           H  
ATOM   4439  OH2 TIP3  763      49.110   7.750  12.800  0.00  0.00           O  
ATOM   4440  H1  TIP3  763      49.520   7.120  12.160  0.00  0.00           H  
ATOM   4441  H2  TIP3  763      48.560   7.140  13.330  0.00  0.00           H  
ATOM   4442  OH2 TIP3  764      46.290   3.960   7.780  0.00  0.00           O  
ATOM   4443  H1  TIP3  764      45.400   3.850   8.160  0.00  0.00           H  
ATOM   4444  H2  TIP3  764      46.840   3.490   8.440  0.00  0.00           H  
ATOM   4445  OH2 TIP3  765      40.770   5.460   6.710  0.00  0.00           O  
ATOM   4446  H1  TIP3  765      40.040   5.730   6.120  0.00  0.00           H  
ATOM   4447  H2  TIP3  765      41.090   4.640   6.310  0.00  0.00           H  
ATOM   4448  OH2 TIP3  766      44.200   5.460   4.320  0.00  0.00           O  
ATOM   4449  H1  TIP3  766      45.180   5.480   4.430  0.00  0.00           H  
ATOM   4450  H2  TIP3  766      44.050   5.990   3.500  0.00  0.00           H  
ATOM   4451  OH2 TIP3  767      50.520   3.270  10.860  0.00  0.00           O  
ATOM   4452  H1  TIP3  767      50.060   3.310  11.730  0.00  0.00           H  
ATOM   4453  H2  TIP3  767      49.850   2.810  10.330  0.00  0.00           H  
ATOM   4454  OH2 TIP3  768      43.390   6.640   2.020  0.00  0.00           O  
ATOM   4455  H1  TIP3  768      42.700   6.470   1.370  0.00  0.00           H  
ATOM   4456  H2  TIP3  768      44.130   6.970   1.470  0.00  0.00           H  
ATOM   4457  OH2 TIP3  769      53.840  18.710  17.440  0.00  0.00           O  
ATOM   4458  H1  TIP3  769      54.080  19.190  16.630  0.00  0.00           H  
ATOM   4459  H2  TIP3  769      54.540  18.980  18.060  0.00  0.00           H  
ATOM   4460  OH2 TIP3  770      41.460  11.340  16.820  0.00  0.00           O  
ATOM   4461  H1  TIP3  770      42.150  11.420  17.500  0.00  0.00           H  
ATOM   4462  H2  TIP3  770      40.660  11.410  17.370  0.00  0.00           H  
ATOM   4463  OH2 TIP3  771      47.190   6.710   9.600  0.00  0.00           O  
ATOM   4464  H1  TIP3  771      47.950   6.290   9.170  0.00  0.00           H  
ATOM   4465  H2  TIP3  771      46.980   6.070  10.310  0.00  0.00           H  
ATOM   4466  OH2 TIP3  772      42.270   3.030   6.100  0.00  0.00           O  
ATOM   4467  H1  TIP3  772      41.910   2.160   6.340  0.00  0.00           H  
ATOM   4468  H2  TIP3  772      42.970   2.800   5.470  0.00  0.00           H  
ATOM   4469  OH2 TIP3  773      45.990   5.210  12.080  0.00  0.00           O  
ATOM   4470  H1  TIP3  773      45.190   5.760  12.070  0.00  0.00           H  
ATOM   4471  H2  TIP3  773      46.530   5.590  12.810  0.00  0.00           H  
ATOM   4472  OH2 TIP3  774      46.530  11.170   3.790  0.00  0.00           O  
ATOM   4473  H1  TIP3  774      45.780  10.750   3.320  0.00  0.00           H  
ATOM   4474  H2  TIP3  774      46.110  11.380   4.660  0.00  0.00           H  
ATOM   4475  OH2 TIP3  775      53.680  10.510  12.360  0.00  0.00           O  
ATOM   4476  H1  TIP3  775      54.210  11.110  11.800  0.00  0.00           H  
ATOM   4477  H2  TIP3  775      52.890  10.340  11.800  0.00  0.00           H  
ATOM   4478  OH2 TIP3  776      50.370   3.830   1.980  0.00  0.00           O  
ATOM   4479  H1  TIP3  776      49.460   3.920   1.640  0.00  0.00           H  
ATOM   4480  H2  TIP3  776      50.580   4.720   2.300  0.00  0.00           H  
ATOM   4481  OH2 TIP3  777      47.890  11.510  14.920  0.00  0.00           O  
ATOM   4482  H1  TIP3  777      48.150  11.250  15.810  0.00  0.00           H  
ATOM   4483  H2  TIP3  777      47.730  12.460  15.020  0.00  0.00           H  
ATOM   4484  OH2 TIP3  778      50.980   5.960   3.700  0.00  0.00           O  
ATOM   4485  H1  TIP3  778      51.870   5.810   4.080  0.00  0.00           H  
ATOM   4486  H2  TIP3  778      51.060   6.860   3.330  0.00  0.00           H  
ATOM   4487  OH2 TIP3  779      41.630  10.450   9.410  0.00  0.00           O  
ATOM   4488  H1  TIP3  779      42.230  10.440   8.640  0.00  0.00           H  
ATOM   4489  H2  TIP3  779      42.130   9.890  10.030  0.00  0.00           H  
ATOM   4490  OH2 TIP3  780      48.700  12.670   3.000  0.00  0.00           O  
ATOM   4491  H1  TIP3  780      48.320  13.580   3.120  0.00  0.00           H  
ATOM   4492  H2  TIP3  780      47.940  12.130   3.310  0.00  0.00           H  
ATOM   4493  OH2 TIP3  781      38.860   8.950  14.910  0.00  0.00           O  
ATOM   4494  H1  TIP3  781      39.010   8.760  15.860  0.00  0.00           H  
ATOM   4495  H2  TIP3  781      38.150   8.320  14.730  0.00  0.00           H  
ATOM   4496  OH2 TIP3  782      45.940   8.620  16.990  0.00  0.00           O  
ATOM   4497  H1  TIP3  782      45.560   8.390  16.130  0.00  0.00           H  
ATOM   4498  H2  TIP3  782      46.820   8.190  16.920  0.00  0.00           H  
ATOM   4499  OH2 TIP3  783      50.100  13.830  14.900  0.00  0.00           O  
ATOM   4500  H1  TIP3  783      49.170  14.100  14.820  0.00  0.00           H  
ATOM   4501  H2  TIP3  783      50.290  14.150  15.820  0.00  0.00           H  
ATOM   4502  OH2 TIP3  784      55.720   6.400   3.360  0.00  0.00           O  
ATOM   4503  H1  TIP3  784      55.260   6.280   2.500  0.00  0.00           H  
ATOM   4504  H2  TIP3  784      55.980   7.340   3.240  0.00  0.00           H  
ATOM   4505  OH2 TIP3  785      56.090  12.090  16.130  0.00  0.00           O  
ATOM   4506  H1  TIP3  785      55.180  12.250  15.800  0.00  0.00           H  
ATOM   4507  H2  TIP3  785      56.560  11.940  15.270  0.00  0.00           H  
ATOM   4508  OH2 TIP3  786      54.320  14.980   3.830  0.00  0.00           O  
ATOM   4509  H1  TIP3  786      53.780  14.240   4.130  0.00  0.00           H  
ATOM   4510  H2  TIP3  786      54.580  14.710   2.920  0.00  0.00           H  
ATOM   4511  OH2 TIP3  787      51.490   9.830  10.680  0.00  0.00           O  
ATOM   4512  H1  TIP3  787      50.530   9.760  10.550  0.00  0.00           H  
ATOM   4513  H2  TIP3  787      51.810   9.070  10.160  0.00  0.00           H  
ATOM   4514  OH2 TIP3  788      44.200  14.150   6.950  0.00  0.00           O  
ATOM   4515  H1  TIP3  788      44.490  15.020   6.630  0.00  0.00           H  
ATOM   4516  H2  TIP3  788      43.250  14.200   6.800  0.00  0.00           H  
ATOM   4517  OH2 TIP3  789      39.700   8.920   1.470  0.00  0.00           O  
ATOM   4518  H1  TIP3  789      40.370   9.570   1.770  0.00  0.00           H  
ATOM   4519  H2  TIP3  789      38.990   9.090   2.120  0.00  0.00           H  
ATOM   4520  OH2 TIP3  790      45.200  11.710   6.080  0.00  0.00           O  
ATOM   4521  H1  TIP3  790      45.000  12.610   6.400  0.00  0.00           H  
ATOM   4522  H2  TIP3  790      44.620  11.170   6.650  0.00  0.00           H  
ATOM   4523  OH2 TIP3  791      45.950  15.990  12.770  0.00  0.00           O  
ATOM   4524  H1  TIP3  791      46.550  16.740  12.580  0.00  0.00           H  
ATOM   4525  H2  TIP3  791      46.490  15.460  13.370  0.00  0.00           H  
ATOM   4526  OH2 TIP3  792      44.110  16.890   5.910  0.00  0.00           O  
ATOM   4527  H1  TIP3  792      43.190  17.070   6.170  0.00  0.00           H  
ATOM   4528  H2  TIP3  792      44.560  17.700   6.260  0.00  0.00           H  
ATOM   4529  OH2 TIP3  793      49.140  11.830  12.490  0.00  0.00           O  
ATOM   4530  H1  TIP3  793      48.770  11.640  13.390  0.00  0.00           H  
ATOM   4531  H2  TIP3  793      49.940  11.280  12.500  0.00  0.00           H  
ATOM   4532  OH2 TIP3  794      51.380  12.610   1.790  0.00  0.00           O  
ATOM   4533  H1  TIP3  794      51.900  12.370   2.590  0.00  0.00           H  
ATOM   4534  H2  TIP3  794      50.510  12.780   2.190  0.00  0.00           H  
ATOM   4535  OH2 TIP3  795      52.180  16.340  14.720  0.00  0.00           O  
ATOM   4536  H1  TIP3  795      51.330  16.030  14.340  0.00  0.00           H  
ATOM   4537  H2  TIP3  795      52.330  17.150  14.190  0.00  0.00           H  
ATOM   4538  OH2 TIP3  796      56.350  17.300   1.980  0.00  0.00           O  
ATOM   4539  H1  TIP3  796      56.920  18.060   2.250  0.00  0.00           H  
ATOM   4540  H2  TIP3  796      55.470  17.710   2.130  0.00  0.00           H  
ATOM   4541  OH2 TIP3  797      40.270   3.720  14.260  0.00  0.00           O  
ATOM   4542  H1  TIP3  797      39.310   3.880  14.280  0.00  0.00           H  
ATOM   4543  H2  TIP3  797      40.350   3.000  14.930  0.00  0.00           H  
ATOM   4544  OH2 TIP3  798      52.790  11.500   3.840  0.00  0.00           O  
ATOM   4545  H1  TIP3  798      52.430  10.780   4.390  0.00  0.00           H  
ATOM   4546  H2  TIP3  798      53.740  11.430   4.050  0.00  0.00           H  
ATOM   4547  OH2 TIP3  799      39.940  15.510  12.650  0.00  0.00           O  
ATOM   4548  H1  TIP3  799      40.310  14.700  13.050  0.00  0.00           H  
ATOM   4549  H2  TIP3  799      40.210  16.180  13.300  0.00  0.00           H  
ATOM   4550  OH2 TIP3  800      45.640  13.860  -0.060  0.00  0.00           O  
ATOM   4551  H1  TIP3  800      46.360  13.220   0.130  0.00  0.00           H  
ATOM   4552  H2  TIP3  800      45.130  13.840   0.760  0.00  0.00           H  
ATOM   4553  OH2 TIP3  801      44.530  13.720   2.530  0.00  0.00           O  
ATOM   4554  H1  TIP3  801      45.120  13.230   3.110  0.00  0.00           H  
ATOM   4555  H2  TIP3  801      44.690  14.640   2.830  0.00  0.00           H  
ATOM   4556  OH2 TIP3  802      41.040  10.800   3.120  0.00  0.00           O  
ATOM   4557  H1  TIP3  802      40.350  11.310   3.600  0.00  0.00           H  
ATOM   4558  H2  TIP3  802      41.480  11.530   2.650  0.00  0.00           H  
ATOM   4559  OH2 TIP3  803      49.200   3.610  13.230  0.00  0.00           O  
ATOM   4560  H1  TIP3  803      49.910   3.800  13.880  0.00  0.00           H  
ATOM   4561  H2  TIP3  803      48.690   2.890  13.650  0.00  0.00           H  
ATOM   4562  OH2 TIP3  804      49.730   3.120   4.610  0.00  0.00           O  
ATOM   4563  H1  TIP3  804      49.980   3.410   3.710  0.00  0.00           H  
ATOM   4564  H2  TIP3  804      50.170   3.790   5.170  0.00  0.00           H  
ATOM   4565  OH2 TIP3  805      47.490  15.050   3.200  0.00  0.00           O  
ATOM   4566  H1  TIP3  805      46.680  15.550   3.440  0.00  0.00           H  
ATOM   4567  H2  TIP3  805      47.760  15.510   2.390  0.00  0.00           H  
ATOM   4568  OH2 TIP3  806      46.770   5.010   5.260  0.00  0.00           O  
ATOM   4569  H1  TIP3  806      47.570   5.580   5.370  0.00  0.00           H  
ATOM   4570  H2  TIP3  806      46.630   4.720   6.190  0.00  0.00           H  
ATOM   4571  OH2 TIP3  807      47.650   5.940  14.240  0.00  0.00           O  
ATOM   4572  H1  TIP3  807      47.800   6.230  15.160  0.00  0.00           H  
ATOM   4573  H2  TIP3  807      48.110   5.080  14.220  0.00  0.00           H  
ATOM   4574  OH2 TIP3  808      47.710   1.950   6.010  0.00  0.00           O  
ATOM   4575  H1  TIP3  808      47.740   2.530   6.790  0.00  0.00           H  
ATOM   4576  H2  TIP3  808      48.480   2.290   5.510  0.00  0.00           H  
ATOM   4577  OH2 TIP3  809      45.000  16.250   3.380  0.00  0.00           O  
ATOM   4578  H1  TIP3  809      44.950  17.060   2.840  0.00  0.00           H  
ATOM   4579  H2  TIP3  809      44.680  16.560   4.260  0.00  0.00           H  
ATOM   4580  OH2 TIP3  810      43.540   3.160   2.920  0.00  0.00           O  
ATOM   4581  H1  TIP3  810      43.550   4.020   3.390  0.00  0.00           H  
ATOM   4582  H2  TIP3  810      44.440   2.850   3.170  0.00  0.00           H  
ATOM   4583  OH2 TIP3  811      53.640   3.880  15.370  0.00  0.00           O  
ATOM   4584  H1  TIP3  811      52.690   4.030  15.200  0.00  0.00           H  
ATOM   4585  H2  TIP3  811      53.890   3.510  14.500  0.00  0.00           H  
ATOM   4586  OH2 TIP3  812      52.280   7.510   9.200  0.00  0.00           O  
ATOM   4587  H1  TIP3  812      51.430   7.060   9.040  0.00  0.00           H  
ATOM   4588  H2  TIP3  812      52.770   6.850   9.740  0.00  0.00           H  
ATOM   4589  OH2 TIP3  813      41.850  13.240   1.910  0.00  0.00           O  
ATOM   4590  H1  TIP3  813      42.680  13.610   2.250  0.00  0.00           H  
ATOM   4591  H2  TIP3  813      42.230  12.680   1.200  0.00  0.00           H  
ATOM   4592  OH2 TIP3  814      39.950   6.190   1.250  0.00  0.00           O  
ATOM   4593  H1  TIP3  814      40.050   7.150   1.390  0.00  0.00           H  
ATOM   4594  H2  TIP3  814      39.350   6.190   0.480  0.00  0.00           H  
ATOM   4595  OH2 TIP3  815      53.470  16.890  10.890  0.00  0.00           O  
ATOM   4596  H1  TIP3  815      53.330  17.570  10.190  0.00  0.00           H  
ATOM   4597  H2  TIP3  815      54.440  16.930  10.970  0.00  0.00           H  
ATOM   4598  OH2 TIP3  816      40.670   1.050   9.720  0.00  0.00           O  
ATOM   4599  H1  TIP3  816      40.560   1.030   8.740  0.00  0.00           H  
ATOM   4600  H2  TIP3  816      40.860   0.120   9.920  0.00  0.00           H  
ATOM   4601  OH2 TIP3  817      39.710  14.670   5.570  0.00  0.00           O  
ATOM   4602  H1  TIP3  817      39.020  15.020   6.150  0.00  0.00           H  
ATOM   4603  H2  TIP3  817      39.740  15.350   4.860  0.00  0.00           H  
ATOM   4604  OH2 TIP3  818      39.170  17.720  17.390  0.00  0.00           O  
ATOM   4605  H1  TIP3  818      39.860  17.520  18.070  0.00  0.00           H  
ATOM   4606  H2  TIP3  818      38.960  16.820  17.090  0.00  0.00           H  
ATOM   4607  OH2 TIP3  819      43.430  16.210  18.830  0.00  0.00           O  
ATOM   4608  H1  TIP3  819      44.340  16.010  19.080  0.00  0.00           H  
ATOM   4609  H2  TIP3  819      43.410  15.860  17.920  0.00  0.00           H  
ATOM   4610  OH2 TIP3  820      47.690  15.750   0.400  0.00  0.00           O  
ATOM   4611  H1  TIP3  820      46.900  15.240   0.150  0.00  0.00           H  
ATOM   4612  H2  TIP3  820      48.090  15.930  -0.460  0.00  0.00           H  
ATOM   4613  OH2 TIP3  821      50.320  14.560  17.500  0.00  0.00           O  
ATOM   4614  H1  TIP3  821      49.910  13.850  18.040  0.00  0.00           H  
ATOM   4615  H2  TIP3  821      50.960  14.950  18.130  0.00  0.00           H  
ATOM   4616  OH2 TIP3  822      52.540  16.040   0.310  0.00  0.00           O  
ATOM   4617  H1  TIP3  822      52.720  15.080   0.300  0.00  0.00           H  
ATOM   4618  H2  TIP3  822      53.320  16.380  -0.150  0.00  0.00           H  
ATOM   4619  OH2 TIP3  823      39.000  11.320  18.150  0.00  0.00           O  
ATOM   4620  H1  TIP3  823      39.010  10.360  18.020  0.00  0.00           H  
ATOM   4621  H2  TIP3  823      38.300  11.600  17.520  0.00  0.00           H  
ATOM   4622  OH2 TIP3  824      43.160  11.370   0.520  0.00  0.00           O  
ATOM   4623  H1  TIP3  824      43.710  10.860   1.150  0.00  0.00           H  
ATOM   4624  H2  TIP3  824      43.760  11.530  -0.210  0.00  0.00           H  
ATOM   4625  OH2 TIP3  825      45.490  11.380  17.650  0.00  0.00           O  
ATOM   4626  H1  TIP3  825      45.430  11.880  16.800  0.00  0.00           H  
ATOM   4627  H2  TIP3  825      45.770  10.490  17.370  0.00  0.00           H  
ATOM   4628  OH2 TIP3  826      47.720  12.150   0.400  0.00  0.00           O  
ATOM   4629  H1  TIP3  826      48.120  12.300   1.280  0.00  0.00           H  
ATOM   4630  H2  TIP3  826      48.490  11.910  -0.130  0.00  0.00           H  
ATOM   4631  OH2 TIP3  827      51.290  11.340  15.100  0.00  0.00           O  
ATOM   4632  H1  TIP3  827      52.210  11.670  14.980  0.00  0.00           H  
ATOM   4633  H2  TIP3  827      50.800  12.180  14.980  0.00  0.00           H  
ATOM   4634  OH2 TIP3  828      39.820   8.530  17.590  0.00  0.00           O  
ATOM   4635  H1  TIP3  828      40.650   8.090  17.410  0.00  0.00           H  
ATOM   4636  H2  TIP3  828      39.870   8.630  18.560  0.00  0.00           H  
ATOM   4637  OH2 TIP3  829      44.490   9.750   2.480  0.00  0.00           O  
ATOM   4638  H1  TIP3  829      43.990   9.280   3.160  0.00  0.00           H  
ATOM   4639  H2  TIP3  829      44.870   9.020   1.950  0.00  0.00           H  
ATOM   4640  OH2 TIP3  830      43.630   7.320  14.650  0.00  0.00           O  
ATOM   4641  H1  TIP3  830      43.080   8.110  14.850  0.00  0.00           H  
ATOM   4642  H2  TIP3  830      44.450   7.740  14.320  0.00  0.00           H  
ATOM   4643  OH2 TIP3  831      45.590   7.760   0.860  0.00  0.00           O  
ATOM   4644  H1  TIP3  831      45.760   7.780  -0.090  0.00  0.00           H  
ATOM   4645  H2  TIP3  831      46.520   7.670   1.190  0.00  0.00           H  
ATOM   4646  OH2 TIP3  832      48.870  10.030  18.320  0.00  0.00           O  
ATOM   4647  H1  TIP3  832      49.740   9.730  18.050  0.00  0.00           H  
ATOM   4648  H2  TIP3  832      48.570   9.300  18.890  0.00  0.00           H  
ATOM   4649  OH2 TIP3  833      44.310   4.980  15.930  0.00  0.00           O  
ATOM   4650  H1  TIP3  833      44.440   4.330  15.210  0.00  0.00           H  
ATOM   4651  H2  TIP3  833      44.140   5.800  15.420  0.00  0.00           H  
ATOM   4652  OH2 TIP3  834      44.610   3.350  13.690  0.00  0.00           O  
ATOM   4653  H1  TIP3  834      45.210   3.820  13.070  0.00  0.00           H  
ATOM   4654  H2  TIP3  834      43.780   3.350  13.180  0.00  0.00           H  
ATOM   4655  OH2 TIP3  835      45.840   8.580  13.790  0.00  0.00           O  
ATOM   4656  H1  TIP3  835      46.800   8.610  13.680  0.00  0.00           H  
ATOM   4657  H2  TIP3  835      45.560   9.410  13.360  0.00  0.00           H  
ATOM   4658  OH2 TIP3  836      50.360   6.450  18.560  0.00  0.00           O  
ATOM   4659  H1  TIP3  836      50.660   5.540  18.670  0.00  0.00           H  
ATOM   4660  H2  TIP3  836      51.200   6.930  18.530  0.00  0.00           H  
ATOM   4661  OH2 TIP3  837      51.820   9.280  16.750  0.00  0.00           O  
ATOM   4662  H1  TIP3  837      51.510  10.050  16.220  0.00  0.00           H  
ATOM   4663  H2  TIP3  837      52.800   9.410  16.670  0.00  0.00           H  
ATOM   4664  OH2 TIP3  838      42.700   5.760  18.080  0.00  0.00           O  
ATOM   4665  H1  TIP3  838      41.900   5.220  17.920  0.00  0.00           H  
ATOM   4666  H2  TIP3  838      43.230   5.570  17.280  0.00  0.00           H  
ATOM   4667  OH2 TIP3  839      44.820   0.560  13.780  0.00  0.00           O  
ATOM   4668  H1  TIP3  839      45.030   1.500  13.950  0.00  0.00           H  
ATOM   4669  H2  TIP3  839      43.930   0.660  13.430  0.00  0.00           H  
ATOM   4670  OH2 TIP3  840      46.660   4.710  17.520  0.00  0.00           O  
ATOM   4671  H1  TIP3  840      46.310   4.450  18.390  0.00  0.00           H  
ATOM   4672  H2  TIP3  840      45.830   4.750  17.000  0.00  0.00           H  
ATOM   4673  OH2 TIP3  841      49.260   4.090  16.630  0.00  0.00           O  
ATOM   4674  H1  TIP3  841      48.380   4.110  17.030  0.00  0.00           H  
ATOM   4675  H2  TIP3  841      49.760   3.510  17.250  0.00  0.00           H  
ATOM   4676  OH2 TIP3  842      50.840   2.690  18.420  0.00  0.00           O  
ATOM   4677  H1  TIP3  842      50.870   1.720  18.570  0.00  0.00           H  
ATOM   4678  H2  TIP3  842      50.650   3.030  19.320  0.00  0.00           H  
ATOM   4679  OH2 TIP3  843      40.630   3.970  17.770  0.00  0.00           O  
ATOM   4680  H1  TIP3  843      40.690   3.120  17.290  0.00  0.00           H  
ATOM   4681  H2  TIP3  843      40.760   3.670  18.700  0.00  0.00           H  
ATOM   4682  OH2 TIP3  844      46.130   1.680  18.790  0.00  0.00           O  
ATOM   4683  H1  TIP3  844      46.170   1.350  17.890  0.00  0.00           H  
ATOM   4684  H2  TIP3  844      45.470   2.400  18.750  0.00  0.00           H  
ATOM   4685  OH2 TIP3  845      45.300  18.370   1.600  0.00  0.00           O  
ATOM   4686  H1  TIP3  845      46.280  18.330   1.700  0.00  0.00           H  
ATOM   4687  H2  TIP3  845      45.170  19.300   1.380  0.00  0.00           H  
ATOM   4688  OH2 TIP3  846      39.130  13.140   1.520  0.00  0.00           O  
ATOM   4689  H1  TIP3  846      40.090  13.310   1.660  0.00  0.00           H  
ATOM   4690  H2  TIP3  846      39.110  13.140   0.550  0.00  0.00           H  
ATOM   4691  OH2 TIP3  847      37.930  18.470   6.560  0.00  0.00           O  
ATOM   4692  H1  TIP3  847      37.350  18.080   5.870  0.00  0.00           H  
ATOM   4693  H2  TIP3  847      38.150  17.670   7.090  0.00  0.00           H  
ATOM   4694  OH2 TIP3  848      38.580  16.320   8.180  0.00  0.00           O  
ATOM   4695  H1  TIP3  848      38.170  15.590   8.670  0.00  0.00           H  
ATOM   4696  H2  TIP3  848      39.050  16.770   8.910  0.00  0.00           H  
ATOM   4697  OH2 TIP3  849      56.130  17.250  11.370  0.00  0.00           O  
ATOM   4698  H1  TIP3  849      56.130  17.380  12.330  0.00  0.00           H  
ATOM   4699  H2  TIP3  849      56.920  17.750  11.100  0.00  0.00           H  
ATOM   4700  OH2 TIP3  850      55.620  16.920  14.130  0.00  0.00           O  
ATOM   4701  H1  TIP3  850      55.100  16.160  13.800  0.00  0.00           H  
ATOM   4702  H2  TIP3  850      56.140  16.480  14.810  0.00  0.00           H  
ATOM   4703  OH2 TIP3  851      54.100  12.610  18.890  0.00  0.00           O  
ATOM   4704  H1  TIP3  851      53.250  12.720  19.360  0.00  0.00           H  
ATOM   4705  H2  TIP3  851      54.600  13.380  19.230  0.00  0.00           H  
ATOM   4706  OH2 TIP3  852      55.460  11.000   4.380  0.00  0.00           O  
ATOM   4707  H1  TIP3  852      56.250  11.590   4.410  0.00  0.00           H  
ATOM   4708  H2  TIP3  852      55.630  10.410   5.140  0.00  0.00           H  
ATOM   4709  OH2 TIP3  853      55.950   9.000   6.170  0.00  0.00           O  
ATOM   4710  H1  TIP3  853      55.090   8.650   6.500  0.00  0.00           H  
ATOM   4711  H2  TIP3  853      56.470   9.110   7.000  0.00  0.00           H  
ATOM   4712  OH2 TIP3  854      55.830  11.900  11.320  0.00  0.00           O  
ATOM   4713  H1  TIP3  854      56.380  11.250  10.840  0.00  0.00           H  
ATOM   4714  H2  TIP3  854      56.080  12.740  10.890  0.00  0.00           H  
ATOM   4715  OH2 TIP3  855      54.030  14.700  13.430  0.00  0.00           O  
ATOM   4716  H1  TIP3  855      53.280  15.180  13.850  0.00  0.00           H  
ATOM   4717  H2  TIP3  855      53.680  14.520  12.540  0.00  0.00           H  
ATOM   4718  OH2 TIP3  856      56.050   9.040   2.590  0.00  0.00           O  
ATOM   4719  H1  TIP3  856      55.190   9.170   2.180  0.00  0.00           H  
ATOM   4720  H2  TIP3  856      56.000   9.730   3.290  0.00  0.00           H  
ATOM   4721  OH2 TIP3  857      54.420   6.480   0.860  0.00  0.00           O  
ATOM   4722  H1  TIP3  857      54.370   6.330  -0.100  0.00  0.00           H  
ATOM   4723  H2  TIP3  857      53.990   5.640   1.140  0.00  0.00           H  
ATOM   4724  OH2 TIP3  858      53.540   7.800   6.780  0.00  0.00           O  
ATOM   4725  H1  TIP3  858      53.480   6.880   6.470  0.00  0.00           H  
ATOM   4726  H2  TIP3  858      53.150   7.750   7.680  0.00  0.00           H  
ATOM   4727  OH2 TIP3  859      38.580   9.570  10.670  0.00  0.00           O  
ATOM   4728  H1  TIP3  859      38.850   9.590   9.740  0.00  0.00           H  
ATOM   4729  H2  TIP3  859      39.460   9.420  11.110  0.00  0.00           H  
ATOM   4730  OH2 TIP3  860      54.540   9.630  16.560  0.00  0.00           O  
ATOM   4731  H1  TIP3  860      55.160   8.880  16.440  0.00  0.00           H  
ATOM   4732  H2  TIP3  860      55.050  10.390  16.210  0.00  0.00           H  
ATOM   4733  OH2 TIP3  861      55.990   7.340  16.520  0.00  0.00           O  
ATOM   4734  H1  TIP3  861      55.100   6.960  16.660  0.00  0.00           H  
ATOM   4735  H2  TIP3  861      56.540   6.560  16.710  0.00  0.00           H  
ATOM   4736  OH2 TIP3  862      53.500   3.990   1.250  0.00  0.00           O  
ATOM   4737  H1  TIP3  862      54.290   3.410   1.260  0.00  0.00           H  
ATOM   4738  H2  TIP3  862      52.790   3.410   0.940  0.00  0.00           H  
ATOM   4739  OH2 TIP3  863      53.410   5.400   5.100  0.00  0.00           O  
ATOM   4740  H1  TIP3  863      53.710   4.470   5.180  0.00  0.00           H  
ATOM   4741  H2  TIP3  863      54.160   5.770   4.590  0.00  0.00           H  
ATOM   4742  OH2 TIP3  864      53.790   5.620  10.510  0.00  0.00           O  
ATOM   4743  H1  TIP3  864      54.760   5.760  10.390  0.00  0.00           H  
ATOM   4744  H2  TIP3  864      53.740   5.750  11.480  0.00  0.00           H  
ATOM   4745  OH2 TIP3  865      54.070   6.450  13.210  0.00  0.00           O  
ATOM   4746  H1  TIP3  865      53.260   6.830  13.610  0.00  0.00           H  
ATOM   4747  H2  TIP3  865      54.620   7.250  13.070  0.00  0.00           H  
ATOM   4748  OH2 TIP3  866      38.310   4.840  16.640  0.00  0.00           O  
ATOM   4749  H1  TIP3  866      39.190   4.680  17.050  0.00  0.00           H  
ATOM   4750  H2  TIP3  866      37.860   4.000  16.870  0.00  0.00           H  
ATOM   4751  OH2 TIP3  867      56.740   0.620  18.450  0.00  0.00           O  
ATOM   4752  H1  TIP3  867      56.730  -0.170  17.860  0.00  0.00           H  
ATOM   4753  H2  TIP3  867      56.400   1.310  17.840  0.00  0.00           H  
ATOM   4754  OH2 TIP3  868      54.220   2.830   5.300  0.00  0.00           O  
ATOM   4755  H1  TIP3  868      54.270   2.290   6.110  0.00  0.00           H  
ATOM   4756  H2  TIP3  868      53.830   2.170   4.680  0.00  0.00           H  
ATOM   4757  OH2 TIP3  869      39.280   3.420  10.110  0.00  0.00           O  
ATOM   4758  H1  TIP3  869      39.650   2.510  10.120  0.00  0.00           H  
ATOM   4759  H2  TIP3  869      40.120   3.930  10.140  0.00  0.00           H  
ATOM   4760  OH2 TIP3  870      55.670   2.480  16.770  0.00  0.00           O  
ATOM   4761  H1  TIP3  870      54.890   3.060  16.910  0.00  0.00           H  
ATOM   4762  H2  TIP3  870      55.360   1.980  15.990  0.00  0.00           H  
ATOM   4763  OH2 TIP3  871      55.850   2.550   1.370  0.00  0.00           O  
ATOM   4764  H1  TIP3  871      56.430   1.830   1.100  0.00  0.00           H  
ATOM   4765  H2  TIP3  871      56.490   3.140   1.820  0.00  0.00           H  
ATOM   4766  OH2 TIP3  872      38.110   2.560   4.880  0.00  0.00           O  
ATOM   4767  H1  TIP3  872      37.130   2.550   4.880  0.00  0.00           H  
ATOM   4768  H2  TIP3  872      38.290   3.210   4.160  0.00  0.00           H  
ATOM   4769  OH2 TIP3  873      52.890  17.500   6.830  0.00  0.00           O  
ATOM   4770  H1  TIP3  873      53.630  17.490   6.190  0.00  0.00           H  
ATOM   4771  H2  TIP3  873      53.270  17.990   7.580  0.00  0.00           H  
ATOM   4772  OH2 TIP3  874      38.040   1.420  12.730  0.00  0.00           O  
ATOM   4773  H1  TIP3  874      37.890   1.090  13.630  0.00  0.00           H  
ATOM   4774  H2  TIP3  874      37.180   1.750  12.480  0.00  0.00           H  
ATOM   4775  OH2 TIP3  875      40.280  14.670  17.190  0.00  0.00           O  
ATOM   4776  H1  TIP3  875      39.360  14.690  16.880  0.00  0.00           H  
ATOM   4777  H2  TIP3  875      40.180  14.490  18.130  0.00  0.00           H  
ATOM   4778  OH2 TIP3  876      43.310  15.560  13.480  0.00  0.00           O  
ATOM   4779  H1  TIP3  876      43.070  16.480  13.220  0.00  0.00           H  
ATOM   4780  H2  TIP3  876      44.270  15.620  13.310  0.00  0.00           H  
ATOM   4781  OH2 TIP3  877      47.450  16.790  16.270  0.00  0.00           O  
ATOM   4782  H1  TIP3  877      47.550  16.530  17.210  0.00  0.00           H  
ATOM   4783  H2  TIP3  877      48.260  17.320  16.150  0.00  0.00           H  
ATOM   4784  OH2 TIP3  878      49.760  18.230  15.890  0.00  0.00           O  
ATOM   4785  H1  TIP3  878      50.500  17.660  15.640  0.00  0.00           H  
ATOM   4786  H2  TIP3  878      50.100  18.590  16.740  0.00  0.00           H  
ATOM   4787  OH2 TIP3  879      54.640   0.930  14.690  0.00  0.00           O  
ATOM   4788  H1  TIP3  879      54.090   1.460  14.060  0.00  0.00           H  
ATOM   4789  H2  TIP3  879      54.620   0.070  14.240  0.00  0.00           H  
ATOM   4790  OH2 TIP3  880      40.400  18.530  13.650  0.00  0.00           O  
ATOM   4791  H1  TIP3  880      39.630  19.040  13.310  0.00  0.00           H  
ATOM   4792  H2  TIP3  880      40.560  18.980  14.500  0.00  0.00           H  
ATOM   4793  OH2 TIP3  881      43.020  18.180  12.740  0.00  0.00           O  
ATOM   4794  H1  TIP3  881      42.100  18.400  12.980  0.00  0.00           H  
ATOM   4795  H2  TIP3  881      43.160  18.740  11.950  0.00  0.00           H  
ATOM   4796  OH2 TIP3  882      47.680  18.020  11.920  0.00  0.00           O  
ATOM   4797  H1  TIP3  882      47.270  18.510  11.180  0.00  0.00           H  
ATOM   4798  H2  TIP3  882      47.830  18.740  12.570  0.00  0.00           H  
ATOM   4799  OH2 TIP3  883      50.050  16.790  12.850  0.00  0.00           O  
ATOM   4800  H1  TIP3  883      49.220  17.210  12.560  0.00  0.00           H  
ATOM   4801  H2  TIP3  883      50.670  17.540  12.790  0.00  0.00           H  
ATOM   4802  OH2 TIP3  884      52.480  18.430  12.990  0.00  0.00           O  
ATOM   4803  H1  TIP3  884      52.600  19.370  12.730  0.00  0.00           H  
ATOM   4804  H2  TIP3  884      52.860  17.970  12.210  0.00  0.00           H  
ATOM   4805  OH2 TIP3  885      40.010  17.250  10.430  0.00  0.00           O  
ATOM   4806  H1  TIP3  885      40.000  16.780  11.290  0.00  0.00           H  
ATOM   4807  H2  TIP3  885      40.810  16.840  10.040  0.00  0.00           H  
ATOM   4808  OH2 TIP3  886      42.110  15.930   9.320  0.00  0.00           O  
ATOM   4809  H1  TIP3  886      42.020  15.000   9.620  0.00  0.00           H  
ATOM   4810  H2  TIP3  886      43.020  16.130   9.620  0.00  0.00           H  
ATOM   4811  OH2 TIP3  887      44.720  16.280  10.240  0.00  0.00           O  
ATOM   4812  H1  TIP3  887      44.960  15.370  10.010  0.00  0.00           H  
ATOM   4813  H2  TIP3  887      45.030  16.300  11.170  0.00  0.00           H  
ATOM   4814  OH2 TIP3  888      48.090   2.250   9.080  0.00  0.00           O  
ATOM   4815  H1  TIP3  888      47.470   1.530   9.330  0.00  0.00           H  
ATOM   4816  H2  TIP3  888      48.880   1.760   8.780  0.00  0.00           H  
ATOM   4817  OH2 TIP3  889      53.140   0.450   9.250  0.00  0.00           O  
ATOM   4818  H1  TIP3  889      53.920   0.480   8.660  0.00  0.00           H  
ATOM   4819  H2  TIP3  889      52.920   1.380   9.280  0.00  0.00           H  
ATOM   4820  OH2 TIP3  890      55.040   1.290   7.470  0.00  0.00           O  
ATOM   4821  H1  TIP3  890      55.780   0.710   7.260  0.00  0.00           H  
ATOM   4822  H2  TIP3  890      55.520   2.140   7.640  0.00  0.00           H  
ATOM   4823  OH2 TIP3  891      40.360   0.960   7.000  0.00  0.00           O  
ATOM   4824  H1  TIP3  891      39.820   0.950   6.200  0.00  0.00           H  
ATOM   4825  H2  TIP3  891      41.030   0.270   6.790  0.00  0.00           H  
ATOM   4826  OH2 TIP3  892      39.650   0.740   3.510  0.00  0.00           O  
ATOM   4827  H1  TIP3  892      40.150   1.290   2.880  0.00  0.00           H  
ATOM   4828  H2  TIP3  892      39.130   1.410   3.990  0.00  0.00           H  
ATOM   4829  OH2 TIP3  893      45.310   0.760   6.810  0.00  0.00           O  
ATOM   4830  H1  TIP3  893      46.150   1.100   6.450  0.00  0.00           H  
ATOM   4831  H2  TIP3  893      45.570   0.600   7.740  0.00  0.00           H  
ATOM   4832  OH2 TIP3  894      50.490   1.040   8.170  0.00  0.00           O  
ATOM   4833  H1  TIP3  894      51.230   1.270   7.590  0.00  0.00           H  
ATOM   4834  H2  TIP3  894      50.970   0.560   8.870  0.00  0.00           H  
ATOM   4835  OH2 TIP3  895      51.680   1.230   4.860  0.00  0.00           O  
ATOM   4836  H1  TIP3  895      50.940   1.880   4.810  0.00  0.00           H  
ATOM   4837  H2  TIP3  895      51.230   0.400   5.040  0.00  0.00           H  
ATOM   4838  OH2 TIP3  896      39.490  16.670   3.810  0.00  0.00           O  
ATOM   4839  H1  TIP3  896      38.700  16.560   3.250  0.00  0.00           H  
ATOM   4840  H2  TIP3  896      39.630  17.630   3.700  0.00  0.00           H  
ATOM   4841  OH2 TIP3  897      41.240   2.140   1.670  0.00  0.00           O  
ATOM   4842  H1  TIP3  897      41.540   2.340   0.760  0.00  0.00           H  
ATOM   4843  H2  TIP3  897      42.010   2.470   2.180  0.00  0.00           H  
ATOM   4844  OH2 TIP3  898      46.090   2.730   3.900  0.00  0.00           O  
ATOM   4845  H1  TIP3  898      46.560   2.110   4.490  0.00  0.00           H  
ATOM   4846  H2  TIP3  898      46.330   3.560   4.350  0.00  0.00           H  
ATOM   4847  OH2 TIP3  899      48.000  18.000   1.960  0.00  0.00           O  
ATOM   4848  H1  TIP3  899      48.990  18.000   1.950  0.00  0.00           H  
ATOM   4849  H2  TIP3  899      47.880  17.280   1.310  0.00  0.00           H  
ATOM   4850  OH2 TIP3  900      54.900  17.390   4.930  0.00  0.00           O  
ATOM   4851  H1  TIP3  900      54.710  16.490   4.580  0.00  0.00           H  
ATOM   4852  H2  TIP3  900      54.680  17.940   4.140  0.00  0.00           H  
ATOM   4853  OH2 TIP3  901      40.500   1.620  16.300  0.00  0.00           O  
ATOM   4854  H1  TIP3  901      39.960   0.830  16.380  0.00  0.00           H  
ATOM   4855  H2  TIP3  901      41.260   1.390  16.870  0.00  0.00           H  
ATOM   4856  OH2 TIP3  902      42.410   1.240  18.260  0.00  0.00           O  
ATOM   4857  H1  TIP3  902      43.360   1.350  18.210  0.00  0.00           H  
ATOM   4858  H2  TIP3  902      42.340   0.270  18.370  0.00  0.00           H  
ATOM   4859  OH2 TIP3  903      41.550  17.270   0.720  0.00  0.00           O  
ATOM   4860  H1  TIP3  903      41.030  17.990   1.100  0.00  0.00           H  
ATOM   4861  H2  TIP3  903      41.560  16.620   1.430  0.00  0.00           H  
ATOM   4862  OH2 TIP3  904      53.970  16.010  16.900  0.00  0.00           O  
ATOM   4863  H1  TIP3  904      53.300  15.990  16.190  0.00  0.00           H  
ATOM   4864  H2  TIP3  904      53.910  16.960  17.170  0.00  0.00           H  
ATOM   4865  OH2 TIP3  905      68.590   9.980   6.780  0.00  0.00           O  
ATOM   4866  H1  TIP3  905      68.480  10.950   6.730  0.00  0.00           H  
ATOM   4867  H2  TIP3  905      67.880   9.680   6.190  0.00  0.00           H  
ATOM   4868  OH2 TIP3  906      67.490   9.190  10.470  0.00  0.00           O  
ATOM   4869  H1  TIP3  906      67.600   8.760  11.350  0.00  0.00           H  
ATOM   4870  H2  TIP3  906      67.040   8.490   9.970  0.00  0.00           H  
ATOM   4871  OH2 TIP3  907      59.650   8.790  11.950  0.00  0.00           O  
ATOM   4872  H1  TIP3  907      59.690   7.960  12.460  0.00  0.00           H  
ATOM   4873  H2  TIP3  907      60.490   9.200  12.220  0.00  0.00           H  
ATOM   4874  OH2 TIP3  908      71.140  12.280   8.750  0.00  0.00           O  
ATOM   4875  H1  TIP3  908      70.720  11.540   9.210  0.00  0.00           H  
ATOM   4876  H2  TIP3  908      71.390  12.860   9.500  0.00  0.00           H  
ATOM   4877  OH2 TIP3  909      60.780  13.360  10.190  0.00  0.00           O  
ATOM   4878  H1  TIP3  909      60.550  12.440   9.960  0.00  0.00           H  
ATOM   4879  H2  TIP3  909      61.730  13.260  10.400  0.00  0.00           H  
ATOM   4880  OH2 TIP3  910      57.440   6.620   5.570  0.00  0.00           O  
ATOM   4881  H1  TIP3  910      57.080   7.470   5.870  0.00  0.00           H  
ATOM   4882  H2  TIP3  910      56.800   6.380   4.890  0.00  0.00           H  
ATOM   4883  OH2 TIP3  911      57.900   8.980   8.120  0.00  0.00           O  
ATOM   4884  H1  TIP3  911      58.200   8.080   8.380  0.00  0.00           H  
ATOM   4885  H2  TIP3  911      58.730   9.410   7.880  0.00  0.00           H  
ATOM   4886  OH2 TIP3  912      68.400  17.320   9.130  0.00  0.00           O  
ATOM   4887  H1  TIP3  912      68.830  16.630   8.580  0.00  0.00           H  
ATOM   4888  H2  TIP3  912      68.000  16.790   9.830  0.00  0.00           H  
ATOM   4889  OH2 TIP3  913      65.760  11.670  10.910  0.00  0.00           O  
ATOM   4890  H1  TIP3  913      66.180  10.930  10.440  0.00  0.00           H  
ATOM   4891  H2  TIP3  913      66.520  11.940  11.470  0.00  0.00           H  
ATOM   4892  OH2 TIP3  914      74.510   3.310  11.610  0.00  0.00           O  
ATOM   4893  H1  TIP3  914      74.770   3.980  12.270  0.00  0.00           H  
ATOM   4894  H2  TIP3  914      75.020   3.610  10.830  0.00  0.00           H  
ATOM   4895  OH2 TIP3  915      68.970   6.030  10.970  0.00  0.00           O  
ATOM   4896  H1  TIP3  915      69.180   5.090  11.080  0.00  0.00           H  
ATOM   4897  H2  TIP3  915      68.830   6.080  10.000  0.00  0.00           H  
ATOM   4898  OH2 TIP3  916      62.320   4.080   8.330  0.00  0.00           O  
ATOM   4899  H1  TIP3  916      62.420   4.940   7.880  0.00  0.00           H  
ATOM   4900  H2  TIP3  916      61.880   3.570   7.620  0.00  0.00           H  
ATOM   4901  OH2 TIP3  917      70.090   4.380   6.610  0.00  0.00           O  
ATOM   4902  H1  TIP3  917      70.560   3.940   7.350  0.00  0.00           H  
ATOM   4903  H2  TIP3  917      70.850   4.760   6.120  0.00  0.00           H  
ATOM   4904  OH2 TIP3  918      58.760   6.510   8.960  0.00  0.00           O  
ATOM   4905  H1  TIP3  918      59.390   6.090   9.560  0.00  0.00           H  
ATOM   4906  H2  TIP3  918      59.050   6.120   8.110  0.00  0.00           H  
ATOM   4907  OH2 TIP3  919      63.770   7.970   8.530  0.00  0.00           O  
ATOM   4908  H1  TIP3  919      64.600   7.540   8.810  0.00  0.00           H  
ATOM   4909  H2  TIP3  919      63.380   7.290   7.940  0.00  0.00           H  
ATOM   4910  OH2 TIP3  920      75.040   4.730  13.950  0.00  0.00           O  
ATOM   4911  H1  TIP3  920      74.320   5.340  13.700  0.00  0.00           H  
ATOM   4912  H2  TIP3  920      75.030   4.820  14.920  0.00  0.00           H  
ATOM   4913  OH2 TIP3  921      61.060   3.070  12.400  0.00  0.00           O  
ATOM   4914  H1  TIP3  921      60.750   3.660  11.690  0.00  0.00           H  
ATOM   4915  H2  TIP3  921      60.330   3.200  13.050  0.00  0.00           H  
ATOM   4916  OH2 TIP3  922      68.280  12.590   5.800  0.00  0.00           O  
ATOM   4917  H1  TIP3  922      68.040  12.670   4.870  0.00  0.00           H  
ATOM   4918  H2  TIP3  922      67.820  13.360   6.190  0.00  0.00           H  
ATOM   4919  OH2 TIP3  923      63.650  10.760  12.450  0.00  0.00           O  
ATOM   4920  H1  TIP3  923      63.100  11.490  12.820  0.00  0.00           H  
ATOM   4921  H2  TIP3  923      64.350  11.270  11.980  0.00  0.00           H  
ATOM   4922  OH2 TIP3  924      71.450   3.610   8.900  0.00  0.00           O  
ATOM   4923  H1  TIP3  924      70.780   3.480   9.590  0.00  0.00           H  
ATOM   4924  H2  TIP3  924      72.050   4.250   9.340  0.00  0.00           H  
ATOM   4925  OH2 TIP3  925      60.570   4.850  10.300  0.00  0.00           O  
ATOM   4926  H1  TIP3  925      61.180   5.400  10.840  0.00  0.00           H  
ATOM   4927  H2  TIP3  925      61.200   4.520   9.620  0.00  0.00           H  
ATOM   4928  OH2 TIP3  926      62.060  12.800  13.470  0.00  0.00           O  
ATOM   4929  H1  TIP3  926      62.040  13.760  13.300  0.00  0.00           H  
ATOM   4930  H2  TIP3  926      61.130  12.680  13.770  0.00  0.00           H  
ATOM   4931  OH2 TIP3  927      57.860  12.380   4.200  0.00  0.00           O  
ATOM   4932  H1  TIP3  927      57.780  12.800   3.320  0.00  0.00           H  
ATOM   4933  H2  TIP3  927      58.170  13.120   4.760  0.00  0.00           H  
ATOM   4934  OH2 TIP3  928      71.650  14.170  10.950  0.00  0.00           O  
ATOM   4935  H1  TIP3  928      70.680  14.190  11.110  0.00  0.00           H  
ATOM   4936  H2  TIP3  928      71.820  15.110  10.740  0.00  0.00           H
[truncated: 3,791,534 more chars]
