# Supplementary material for: Insight into binding of endogenous neurosteroid ligands to the sigma-1 receptor
Source: Nat Commun. 2024 Jul 4;15:5619. doi: 10.1038/s41467-024-49894-7 (PMC11224282; doi:10.1038/s41467-024-49894-7)
Supplement: Supplementary file 9 — Supplementary Data 6 [file 41467_2024_49894_MOESM9_ESM.zip › Supplementary Data 6. MD-run01-output_final-coordinate.pdb]

CRYST1   79.729   79.729   79.729  90.00  90.00  90.00               0
ATOM      1  N   PHE     1      23.110  24.980  36.290  0.00  0.00           N  
ATOM      2  CA  PHE     1      23.520  24.540  37.640  0.00  0.00           C  
ATOM      3  C   PHE     1      22.790  25.380  38.670  0.00  0.00           C  
ATOM      4  O   PHE     1      21.770  26.040  38.370  0.00  0.00           O  
ATOM      5  CB  PHE     1      25.090  24.800  37.680  0.00  0.00           C  
ATOM      6  CG  PHE     1      25.720  23.830  36.760  0.00  0.00           C  
ATOM      7  CD1 PHE     1      26.130  24.130  35.450  0.00  0.00           C  
ATOM      8  CD2 PHE     1      26.130  22.620  37.270  0.00  0.00           C  
ATOM      9  CE1 PHE     1      26.920  23.240  34.650  0.00  0.00           C  
ATOM     10  CE2 PHE     1      26.920  21.730  36.510  0.00  0.00           C  
ATOM     11  CZ  PHE     1      27.330  22.040  35.230  0.00  0.00           C  
ATOM     12  HA  PHE     1      23.400  23.470  37.750  0.00  0.00           H  
ATOM     13  HB1 PHE     1      25.350  24.480  38.710  0.00  0.00           H  
ATOM     14  HB2 PHE     1      25.370  25.840  37.400  0.00  0.00           H  
ATOM     15  HD1 PHE     1      25.880  25.120  35.120  0.00  0.00           H  
ATOM     16  HD2 PHE     1      25.750  22.290  38.220  0.00  0.00           H  
ATOM     17  HE1 PHE     1      27.150  23.550  33.650  0.00  0.00           H  
ATOM     18  HE2 PHE     1      27.240  20.830  37.010  0.00  0.00           H  
ATOM     19  HZ  PHE     1      27.900  21.350  34.620  0.00  0.00           H  
ATOM     20  HT1 PHE     1      22.080  25.120  36.260  0.00  0.00           H  
ATOM     21  HT2 PHE     1      23.400  24.180  35.700  0.00  0.00           H  
ATOM     22  HT3 PHE     1      23.450  25.890  35.910  0.00  0.00           H  
ATOM     23  N   ASN     2      23.130  25.220  40.000  0.00  0.00           N  
ATOM     24  CA  ASN     2      22.420  25.950  41.070  0.00  0.00           C  
ATOM     25  C   ASN     2      23.380  26.440  42.210  0.00  0.00           C  
ATOM     26  O   ASN     2      24.280  25.680  42.610  0.00  0.00           O  
ATOM     27  CB  ASN     2      21.220  25.020  41.630  0.00  0.00           C  
ATOM     28  CG  ASN     2      20.350  25.610  42.700  0.00  0.00           C  
ATOM     29  ND2 ASN     2      19.190  24.970  42.830  0.00  0.00           N  
ATOM     30  OD1 ASN     2      20.630  26.620  43.370  0.00  0.00           O  
ATOM     31  HN  ASN     2      23.850  24.610  40.310  0.00  0.00           H  
ATOM     32  HA  ASN     2      21.970  26.850  40.690  0.00  0.00           H  
ATOM     33  HB1 ASN     2      21.640  24.040  41.930  0.00  0.00           H  
ATOM     34  HB2 ASN     2      20.610  24.950  40.710  0.00  0.00           H  
ATOM     35 HD21 ASN     2      18.740  25.110  43.710  0.00  0.00           H  
ATOM     36 HD22 ASN     2      19.180  24.100  42.330  0.00  0.00           H  
ATOM     37  N   ARG     3      23.190  27.660  42.700  0.00  0.00           N  
ATOM     38  CA  ARG     3      23.960  28.280  43.750  0.00  0.00           C  
ATOM     39  C   ARG     3      24.150  27.500  45.030  0.00  0.00           C  
ATOM     40  O   ARG     3      25.300  27.320  45.470  0.00  0.00           O  
ATOM     41  CB  ARG     3      23.430  29.680  44.030  0.00  0.00           C  
ATOM     42  CG  ARG     3      23.670  30.280  45.450  0.00  0.00           C  
ATOM     43  CD  ARG     3      23.290  31.720  45.570  0.00  0.00           C  
ATOM     44  NE  ARG     3      23.360  32.040  47.010  0.00  0.00           N  
ATOM     45  CZ  ARG     3      23.010  33.230  47.450  0.00  0.00           C  
ATOM     46  NH1 ARG     3      23.060  33.480  48.750  0.00  0.00           N1+
ATOM     47  NH2 ARG     3      22.550  34.210  46.680  0.00  0.00           N  
ATOM     48  HN  ARG     3      22.490  28.260  42.330  0.00  0.00           H  
ATOM     49  HA  ARG     3      24.970  28.380  43.370  0.00  0.00           H  
ATOM     50  HB1 ARG     3      22.330  29.600  43.960  0.00  0.00           H  
ATOM     51  HB2 ARG     3      23.850  30.410  43.300  0.00  0.00           H  
ATOM     52  HG1 ARG     3      24.780  30.250  45.560  0.00  0.00           H  
ATOM     53  HG2 ARG     3      23.220  29.640  46.240  0.00  0.00           H  
ATOM     54  HD1 ARG     3      22.260  31.860  45.190  0.00  0.00           H  
ATOM     55  HD2 ARG     3      23.920  32.360  44.930  0.00  0.00           H  
ATOM     56  HE  ARG     3      23.880  31.410  47.580  0.00  0.00           H  
ATOM     57 HH11 ARG     3      22.560  34.250  49.130  0.00  0.00           H  
ATOM     58 HH12 ARG     3      23.080  32.670  49.340  0.00  0.00           H  
ATOM     59 HH21 ARG     3      22.710  34.070  45.700  0.00  0.00           H  
ATOM     60 HH22 ARG     3      22.140  35.070  47.010  0.00  0.00           H  
ATOM     61  N   GLU     4      22.960  26.920  45.630  0.00  0.00           N  
ATOM     62  CA  GLU     4      22.980  25.900  46.700  0.00  0.00           C  
ATOM     63  C   GLU     4      23.790  24.710  46.510  0.00  0.00           C  
ATOM     64  O   GLU     4      24.490  24.120  47.320  0.00  0.00           O  
ATOM     65  CB  GLU     4      21.530  25.390  46.990  0.00  0.00           C  
ATOM     66  CG  GLU     4      21.430  24.040  47.880  0.00  0.00           C  
ATOM     67  CD  GLU     4      20.130  24.040  48.590  0.00  0.00           C  
ATOM     68  OE1 GLU     4      19.990  24.410  49.760  0.00  0.00           O  
ATOM     69  OE2 GLU     4      19.140  23.610  47.890  0.00  0.00           O1-
ATOM     70  HN  GLU     4      22.020  27.090  45.340  0.00  0.00           H  
ATOM     71  HA  GLU     4      23.340  26.300  47.640  0.00  0.00           H  
ATOM     72  HB1 GLU     4      20.930  25.160  46.080  0.00  0.00           H  
ATOM     73  HB2 GLU     4      21.070  26.280  47.470  0.00  0.00           H  
ATOM     74  HG1 GLU     4      22.200  23.990  48.690  0.00  0.00           H  
ATOM     75  HG2 GLU     4      21.490  23.110  47.280  0.00  0.00           H  
ATOM     76  N   GLU     5      23.800  24.180  45.220  0.00  0.00           N  
ATOM     77  CA  GLU     5      24.420  22.890  44.810  0.00  0.00           C  
ATOM     78  C   GLU     5      25.870  23.050  44.380  0.00  0.00           C  
ATOM     79  O   GLU     5      26.600  22.140  44.540  0.00  0.00           O  
ATOM     80  CB  GLU     5      23.510  22.280  43.680  0.00  0.00           C  
ATOM     81  CG  GLU     5      22.060  22.000  44.270  0.00  0.00           C  
ATOM     82  CD  GLU     5      21.360  20.780  43.640  0.00  0.00           C  
ATOM     83  OE1 GLU     5      21.180  20.750  42.410  0.00  0.00           O  
ATOM     84  OE2 GLU     5      21.070  19.830  44.480  0.00  0.00           O1-
ATOM     85  HN  GLU     5      23.250  24.760  44.630  0.00  0.00           H  
ATOM     86  HA  GLU     5      24.430  22.170  45.620  0.00  0.00           H  
ATOM     87  HB1 GLU     5      23.930  21.300  43.390  0.00  0.00           H  
ATOM     88  HB2 GLU     5      23.490  22.860  42.730  0.00  0.00           H  
ATOM     89  HG1 GLU     5      21.490  22.940  44.180  0.00  0.00           H  
ATOM     90  HG2 GLU     5      22.150  21.740  45.350  0.00  0.00           H  
ATOM     91  N   ILE     6      26.360  24.170  43.830  0.00  0.00           N  
ATOM     92  CA  ILE     6      27.770  24.400  43.660  0.00  0.00           C  
ATOM     93  C   ILE     6      28.460  24.560  45.020  0.00  0.00           C  
ATOM     94  O   ILE     6      29.520  23.990  45.380  0.00  0.00           O  
ATOM     95  CB  ILE     6      27.930  25.650  42.830  0.00  0.00           C  
ATOM     96  CG1 ILE     6      27.400  25.410  41.350  0.00  0.00           C  
ATOM     97  CG2 ILE     6      29.520  25.980  42.790  0.00  0.00           C  
ATOM     98  CD  ILE     6      28.170  24.450  40.530  0.00  0.00           C  
ATOM     99  HN  ILE     6      25.800  24.940  43.560  0.00  0.00           H  
ATOM    100  HA  ILE     6      28.180  23.550  43.150  0.00  0.00           H  
ATOM    101  HB  ILE     6      27.420  26.520  43.280  0.00  0.00           H  
ATOM    102 HG11 ILE     6      27.450  26.350  40.750  0.00  0.00           H  
ATOM    103 HG12 ILE     6      26.330  25.140  41.420  0.00  0.00           H  
ATOM    104 HG21 ILE     6      29.990  26.220  43.770  0.00  0.00           H  
ATOM    105 HG22 ILE     6      29.780  26.730  42.020  0.00  0.00           H  
ATOM    106 HG23 ILE     6      30.040  25.060  42.450  0.00  0.00           H  
ATOM    107  HD1 ILE     6      29.170  24.800  40.190  0.00  0.00           H  
ATOM    108  HD2 ILE     6      27.540  24.240  39.640  0.00  0.00           H  
ATOM    109  HD3 ILE     6      28.470  23.560  41.110  0.00  0.00           H  
ATOM    110  N   ALA     7      27.820  25.330  45.900  0.00  0.00           N  
ATOM    111  CA  ALA     7      28.420  25.800  47.150  0.00  0.00           C  
ATOM    112  C   ALA     7      28.640  24.650  48.140  0.00  0.00           C  
ATOM    113  O   ALA     7      29.740  24.470  48.700  0.00  0.00           O  
ATOM    114  CB  ALA     7      27.550  26.790  47.850  0.00  0.00           C  
ATOM    115  HN  ALA     7      26.930  25.770  45.780  0.00  0.00           H  
ATOM    116  HA  ALA     7      29.350  26.330  47.020  0.00  0.00           H  
ATOM    117  HB1 ALA     7      28.120  27.390  48.590  0.00  0.00           H  
ATOM    118  HB2 ALA     7      26.610  26.360  48.270  0.00  0.00           H  
ATOM    119  HB3 ALA     7      27.280  27.490  47.030  0.00  0.00           H  
ATOM    120  N   ARG     8      27.600  23.740  48.200  0.00  0.00           N  
ATOM    121  CA  ARG     8      27.640  22.470  48.870  0.00  0.00           C  
ATOM    122  C   ARG     8      28.790  21.550  48.340  0.00  0.00           C  
ATOM    123  O   ARG     8      29.520  20.930  49.160  0.00  0.00           O  
ATOM    124  CB  ARG     8      26.280  21.690  48.850  0.00  0.00           C  
ATOM    125  CG  ARG     8      26.430  20.430  49.700  0.00  0.00           C  
ATOM    126  CD  ARG     8      25.080  19.790  49.870  0.00  0.00           C  
ATOM    127  NE  ARG     8      24.600  19.440  48.510  0.00  0.00           N  
ATOM    128  CZ  ARG     8      23.380  19.670  47.980  0.00  0.00           C  
ATOM    129  NH1 ARG     8      22.350  19.900  48.710  0.00  0.00           N1+
ATOM    130  NH2 ARG     8      23.160  19.670  46.700  0.00  0.00           N  
ATOM    131  HN  ARG     8      26.730  23.950  47.760  0.00  0.00           H  
ATOM    132  HA  ARG     8      27.780  22.630  49.930  0.00  0.00           H  
ATOM    133  HB1 ARG     8      26.010  21.310  47.840  0.00  0.00           H  
ATOM    134  HB2 ARG     8      25.540  22.370  49.320  0.00  0.00           H  
ATOM    135  HG1 ARG     8      26.860  20.570  50.720  0.00  0.00           H  
ATOM    136  HG2 ARG     8      27.050  19.700  49.130  0.00  0.00           H  
ATOM    137  HD1 ARG     8      24.400  20.520  50.370  0.00  0.00           H  
ATOM    138  HD2 ARG     8      25.260  18.940  50.550  0.00  0.00           H  
ATOM    139  HE  ARG     8      25.320  19.340  47.820  0.00  0.00           H  
ATOM    140 HH11 ARG     8      22.460  20.030  49.700  0.00  0.00           H  
ATOM    141 HH12 ARG     8      21.490  20.180  48.280  0.00  0.00           H  
ATOM    142 HH21 ARG     8      23.990  19.520  46.150  0.00  0.00           H  
ATOM    143 HH22 ARG     8      22.240  19.820  46.330  0.00  0.00           H  
ATOM    144  N   LEU     9      28.960  21.460  46.980  0.00  0.00           N  
ATOM    145  CA  LEU     9      29.990  20.730  46.240  0.00  0.00           C  
ATOM    146  C   LEU     9      31.460  21.200  46.460  0.00  0.00           C  
ATOM    147  O   LEU     9      32.370  20.420  46.700  0.00  0.00           O  
ATOM    148  CB  LEU     9      29.520  20.590  44.740  0.00  0.00           C  
ATOM    149  CG  LEU     9      30.500  19.880  43.810  0.00  0.00           C  
ATOM    150  CD1 LEU     9      30.830  18.440  44.330  0.00  0.00           C  
ATOM    151  CD2 LEU     9      29.970  19.780  42.370  0.00  0.00           C  
ATOM    152  HN  LEU     9      28.450  22.120  46.430  0.00  0.00           H  
ATOM    153  HA  LEU     9      30.000  19.690  46.550  0.00  0.00           H  
ATOM    154  HB1 LEU     9      29.320  21.610  44.360  0.00  0.00           H  
ATOM    155  HB2 LEU     9      28.530  20.100  44.640  0.00  0.00           H  
ATOM    156  HG  LEU     9      31.480  20.400  43.840  0.00  0.00           H  
ATOM    157 HD11 LEU     9      31.560  18.000  43.620  0.00  0.00           H  
ATOM    158 HD12 LEU     9      29.960  17.760  44.430  0.00  0.00           H  
ATOM    159 HD13 LEU     9      31.240  18.380  45.360  0.00  0.00           H  
ATOM    160 HD21 LEU     9      30.670  19.220  41.710  0.00  0.00           H  
ATOM    161 HD22 LEU     9      29.840  20.850  42.070  0.00  0.00           H  
ATOM    162 HD23 LEU     9      29.040  19.180  42.300  0.00  0.00           H  
ATOM    163  N   ALA    10      31.700  22.580  46.460  0.00  0.00           N  
ATOM    164  CA  ALA    10      32.910  23.250  46.770  0.00  0.00           C  
ATOM    165  C   ALA    10      33.310  22.890  48.210  0.00  0.00           C  
ATOM    166  O   ALA    10      34.420  22.500  48.530  0.00  0.00           O  
ATOM    167  CB  ALA    10      32.700  24.710  46.780  0.00  0.00           C  
ATOM    168  HN  ALA    10      30.900  23.140  46.250  0.00  0.00           H  
ATOM    169  HA  ALA    10      33.770  22.970  46.180  0.00  0.00           H  
ATOM    170  HB1 ALA    10      33.440  25.280  47.380  0.00  0.00           H  
ATOM    171  HB2 ALA    10      31.740  25.030  47.230  0.00  0.00           H  
ATOM    172  HB3 ALA    10      32.560  25.120  45.750  0.00  0.00           H  
ATOM    173  N   LYS    11      32.280  23.070  49.130  0.00  0.00           N  
ATOM    174  CA  LYS    11      32.470  22.800  50.550  0.00  0.00           C  
ATOM    175  C   LYS    11      32.780  21.420  50.960  0.00  0.00           C  
ATOM    176  O   LYS    11      33.550  21.220  51.900  0.00  0.00           O  
ATOM    177  CB  LYS    11      31.250  23.290  51.350  0.00  0.00           C  
ATOM    178  CG  LYS    11      31.070  22.880  52.770  0.00  0.00           C  
ATOM    179  CD  LYS    11      30.070  23.740  53.600  0.00  0.00           C  
ATOM    180  CE  LYS    11      29.410  23.080  54.850  0.00  0.00           C  
ATOM    181  NZ  LYS    11      30.400  22.730  55.820  0.00  0.00           N1+
ATOM    182  HN  LYS    11      31.320  23.240  48.930  0.00  0.00           H  
ATOM    183  HA  LYS    11      33.340  23.380  50.820  0.00  0.00           H  
ATOM    184  HB1 LYS    11      30.310  23.280  50.760  0.00  0.00           H  
ATOM    185  HB2 LYS    11      31.550  24.350  51.480  0.00  0.00           H  
ATOM    186  HG1 LYS    11      32.020  22.920  53.340  0.00  0.00           H  
ATOM    187  HG2 LYS    11      30.770  21.810  52.810  0.00  0.00           H  
ATOM    188  HD1 LYS    11      29.250  24.090  52.940  0.00  0.00           H  
ATOM    189  HD2 LYS    11      30.700  24.590  53.920  0.00  0.00           H  
ATOM    190  HE1 LYS    11      28.970  22.100  54.560  0.00  0.00           H  
ATOM    191  HE2 LYS    11      28.640  23.740  55.290  0.00  0.00           H  
ATOM    192  HZ1 LYS    11      30.760  23.630  56.210  0.00  0.00           H  
ATOM    193  HZ2 LYS    11      31.170  22.170  55.400  0.00  0.00           H  
ATOM    194  HZ3 LYS    11      30.060  22.160  56.610  0.00  0.00           H  
ATOM    195  N   GLU    12      32.250  20.410  50.210  0.00  0.00           N  
ATOM    196  CA  GLU    12      32.510  19.020  50.390  0.00  0.00           C  
ATOM    197  C   GLU    12      33.920  18.550  49.970  0.00  0.00           C  
ATOM    198  O   GLU    12      34.410  17.500  50.290  0.00  0.00           O  
ATOM    199  CB  GLU    12      31.380  18.070  49.740  0.00  0.00           C  
ATOM    200  CG  GLU    12      30.140  18.070  50.620  0.00  0.00           C  
ATOM    201  CD  GLU    12      29.120  17.060  50.160  0.00  0.00           C  
ATOM    202  OE1 GLU    12      28.000  16.910  50.790  0.00  0.00           O  
ATOM    203  OE2 GLU    12      29.340  16.460  49.090  0.00  0.00           O1-
ATOM    204  HN  GLU    12      31.530  20.590  49.540  0.00  0.00           H  
ATOM    205  HA  GLU    12      32.390  18.830  51.440  0.00  0.00           H  
ATOM    206  HB1 GLU    12      31.880  17.080  49.780  0.00  0.00           H  
ATOM    207  HB2 GLU    12      31.250  18.340  48.670  0.00  0.00           H  
ATOM    208  HG1 GLU    12      29.680  19.080  50.540  0.00  0.00           H  
ATOM    209  HG2 GLU    12      30.430  17.760  51.640  0.00  0.00           H  
ATOM    210  N   HSD    13      34.630  19.450  49.130  0.00  0.00           N  
ATOM    211  CA  HSD    13      36.090  19.240  48.820  0.00  0.00           C  
ATOM    212  C   HSD    13      36.970  20.340  49.300  0.00  0.00           C  
ATOM    213  O   HSD    13      38.190  20.440  49.040  0.00  0.00           O  
ATOM    214  CB  HSD    13      36.200  18.970  47.270  0.00  0.00           C  
ATOM    215  CG  HSD    13      35.290  17.890  46.820  0.00  0.00           C  
ATOM    216  CD2 HSD    13      35.710  16.640  46.440  0.00  0.00           C  
ATOM    217  ND1 HSD    13      33.930  17.890  46.540  0.00  0.00           N  
ATOM    218  CE1 HSD    13      33.610  16.620  46.110  0.00  0.00           C  
ATOM    219  NE2 HSD    13      34.640  15.850  46.010  0.00  0.00           N  
ATOM    220  HN  HSD    13      34.190  20.260  48.760  0.00  0.00           H  
ATOM    221  HA  HSD    13      36.400  18.370  49.370  0.00  0.00           H  
ATOM    222  HB1 HSD    13      37.250  18.810  46.960  0.00  0.00           H  
ATOM    223  HB2 HSD    13      35.930  19.890  46.700  0.00  0.00           H  
ATOM    224  HD1 HSD    13      33.320  18.680  46.640  0.00  0.00           H  
ATOM    225  HD2 HSD    13      36.680  16.150  46.530  0.00  0.00           H  
ATOM    226  HE1 HSD    13      32.620  16.400  45.710  0.00  0.00           H  
ATOM    227  N   SER    14      36.440  21.240  50.160  0.00  0.00           N  
ATOM    228  CA  SER    14      37.220  22.150  51.000  0.00  0.00           C  
ATOM    229  C   SER    14      38.330  21.510  51.880  0.00  0.00           C  
ATOM    230  O   SER    14      38.260  20.360  52.390  0.00  0.00           O  
ATOM    231  CB  SER    14      36.430  23.180  51.790  0.00  0.00           C  
ATOM    232  OG  SER    14      35.490  22.670  52.750  0.00  0.00           O  
ATOM    233  HN  SER    14      35.480  21.040  50.330  0.00  0.00           H  
ATOM    234  HA  SER    14      37.800  22.720  50.280  0.00  0.00           H  
ATOM    235  HB1 SER    14      35.750  23.750  51.120  0.00  0.00           H  
ATOM    236  HB2 SER    14      37.160  23.870  52.270  0.00  0.00           H  
ATOM    237  HG1 SER    14      35.040  21.960  52.290  0.00  0.00           H  
ATOM    238  N   GLY    15      39.520  22.130  51.970  0.00  0.00           N  
ATOM    239  CA  GLY    15      40.740  21.620  52.620  0.00  0.00           C  
ATOM    240  C   GLY    15      41.970  21.880  51.790  0.00  0.00           C  
ATOM    241  O   GLY    15      42.040  22.390  50.690  0.00  0.00           O  
ATOM    242  HN  GLY    15      39.720  22.910  51.370  0.00  0.00           H  
ATOM    243  HA1 GLY    15      40.720  20.540  52.710  0.00  0.00           H  
ATOM    244  HA2 GLY    15      40.800  22.060  53.600  0.00  0.00           H  
ATOM    245  N   LEU    16      43.130  21.440  52.340  0.00  0.00           N  
ATOM    246  CA  LEU    16      44.390  21.330  51.620  0.00  0.00           C  
ATOM    247  C   LEU    16      44.420  20.270  50.560  0.00  0.00           C  
ATOM    248  O   LEU    16      43.610  19.360  50.690  0.00  0.00           O  
ATOM    249  CB  LEU    16      45.650  21.160  52.580  0.00  0.00           C  
ATOM    250  CG  LEU    16      45.970  22.300  53.550  0.00  0.00           C  
ATOM    251  CD1 LEU    16      47.370  21.990  54.100  0.00  0.00           C  
ATOM    252  CD2 LEU    16      45.880  23.710  53.000  0.00  0.00           C  
ATOM    253  HN  LEU    16      43.190  21.010  53.240  0.00  0.00           H  
ATOM    254  HA  LEU    16      44.340  22.190  50.970  0.00  0.00           H  
ATOM    255  HB1 LEU    16      46.560  21.130  51.940  0.00  0.00           H  
ATOM    256  HB2 LEU    16      45.570  20.250  53.200  0.00  0.00           H  
ATOM    257  HG  LEU    16      45.290  22.210  54.420  0.00  0.00           H  
ATOM    258 HD11 LEU    16      48.050  21.680  53.270  0.00  0.00           H  
ATOM    259 HD12 LEU    16      47.350  21.220  54.900  0.00  0.00           H  
ATOM    260 HD13 LEU    16      47.750  22.940  54.530  0.00  0.00           H  
ATOM    261 HD21 LEU    16      44.790  23.890  52.830  0.00  0.00           H  
ATOM    262 HD22 LEU    16      46.430  23.730  52.040  0.00  0.00           H  
ATOM    263 HD23 LEU    16      46.320  24.460  53.690  0.00  0.00           H  
ATOM    264  N   ASP    17      45.280  20.400  49.490  0.00  0.00           N  
ATOM    265  CA  ASP    17      45.390  19.540  48.360  0.00  0.00           C  
ATOM    266  C   ASP    17      44.430  19.930  47.230  0.00  0.00           C  
ATOM    267  O   ASP    17      43.560  19.190  46.820  0.00  0.00           O  
ATOM    268  CB  ASP    17      45.580  17.990  48.720  0.00  0.00           C  
ATOM    269  CG  ASP    17      46.690  17.740  49.720  0.00  0.00           C  
ATOM    270  OD1 ASP    17      46.560  17.490  50.880  0.00  0.00           O  
ATOM    271  OD2 ASP    17      47.940  17.960  49.200  0.00  0.00           O1-
ATOM    272  HN  ASP    17      45.960  21.120  49.640  0.00  0.00           H  
ATOM    273  HA  ASP    17      46.350  19.810  47.950  0.00  0.00           H  
ATOM    274  HB1 ASP    17      45.720  17.340  47.830  0.00  0.00           H  
ATOM    275  HB2 ASP    17      44.720  17.640  49.330  0.00  0.00           H  
ATOM    276  HD2 ASP    17      48.570  17.940  49.940  0.00  0.00           H  
ATOM    277  N   TYR    18      44.520  21.160  46.700  0.00  0.00           N  
ATOM    278  CA  TYR    18      43.560  21.740  45.780  0.00  0.00           C  
ATOM    279  C   TYR    18      43.350  21.070  44.500  0.00  0.00           C  
ATOM    280  O   TYR    18      42.280  20.960  43.950  0.00  0.00           O  
ATOM    281  CB  TYR    18      43.820  23.240  45.570  0.00  0.00           C  
ATOM    282  CG  TYR    18      45.270  23.600  45.410  0.00  0.00           C  
ATOM    283  CD1 TYR    18      45.900  23.550  44.160  0.00  0.00           C  
ATOM    284  CD2 TYR    18      46.020  24.060  46.540  0.00  0.00           C  
ATOM    285  CE1 TYR    18      47.250  23.930  44.060  0.00  0.00           C  
ATOM    286  CE2 TYR    18      47.390  24.380  46.400  0.00  0.00           C  
ATOM    287  CZ  TYR    18      48.000  24.340  45.090  0.00  0.00           C  
ATOM    288  OH  TYR    18      49.310  24.800  44.960  0.00  0.00           O  
ATOM    289  HN  TYR    18      45.230  21.770  47.030  0.00  0.00           H  
ATOM    290  HA  TYR    18      42.580  21.650  46.250  0.00  0.00           H  
ATOM    291  HB1 TYR    18      43.420  23.840  46.420  0.00  0.00           H  
ATOM    292  HB2 TYR    18      43.170  23.670  44.780  0.00  0.00           H  
ATOM    293  HD1 TYR    18      45.290  23.300  43.310  0.00  0.00           H  
ATOM    294  HD2 TYR    18      45.550  24.200  47.500  0.00  0.00           H  
ATOM    295  HE1 TYR    18      47.690  23.900  43.070  0.00  0.00           H  
ATOM    296  HE2 TYR    18      47.960  24.800  47.210  0.00  0.00           H  
ATOM    297  HH  TYR    18      49.530  24.830  44.030  0.00  0.00           H  
ATOM    298  N   GLU    19      44.400  20.570  43.940  0.00  0.00           N  
ATOM    299  CA  GLU    19      44.290  19.900  42.640  0.00  0.00           C  
ATOM    300  C   GLU    19      43.470  18.620  42.500  0.00  0.00           C  
ATOM    301  O   GLU    19      42.700  18.520  41.550  0.00  0.00           O  
ATOM    302  CB  GLU    19      45.690  19.660  42.000  0.00  0.00           C  
ATOM    303  CG  GLU    19      46.500  20.950  41.840  0.00  0.00           C  
ATOM    304  CD  GLU    19      47.790  20.830  41.190  0.00  0.00           C  
ATOM    305  OE1 GLU    19      47.790  20.920  39.940  0.00  0.00           O  
ATOM    306  OE2 GLU    19      48.830  20.550  41.840  0.00  0.00           O1-
ATOM    307  HN  GLU    19      45.280  20.660  44.390  0.00  0.00           H  
ATOM    308  HA  GLU    19      43.750  20.580  42.000  0.00  0.00           H  
ATOM    309  HB1 GLU    19      45.600  19.380  40.930  0.00  0.00           H  
ATOM    310  HB2 GLU    19      46.210  18.820  42.510  0.00  0.00           H  
ATOM    311  HG1 GLU    19      46.630  21.440  42.830  0.00  0.00           H  
ATOM    312  HG2 GLU    19      45.850  21.670  41.300  0.00  0.00           H  
ATOM    313  N   VAL    20      43.560  17.790  43.490  0.00  0.00           N  
ATOM    314  CA  VAL    20      42.640  16.630  43.690  0.00  0.00           C  
ATOM    315  C   VAL    20      41.220  16.970  44.000  0.00  0.00           C  
ATOM    316  O   VAL    20      40.250  16.380  43.520  0.00  0.00           O  
ATOM    317  CB  VAL    20      43.220  15.640  44.710  0.00  0.00           C  
ATOM    318  CG1 VAL    20      42.400  14.280  44.670  0.00  0.00           C  
ATOM    319  CG2 VAL    20      44.760  15.500  44.430  0.00  0.00           C  
ATOM    320  HN  VAL    20      44.250  17.930  44.200  0.00  0.00           H  
ATOM    321  HA  VAL    20      42.680  16.080  42.760  0.00  0.00           H  
ATOM    322  HB  VAL    20      43.070  16.170  45.670  0.00  0.00           H  
ATOM    323 HG11 VAL    20      41.430  14.270  45.220  0.00  0.00           H  
ATOM    324 HG12 VAL    20      43.070  13.530  45.120  0.00  0.00           H  
ATOM    325 HG13 VAL    20      42.160  14.000  43.620  0.00  0.00           H  
ATOM    326 HG21 VAL    20      45.350  16.440  44.330  0.00  0.00           H  
ATOM    327 HG22 VAL    20      44.990  14.830  43.570  0.00  0.00           H  
ATOM    328 HG23 VAL    20      45.200  14.940  45.280  0.00  0.00           H  
ATOM    329  N   ALA    21      41.070  18.110  44.750  0.00  0.00           N  
ATOM    330  CA  ALA    21      39.740  18.670  45.060  0.00  0.00           C  
ATOM    331  C   ALA    21      39.010  19.180  43.810  0.00  0.00           C  
ATOM    332  O   ALA    21      37.840  18.810  43.630  0.00  0.00           O  
ATOM    333  CB  ALA    21      39.920  19.880  45.990  0.00  0.00           C  
ATOM    334  HN  ALA    21      41.790  18.700  45.120  0.00  0.00           H  
ATOM    335  HA  ALA    21      39.090  17.900  45.450  0.00  0.00           H  
ATOM    336  HB1 ALA    21      40.280  20.820  45.530  0.00  0.00           H  
ATOM    337  HB2 ALA    21      40.770  19.680  46.680  0.00  0.00           H  
ATOM    338  HB3 ALA    21      38.950  20.110  46.500  0.00  0.00           H  
ATOM    339  N   PHE    22      39.680  19.990  43.010  0.00  0.00           N  
ATOM    340  CA  PHE    22      39.210  20.360  41.700  0.00  0.00           C  
ATOM    341  C   PHE    22      38.940  19.180  40.790  0.00  0.00           C  
ATOM    342  O   PHE    22      37.900  19.050  40.190  0.00  0.00           O  
ATOM    343  CB  PHE    22      40.200  21.410  41.000  0.00  0.00           C  
ATOM    344  CG  PHE    22      40.220  22.720  41.810  0.00  0.00           C  
ATOM    345  CD1 PHE    22      39.010  23.370  42.180  0.00  0.00           C  
ATOM    346  CD2 PHE    22      41.500  23.320  42.210  0.00  0.00           C  
ATOM    347  CE1 PHE    22      39.010  24.700  42.670  0.00  0.00           C  
ATOM    348  CE2 PHE    22      41.470  24.680  42.690  0.00  0.00           C  
ATOM    349  CZ  PHE    22      40.270  25.320  42.870  0.00  0.00           C  
ATOM    350  HN  PHE    22      40.620  20.310  43.170  0.00  0.00           H  
ATOM    351  HA  PHE    22      38.200  20.710  41.850  0.00  0.00           H  
ATOM    352  HB1 PHE    22      39.940  21.690  39.960  0.00  0.00           H  
ATOM    353  HB2 PHE    22      41.210  20.950  41.030  0.00  0.00           H  
ATOM    354  HD1 PHE    22      38.070  22.840  42.120  0.00  0.00           H  
ATOM    355  HD2 PHE    22      42.470  22.930  41.940  0.00  0.00           H  
ATOM    356  HE1 PHE    22      38.100  25.240  42.900  0.00  0.00           H  
ATOM    357  HE2 PHE    22      42.430  25.140  42.860  0.00  0.00           H  
ATOM    358  HZ  PHE    22      40.250  26.330  43.240  0.00  0.00           H  
ATOM    359  N   SER    23      39.850  18.170  40.720  0.00  0.00           N  
ATOM    360  CA  SER    23      39.630  16.960  39.940  0.00  0.00           C  
ATOM    361  C   SER    23      38.390  16.210  40.230  0.00  0.00           C  
ATOM    362  O   SER    23      37.710  15.830  39.320  0.00  0.00           O  
ATOM    363  CB  SER    23      40.860  15.990  39.920  0.00  0.00           C  
ATOM    364  OG  SER    23      40.610  14.740  39.160  0.00  0.00           O  
ATOM    365  HN  SER    23      40.760  18.400  41.070  0.00  0.00           H  
ATOM    366  HA  SER    23      39.480  17.180  38.890  0.00  0.00           H  
ATOM    367  HB1 SER    23      41.120  15.690  40.960  0.00  0.00           H  
ATOM    368  HB2 SER    23      41.630  16.550  39.340  0.00  0.00           H  
ATOM    369  HG1 SER    23      40.590  15.050  38.260  0.00  0.00           H  
ATOM    370  N   LYS    24      38.170  15.990  41.580  0.00  0.00           N  
ATOM    371  CA  LYS    24      36.930  15.470  42.050  0.00  0.00           C  
ATOM    372  C   LYS    24      35.670  16.330  41.810  0.00  0.00           C  
ATOM    373  O   LYS    24      34.680  15.780  41.340  0.00  0.00           O  
ATOM    374  CB  LYS    24      37.010  15.040  43.570  0.00  0.00           C  
ATOM    375  CG  LYS    24      38.030  13.900  43.830  0.00  0.00           C  
ATOM    376  CD  LYS    24      38.450  13.620  45.300  0.00  0.00           C  
ATOM    377  CE  LYS    24      39.230  12.300  45.420  0.00  0.00           C  
ATOM    378  NZ  LYS    24      39.280  11.910  46.860  0.00  0.00           N1+
ATOM    379  HN  LYS    24      38.810  16.250  42.300  0.00  0.00           H  
ATOM    380  HA  LYS    24      36.730  14.570  41.480  0.00  0.00           H  
ATOM    381  HB1 LYS    24      35.980  14.700  43.770  0.00  0.00           H  
ATOM    382  HB2 LYS    24      37.310  15.900  44.210  0.00  0.00           H  
ATOM    383  HG1 LYS    24      38.990  14.000  43.270  0.00  0.00           H  
ATOM    384  HG2 LYS    24      37.470  12.980  43.540  0.00  0.00           H  
ATOM    385  HD1 LYS    24      37.500  13.480  45.860  0.00  0.00           H  
ATOM    386  HD2 LYS    24      39.050  14.480  45.670  0.00  0.00           H  
ATOM    387  HE1 LYS    24      40.230  12.510  44.980  0.00  0.00           H  
ATOM    388  HE2 LYS    24      38.790  11.420  44.900  0.00  0.00           H  
ATOM    389  HZ1 LYS    24      39.830  12.620  47.390  0.00  0.00           H  
ATOM    390  HZ2 LYS    24      39.720  11.010  47.120  0.00  0.00           H  
ATOM    391  HZ3 LYS    24      38.330  11.900  47.300  0.00  0.00           H  
ATOM    392  N   ILE    25      35.760  17.600  41.990  0.00  0.00           N  
ATOM    393  CA  ILE    25      34.570  18.480  41.790  0.00  0.00           C  
ATOM    394  C   ILE    25      34.050  18.470  40.340  0.00  0.00           C  
ATOM    395  O   ILE    25      32.830  18.440  40.100  0.00  0.00           O  
ATOM    396  CB  ILE    25      34.700  19.970  42.150  0.00  0.00           C  
ATOM    397  CG1 ILE    25      34.870  20.170  43.740  0.00  0.00           C  
ATOM    398  CG2 ILE    25      33.530  20.830  41.760  0.00  0.00           C  
ATOM    399  CD  ILE    25      35.560  21.460  44.120  0.00  0.00           C  
ATOM    400  HN  ILE    25      36.580  17.980  42.410  0.00  0.00           H  
ATOM    401  HA  ILE    25      33.790  18.040  42.400  0.00  0.00           H  
ATOM    402  HB  ILE    25      35.670  20.210  41.650  0.00  0.00           H  
ATOM    403 HG11 ILE    25      35.530  19.340  44.080  0.00  0.00           H  
ATOM    404 HG12 ILE    25      33.880  20.120  44.250  0.00  0.00           H  
ATOM    405 HG21 ILE    25      32.710  20.110  41.950  0.00  0.00           H  
ATOM    406 HG22 ILE    25      33.610  21.190  40.710  0.00  0.00           H  
ATOM    407 HG23 ILE    25      33.350  21.720  42.410  0.00  0.00           H  
ATOM    408  HD1 ILE    25      36.580  21.510  43.700  0.00  0.00           H  
ATOM    409  HD2 ILE    25      35.710  21.600  45.210  0.00  0.00           H  
ATOM    410  HD3 ILE    25      34.970  22.300  43.670  0.00  0.00           H  
ATOM    411  N   ILE    26      34.960  18.480  39.330  0.00  0.00           N  
ATOM    412  CA  ILE    26      34.630  18.410  37.890  0.00  0.00           C  
ATOM    413  C   ILE    26      33.890  17.120  37.560  0.00  0.00           C  
ATOM    414  O   ILE    26      32.920  17.180  36.840  0.00  0.00           O  
ATOM    415  CB  ILE    26      35.970  18.660  37.030  0.00  0.00           C  
ATOM    416  CG1 ILE    26      36.500  20.060  37.390  0.00  0.00           C  
ATOM    417  CG2 ILE    26      35.610  18.610  35.510  0.00  0.00           C  
ATOM    418  CD  ILE    26      37.910  20.260  36.800  0.00  0.00           C  
ATOM    419  HN  ILE    26      35.940  18.580  39.470  0.00  0.00           H  
ATOM    420  HA  ILE    26      34.060  19.300  37.690  0.00  0.00           H  
ATOM    421  HB  ILE    26      36.700  17.860  37.290  0.00  0.00           H  
ATOM    422 HG11 ILE    26      36.650  20.170  38.480  0.00  0.00           H  
ATOM    423 HG12 ILE    26      35.860  20.880  37.000  0.00  0.00           H  
ATOM    424 HG21 ILE    26      34.760  19.290  35.260  0.00  0.00           H  
ATOM    425 HG22 ILE    26      35.270  17.570  35.310  0.00  0.00           H  
ATOM    426 HG23 ILE    26      36.420  18.760  34.760  0.00  0.00           H  
ATOM    427  HD1 ILE    26      38.300  21.270  37.070  0.00  0.00           H  
ATOM    428  HD2 ILE    26      38.100  20.210  35.710  0.00  0.00           H  
ATOM    429  HD3 ILE    26      38.700  19.650  37.290  0.00  0.00           H  
ATOM    430  N   VAL    27      34.270  15.940  38.030  0.00  0.00           N  
ATOM    431  CA  VAL    27      33.420  14.730  37.780  0.00  0.00           C  
ATOM    432  C   VAL    27      32.050  14.830  38.400  0.00  0.00           C  
ATOM    433  O   VAL    27      31.110  14.370  37.820  0.00  0.00           O  
ATOM    434  CB  VAL    27      34.030  13.490  38.410  0.00  0.00           C  
ATOM    435  CG1 VAL    27      33.370  12.250  37.790  0.00  0.00           C  
ATOM    436  CG2 VAL    27      35.550  13.540  38.140  0.00  0.00           C  
ATOM    437  HN  VAL    27      35.060  15.840  38.630  0.00  0.00           H  
ATOM    438  HA  VAL    27      33.260  14.650  36.720  0.00  0.00           H  
ATOM    439  HB  VAL    27      33.940  13.490  39.520  0.00  0.00           H  
ATOM    440 HG11 VAL    27      33.710  11.280  38.200  0.00  0.00           H  
ATOM    441 HG12 VAL    27      33.670  12.180  36.720  0.00  0.00           H  
ATOM    442 HG13 VAL    27      32.260  12.210  37.870  0.00  0.00           H  
ATOM    443 HG21 VAL    27      35.830  14.130  37.240  0.00  0.00           H  
ATOM    444 HG22 VAL    27      35.900  12.510  37.910  0.00  0.00           H  
ATOM    445 HG23 VAL    27      36.090  14.010  38.980  0.00  0.00           H  
ATOM    446  N   GLU    28      31.900  15.420  39.620  0.00  0.00           N  
ATOM    447  CA  GLU    28      30.590  15.610  40.330  0.00  0.00           C  
ATOM    448  C   GLU    28      29.650  16.450  39.490  0.00  0.00           C  
ATOM    449  O   GLU    28      28.510  16.140  39.150  0.00  0.00           O  
ATOM    450  CB  GLU    28      30.860  16.100  41.810  0.00  0.00           C  
ATOM    451  CG  GLU    28      31.430  14.980  42.710  0.00  0.00           C  
ATOM    452  CD  GLU    28      30.480  13.870  42.960  0.00  0.00           C  
ATOM    453  OE1 GLU    28      29.380  14.100  43.560  0.00  0.00           O  
ATOM    454  OE2 GLU    28      30.790  12.650  42.700  0.00  0.00           O1-
ATOM    455  HN  GLU    28      32.740  15.680  40.080  0.00  0.00           H  
ATOM    456  HA  GLU    28      30.100  14.650  40.330  0.00  0.00           H  
ATOM    457  HB1 GLU    28      29.870  16.480  42.140  0.00  0.00           H  
ATOM    458  HB2 GLU    28      31.490  17.020  41.750  0.00  0.00           H  
ATOM    459  HG1 GLU    28      31.650  15.410  43.710  0.00  0.00           H  
ATOM    460  HG2 GLU    28      32.370  14.560  42.310  0.00  0.00           H  
ATOM    461  N   LEU    29      30.130  17.620  38.980  0.00  0.00           N  
ATOM    462  CA  LEU    29      29.540  18.460  37.930  0.00  0.00           C  
ATOM    463  C   LEU    29      29.030  17.690  36.710  0.00  0.00           C  
ATOM    464  O   LEU    29      27.830  17.790  36.370  0.00  0.00           O  
ATOM    465  CB  LEU    29      30.450  19.570  37.380  0.00  0.00           C  
ATOM    466  CG  LEU    29      30.730  20.620  38.520  0.00  0.00           C  
ATOM    467  CD1 LEU    29      31.830  21.500  37.990  0.00  0.00           C  
ATOM    468  CD2 LEU    29      29.530  21.510  38.880  0.00  0.00           C  
ATOM    469  HN  LEU    29      31.060  17.950  39.140  0.00  0.00           H  
ATOM    470  HA  LEU    29      28.670  18.920  38.390  0.00  0.00           H  
ATOM    471  HB1 LEU    29      30.040  20.100  36.500  0.00  0.00           H  
ATOM    472  HB2 LEU    29      31.380  19.030  37.110  0.00  0.00           H  
ATOM    473  HG  LEU    29      31.100  20.140  39.450  0.00  0.00           H  
ATOM    474 HD11 LEU    29      32.790  20.960  37.800  0.00  0.00           H  
ATOM    475 HD12 LEU    29      32.170  22.270  38.720  0.00  0.00           H  
ATOM    476 HD13 LEU    29      31.430  21.940  37.060  0.00  0.00           H  
ATOM    477 HD21 LEU    29      29.750  22.290  39.650  0.00  0.00           H  
ATOM    478 HD22 LEU    29      28.750  20.880  39.360  0.00  0.00           H  
ATOM    479 HD23 LEU    29      29.240  22.040  37.950  0.00  0.00           H  
ATOM    480  N   ARG    30      29.900  17.000  35.990  0.00  0.00           N  
ATOM    481  CA  ARG    30      29.600  16.180  34.910  0.00  0.00           C  
ATOM    482  C   ARG    30      28.610  15.060  35.060  0.00  0.00           C  
ATOM    483  O   ARG    30      27.810  14.840  34.150  0.00  0.00           O  
ATOM    484  CB  ARG    30      30.980  15.650  34.380  0.00  0.00           C  
ATOM    485  CG  ARG    30      31.920  16.720  33.890  0.00  0.00           C  
ATOM    486  CD  ARG    30      33.210  15.960  33.480  0.00  0.00           C  
ATOM    487  NE  ARG    30      34.060  16.700  32.470  0.00  0.00           N  
ATOM    488  CZ  ARG    30      35.360  16.470  32.360  0.00  0.00           C  
ATOM    489  NH1 ARG    30      36.040  15.670  33.130  0.00  0.00           N1+
ATOM    490  NH2 ARG    30      36.080  17.170  31.570  0.00  0.00           N  
ATOM    491  HN  ARG    30      30.860  17.140  36.240  0.00  0.00           H  
ATOM    492  HA  ARG    30      29.270  16.860  34.140  0.00  0.00           H  
ATOM    493  HB1 ARG    30      30.680  15.000  33.530  0.00  0.00           H  
ATOM    494  HB2 ARG    30      31.330  14.960  35.170  0.00  0.00           H  
ATOM    495  HG1 ARG    30      32.110  17.450  34.710  0.00  0.00           H  
ATOM    496  HG2 ARG    30      31.490  17.180  32.970  0.00  0.00           H  
ATOM    497  HD1 ARG    30      33.010  14.940  33.090  0.00  0.00           H  
ATOM    498  HD2 ARG    30      33.720  15.770  34.440  0.00  0.00           H  
ATOM    499  HE  ARG    30      33.740  17.390  31.820  0.00  0.00           H  
ATOM    500 HH11 ARG    30      35.630  14.960  33.710  0.00  0.00           H  
ATOM    501 HH12 ARG    30      37.000  15.490  32.940  0.00  0.00           H  
ATOM    502 HH21 ARG    30      35.830  18.000  31.070  0.00  0.00           H  
ATOM    503 HH22 ARG    30      37.070  17.020  31.630  0.00  0.00           H  
ATOM    504  N   LYS    31      28.650  14.420  36.160  0.00  0.00           N  
ATOM    505  CA  LYS    31      27.580  13.550  36.560  0.00  0.00           C  
ATOM    506  C   LYS    31      26.240  14.180  36.820  0.00  0.00           C  
ATOM    507  O   LYS    31      25.210  13.650  36.340  0.00  0.00           O  
ATOM    508  CB  LYS    31      28.070  12.690  37.740  0.00  0.00           C  
ATOM    509  CG  LYS    31      29.220  11.740  37.440  0.00  0.00           C  
ATOM    510  CD  LYS    31      29.720  10.770  38.610  0.00  0.00           C  
ATOM    511  CE  LYS    31      30.190  11.510  39.850  0.00  0.00           C  
ATOM    512  NZ  LYS    31      30.580  10.630  40.890  0.00  0.00           N1+
ATOM    513  HN  LYS    31      29.400  14.570  36.800  0.00  0.00           H  
ATOM    514  HA  LYS    31      27.360  12.830  35.790  0.00  0.00           H  
ATOM    515  HB1 LYS    31      27.350  12.060  38.310  0.00  0.00           H  
ATOM    516  HB2 LYS    31      28.510  13.330  38.530  0.00  0.00           H  
ATOM    517  HG1 LYS    31      30.160  12.260  37.140  0.00  0.00           H  
ATOM    518  HG2 LYS    31      28.890  11.160  36.550  0.00  0.00           H  
ATOM    519  HD1 LYS    31      30.670  10.270  38.290  0.00  0.00           H  
ATOM    520  HD2 LYS    31      28.900  10.080  38.880  0.00  0.00           H  
ATOM    521  HE1 LYS    31      29.260  12.000  40.210  0.00  0.00           H  
ATOM    522  HE2 LYS    31      30.980  12.300  39.820  0.00  0.00           H  
ATOM    523  HZ1 LYS    31      29.940   9.810  40.910  0.00  0.00           H  
ATOM    524  HZ2 LYS    31      30.490  11.180  41.770  0.00  0.00           H  
ATOM    525  HZ3 LYS    31      31.560  10.300  40.770  0.00  0.00           H  
ATOM    526  N   LYS    32      26.160  15.330  37.520  0.00  0.00           N  
ATOM    527  CA  LYS    32      24.880  16.000  37.560  0.00  0.00           C  
ATOM    528  C   LYS    32      24.320  16.550  36.230  0.00  0.00           C  
ATOM    529  O   LYS    32      23.110  16.480  36.080  0.00  0.00           O  
ATOM    530  CB  LYS    32      24.960  17.350  38.430  0.00  0.00           C  
ATOM    531  CG  LYS    32      25.240  17.040  39.920  0.00  0.00           C  
ATOM    532  CD  LYS    32      24.320  16.010  40.590  0.00  0.00           C  
ATOM    533  CE  LYS    32      22.800  16.210  40.450  0.00  0.00           C  
ATOM    534  NZ  LYS    32      22.020  15.150  41.180  0.00  0.00           N1+
ATOM    535  HN  LYS    32      26.940  15.720  38.010  0.00  0.00           H  
ATOM    536  HA  LYS    32      24.120  15.310  37.900  0.00  0.00           H  
ATOM    537  HB1 LYS    32      23.940  17.810  38.440  0.00  0.00           H  
ATOM    538  HB2 LYS    32      25.760  17.960  37.960  0.00  0.00           H  
ATOM    539  HG1 LYS    32      25.160  18.070  40.330  0.00  0.00           H  
ATOM    540  HG2 LYS    32      26.310  16.770  40.040  0.00  0.00           H  
ATOM    541  HD1 LYS    32      24.640  16.050  41.660  0.00  0.00           H  
ATOM    542  HD2 LYS    32      24.600  15.000  40.230  0.00  0.00           H  
ATOM    543  HE1 LYS    32      22.490  16.180  39.390  0.00  0.00           H  
ATOM    544  HE2 LYS    32      22.500  17.210  40.850  0.00  0.00           H  
ATOM    545  HZ1 LYS    32      22.400  15.160  42.150  0.00  0.00           H  
ATOM    546  HZ2 LYS    32      22.110  14.170  40.850  0.00  0.00           H  
ATOM    547  HZ3 LYS    32      20.990  15.310  41.210  0.00  0.00           H  
ATOM    548  N   HSD    33      25.140  17.200  35.370  0.00  0.00           N  
ATOM    549  CA  HSD    33      24.680  17.780  34.050  0.00  0.00           C  
ATOM    550  C   HSD    33      25.730  17.450  33.030  0.00  0.00           C  
ATOM    551  O   HSD    33      26.510  18.330  32.720  0.00  0.00           O  
ATOM    552  CB  HSD    33      24.400  19.310  34.160  0.00  0.00           C  
ATOM    553  CG  HSD    33      23.300  19.560  35.140  0.00  0.00           C  
ATOM    554  CD2 HSD    33      23.280  20.250  36.270  0.00  0.00           C  
ATOM    555  ND1 HSD    33      21.990  19.400  34.790  0.00  0.00           N  
ATOM    556  CE1 HSD    33      21.210  20.020  35.720  0.00  0.00           C  
ATOM    557  NE2 HSD    33      22.000  20.490  36.660  0.00  0.00           N  
ATOM    558  HN  HSD    33      26.090  17.320  35.630  0.00  0.00           H  
ATOM    559  HA  HSD    33      23.770  17.270  33.780  0.00  0.00           H  
ATOM    560  HB1 HSD    33      24.180  19.680  33.140  0.00  0.00           H  
ATOM    561  HB2 HSD    33      25.240  19.870  34.620  0.00  0.00           H  
ATOM    562  HD1 HSD    33      21.660  18.770  34.090  0.00  0.00           H  
ATOM    563  HD2 HSD    33      24.130  20.620  36.840  0.00  0.00           H  
ATOM    564  HE1 HSD    33      20.120  19.980  35.640  0.00  0.00           H  
ATOM    565  N   PRO    34      25.660  16.220  32.380  0.00  0.00           N  
ATOM    566  CA  PRO    34      26.330  15.840  31.130  0.00  0.00           C  
ATOM    567  C   PRO    34      26.430  16.930  30.020  0.00  0.00           C  
ATOM    568  O   PRO    34      25.420  17.550  29.690  0.00  0.00           O  
ATOM    569  CB  PRO    34      25.630  14.480  30.750  0.00  0.00           C  
ATOM    570  CG  PRO    34      25.410  13.880  32.120  0.00  0.00           C  
ATOM    571  CD  PRO    34      24.790  15.090  32.830  0.00  0.00           C  
ATOM    572  HA  PRO    34      27.340  15.630  31.430  0.00  0.00           H  
ATOM    573  HB1 PRO    34      26.250  13.820  30.110  0.00  0.00           H  
ATOM    574  HB2 PRO    34      24.670  14.620  30.220  0.00  0.00           H  
ATOM    575  HG1 PRO    34      24.650  13.060  32.140  0.00  0.00           H  
ATOM    576  HG2 PRO    34      26.330  13.580  32.670  0.00  0.00           H  
ATOM    577  HD1 PRO    34      23.780  15.400  32.510  0.00  0.00           H  
ATOM    578  HD2 PRO    34      24.770  14.910  33.930  0.00  0.00           H  
ATOM    579  N   GLY    35      27.570  17.090  29.290  0.00  0.00           N  
ATOM    580  CA  GLY    35      27.610  17.940  28.140  0.00  0.00           C  
ATOM    581  C   GLY    35      27.560  19.410  28.410  0.00  0.00           C  
ATOM    582  O   GLY    35      27.020  20.150  27.570  0.00  0.00           O  
ATOM    583  HN  GLY    35      28.380  16.590  29.580  0.00  0.00           H  
ATOM    584  HA1 GLY    35      26.690  17.730  27.610  0.00  0.00           H  
ATOM    585  HA2 GLY    35      28.490  17.760  27.540  0.00  0.00           H  
ATOM    586  N   HSD    36      28.140  19.840  29.560  0.00  0.00           N  
ATOM    587  CA  HSD    36      28.210  21.210  29.970  0.00  0.00           C  
ATOM    588  C   HSD    36      29.650  21.620  30.170  0.00  0.00           C  
ATOM    589  O   HSD    36      30.130  22.610  29.580  0.00  0.00           O  
ATOM    590  CB  HSD    36      27.340  21.470  31.270  0.00  0.00           C  
ATOM    591  CG  HSD    36      25.900  21.550  30.960  0.00  0.00           C  
ATOM    592  CD2 HSD    36      25.070  22.560  30.790  0.00  0.00           C  
ATOM    593  ND1 HSD    36      25.150  20.390  30.880  0.00  0.00           N  
ATOM    594  CE1 HSD    36      23.860  20.810  30.620  0.00  0.00           C  
ATOM    595  NE2 HSD    36      23.750  22.140  30.530  0.00  0.00           N  
ATOM    596  HN  HSD    36      28.430  19.130  30.200  0.00  0.00           H  
ATOM    597  HA  HSD    36      27.760  21.900  29.270  0.00  0.00           H  
ATOM    598  HB1 HSD    36      27.580  22.420  31.790  0.00  0.00           H  
ATOM    599  HB2 HSD    36      27.500  20.670  32.030  0.00  0.00           H  
ATOM    600  HD1 HSD    36      25.440  19.440  30.950  0.00  0.00           H  
ATOM    601  HD2 HSD    36      25.250  23.620  30.660  0.00  0.00           H  
ATOM    602  HE1 HSD    36      23.050  20.130  30.350  0.00  0.00           H  
ATOM    603  N   ILE    37      30.360  20.900  31.010  0.00  0.00           N  
ATOM    604  CA  ILE    37      31.670  21.240  31.390  0.00  0.00           C  
ATOM    605  C   ILE    37      32.570  20.700  30.330  0.00  0.00           C  
ATOM    606  O   ILE    37      32.550  19.520  30.100  0.00  0.00           O  
ATOM    607  CB  ILE    37      32.100  20.610  32.730  0.00  0.00           C  
ATOM    608  CG1 ILE    37      31.130  20.960  33.870  0.00  0.00           C  
ATOM    609  CG2 ILE    37      33.530  21.020  33.100  0.00  0.00           C  
ATOM    610  CD  ILE    37      30.880  22.460  34.210  0.00  0.00           C  
ATOM    611  HN  ILE    37      30.100  20.010  31.370  0.00  0.00           H  
ATOM    612  HA  ILE    37      31.820  22.310  31.460  0.00  0.00           H  
ATOM    613  HB  ILE    37      32.140  19.500  32.690  0.00  0.00           H  
ATOM    614 HG11 ILE    37      31.710  20.590  34.750  0.00  0.00           H  
ATOM    615 HG12 ILE    37      30.150  20.450  33.790  0.00  0.00           H  
ATOM    616 HG21 ILE    37      33.620  21.050  34.210  0.00  0.00           H  
ATOM    617 HG22 ILE    37      33.640  22.070  32.730  0.00  0.00           H  
ATOM    618 HG23 ILE    37      34.350  20.370  32.740  0.00  0.00           H  
ATOM    619  HD1 ILE    37      30.890  22.670  35.300  0.00  0.00           H  
ATOM    620  HD2 ILE    37      29.960  22.840  33.710  0.00  0.00           H  
ATOM    621  HD3 ILE    37      31.630  23.110  33.710  0.00  0.00           H  
ATOM    622  N   LEU    38      33.430  21.530  29.800  0.00  0.00           N  
ATOM    623  CA  LEU    38      34.330  21.160  28.760  0.00  0.00           C  
ATOM    624  C   LEU    38      35.230  19.960  29.080  0.00  0.00           C  
ATOM    625  O   LEU    38      35.660  19.700  30.240  0.00  0.00           O  
ATOM    626  CB  LEU    38      35.260  22.270  28.160  0.00  0.00           C  
ATOM    627  CG  LEU    38      34.500  23.590  27.980  0.00  0.00           C  
ATOM    628  CD1 LEU    38      35.640  24.450  27.410  0.00  0.00           C  
ATOM    629  CD2 LEU    38      33.300  23.390  27.000  0.00  0.00           C  
ATOM    630  HN  LEU    38      33.390  22.480  30.080  0.00  0.00           H  
ATOM    631  HA  LEU    38      33.730  20.740  27.970  0.00  0.00           H  
ATOM    632  HB1 LEU    38      35.570  21.960  27.140  0.00  0.00           H  
ATOM    633  HB2 LEU    38      36.190  22.390  28.750  0.00  0.00           H  
ATOM    634  HG  LEU    38      34.180  24.050  28.940  0.00  0.00           H  
ATOM    635 HD11 LEU    38      36.560  24.490  28.030  0.00  0.00           H  
ATOM    636 HD12 LEU    38      35.320  25.470  27.140  0.00  0.00           H  
ATOM    637 HD13 LEU    38      35.910  23.970  26.450  0.00  0.00           H  
ATOM    638 HD21 LEU    38      32.740  24.350  27.110  0.00  0.00           H  
ATOM    639 HD22 LEU    38      32.490  22.650  27.170  0.00  0.00           H  
ATOM    640 HD23 LEU    38      33.710  23.370  25.970  0.00  0.00           H  
ATOM    641  N   GLN    39      35.600  19.200  28.010  0.00  0.00           N  
ATOM    642  CA  GLN    39      36.490  18.090  28.070  0.00  0.00           C  
ATOM    643  C   GLN    39      37.880  18.370  28.670  0.00  0.00           C  
ATOM    644  O   GLN    39      38.230  19.540  28.640  0.00  0.00           O  
ATOM    645  CB  GLN    39      36.580  17.360  26.740  0.00  0.00           C  
ATOM    646  CG  GLN    39      35.280  16.600  26.500  0.00  0.00           C  
ATOM    647  CD  GLN    39      35.130  15.870  25.160  0.00  0.00           C  
ATOM    648  NE2 GLN    39      35.130  14.470  25.120  0.00  0.00           N  
ATOM    649  OE1 GLN    39      34.970  16.550  24.190  0.00  0.00           O  
ATOM    650  HN  GLN    39      35.220  19.490  27.140  0.00  0.00           H  
ATOM    651  HA  GLN    39      35.990  17.410  28.750  0.00  0.00           H  
ATOM    652  HB1 GLN    39      37.340  16.560  26.860  0.00  0.00           H  
ATOM    653  HB2 GLN    39      36.820  18.070  25.910  0.00  0.00           H  
ATOM    654  HG1 GLN    39      34.500  17.390  26.400  0.00  0.00           H  
ATOM    655  HG2 GLN    39      35.040  15.840  27.270  0.00  0.00           H  
ATOM    656 HE21 GLN    39      34.820  14.030  24.280  0.00  0.00           H  
ATOM    657 HE22 GLN    39      35.630  13.950  25.810  0.00  0.00           H  
ATOM    658  N   ASP    40      38.590  17.320  29.240  0.00  0.00           N  
ATOM    659  CA  ASP    40      39.880  17.450  29.870  0.00  0.00           C  
ATOM    660  C   ASP    40      40.970  18.090  29.020  0.00  0.00           C  
ATOM    661  O   ASP    40      41.600  18.940  29.560  0.00  0.00           O  
ATOM    662  CB  ASP    40      40.440  16.130  30.480  0.00  0.00           C  
ATOM    663  CG  ASP    40      39.700  15.720  31.760  0.00  0.00           C  
ATOM    664  OD1 ASP    40      40.110  14.640  32.300  0.00  0.00           O  
ATOM    665  OD2 ASP    40      38.780  16.340  32.200  0.00  0.00           O1-
ATOM    666  HN  ASP    40      38.240  16.390  29.210  0.00  0.00           H  
ATOM    667  HA  ASP    40      39.820  18.120  30.720  0.00  0.00           H  
ATOM    668  HB1 ASP    40      41.520  16.280  30.730  0.00  0.00           H  
ATOM    669  HB2 ASP    40      40.340  15.310  29.740  0.00  0.00           H  
ATOM    670  N   GLU    41      41.220  17.740  27.760  0.00  0.00           N  
ATOM    671  CA  GLU    41      42.190  18.460  26.950  0.00  0.00           C  
ATOM    672  C   GLU    41      41.840  19.980  26.760  0.00  0.00           C  
ATOM    673  O   GLU    41      42.770  20.770  26.770  0.00  0.00           O  
ATOM    674  CB  GLU    41      42.300  17.930  25.480  0.00  0.00           C  
ATOM    675  CG  GLU    41      43.120  16.620  25.490  0.00  0.00           C  
ATOM    676  CD  GLU    41      43.130  16.000  24.120  0.00  0.00           C  
ATOM    677  OE1 GLU    41      42.050  15.800  23.530  0.00  0.00           O  
ATOM    678  OE2 GLU    41      44.260  15.700  23.600  0.00  0.00           O1-
ATOM    679  HN  GLU    41      40.760  16.940  27.370  0.00  0.00           H  
ATOM    680  HA  GLU    41      43.140  18.440  27.460  0.00  0.00           H  
ATOM    681  HB1 GLU    41      42.860  18.650  24.850  0.00  0.00           H  
ATOM    682  HB2 GLU    41      41.290  17.760  25.050  0.00  0.00           H  
ATOM    683  HG1 GLU    41      42.590  15.900  26.150  0.00  0.00           H  
ATOM    684  HG2 GLU    41      44.140  16.830  25.870  0.00  0.00           H  
ATOM    685  N   ASP    42      40.560  20.390  26.750  0.00  0.00           N  
ATOM    686  CA  ASP    42      40.160  21.790  26.590  0.00  0.00           C  
ATOM    687  C   ASP    42      40.410  22.710  27.770  0.00  0.00           C  
ATOM    688  O   ASP    42      40.750  23.880  27.500  0.00  0.00           O  
ATOM    689  CB  ASP    42      38.600  21.910  26.340  0.00  0.00           C  
ATOM    690  CG  ASP    42      38.380  21.160  24.940  0.00  0.00           C  
ATOM    691  OD1 ASP    42      39.170  21.430  24.030  0.00  0.00           O  
ATOM    692  OD2 ASP    42      37.380  20.410  24.810  0.00  0.00           O1-
ATOM    693  HN  ASP    42      39.800  19.750  26.820  0.00  0.00           H  
ATOM    694  HA  ASP    42      40.770  22.160  25.790  0.00  0.00           H  
ATOM    695  HB1 ASP    42      38.280  22.980  26.290  0.00  0.00           H  
ATOM    696  HB2 ASP    42      38.050  21.390  27.140  0.00  0.00           H  
ATOM    697  N   LEU    43      40.300  22.180  29.010  0.00  0.00           N  
ATOM    698  CA  LEU    43      40.520  22.960  30.270  0.00  0.00           C  
ATOM    699  C   LEU    43      41.920  23.380  30.580  0.00  0.00           C  
ATOM    700  O   LEU    43      42.840  22.610  30.570  0.00  0.00           O  
ATOM    701  CB  LEU    43      40.000  22.130  31.450  0.00  0.00           C  
ATOM    702  CG  LEU    43      38.560  21.660  31.300  0.00  0.00           C  
ATOM    703  CD1 LEU    43      38.200  20.800  32.470  0.00  0.00           C  
ATOM    704  CD2 LEU    43      37.540  22.870  31.260  0.00  0.00           C  
ATOM    705  HN  LEU    43      39.960  21.240  28.960  0.00  0.00           H  
ATOM    706  HA  LEU    43      39.960  23.850  30.030  0.00  0.00           H  
ATOM    707  HB1 LEU    43      39.990  22.840  32.300  0.00  0.00           H  
ATOM    708  HB2 LEU    43      40.660  21.270  31.670  0.00  0.00           H  
ATOM    709  HG  LEU    43      38.390  21.020  30.410  0.00  0.00           H  
ATOM    710 HD11 LEU    43      38.650  19.800  32.300  0.00  0.00           H  
ATOM    711 HD12 LEU    43      37.100  20.670  32.530  0.00  0.00           H  
ATOM    712 HD13 LEU    43      38.570  21.270  33.400  0.00  0.00           H  
ATOM    713 HD21 LEU    43      37.600  23.500  32.170  0.00  0.00           H  
ATOM    714 HD22 LEU    43      36.490  22.540  31.150  0.00  0.00           H  
ATOM    715 HD23 LEU    43      37.820  23.530  30.410  0.00  0.00           H  
ATOM    716  N   GLN    44      42.100  24.670  30.870  0.00  0.00           N  
ATOM    717  CA  GLN    44      43.340  25.380  31.050  0.00  0.00           C  
ATOM    718  C   GLN    44      43.100  26.460  32.090  0.00  0.00           C  
ATOM    719  O   GLN    44      41.980  26.970  32.200  0.00  0.00           O  
ATOM    720  CB  GLN    44      43.710  25.910  29.660  0.00  0.00           C  
ATOM    721  CG  GLN    44      42.650  26.740  28.950  0.00  0.00           C  
ATOM    722  CD  GLN    44      43.190  27.090  27.600  0.00  0.00           C  
ATOM    723  NE2 GLN    44      42.660  26.360  26.540  0.00  0.00           N  
ATOM    724  OE1 GLN    44      44.060  27.940  27.480  0.00  0.00           O  
ATOM    725  HN  GLN    44      41.260  25.170  31.090  0.00  0.00           H  
ATOM    726  HA  GLN    44      44.170  24.790  31.400  0.00  0.00           H  
ATOM    727  HB1 GLN    44      43.840  24.990  29.040  0.00  0.00           H  
ATOM    728  HB2 GLN    44      44.650  26.500  29.630  0.00  0.00           H  
ATOM    729  HG1 GLN    44      42.510  27.630  29.600  0.00  0.00           H  
ATOM    730  HG2 GLN    44      41.680  26.190  28.910  0.00  0.00           H  
ATOM    731 HE21 GLN    44      43.020  26.530  25.620  0.00  0.00           H  
ATOM    732 HE22 GLN    44      41.890  25.750  26.730  0.00  0.00           H  
ATOM    733  N   TRP    45      44.140  26.770  32.880  0.00  0.00           N  
ATOM    734  CA  TRP    45      44.090  27.740  33.870  0.00  0.00           C  
ATOM    735  C   TRP    45      44.810  29.020  33.320  0.00  0.00           C  
ATOM    736  O   TRP    45      45.980  28.850  32.930  0.00  0.00           O  
ATOM    737  CB  TRP    45      44.880  27.270  35.110  0.00  0.00           C  
ATOM    738  CG  TRP    45      44.130  26.230  35.800  0.00  0.00           C  
ATOM    739  CD1 TRP    45      44.090  24.890  35.610  0.00  0.00           C  
ATOM    740  CD2 TRP    45      43.300  26.490  36.970  0.00  0.00           C  
ATOM    741  CE2 TRP    45      42.760  25.250  37.320  0.00  0.00           C  
ATOM    742  CE3 TRP    45      42.830  27.640  37.590  0.00  0.00           C  
ATOM    743  NE1 TRP    45      43.380  24.310  36.540  0.00  0.00           N  
ATOM    744  CZ2 TRP    45      42.070  25.070  38.500  0.00  0.00           C  
ATOM    745  CZ3 TRP    45      41.940  27.510  38.710  0.00  0.00           C  
ATOM    746  CH2 TRP    45      41.670  26.230  39.210  0.00  0.00           C  
ATOM    747  HN  TRP    45      44.990  26.250  32.880  0.00  0.00           H  
ATOM    748  HA  TRP    45      43.090  27.990  34.190  0.00  0.00           H  
ATOM    749  HB1 TRP    45      44.960  28.040  35.900  0.00  0.00           H  
ATOM    750  HB2 TRP    45      45.870  26.870  34.800  0.00  0.00           H  
ATOM    751  HD1 TRP    45      44.780  24.370  34.950  0.00  0.00           H  
ATOM    752  HE1 TRP    45      43.230  23.340  36.600  0.00  0.00           H  
ATOM    753  HE3 TRP    45      43.270  28.590  37.330  0.00  0.00           H  
ATOM    754  HZ2 TRP    45      41.860  24.090  38.900  0.00  0.00           H  
ATOM    755  HZ3 TRP    45      41.700  28.360  39.330  0.00  0.00           H  
ATOM    756  HH2 TRP    45      41.060  26.080  40.080  0.00  0.00           H  
ATOM    757  N   VAL    46      44.190  30.170  33.340  0.00  0.00           N  
ATOM    758  CA  VAL    46      44.770  31.360  32.840  0.00  0.00           C  
ATOM    759  C   VAL    46      45.000  32.330  33.950  0.00  0.00           C  
ATOM    760  O   VAL    46      44.330  32.340  35.000  0.00  0.00           O  
ATOM    761  CB  VAL    46      43.960  31.990  31.640  0.00  0.00           C  
ATOM    762  CG1 VAL    46      43.890  30.950  30.490  0.00  0.00           C  
ATOM    763  CG2 VAL    46      42.620  32.450  32.160  0.00  0.00           C  
ATOM    764  HN  VAL    46      43.290  30.380  33.720  0.00  0.00           H  
ATOM    765  HA  VAL    46      45.770  31.180  32.480  0.00  0.00           H  
ATOM    766  HB  VAL    46      44.580  32.860  31.330  0.00  0.00           H  
ATOM    767 HG11 VAL    46      43.330  31.280  29.590  0.00  0.00           H  
ATOM    768 HG12 VAL    46      43.260  30.080  30.760  0.00  0.00           H  
ATOM    769 HG13 VAL    46      44.860  30.520  30.140  0.00  0.00           H  
ATOM    770 HG21 VAL    46      42.720  33.150  33.010  0.00  0.00           H  
ATOM    771 HG22 VAL    46      42.050  31.540  32.440  0.00  0.00           H  
ATOM    772 HG23 VAL    46      41.980  33.060  31.480  0.00  0.00           H  
ATOM    773  N   PHE    47      46.090  33.130  33.840  0.00  0.00           N  
ATOM    774  CA  PHE    47      46.530  34.040  34.830  0.00  0.00           C  
ATOM    775  C   PHE    47      45.720  35.340  34.680  0.00  0.00           C  
ATOM    776  O   PHE    47      45.360  35.740  33.640  0.00  0.00           O  
ATOM    777  CB  PHE    47      48.060  34.180  34.640  0.00  0.00           C  
ATOM    778  CG  PHE    47      48.610  35.200  35.720  0.00  0.00           C  
ATOM    779  CD1 PHE    47      48.770  34.800  37.060  0.00  0.00           C  
ATOM    780  CD2 PHE    47      48.840  36.550  35.340  0.00  0.00           C  
ATOM    781  CE1 PHE    47      49.070  35.780  38.040  0.00  0.00           C  
ATOM    782  CE2 PHE    47      49.150  37.510  36.320  0.00  0.00           C  
ATOM    783  CZ  PHE    47      49.160  37.140  37.660  0.00  0.00           C  
ATOM    784  HN  PHE    47      46.680  32.990  33.040  0.00  0.00           H  
ATOM    785  HA  PHE    47      46.270  33.600  35.790  0.00  0.00           H  
ATOM    786  HB1 PHE    47      48.360  34.540  33.640  0.00  0.00           H  
ATOM    787  HB2 PHE    47      48.630  33.240  34.840  0.00  0.00           H  
ATOM    788  HD1 PHE    47      48.480  33.800  37.330  0.00  0.00           H  
ATOM    789  HD2 PHE    47      48.790  36.760  34.290  0.00  0.00           H  
ATOM    790  HE1 PHE    47      49.030  35.530  39.090  0.00  0.00           H  
ATOM    791  HE2 PHE    47      49.470  38.500  36.040  0.00  0.00           H  
ATOM    792  HZ  PHE    47      49.630  37.730  38.420  0.00  0.00           H  
ATOM    793  N   VAL    48      45.220  36.030  35.750  0.00  0.00           N  
ATOM    794  CA  VAL    48      44.280  37.200  35.640  0.00  0.00           C  
ATOM    795  C   VAL    48      44.820  38.190  36.640  0.00  0.00           C  
ATOM    796  O   VAL    48      45.100  37.780  37.770  0.00  0.00           O  
ATOM    797  CB  VAL    48      42.780  36.740  35.880  0.00  0.00           C  
ATOM    798  CG1 VAL    48      42.610  35.840  37.140  0.00  0.00           C  
ATOM    799  CG2 VAL    48      41.800  37.910  35.760  0.00  0.00           C  
ATOM    800  HN  VAL    48      45.500  35.770  36.670  0.00  0.00           H  
ATOM    801  HA  VAL    48      44.360  37.730  34.700  0.00  0.00           H  
ATOM    802  HB  VAL    48      42.600  36.040  35.040  0.00  0.00           H  
ATOM    803 HG11 VAL    48      41.550  35.670  37.400  0.00  0.00           H  
ATOM    804 HG12 VAL    48      43.050  36.400  38.000  0.00  0.00           H  
ATOM    805 HG13 VAL    48      43.170  34.880  37.060  0.00  0.00           H  
ATOM    806 HG21 VAL    48      40.750  37.550  35.820  0.00  0.00           H  
ATOM    807 HG22 VAL    48      41.830  38.460  34.800  0.00  0.00           H  
ATOM    808 HG23 VAL    48      41.930  38.580  36.630  0.00  0.00           H  
ATOM    809  N   ASN    49      45.010  39.430  36.180  0.00  0.00           N  
ATOM    810  CA  ASN    49      45.580  40.480  37.000  0.00  0.00           C  
ATOM    811  C   ASN    49      44.650  41.720  36.880  0.00  0.00           C  
ATOM    812  O   ASN    49      44.460  42.360  35.880  0.00  0.00           O  
ATOM    813  CB  ASN    49      47.080  40.780  36.760  0.00  0.00           C  
ATOM    814  CG  ASN    49      47.680  42.140  37.200  0.00  0.00           C  
ATOM    815  ND2 ASN    49      48.370  42.900  36.340  0.00  0.00           N  
ATOM    816  OD1 ASN    49      47.570  42.440  38.350  0.00  0.00           O  
ATOM    817  HN  ASN    49      44.750  39.740  35.270  0.00  0.00           H  
ATOM    818  HA  ASN    49      45.440  40.240  38.040  0.00  0.00           H  
ATOM    819  HB1 ASN    49      47.120  40.730  35.650  0.00  0.00           H  
ATOM    820  HB2 ASN    49      47.640  40.010  37.310  0.00  0.00           H  
ATOM    821 HD21 ASN    49      48.980  43.640  36.620  0.00  0.00           H  
ATOM    822 HD22 ASN    49      48.580  42.640  35.400  0.00  0.00           H  
ATOM    823  N   ALA    50      44.020  42.150  37.970  0.00  0.00           N  
ATOM    824  CA  ALA    50      42.990  43.200  37.920  0.00  0.00           C  
ATOM    825  C   ALA    50      42.770  43.940  39.190  0.00  0.00           C  
ATOM    826  O   ALA    50      41.840  43.680  39.960  0.00  0.00           O  
ATOM    827  CB  ALA    50      41.570  42.530  37.500  0.00  0.00           C  
ATOM    828  HN  ALA    50      44.130  41.720  38.860  0.00  0.00           H  
ATOM    829  HA  ALA    50      43.210  43.960  37.190  0.00  0.00           H  
ATOM    830  HB1 ALA    50      41.450  41.700  38.230  0.00  0.00           H  
ATOM    831  HB2 ALA    50      41.810  42.140  36.490  0.00  0.00           H  
ATOM    832  HB3 ALA    50      40.670  43.170  37.560  0.00  0.00           H  
ATOM    833  N   GLY    51      43.580  44.920  39.410  0.00  0.00           N  
ATOM    834  CA  GLY    51      43.730  45.630  40.700  0.00  0.00           C  
ATOM    835  C   GLY    51      44.160  44.760  41.900  0.00  0.00           C  
ATOM    836  O   GLY    51      45.260  44.210  42.010  0.00  0.00           O  
ATOM    837  HN  GLY    51      44.290  45.100  38.740  0.00  0.00           H  
ATOM    838  HA1 GLY    51      42.820  46.160  40.900  0.00  0.00           H  
ATOM    839  HA2 GLY    51      44.560  46.280  40.440  0.00  0.00           H  
ATOM    840  N   GLY    52      43.180  44.640  42.820  0.00  0.00           N  
ATOM    841  CA  GLY    52      43.420  43.770  44.030  0.00  0.00           C  
ATOM    842  C   GLY    52      43.200  42.300  43.830  0.00  0.00           C  
ATOM    843  O   GLY    52      43.670  41.510  44.670  0.00  0.00           O  
ATOM    844  HN  GLY    52      42.390  45.260  42.870  0.00  0.00           H  
ATOM    845  HA1 GLY    52      42.630  43.970  44.740  0.00  0.00           H  
ATOM    846  HA2 GLY    52      44.450  43.850  44.350  0.00  0.00           H  
ATOM    847  N   TRP    53      42.520  41.940  42.710  0.00  0.00           N  
ATOM    848  CA  TRP    53      42.440  40.550  42.330  0.00  0.00           C  
ATOM    849  C   TRP    53      43.630  40.200  41.470  0.00  0.00           C  
ATOM    850  O   TRP    53      43.760  40.560  40.270  0.00  0.00           O  
ATOM    851  CB  TRP    53      41.060  40.320  41.710  0.00  0.00           C  
ATOM    852  CG  TRP    53      40.760  38.950  41.210  0.00  0.00           C  
ATOM    853  CD1 TRP    53      40.050  38.900  40.070  0.00  0.00           C  
ATOM    854  CD2 TRP    53      41.210  37.630  41.530  0.00  0.00           C  
ATOM    855  CE2 TRP    53      40.870  36.800  40.510  0.00  0.00           C  
ATOM    856  CE3 TRP    53      42.060  37.120  42.570  0.00  0.00           C  
ATOM    857  NE1 TRP    53      40.130  37.530  39.650  0.00  0.00           N  
ATOM    858  CZ2 TRP    53      41.280  35.460  40.450  0.00  0.00           C  
ATOM    859  CZ3 TRP    53      42.580  35.840  42.440  0.00  0.00           C  
ATOM    860  CH2 TRP    53      42.210  34.970  41.410  0.00  0.00           C  
ATOM    861  HN  TRP    53      42.100  42.680  42.190  0.00  0.00           H  
ATOM    862  HA  TRP    53      42.510  39.950  43.230  0.00  0.00           H  
ATOM    863  HB1 TRP    53      40.950  41.110  40.930  0.00  0.00           H  
ATOM    864  HB2 TRP    53      40.180  40.540  42.350  0.00  0.00           H  
ATOM    865  HD1 TRP    53      39.660  39.800  39.630  0.00  0.00           H  
ATOM    866  HE1 TRP    53      39.770  37.270  38.780  0.00  0.00           H  
ATOM    867  HE3 TRP    53      42.360  37.840  43.320  0.00  0.00           H  
ATOM    868  HZ2 TRP    53      40.980  34.830  39.630  0.00  0.00           H  
ATOM    869  HZ3 TRP    53      43.300  35.490  43.160  0.00  0.00           H  
ATOM    870  HH2 TRP    53      42.620  33.990  41.250  0.00  0.00           H  
ATOM    871  N   MET    54      44.540  39.320  41.960  0.00  0.00           N  
ATOM    872  CA  MET    54      45.600  38.690  41.140  0.00  0.00           C  
ATOM    873  C   MET    54      45.730  37.210  41.280  0.00  0.00           C  
ATOM    874  O   MET    54      45.810  36.690  42.360  0.00  0.00           O  
ATOM    875  CB  MET    54      46.940  39.310  41.580  0.00  0.00           C  
ATOM    876  CG  MET    54      48.240  38.990  40.800  0.00  0.00           C  
ATOM    877  SD  MET    54      49.680  39.450  41.840  0.00  0.00           S  
ATOM    878  CE  MET    54      50.940  38.820  40.710  0.00  0.00           C  
ATOM    879  HN  MET    54      44.450  38.910  42.860  0.00  0.00           H  
ATOM    880  HA  MET    54      45.380  38.970  40.120  0.00  0.00           H  
ATOM    881  HB1 MET    54      47.130  39.060  42.650  0.00  0.00           H  
ATOM    882  HB2 MET    54      46.810  40.410  41.690  0.00  0.00           H  
ATOM    883  HG1 MET    54      48.190  39.540  39.840  0.00  0.00           H  
ATOM    884  HG2 MET    54      48.290  37.900  40.560  0.00  0.00           H  
ATOM    885  HE1 MET    54      51.960  38.950  41.130  0.00  0.00           H  
ATOM    886  HE2 MET    54      50.900  39.320  39.720  0.00  0.00           H  
ATOM    887  HE3 MET    54      50.800  37.720  40.590  0.00  0.00           H  
ATOM    888  N   GLY    55      45.680  36.400  40.190  0.00  0.00           N  
ATOM    889  CA  GLY    55      45.730  34.960  40.400  0.00  0.00           C  
ATOM    890  C   GLY    55      45.640  34.110  39.120  0.00  0.00           C  
ATOM    891  O   GLY    55      45.990  34.560  38.010  0.00  0.00           O  
ATOM    892  HN  GLY    55      45.560  36.810  39.290  0.00  0.00           H  
ATOM    893  HA1 GLY    55      44.900  34.630  41.010  0.00  0.00           H  
ATOM    894  HA2 GLY    55      46.720  34.730  40.760  0.00  0.00           H  
ATOM    895  N   SER    56      45.130  32.840  39.300  0.00  0.00           N  
ATOM    896  CA  SER    56      44.610  32.150  38.110  0.00  0.00           C  
ATOM    897  C   SER    56      43.180  31.740  38.240  0.00  0.00           C  
ATOM    898  O   SER    56      42.670  31.390  39.280  0.00  0.00           O  
ATOM    899  CB  SER    56      45.460  30.900  37.710  0.00  0.00           C  
ATOM    900  OG  SER    56      45.460  29.900  38.820  0.00  0.00           O  
ATOM    901  HN  SER    56      44.780  32.650  40.220  0.00  0.00           H  
ATOM    902  HA  SER    56      44.550  32.840  37.280  0.00  0.00           H  
ATOM    903  HB1 SER    56      46.510  31.140  37.450  0.00  0.00           H  
ATOM    904  HB2 SER    56      45.030  30.480  36.780  0.00  0.00           H  
ATOM    905  HG1 SER    56      45.940  30.340  39.530  0.00  0.00           H  
ATOM    906  N   MET    57      42.460  31.740  37.080  0.00  0.00           N  
ATOM    907  CA  MET    57      41.080  31.300  36.870  0.00  0.00           C  
ATOM    908  C   MET    57      41.000  30.280  35.770  0.00  0.00           C  
ATOM    909  O   MET    57      41.820  30.360  34.890  0.00  0.00           O  
ATOM    910  CB  MET    57      40.110  32.470  36.670  0.00  0.00           C  
ATOM    911  CG  MET    57      40.330  33.390  35.460  0.00  0.00           C  
ATOM    912  SD  MET    57      39.620  32.780  33.890  0.00  0.00           S  
ATOM    913  CE  MET    57      39.610  34.450  33.130  0.00  0.00           C  
ATOM    914  HN  MET    57      42.920  32.050  36.260  0.00  0.00           H  
ATOM    915  HA  MET    57      40.740  30.780  37.760  0.00  0.00           H  
ATOM    916  HB1 MET    57      40.290  33.040  37.610  0.00  0.00           H  
ATOM    917  HB2 MET    57      39.060  32.130  36.750  0.00  0.00           H  
ATOM    918  HG1 MET    57      41.390  33.710  35.400  0.00  0.00           H  
ATOM    919  HG2 MET    57      39.850  34.380  35.660  0.00  0.00           H  
ATOM    920  HE1 MET    57      38.660  34.900  33.480  0.00  0.00           H  
ATOM    921  HE2 MET    57      39.550  34.510  32.020  0.00  0.00           H  
ATOM    922  HE3 MET    57      40.480  35.090  33.400  0.00  0.00           H  
ATOM    923  N   CYS    58      40.040  29.310  35.950  0.00  0.00           N  
ATOM    924  CA  CYS    58      39.700  28.330  34.910  0.00  0.00           C  
ATOM    925  C   CYS    58      38.230  28.470  34.720  0.00  0.00           C  
ATOM    926  O   CYS    58      37.550  28.190  35.660  0.00  0.00           O  
ATOM    927  CB  CYS    58      40.180  26.910  35.380  0.00  0.00           C  
ATOM    928  SG  CYS    58      39.990  25.500  34.130  0.00  0.00           S  
ATOM    929  HN  CYS    58      39.510  29.320  36.800  0.00  0.00           H  
ATOM    930  HA  CYS    58      40.220  28.490  33.980  0.00  0.00           H  
ATOM    931  HB1 CYS    58      39.720  26.700  36.360  0.00  0.00           H  
ATOM    932  HB2 CYS    58      41.270  26.950  35.610  0.00  0.00           H  
ATOM    933  HG1 CYS    58      41.160  25.820  33.590  0.00  0.00           H  
ATOM    934  N   LEU    59      37.790  28.740  33.530  0.00  0.00           N  
ATOM    935  CA  LEU    59      36.410  28.810  33.160  0.00  0.00           C  
ATOM    936  C   LEU    59      35.940  27.440  32.640  0.00  0.00           C  
ATOM    937  O   LEU    59      36.420  27.010  31.540  0.00  0.00           O  
ATOM    938  CB  LEU    59      36.180  29.990  32.200  0.00  0.00           C  
ATOM    939  CG  LEU    59      34.740  30.150  31.710  0.00  0.00           C  
ATOM    940  CD1 LEU    59      33.740  30.430  32.850  0.00  0.00           C  
ATOM    941  CD2 LEU    59      34.770  31.310  30.770  0.00  0.00           C  
ATOM    942  HN  LEU    59      38.520  29.000  32.900  0.00  0.00           H  
ATOM    943  HA  LEU    59      35.850  29.100  34.040  0.00  0.00           H  
ATOM    944  HB1 LEU    59      36.690  29.770  31.240  0.00  0.00           H  
ATOM    945  HB2 LEU    59      36.630  30.890  32.680  0.00  0.00           H  
ATOM    946  HG  LEU    59      34.450  29.210  31.180  0.00  0.00           H  
ATOM    947 HD11 LEU    59      34.070  31.270  33.500  0.00  0.00           H  
ATOM    948 HD12 LEU    59      33.850  29.580  33.550  0.00  0.00           H  
ATOM    949 HD13 LEU    59      32.720  30.480  32.410  0.00  0.00           H  
ATOM    950 HD21 LEU    59      34.770  32.220  31.410  0.00  0.00           H  
ATOM    951 HD22 LEU    59      33.880  31.260  30.120  0.00  0.00           H  
ATOM    952 HD23 LEU    59      35.640  31.330  30.070  0.00  0.00           H  
ATOM    953  N   LEU    60      35.140  26.730  33.390  0.00  0.00           N  
ATOM    954  CA  LEU    60      34.860  25.350  33.040  0.00  0.00           C  
ATOM    955  C   LEU    60      33.570  25.350  32.210  0.00  0.00           C  
ATOM    956  O   LEU    60      33.430  24.520  31.300  0.00  0.00           O  
ATOM    957  CB  LEU    60      34.530  24.660  34.360  0.00  0.00           C  
ATOM    958  CG  LEU    60      35.710  24.530  35.310  0.00  0.00           C  
ATOM    959  CD1 LEU    60      35.180  23.770  36.490  0.00  0.00           C  
ATOM    960  CD2 LEU    60      36.960  23.790  34.760  0.00  0.00           C  
ATOM    961  HN  LEU    60      34.780  27.050  34.260  0.00  0.00           H  
ATOM    962  HA  LEU    60      35.700  24.920  32.510  0.00  0.00           H  
ATOM    963  HB1 LEU    60      34.210  23.640  34.080  0.00  0.00           H  
ATOM    964  HB2 LEU    60      33.690  25.060  34.970  0.00  0.00           H  
ATOM    965  HG  LEU    60      36.080  25.540  35.590  0.00  0.00           H  
ATOM    966 HD11 LEU    60      34.870  22.760  36.150  0.00  0.00           H  
ATOM    967 HD12 LEU    60      34.420  24.350  37.050  0.00  0.00           H  
ATOM    968 HD13 LEU    60      36.030  23.570  37.190  0.00  0.00           H  
ATOM    969 HD21 LEU    60      37.400  24.320  33.880  0.00  0.00           H  
ATOM    970 HD22 LEU    60      36.860  22.730  34.450  0.00  0.00           H  
ATOM    971 HD23 LEU    60      37.680  23.740  35.600  0.00  0.00           H  
ATOM    972  N   HSD    61      32.590  26.170  32.490  0.00  0.00           N  
ATOM    973  CA  HSD    61      31.470  26.270  31.550  0.00  0.00           C  
ATOM    974  C   HSD    61      30.860  27.660  31.480  0.00  0.00           C  
ATOM    975  O   HSD    61      30.940  28.440  32.460  0.00  0.00           O  
ATOM    976  CB  HSD    61      30.320  25.300  32.080  0.00  0.00           C  
ATOM    977  CG  HSD    61      28.900  25.610  31.540  0.00  0.00           C  
ATOM    978  CD2 HSD    61      27.920  26.540  31.860  0.00  0.00           C  
ATOM    979  ND1 HSD    61      28.410  24.980  30.430  0.00  0.00           N  
ATOM    980  CE1 HSD    61      27.180  25.540  30.150  0.00  0.00           C  
ATOM    981  NE2 HSD    61      26.900  26.520  31.000  0.00  0.00           N  
ATOM    982  HN  HSD    61      32.710  26.920  33.140  0.00  0.00           H  
ATOM    983  HA  HSD    61      31.780  26.040  30.540  0.00  0.00           H  
ATOM    984  HB1 HSD    61      30.480  25.350  33.180  0.00  0.00           H  
ATOM    985  HB2 HSD    61      30.630  24.290  31.740  0.00  0.00           H  
ATOM    986  HD1 HSD    61      28.710  24.110  30.030  0.00  0.00           H  
ATOM    987  HD2 HSD    61      28.110  27.360  32.550  0.00  0.00           H  
ATOM    988  HE1 HSD    61      26.420  25.210  29.440  0.00  0.00           H  
ATOM    989  N   ALA    62      30.300  28.050  30.390  0.00  0.00           N  
ATOM    990  CA  ALA    62      29.630  29.310  30.210  0.00  0.00           C  
ATOM    991  C   ALA    62      28.430  29.320  29.400  0.00  0.00           C  
ATOM    992  O   ALA    62      28.380  28.660  28.380  0.00  0.00           O  
ATOM    993  CB  ALA    62      30.630  30.230  29.520  0.00  0.00           C  
ATOM    994  HN  ALA    62      30.060  27.550  29.560  0.00  0.00           H  
ATOM    995  HA  ALA    62      29.340  29.720  31.160  0.00  0.00           H  
ATOM    996  HB1 ALA    62      30.250  31.270  29.490  0.00  0.00           H  
ATOM    997  HB2 ALA    62      30.830  29.860  28.490  0.00  0.00           H  
ATOM    998  HB3 ALA    62      31.590  30.230  30.070  0.00  0.00           H  
ATOM    999  N   SER    63      27.410  30.110  29.790  0.00  0.00           N  
ATOM   1000  CA  SER    63      26.190  30.080  29.180  0.00  0.00           C  
ATOM   1001  C   SER    63      25.460  31.380  29.380  0.00  0.00           C  
ATOM   1002  O   SER    63      25.960  32.290  29.940  0.00  0.00           O  
ATOM   1003  CB  SER    63      25.290  28.850  29.660  0.00  0.00           C  
ATOM   1004  OG  SER    63      24.190  28.690  28.770  0.00  0.00           O  
ATOM   1005  HN  SER    63      27.370  30.500  30.710  0.00  0.00           H  
ATOM   1006  HA  SER    63      26.310  30.030  28.110  0.00  0.00           H  
ATOM   1007  HB1 SER    63      25.010  28.790  30.740  0.00  0.00           H  
ATOM   1008  HB2 SER    63      25.920  27.950  29.460  0.00  0.00           H  
ATOM   1009  HG1 SER    63      24.030  27.750  28.840  0.00  0.00           H  
ATOM   1010  N   LEU    64      24.250  31.570  28.850  0.00  0.00           N  
ATOM   1011  CA  LEU    64      23.610  32.790  28.720  0.00  0.00           C  
ATOM   1012  C   LEU    64      23.170  33.320  30.080  0.00  0.00           C  
ATOM   1013  O   LEU    64      23.280  34.510  30.400  0.00  0.00           O  
ATOM   1014  CB  LEU    64      22.380  32.650  27.720  0.00  0.00           C  
ATOM   1015  CG  LEU    64      21.330  33.780  27.620  0.00  0.00           C  
ATOM   1016  CD1 LEU    64      21.870  35.080  27.180  0.00  0.00           C  
ATOM   1017  CD2 LEU    64      20.070  33.520  26.700  0.00  0.00           C  
ATOM   1018  HN  LEU    64      23.770  30.830  28.380  0.00  0.00           H  
ATOM   1019  HA  LEU    64      24.270  33.540  28.300  0.00  0.00           H  
ATOM   1020  HB1 LEU    64      21.840  31.680  27.840  0.00  0.00           H  
ATOM   1021  HB2 LEU    64      22.850  32.410  26.750  0.00  0.00           H  
ATOM   1022  HG  LEU    64      20.910  33.810  28.650  0.00  0.00           H  
ATOM   1023 HD11 LEU    64      21.990  35.040  26.080  0.00  0.00           H  
ATOM   1024 HD12 LEU    64      22.720  35.410  27.820  0.00  0.00           H  
ATOM   1025 HD13 LEU    64      21.010  35.790  27.300  0.00  0.00           H  
ATOM   1026 HD21 LEU    64      19.240  34.220  26.920  0.00  0.00           H  
ATOM   1027 HD22 LEU    64      19.770  32.460  26.800  0.00  0.00           H  
ATOM   1028 HD23 LEU    64      20.370  33.750  25.660  0.00  0.00           H  
ATOM   1029  N   THR    65      22.640  32.400  30.980  0.00  0.00           N  
ATOM   1030  CA  THR    65      22.280  32.830  32.330  0.00  0.00           C  
ATOM   1031  C   THR    65      23.380  32.500  33.380  0.00  0.00           C  
ATOM   1032  O   THR    65      23.290  32.940  34.530  0.00  0.00           O  
ATOM   1033  CB  THR    65      20.990  32.190  32.750  0.00  0.00           C  
ATOM   1034  CG2 THR    65      19.790  32.630  31.890  0.00  0.00           C  
ATOM   1035  OG1 THR    65      20.920  30.770  32.660  0.00  0.00           O  
ATOM   1036  HN  THR    65      22.480  31.470  30.670  0.00  0.00           H  
ATOM   1037  HA  THR    65      22.050  33.880  32.290  0.00  0.00           H  
ATOM   1038  HB  THR    65      20.660  32.500  33.770  0.00  0.00           H  
ATOM   1039  HG1 THR    65      20.990  30.480  31.750  0.00  0.00           H  
ATOM   1040 HG21 THR    65      19.790  33.740  31.910  0.00  0.00           H  
ATOM   1041 HG22 THR    65      18.820  32.300  32.320  0.00  0.00           H  
ATOM   1042 HG23 THR    65      19.860  32.200  30.870  0.00  0.00           H  
ATOM   1043  N   GLU    66      24.380  31.700  33.040  0.00  0.00           N  
ATOM   1044  CA  GLU    66      25.330  31.160  34.050  0.00  0.00           C  
ATOM   1045  C   GLU    66      26.690  30.930  33.490  0.00  0.00           C  
ATOM   1046  O   GLU    66      26.870  30.610  32.300  0.00  0.00           O  
ATOM   1047  CB  GLU    66      24.710  29.880  34.650  0.00  0.00           C  
ATOM   1048  CG  GLU    66      24.460  28.670  33.710  0.00  0.00           C  
ATOM   1049  CD  GLU    66      23.900  27.430  34.430  0.00  0.00           C  
ATOM   1050  OE1 GLU    66      24.250  27.150  35.630  0.00  0.00           O  
ATOM   1051  OE2 GLU    66      23.070  26.730  33.780  0.00  0.00           O1-
ATOM   1052  HN  GLU    66      24.520  31.430  32.090  0.00  0.00           H  
ATOM   1053  HA  GLU    66      25.510  31.900  34.820  0.00  0.00           H  
ATOM   1054  HB1 GLU    66      23.710  30.130  35.080  0.00  0.00           H  
ATOM   1055  HB2 GLU    66      25.340  29.620  35.520  0.00  0.00           H  
ATOM   1056  HG1 GLU    66      25.450  28.510  33.240  0.00  0.00           H  
ATOM   1057  HG2 GLU    66      23.660  29.080  33.060  0.00  0.00           H  
ATOM   1058  N   TYR    67      27.720  30.940  34.470  0.00  0.00           N  
ATOM   1059  CA  TYR    67      29.040  30.340  34.250  0.00  0.00           C  
ATOM   1060  C   TYR    67      29.590  29.650  35.470  0.00  0.00           C  
ATOM   1061  O   TYR    67      29.300  30.010  36.590  0.00  0.00           O  
ATOM   1062  CB  TYR    67      30.130  31.360  33.710  0.00  0.00           C  
ATOM   1063  CG  TYR    67      30.470  32.410  34.820  0.00  0.00           C  
ATOM   1064  CD1 TYR    67      31.610  32.250  35.630  0.00  0.00           C  
ATOM   1065  CD2 TYR    67      29.870  33.670  34.660  0.00  0.00           C  
ATOM   1066  CE1 TYR    67      31.930  33.350  36.480  0.00  0.00           C  
ATOM   1067  CE2 TYR    67      30.190  34.720  35.490  0.00  0.00           C  
ATOM   1068  CZ  TYR    67      31.270  34.550  36.440  0.00  0.00           C  
ATOM   1069  OH  TYR    67      31.480  35.580  37.420  0.00  0.00           O  
ATOM   1070  HN  TYR    67      27.440  31.270  35.370  0.00  0.00           H  
ATOM   1071  HA  TYR    67      28.840  29.580  33.510  0.00  0.00           H  
ATOM   1072  HB1 TYR    67      29.860  31.850  32.750  0.00  0.00           H  
ATOM   1073  HB2 TYR    67      31.100  30.850  33.570  0.00  0.00           H  
ATOM   1074  HD1 TYR    67      32.280  31.410  35.690  0.00  0.00           H  
ATOM   1075  HD2 TYR    67      29.210  33.770  33.810  0.00  0.00           H  
ATOM   1076  HE1 TYR    67      32.760  33.200  37.160  0.00  0.00           H  
ATOM   1077  HE2 TYR    67      29.790  35.710  35.390  0.00  0.00           H  
ATOM   1078  HH  TYR    67      32.180  35.330  38.020  0.00  0.00           H  
ATOM   1079  N   VAL    68      30.410  28.550  35.270  0.00  0.00           N  
ATOM   1080  CA  VAL    68      31.050  27.770  36.300  0.00  0.00           C  
ATOM   1081  C   VAL    68      32.580  27.830  36.240  0.00  0.00           C  
ATOM   1082  O   VAL    68      33.230  27.480  35.250  0.00  0.00           O  
ATOM   1083  CB  VAL    68      30.590  26.300  36.330  0.00  0.00           C  
ATOM   1084  CG1 VAL    68      31.310  25.450  37.370  0.00  0.00           C  
ATOM   1085  CG2 VAL    68      29.040  26.310  36.570  0.00  0.00           C  
ATOM   1086  HN  VAL    68      30.700  28.390  34.330  0.00  0.00           H  
ATOM   1087  HA  VAL    68      30.690  28.230  37.200  0.00  0.00           H  
ATOM   1088  HB  VAL    68      30.850  25.810  35.370  0.00  0.00           H  
ATOM   1089 HG11 VAL    68      31.430  26.070  38.280  0.00  0.00           H  
ATOM   1090 HG12 VAL    68      32.330  25.290  36.960  0.00  0.00           H  
ATOM   1091 HG13 VAL    68      30.780  24.490  37.540  0.00  0.00           H  
ATOM   1092 HG21 VAL    68      28.880  26.810  37.550  0.00  0.00           H  
ATOM   1093 HG22 VAL    68      28.690  25.300  36.890  0.00  0.00           H  
ATOM   1094 HG23 VAL    68      28.390  26.760  35.800  0.00  0.00           H  
ATOM   1095  N   LEU    69      33.190  28.310  37.330  0.00  0.00           N  
ATOM   1096  CA  LEU    69      34.560  28.750  37.220  0.00  0.00           C  
ATOM   1097  C   LEU    69      35.240  28.250  38.520  0.00  0.00           C  
ATOM   1098  O   LEU    69      34.750  28.190  39.620  0.00  0.00           O  
ATOM   1099  CB  LEU    69      34.570  30.300  37.230  0.00  0.00           C  
ATOM   1100  CG  LEU    69      35.980  30.860  37.190  0.00  0.00           C  
ATOM   1101  CD1 LEU    69      35.930  31.750  35.940  0.00  0.00           C  
ATOM   1102  CD2 LEU    69      36.260  31.720  38.440  0.00  0.00           C  
ATOM   1103  HN  LEU    69      32.700  28.590  38.140  0.00  0.00           H  
ATOM   1104  HA  LEU    69      35.090  28.330  36.380  0.00  0.00           H  
ATOM   1105  HB1 LEU    69      34.020  30.610  38.140  0.00  0.00           H  
ATOM   1106  HB2 LEU    69      34.020  30.680  36.340  0.00  0.00           H  
ATOM   1107  HG  LEU    69      36.810  30.140  37.010  0.00  0.00           H  
ATOM   1108 HD11 LEU    69      35.310  32.670  35.970  0.00  0.00           H  
ATOM   1109 HD12 LEU    69      35.920  31.110  35.030  0.00  0.00           H  
ATOM   1110 HD13 LEU    69      36.950  32.180  35.850  0.00  0.00           H  
ATOM   1111 HD21 LEU    69      36.040  30.990  39.250  0.00  0.00           H  
ATOM   1112 HD22 LEU    69      35.560  32.560  38.640  0.00  0.00           H  
ATOM   1113 HD23 LEU    69      37.310  32.090  38.480  0.00  0.00           H  
ATOM   1114  N   LEU    70      36.510  28.040  38.360  0.00  0.00           N  
ATOM   1115  CA  LEU    70      37.550  27.760  39.450  0.00  0.00           C  
ATOM   1116  C   LEU    70      38.520  28.910  39.480  0.00  0.00           C  
ATOM   1117  O   LEU    70      38.840  29.460  38.440  0.00  0.00           O  
ATOM   1118  CB  LEU    70      38.330  26.410  39.180  0.00  0.00           C  
ATOM   1119  CG  LEU    70      37.490  25.190  39.000  0.00  0.00           C  
ATOM   1120  CD1 LEU    70      38.320  23.890  38.750  0.00  0.00           C  
ATOM   1121  CD2 LEU    70      36.430  24.790  40.100  0.00  0.00           C  
ATOM   1122  HN  LEU    70      36.900  28.150  37.440  0.00  0.00           H  
ATOM   1123  HA  LEU    70      37.130  27.670  40.440  0.00  0.00           H  
ATOM   1124  HB1 LEU    70      38.950  26.230  40.080  0.00  0.00           H  
ATOM   1125  HB2 LEU    70      38.990  26.670  38.320  0.00  0.00           H  
ATOM   1126  HG  LEU    70      36.980  25.210  38.010  0.00  0.00           H  
ATOM   1127 HD11 LEU    70      39.010  23.980  37.880  0.00  0.00           H  
ATOM   1128 HD12 LEU    70      37.690  22.970  38.750  0.00  0.00           H  
ATOM   1129 HD13 LEU    70      39.080  23.810  39.560  0.00  0.00           H  
ATOM   1130 HD21 LEU    70      36.140  23.720  40.040  0.00  0.00           H  
ATOM   1131 HD22 LEU    70      35.550  25.450  39.940  0.00  0.00           H  
ATOM   1132 HD23 LEU    70      36.970  24.980  41.050  0.00  0.00           H  
ATOM   1133  N   PHE    71      39.130  29.290  40.640  0.00  0.00           N  
ATOM   1134  CA  PHE    71      40.120  30.380  40.690  0.00  0.00           C  
ATOM   1135  C   PHE    71      40.960  30.210  41.870  0.00  0.00           C  
ATOM   1136  O   PHE    71      40.860  29.270  42.620  0.00  0.00           O  
ATOM   1137  CB  PHE    71      39.610  31.830  40.520  0.00  0.00           C  
ATOM   1138  CG  PHE    71      38.660  32.390  41.550  0.00  0.00           C  
ATOM   1139  CD1 PHE    71      37.350  31.820  41.760  0.00  0.00           C  
ATOM   1140  CD2 PHE    71      39.140  33.300  42.500  0.00  0.00           C  
ATOM   1141  CE1 PHE    71      36.620  32.270  42.890  0.00  0.00           C  
ATOM   1142  CE2 PHE    71      38.400  33.780  43.540  0.00  0.00           C  
ATOM   1143  CZ  PHE    71      37.050  33.310  43.680  0.00  0.00           C  
ATOM   1144  HN  PHE    71      38.870  28.800  41.460  0.00  0.00           H  
ATOM   1145  HA  PHE    71      40.790  30.110  39.890  0.00  0.00           H  
ATOM   1146  HB1 PHE    71      39.130  31.970  39.520  0.00  0.00           H  
ATOM   1147  HB2 PHE    71      40.510  32.460  40.620  0.00  0.00           H  
ATOM   1148  HD1 PHE    71      36.970  31.070  41.090  0.00  0.00           H  
ATOM   1149  HD2 PHE    71      40.100  33.770  42.320  0.00  0.00           H  
ATOM   1150  HE1 PHE    71      35.690  31.800  43.150  0.00  0.00           H  
ATOM   1151  HE2 PHE    71      38.790  34.420  44.310  0.00  0.00           H  
ATOM   1152  HZ  PHE    71      36.360  33.740  44.390  0.00  0.00           H  
ATOM   1153  N   GLY    72      41.970  31.130  42.060  0.00  0.00           N  
ATOM   1154  CA  GLY    72      42.840  31.010  43.190  0.00  0.00           C  
ATOM   1155  C   GLY    72      44.130  31.740  42.990  0.00  0.00           C  
ATOM   1156  O   GLY    72      44.200  32.530  42.010  0.00  0.00           O  
ATOM   1157  HN  GLY    72      42.010  31.910  41.430  0.00  0.00           H  
ATOM   1158  HA1 GLY    72      43.070  29.960  43.330  0.00  0.00           H  
ATOM   1159  HA2 GLY    72      42.280  31.380  44.030  0.00  0.00           H  
ATOM   1160  N   THR    73      45.110  31.620  43.900  0.00  0.00           N  
ATOM   1161  CA  THR    73      46.390  32.270  43.640  0.00  0.00           C  
ATOM   1162  C   THR    73      47.360  31.710  44.590  0.00  0.00           C  
ATOM   1163  O   THR    73      46.990  31.430  45.720  0.00  0.00           O  
ATOM   1164  CB  THR    73      46.480  33.840  43.920  0.00  0.00           C  
ATOM   1165  CG2 THR    73      45.990  34.250  45.300  0.00  0.00           C  
ATOM   1166  OG1 THR    73      47.780  34.390  43.780  0.00  0.00           O  
ATOM   1167  HN  THR    73      44.990  31.040  44.700  0.00  0.00           H  
ATOM   1168  HA  THR    73      46.780  32.030  42.660  0.00  0.00           H  
ATOM   1169  HB  THR    73      45.850  34.380  43.180  0.00  0.00           H  
ATOM   1170  HG1 THR    73      47.710  35.320  44.020  0.00  0.00           H  
ATOM   1171 HG21 THR    73      46.610  33.840  46.120  0.00  0.00           H  
ATOM   1172 HG22 THR    73      44.940  33.900  45.360  0.00  0.00           H  
ATOM   1173 HG23 THR    73      45.970  35.350  45.510  0.00  0.00           H  
ATOM   1174  N   ALA    74      48.670  31.710  44.190  0.00  0.00           N  
ATOM   1175  CA  ALA    74      49.830  31.320  44.960  0.00  0.00           C  
ATOM   1176  C   ALA    74      50.550  32.500  45.550  0.00  0.00           C  
ATOM   1177  O   ALA    74      51.440  32.260  46.310  0.00  0.00           O  
ATOM   1178  CB  ALA    74      50.720  30.250  44.180  0.00  0.00           C  
ATOM   1179  HN  ALA    74      48.900  31.990  43.260  0.00  0.00           H  
ATOM   1180  HA  ALA    74      49.470  30.920  45.900  0.00  0.00           H  
ATOM   1181  HB1 ALA    74      50.750  30.550  43.110  0.00  0.00           H  
ATOM   1182  HB2 ALA    74      50.340  29.210  44.280  0.00  0.00           H  
ATOM   1183  HB3 ALA    74      51.780  30.170  44.510  0.00  0.00           H  
ATOM   1184  N   VAL    75      50.060  33.720  45.350  0.00  0.00           N  
ATOM   1185  CA  VAL    75      50.760  34.960  45.750  0.00  0.00           C  
ATOM   1186  C   VAL    75      49.780  35.780  46.530  0.00  0.00           C  
ATOM   1187  O   VAL    75      48.590  35.780  46.230  0.00  0.00           O  
ATOM   1188  CB  VAL    75      51.340  35.770  44.570  0.00  0.00           C  
ATOM   1189  CG1 VAL    75      52.380  36.770  45.150  0.00  0.00           C  
ATOM   1190  CG2 VAL    75      52.160  34.920  43.630  0.00  0.00           C  
ATOM   1191  HN  VAL    75      49.170  33.810  44.900  0.00  0.00           H  
ATOM   1192  HA  VAL    75      51.590  34.730  46.400  0.00  0.00           H  
ATOM   1193  HB  VAL    75      50.510  36.280  44.030  0.00  0.00           H  
ATOM   1194 HG11 VAL    75      52.750  37.350  44.280  0.00  0.00           H  
ATOM   1195 HG12 VAL    75      53.210  36.190  45.600  0.00  0.00           H  
ATOM   1196 HG13 VAL    75      51.970  37.500  45.880  0.00  0.00           H  
ATOM   1197 HG21 VAL    75      51.560  34.110  43.180  0.00  0.00           H  
ATOM   1198 HG22 VAL    75      53.030  34.490  44.180  0.00  0.00           H  
ATOM   1199 HG23 VAL    75      52.580  35.460  42.760  0.00  0.00           H  
ATOM   1200  N   ASP    76      50.160  36.400  47.690  0.00  0.00           N  
ATOM   1201  CA  ASP    76      49.300  37.350  48.410  0.00  0.00           C  
ATOM   1202  C   ASP    76      48.940  38.610  47.570  0.00  0.00           C  
ATOM   1203  O   ASP    76      49.790  39.130  46.890  0.00  0.00           O  
ATOM   1204  CB  ASP    76      49.870  37.880  49.730  0.00  0.00           C  
ATOM   1205  CG  ASP    76      49.980  36.880  50.840  0.00  0.00           C  
ATOM   1206  OD1 ASP    76      50.660  35.870  50.700  0.00  0.00           O  
ATOM   1207  OD2 ASP    76      49.380  37.120  51.910  0.00  0.00           O1-
ATOM   1208  HN  ASP    76      51.110  36.450  47.990  0.00  0.00           H  
ATOM   1209  HA  ASP    76      48.420  36.830  48.770  0.00  0.00           H  
ATOM   1210  HB1 ASP    76      49.290  38.710  50.200  0.00  0.00           H  
ATOM   1211  HB2 ASP    76      50.910  38.240  49.540  0.00  0.00           H  
ATOM   1212  N   THR    77      47.710  39.200  47.760  0.00  0.00           N  
ATOM   1213  CA  THR    77      47.280  40.260  46.880  0.00  0.00           C  
ATOM   1214  C   THR    77      45.940  40.770  47.510  0.00  0.00           C  
ATOM   1215  O   THR    77      45.110  40.000  47.960  0.00  0.00           O  
ATOM   1216  CB  THR    77      47.070  39.820  45.490  0.00  0.00           C  
ATOM   1217  CG2 THR    77      46.180  38.600  45.370  0.00  0.00           C  
ATOM   1218  OG1 THR    77      46.430  40.900  44.730  0.00  0.00           O  
ATOM   1219  HN  THR    77      46.960  38.830  48.310  0.00  0.00           H  
ATOM   1220  HA  THR    77      48.040  41.030  46.870  0.00  0.00           H  
ATOM   1221  HB  THR    77      48.030  39.580  44.990  0.00  0.00           H  
ATOM   1222  HG1 THR    77      45.510  40.870  45.020  0.00  0.00           H  
ATOM   1223 HG21 THR    77      46.580  37.750  45.960  0.00  0.00           H  
ATOM   1224 HG22 THR    77      46.170  38.370  44.280  0.00  0.00           H  
ATOM   1225 HG23 THR    77      45.190  38.750  45.870  0.00  0.00           H  
ATOM   1226  N   GLY    78      45.660  42.110  47.480  0.00  0.00           N  
ATOM   1227  CA  GLY    78      44.420  42.650  47.940  0.00  0.00           C  
ATOM   1228  C   GLY    78      44.340  44.010  47.400  0.00  0.00           C  
ATOM   1229  O   GLY    78      45.250  44.540  46.740  0.00  0.00           O  
ATOM   1230  HN  GLY    78      46.170  42.750  46.910  0.00  0.00           H  
ATOM   1231  HA1 GLY    78      44.450  42.700  49.020  0.00  0.00           H  
ATOM   1232  HA2 GLY    78      43.550  42.070  47.690  0.00  0.00           H  
ATOM   1233  N   GLY    79      43.250  44.710  47.690  0.00  0.00           N  
ATOM   1234  CA  GLY    79      43.020  46.100  47.260  0.00  0.00           C  
ATOM   1235  C   GLY    79      41.680  46.080  46.570  0.00  0.00           C  
ATOM   1236  O   GLY    79      40.880  45.160  46.450  0.00  0.00           O  
ATOM   1237  HN  GLY    79      42.460  44.290  48.120  0.00  0.00           H  
ATOM   1238  HA1 GLY    79      43.830  46.390  46.610  0.00  0.00           H  
ATOM   1239  HA2 GLY    79      42.810  46.690  48.140  0.00  0.00           H  
ATOM   1240  N   HSD    80      41.330  47.290  46.140  0.00  0.00           N  
ATOM   1241  CA  HSD    80      40.100  47.310  45.290  0.00  0.00           C  
ATOM   1242  C   HSD    80      40.090  46.510  44.000  0.00  0.00           C  
ATOM   1243  O   HSD    80      41.150  46.460  43.360  0.00  0.00           O  
ATOM   1244  CB  HSD    80      39.730  48.730  44.860  0.00  0.00           C  
ATOM   1245  CG  HSD    80      39.820  49.720  45.960  0.00  0.00           C  
ATOM   1246  CD2 HSD    80      40.740  50.700  46.330  0.00  0.00           C  
ATOM   1247  ND1 HSD    80      38.900  49.780  46.920  0.00  0.00           N  
ATOM   1248  CE1 HSD    80      39.240  50.820  47.770  0.00  0.00           C  
ATOM   1249  NE2 HSD    80      40.330  51.390  47.450  0.00  0.00           N  
ATOM   1250  HN  HSD    80      41.870  48.090  46.390  0.00  0.00           H  
ATOM   1251  HA  HSD    80      39.280  46.920  45.880  0.00  0.00           H  
ATOM   1252  HB1 HSD    80      38.740  48.740  44.350  0.00  0.00           H  
ATOM   1253  HB2 HSD    80      40.450  49.160  44.130  0.00  0.00           H  
ATOM   1254  HD1 HSD    80      38.110  49.170  47.030  0.00  0.00           H  
ATOM   1255  HD2 HSD    80      41.750  50.840  45.960  0.00  0.00           H  
ATOM   1256  HE1 HSD    80      38.600  51.180  48.580  0.00  0.00           H  
ATOM   1257  N   SER    81      38.920  46.010  43.550  0.00  0.00           N  
ATOM   1258  CA  SER    81      38.820  45.450  42.260  0.00  0.00           C  
ATOM   1259  C   SER    81      37.360  45.670  41.770  0.00  0.00           C  
ATOM   1260  O   SER    81      36.540  46.170  42.570  0.00  0.00           O  
ATOM   1261  CB  SER    81      39.310  43.970  42.160  0.00  0.00           C  
ATOM   1262  OG  SER    81      39.380  43.560  40.800  0.00  0.00           O  
ATOM   1263  HN  SER    81      38.120  46.020  44.150  0.00  0.00           H  
ATOM   1264  HA  SER    81      39.550  45.920  41.600  0.00  0.00           H  
ATOM   1265  HB1 SER    81      38.590  43.430  42.820  0.00  0.00           H  
ATOM   1266  HB2 SER    81      40.320  43.980  42.610  0.00  0.00           H  
ATOM   1267  HG1 SER    81      40.260  43.740  40.460  0.00  0.00           H  
ATOM   1268  N   GLY    82      37.040  45.360  40.500  0.00  0.00           N  
ATOM   1269  CA  GLY    82      35.630  45.390  40.000  0.00  0.00           C  
ATOM   1270  C   GLY    82      34.640  44.550  40.810  0.00  0.00           C  
ATOM   1271  O   GLY    82      34.930  43.570  41.500  0.00  0.00           O  
ATOM   1272  HN  GLY    82      37.690  44.810  39.970  0.00  0.00           H  
ATOM   1273  HA1 GLY    82      35.620  44.970  39.010  0.00  0.00           H  
ATOM   1274  HA2 GLY    82      35.360  46.430  39.900  0.00  0.00           H  
ATOM   1275  N   ARG    83      33.410  45.080  40.850  0.00  0.00           N  
ATOM   1276  CA  ARG    83      32.280  44.830  41.660  0.00  0.00           C  
ATOM   1277  C   ARG    83      31.120  44.820  40.650  0.00  0.00           C  
ATOM   1278  O   ARG    83      31.100  45.610  39.680  0.00  0.00           O  
ATOM   1279  CB  ARG    83      31.870  45.910  42.690  0.00  0.00           C  
ATOM   1280  CG  ARG    83      32.920  46.360  43.750  0.00  0.00           C  
ATOM   1281  CD  ARG    83      33.510  45.260  44.570  0.00  0.00           C  
ATOM   1282  NE  ARG    83      32.390  44.630  45.260  0.00  0.00           N  
ATOM   1283  CZ  ARG    83      32.500  43.550  46.000  0.00  0.00           C  
ATOM   1284  NH1 ARG    83      33.690  42.990  46.240  0.00  0.00           N1+
ATOM   1285  NH2 ARG    83      31.390  43.020  46.510  0.00  0.00           N  
ATOM   1286  HN  ARG    83      33.240  45.880  40.290  0.00  0.00           H  
ATOM   1287  HA  ARG    83      32.470  43.870  42.120  0.00  0.00           H  
ATOM   1288  HB1 ARG    83      31.040  45.410  43.240  0.00  0.00           H  
ATOM   1289  HB2 ARG    83      31.500  46.870  42.280  0.00  0.00           H  
ATOM   1290  HG1 ARG    83      32.480  47.130  44.420  0.00  0.00           H  
ATOM   1291  HG2 ARG    83      33.670  46.800  43.060  0.00  0.00           H  
ATOM   1292  HD1 ARG    83      34.300  45.630  45.250  0.00  0.00           H  
ATOM   1293  HD2 ARG    83      34.000  44.510  43.910  0.00  0.00           H  
ATOM   1294  HE  ARG    83      31.510  45.080  45.180  0.00  0.00           H  
ATOM   1295 HH11 ARG    83      34.470  43.220  45.660  0.00  0.00           H  
ATOM   1296 HH12 ARG    83      33.660  42.150  46.780  0.00  0.00           H  
ATOM   1297 HH21 ARG    83      30.590  43.620  46.440  0.00  0.00           H  
ATOM   1298 HH22 ARG    83      31.490  42.470  47.340  0.00  0.00           H  
ATOM   1299  N   TYR    84      30.280  43.850  40.870  0.00  0.00           N  
ATOM   1300  CA  TYR    84      29.460  43.250  39.860  0.00  0.00           C  
ATOM   1301  C   TYR    84      27.950  43.330  40.170  0.00  0.00           C  
ATOM   1302  O   TYR    84      27.520  43.140  41.300  0.00  0.00           O  
ATOM   1303  CB  TYR    84      29.910  41.800  39.520  0.00  0.00           C  
ATOM   1304  CG  TYR    84      31.400  41.740  39.150  0.00  0.00           C  
ATOM   1305  CD1 TYR    84      32.420  41.140  39.970  0.00  0.00           C  
ATOM   1306  CD2 TYR    84      31.770  42.290  37.970  0.00  0.00           C  
ATOM   1307  CE1 TYR    84      33.800  41.180  39.500  0.00  0.00           C  
ATOM   1308  CE2 TYR    84      33.090  42.380  37.560  0.00  0.00           C  
ATOM   1309  CZ  TYR    84      34.100  41.810  38.260  0.00  0.00           C  
ATOM   1310  OH  TYR    84      35.350  41.760  37.640  0.00  0.00           O  
ATOM   1311  HN  TYR    84      30.330  43.480  41.800  0.00  0.00           H  
ATOM   1312  HA  TYR    84      29.610  43.820  38.960  0.00  0.00           H  
ATOM   1313  HB1 TYR    84      29.270  41.450  38.690  0.00  0.00           H  
ATOM   1314  HB2 TYR    84      29.730  41.060  40.340  0.00  0.00           H  
ATOM   1315  HD1 TYR    84      32.100  40.690  40.900  0.00  0.00           H  
ATOM   1316  HD2 TYR    84      31.000  42.640  37.300  0.00  0.00           H  
ATOM   1317  HE1 TYR    84      34.540  40.570  40.010  0.00  0.00           H  
ATOM   1318  HE2 TYR    84      33.280  42.670  36.540  0.00  0.00           H  
ATOM   1319  HH  TYR    84      35.910  41.600  38.400  0.00  0.00           H  
ATOM   1320  N   TRP    85      27.200  43.750  39.160  0.00  0.00           N  
ATOM   1321  CA  TRP    85      25.710  43.720  39.110  0.00  0.00           C  
ATOM   1322  C   TRP    85      25.030  42.390  39.040  0.00  0.00           C  
ATOM   1323  O   TRP    85      23.940  42.240  39.630  0.00  0.00           O  
ATOM   1324  CB  TRP    85      25.320  44.700  38.000  0.00  0.00           C  
ATOM   1325  CG  TRP    85      23.870  44.880  37.650  0.00  0.00           C  
ATOM   1326  CD1 TRP    85      23.150  45.930  38.190  0.00  0.00           C  
ATOM   1327  CD2 TRP    85      22.970  44.070  36.830  0.00  0.00           C  
ATOM   1328  CE2 TRP    85      21.700  44.810  36.900  0.00  0.00           C  
ATOM   1329  CE3 TRP    85      23.110  42.970  35.950  0.00  0.00           C  
ATOM   1330  NE1 TRP    85      21.880  45.940  37.670  0.00  0.00           N  
ATOM   1331  CZ2 TRP    85      20.680  44.370  36.160  0.00  0.00           C  
ATOM   1332  CZ3 TRP    85      22.010  42.620  35.190  0.00  0.00           C  
ATOM   1333  CH2 TRP    85      20.780  43.240  35.350  0.00  0.00           C  
ATOM   1334  HN  TRP    85      27.580  44.020  38.280  0.00  0.00           H  
ATOM   1335  HA  TRP    85      25.380  44.190  40.030  0.00  0.00           H  
ATOM   1336  HB1 TRP    85      25.840  44.450  37.060  0.00  0.00           H  
ATOM   1337  HB2 TRP    85      25.750  45.720  38.010  0.00  0.00           H  
ATOM   1338  HD1 TRP    85      23.600  46.710  38.780  0.00  0.00           H  
ATOM   1339  HE1 TRP    85      21.210  46.620  37.870  0.00  0.00           H  
ATOM   1340  HE3 TRP    85      24.050  42.450  35.840  0.00  0.00           H  
ATOM   1341  HZ2 TRP    85      19.720  44.860  36.080  0.00  0.00           H  
ATOM   1342  HZ3 TRP    85      22.040  41.790  34.490  0.00  0.00           H  
ATOM   1343  HH2 TRP    85      19.950  42.980  34.720  0.00  0.00           H  
ATOM   1344  N   ALA    86      25.610  41.420  38.310  0.00  0.00           N  
ATOM   1345  CA  ALA    86      25.210  40.010  38.260  0.00  0.00           C  
ATOM   1346  C   ALA    86      25.320  39.260  39.550  0.00  0.00           C  
ATOM   1347  O   ALA    86      26.210  39.550  40.350  0.00  0.00           O  
ATOM   1348  CB  ALA    86      26.240  39.370  37.310  0.00  0.00           C  
ATOM   1349  HN  ALA    86      26.520  41.570  37.930  0.00  0.00           H  
ATOM   1350  HA  ALA    86      24.240  39.930  37.790  0.00  0.00           H  
ATOM   1351  HB1 ALA    86      26.060  38.270  37.320  0.00  0.00           H  
ATOM   1352  HB2 ALA    86      27.230  39.610  37.750  0.00  0.00           H  
ATOM   1353  HB3 ALA    86      26.090  39.880  36.340  0.00  0.00           H  
ATOM   1354  N   GLU    87      24.520  38.240  39.740  0.00  0.00           N  
ATOM   1355  CA  GLU    87      24.570  37.440  40.920  0.00  0.00           C  
ATOM   1356  C   GLU    87      25.750  36.410  40.900  0.00  0.00           C  
ATOM   1357  O   GLU    87      25.860  35.510  40.060  0.00  0.00           O  
ATOM   1358  CB  GLU    87      23.190  36.660  41.150  0.00  0.00           C  
ATOM   1359  CG  GLU    87      22.230  37.670  41.680  0.00  0.00           C  
ATOM   1360  CD  GLU    87      20.970  37.020  41.960  0.00  0.00           C  
ATOM   1361  OE1 GLU    87      20.950  36.220  42.980  0.00  0.00           O  
ATOM   1362  OE2 GLU    87      19.970  37.180  41.270  0.00  0.00           O1-
ATOM   1363  HN  GLU    87      23.810  38.060  39.060  0.00  0.00           H  
ATOM   1364  HA  GLU    87      24.700  38.110  41.770  0.00  0.00           H  
ATOM   1365  HB1 GLU    87      23.390  35.860  41.880  0.00  0.00           H  
ATOM   1366  HB2 GLU    87      22.900  36.190  40.180  0.00  0.00           H  
ATOM   1367  HG1 GLU    87      22.120  38.420  40.860  0.00  0.00           H  
ATOM   1368  HG2 GLU    87      22.570  38.160  42.620  0.00  0.00           H  
ATOM   1369  N   ILE    88      26.740  36.530  41.850  0.00  0.00           N  
ATOM   1370  CA  ILE    88      28.000  35.760  41.870  0.00  0.00           C  
ATOM   1371  C   ILE    88      28.210  35.280  43.320  0.00  0.00           C  
ATOM   1372  O   ILE    88      28.110  36.060  44.270  0.00  0.00           O  
ATOM   1373  CB  ILE    88      29.240  36.490  41.340  0.00  0.00           C  
ATOM   1374  CG1 ILE    88      29.220  36.850  39.820  0.00  0.00           C  
ATOM   1375  CG2 ILE    88      30.510  35.670  41.710  0.00  0.00           C  
ATOM   1376  CD  ILE    88      29.920  38.070  39.330  0.00  0.00           C  
ATOM   1377  HN  ILE    88      26.690  37.190  42.600  0.00  0.00           H  
ATOM   1378  HA  ILE    88      27.870  34.870  41.270  0.00  0.00           H  
ATOM   1379  HB  ILE    88      29.420  37.460  41.860  0.00  0.00           H  
ATOM   1380 HG11 ILE    88      28.170  36.770  39.480  0.00  0.00           H  
ATOM   1381 HG12 ILE    88      29.710  35.970  39.330  0.00  0.00           H  
ATOM   1382 HG21 ILE    88      30.680  35.670  42.810  0.00  0.00           H  
ATOM   1383 HG22 ILE    88      31.300  36.280  41.230  0.00  0.00           H  
ATOM   1384 HG23 ILE    88      30.420  34.660  41.270  0.00  0.00           H  
ATOM   1385  HD1 ILE    88      30.630  38.400  40.110  0.00  0.00           H  
ATOM   1386  HD2 ILE    88      29.160  38.860  39.150  0.00  0.00           H  
ATOM   1387  HD3 ILE    88      30.460  37.870  38.380  0.00  0.00           H  
ATOM   1388  N   SER    89      28.350  33.900  43.450  0.00  0.00           N  
ATOM   1389  CA  SER    89      28.480  33.270  44.790  0.00  0.00           C  
ATOM   1390  C   SER    89      29.900  32.580  44.620  0.00  0.00           C  
ATOM   1391  O   SER    89      30.250  31.920  43.640  0.00  0.00           O  
ATOM   1392  CB  SER    89      27.280  32.420  45.240  0.00  0.00           C  
ATOM   1393  OG  SER    89      26.770  31.460  44.360  0.00  0.00           O  
ATOM   1394  HN  SER    89      28.240  33.300  42.660  0.00  0.00           H  
ATOM   1395  HA  SER    89      28.720  34.060  45.480  0.00  0.00           H  
ATOM   1396  HB1 SER    89      26.420  33.110  45.340  0.00  0.00           H  
ATOM   1397  HB2 SER    89      27.530  32.060  46.260  0.00  0.00           H  
ATOM   1398  HG1 SER    89      26.420  32.020  43.670  0.00  0.00           H  
ATOM   1399  N   ASP    90      30.820  32.900  45.580  0.00  0.00           N  
ATOM   1400  CA  ASP    90      32.270  32.420  45.580  0.00  0.00           C  
ATOM   1401  C   ASP    90      32.360  31.580  46.850  0.00  0.00           C  
ATOM   1402  O   ASP    90      31.980  31.990  47.920  0.00  0.00           O  
ATOM   1403  CB  ASP    90      33.180  33.620  45.800  0.00  0.00           C  
ATOM   1404  CG  ASP    90      33.120  34.560  44.610  0.00  0.00           C  
ATOM   1405  OD1 ASP    90      32.900  35.730  44.620  0.00  0.00           O  
ATOM   1406  OD2 ASP    90      33.380  33.850  43.490  0.00  0.00           O1-
ATOM   1407  HN  ASP    90      30.560  33.520  46.310  0.00  0.00           H  
ATOM   1408  HA  ASP    90      32.540  31.820  44.720  0.00  0.00           H  
ATOM   1409  HB1 ASP    90      34.200  33.180  45.750  0.00  0.00           H  
ATOM   1410  HB2 ASP    90      33.020  34.080  46.800  0.00  0.00           H  
ATOM   1411  HD2 ASP    90      33.500  34.330  42.660  0.00  0.00           H  
ATOM   1412  N   THR    91      32.790  30.320  46.780  0.00  0.00           N  
ATOM   1413  CA  THR    91      33.040  29.510  47.970  0.00  0.00           C  
ATOM   1414  C   THR    91      34.490  29.190  48.080  0.00  0.00           C  
ATOM   1415  O   THR    91      35.250  29.010  47.110  0.00  0.00           O  
ATOM   1416  CB  THR    91      32.150  28.220  47.910  0.00  0.00           C  
ATOM   1417  CG2 THR    91      32.120  27.380  49.170  0.00  0.00           C  
ATOM   1418  OG1 THR    91      30.780  28.630  47.650  0.00  0.00           O  
ATOM   1419  HN  THR    91      33.060  29.910  45.920  0.00  0.00           H  
ATOM   1420  HA  THR    91      32.830  30.050  48.880  0.00  0.00           H  
ATOM   1421  HB  THR    91      32.500  27.560  47.090  0.00  0.00           H  
ATOM   1422  HG1 THR    91      30.790  29.060  46.790  0.00  0.00           H  
ATOM   1423 HG21 THR    91      33.120  26.980  49.420  0.00  0.00           H  
ATOM   1424 HG22 THR    91      31.330  26.610  49.030  0.00  0.00           H  
ATOM   1425 HG23 THR    91      31.770  27.970  50.040  0.00  0.00           H  
ATOM   1426  N   ILE    92      34.990  29.240  49.400  0.00  0.00           N  
ATOM   1427  CA  ILE    92      36.400  29.050  49.520  0.00  0.00           C  
ATOM   1428  C   ILE    92      36.730  27.630  49.770  0.00  0.00           C  
ATOM   1429  O   ILE    92      36.160  26.890  50.560  0.00  0.00           O  
ATOM   1430  CB  ILE    92      37.040  30.020  50.590  0.00  0.00           C  
ATOM   1431  CG1 ILE    92      38.520  29.860  50.840  0.00  0.00           C  
ATOM   1432  CG2 ILE    92      36.160  30.070  51.880  0.00  0.00           C  
ATOM   1433  CD  ILE    92      39.200  30.960  51.690  0.00  0.00           C  
ATOM   1434  HN  ILE    92      34.400  29.470  50.170  0.00  0.00           H  
ATOM   1435  HA  ILE    92      36.960  29.370  48.650  0.00  0.00           H  
ATOM   1436  HB  ILE    92      36.990  31.020  50.110  0.00  0.00           H  
ATOM   1437 HG11 ILE    92      38.990  29.730  49.840  0.00  0.00           H  
ATOM   1438 HG12 ILE    92      38.570  28.850  51.310  0.00  0.00           H  
ATOM   1439 HG21 ILE    92      35.110  30.420  51.720  0.00  0.00           H  
ATOM   1440 HG22 ILE    92      36.660  30.640  52.700  0.00  0.00           H  
ATOM   1441 HG23 ILE    92      36.050  29.060  52.330  0.00  0.00           H  
ATOM   1442  HD1 ILE    92      39.060  32.030  51.440  0.00  0.00           H  
ATOM   1443  HD2 ILE    92      40.280  30.720  51.710  0.00  0.00           H  
ATOM   1444  HD3 ILE    92      38.890  30.900  52.750  0.00  0.00           H  
ATOM   1445  N   LEU    93      37.740  27.080  49.030  0.00  0.00           N  
ATOM   1446  CA  LEU    93      38.140  25.730  49.120  0.00  0.00           C  
ATOM   1447  C   LEU    93      39.460  25.610  49.940  0.00  0.00           C  
ATOM   1448  O   LEU    93      39.600  24.590  50.670  0.00  0.00           O  
ATOM   1449  CB  LEU    93      38.250  25.280  47.680  0.00  0.00           C  
ATOM   1450  CG  LEU    93      38.490  23.820  47.540  0.00  0.00           C  
ATOM   1451  CD1 LEU    93      37.780  23.290  46.260  0.00  0.00           C  
ATOM   1452  CD2 LEU    93      40.010  23.530  47.330  0.00  0.00           C  
ATOM   1453  HN  LEU    93      38.250  27.650  48.390  0.00  0.00           H  
ATOM   1454  HA  LEU    93      37.410  25.090  49.600  0.00  0.00           H  
ATOM   1455  HB1 LEU    93      39.010  25.910  47.170  0.00  0.00           H  
ATOM   1456  HB2 LEU    93      37.280  25.490  47.190  0.00  0.00           H  
ATOM   1457  HG  LEU    93      38.010  23.250  48.370  0.00  0.00           H  
ATOM   1458 HD11 LEU    93      38.060  22.260  45.960  0.00  0.00           H  
ATOM   1459 HD12 LEU    93      38.180  24.020  45.510  0.00  0.00           H  
ATOM   1460 HD13 LEU    93      36.690  23.470  46.240  0.00  0.00           H  
ATOM   1461 HD21 LEU    93      40.170  22.510  46.920  0.00  0.00           H  
ATOM   1462 HD22 LEU    93      40.650  23.540  48.240  0.00  0.00           H  
ATOM   1463 HD23 LEU    93      40.440  24.260  46.620  0.00  0.00           H  
ATOM   1464  N   SER    94      40.420  26.540  49.910  0.00  0.00           N  
ATOM   1465  CA  SER    94      41.710  26.370  50.610  0.00  0.00           C  
ATOM   1466  C   SER    94      42.270  27.730  50.920  0.00  0.00           C  
ATOM   1467  O   SER    94      41.670  28.620  50.370  0.00  0.00           O  
ATOM   1468  CB  SER    94      42.740  25.570  49.770  0.00  0.00           C  
ATOM   1469  OG  SER    94      43.750  24.990  50.600  0.00  0.00           O  
ATOM   1470  HN  SER    94      40.550  27.350  49.340  0.00  0.00           H  
ATOM   1471  HA  SER    94      41.540  25.850  51.530  0.00  0.00           H  
ATOM   1472  HB1 SER    94      43.220  26.370  49.150  0.00  0.00           H  
ATOM   1473  HB2 SER    94      42.310  24.800  49.100  0.00  0.00           H  
ATOM   1474  HG1 SER    94      43.520  24.100  50.890  0.00  0.00           H  
ATOM   1475  N   GLY    95      43.290  28.010  51.820  0.00  0.00           N  
ATOM   1476  CA  GLY    95      43.700  29.280  52.360  0.00  0.00           C  
ATOM   1477  C   GLY    95      42.690  30.130  53.180  0.00  0.00           C  
ATOM   1478  O   GLY    95      41.810  29.590  53.810  0.00  0.00           O  
ATOM   1479  HN  GLY    95      43.700  27.190  52.210  0.00  0.00           H  
ATOM   1480  HA1 GLY    95      44.120  29.850  51.550  0.00  0.00           H  
ATOM   1481  HA2 GLY    95      44.470  29.020  53.060  0.00  0.00           H  
ATOM   1482  N   THR    96      42.830  31.410  53.300  0.00  0.00           N  
ATOM   1483  CA  THR    96      41.820  32.200  54.060  0.00  0.00           C  
ATOM   1484  C   THR    96      41.410  33.480  53.240  0.00  0.00           C  
ATOM   1485  O   THR    96      42.350  34.050  52.690  0.00  0.00           O  
ATOM   1486  CB  THR    96      42.420  32.660  55.400  0.00  0.00           C  
ATOM   1487  CG2 THR    96      41.600  33.720  56.210  0.00  0.00           C  
ATOM   1488  OG1 THR    96      42.550  31.430  56.170  0.00  0.00           O  
ATOM   1489  HN  THR    96      43.510  31.850  52.720  0.00  0.00           H  
ATOM   1490  HA  THR    96      40.890  31.660  54.210  0.00  0.00           H  
ATOM   1491  HB  THR    96      43.440  33.050  55.190  0.00  0.00           H  
ATOM   1492  HG1 THR    96      42.340  30.720  55.560  0.00  0.00           H  
ATOM   1493 HG21 THR    96      41.650  34.730  55.770  0.00  0.00           H  
ATOM   1494 HG22 THR    96      41.890  33.680  57.280  0.00  0.00           H  
ATOM   1495 HG23 THR    96      40.560  33.360  56.050  0.00  0.00           H  
ATOM   1496  N   PHE    97      40.130  33.920  53.110  0.00  0.00           N  
ATOM   1497  CA  PHE    97      39.750  35.090  52.270  0.00  0.00           C  
ATOM   1498  C   PHE    97      39.270  36.250  53.260  0.00  0.00           C  
ATOM   1499  O   PHE    97      38.750  35.960  54.350  0.00  0.00           O  
ATOM   1500  CB  PHE    97      38.720  34.600  51.140  0.00  0.00           C  
ATOM   1501  CG  PHE    97      38.380  35.790  50.300  0.00  0.00           C  
ATOM   1502  CD1 PHE    97      37.050  36.220  50.290  0.00  0.00           C  
ATOM   1503  CD2 PHE    97      39.370  36.400  49.470  0.00  0.00           C  
ATOM   1504  CE1 PHE    97      36.690  37.240  49.490  0.00  0.00           C  
ATOM   1505  CE2 PHE    97      39.010  37.560  48.760  0.00  0.00           C  
ATOM   1506  CZ  PHE    97      37.630  37.960  48.750  0.00  0.00           C  
ATOM   1507  HN  PHE    97      39.450  33.340  53.550  0.00  0.00           H  
ATOM   1508  HA  PHE    97      40.600  35.540  51.770  0.00  0.00           H  
ATOM   1509  HB1 PHE    97      37.820  34.130  51.580  0.00  0.00           H  
ATOM   1510  HB2 PHE    97      39.270  33.840  50.550  0.00  0.00           H  
ATOM   1511  HD1 PHE    97      36.250  35.810  50.890  0.00  0.00           H  
ATOM   1512  HD2 PHE    97      40.370  36.000  49.540  0.00  0.00           H  
ATOM   1513  HE1 PHE    97      35.680  37.600  49.510  0.00  0.00           H  
ATOM   1514  HE2 PHE    97      39.730  37.990  48.070  0.00  0.00           H  
ATOM   1515  HZ  PHE    97      37.270  38.770  48.130  0.00  0.00           H  
ATOM   1516  N   ARG    98      39.450  37.510  52.820  0.00  0.00           N  
ATOM   1517  CA  ARG    98      38.950  38.680  53.460  0.00  0.00           C  
ATOM   1518  C   ARG    98      38.310  39.670  52.520  0.00  0.00           C  
ATOM   1519  O   ARG    98      38.710  39.780  51.390  0.00  0.00           O  
ATOM   1520  CB  ARG    98      40.020  39.520  54.270  0.00  0.00           C  
ATOM   1521  CG  ARG    98      40.600  38.740  55.580  0.00  0.00           C  
ATOM   1522  CD  ARG    98      41.840  37.980  55.240  0.00  0.00           C  
ATOM   1523  NE  ARG    98      42.740  37.970  56.470  0.00  0.00           N  
ATOM   1524  CZ  ARG    98      43.770  37.200  56.660  0.00  0.00           C  
ATOM   1525  NH1 ARG    98      44.200  37.010  57.900  0.00  0.00           N1+
ATOM   1526  NH2 ARG    98      44.330  36.410  55.730  0.00  0.00           N  
ATOM   1527  HN  ARG    98      39.900  37.590  51.940  0.00  0.00           H  
ATOM   1528  HA  ARG    98      38.300  38.320  54.240  0.00  0.00           H  
ATOM   1529  HB1 ARG    98      39.580  40.440  54.720  0.00  0.00           H  
ATOM   1530  HB2 ARG    98      40.890  39.680  53.600  0.00  0.00           H  
ATOM   1531  HG1 ARG    98      39.840  38.050  55.990  0.00  0.00           H  
ATOM   1532  HG2 ARG    98      40.730  39.520  56.360  0.00  0.00           H  
ATOM   1533  HD1 ARG    98      42.390  38.490  54.410  0.00  0.00           H  
ATOM   1534  HD2 ARG    98      41.630  36.900  55.120  0.00  0.00           H  
ATOM   1535  HE  ARG    98      42.630  38.730  57.100  0.00  0.00           H  
ATOM   1536 HH11 ARG    98      43.740  37.510  58.630  0.00  0.00           H  
ATOM   1537 HH12 ARG    98      44.770  36.220  58.120  0.00  0.00           H  
ATOM   1538 HH21 ARG    98      45.030  35.790  56.080  0.00  0.00           H  
ATOM   1539 HH22 ARG    98      43.900  36.540  54.840  0.00  0.00           H  
ATOM   1540  N   GLN    99      37.360  40.440  53.060  0.00  0.00           N  
ATOM   1541  CA  GLN    99      36.880  41.650  52.390  0.00  0.00           C  
ATOM   1542  C   GLN    99      36.440  42.670  53.480  0.00  0.00           C  
ATOM   1543  O   GLN    99      36.080  42.200  54.540  0.00  0.00           O  
ATOM   1544  CB  GLN    99      35.700  41.300  51.420  0.00  0.00           C  
ATOM   1545  CG  GLN    99      34.350  41.150  52.210  0.00  0.00           C  
ATOM   1546  CD  GLN    99      33.260  40.510  51.330  0.00  0.00           C  
ATOM   1547  NE2 GLN    99      32.050  40.470  51.910  0.00  0.00           N  
ATOM   1548  OE1 GLN    99      33.420  40.120  50.180  0.00  0.00           O  
ATOM   1549  HN  GLN    99      37.100  40.350  54.020  0.00  0.00           H  
ATOM   1550  HA  GLN    99      37.740  42.160  51.980  0.00  0.00           H  
ATOM   1551  HB1 GLN    99      36.020  40.350  50.940  0.00  0.00           H  
ATOM   1552  HB2 GLN    99      35.540  42.040  50.610  0.00  0.00           H  
ATOM   1553  HG1 GLN    99      34.000  42.150  52.540  0.00  0.00           H  
ATOM   1554  HG2 GLN    99      34.510  40.520  53.120  0.00  0.00           H  
ATOM   1555 HE21 GLN    99      31.340  39.910  51.490  0.00  0.00           H  
ATOM   1556 HE22 GLN    99      32.050  40.730  52.870  0.00  0.00           H  
ATOM   1557  N   TRP   100      36.430  44.000  53.220  0.00  0.00           N  
ATOM   1558  CA  TRP   100      36.270  45.040  54.220  0.00  0.00           C  
ATOM   1559  C   TRP   100      35.710  46.300  53.550  0.00  0.00           C  
ATOM   1560  O   TRP   100      35.910  46.510  52.380  0.00  0.00           O  
ATOM   1561  CB  TRP   100      37.580  45.340  55.020  0.00  0.00           C  
ATOM   1562  CG  TRP   100      38.640  46.030  54.230  0.00  0.00           C  
ATOM   1563  CD1 TRP   100      38.950  47.420  54.250  0.00  0.00           C  
ATOM   1564  CD2 TRP   100      39.560  45.480  53.320  0.00  0.00           C  
ATOM   1565  CE2 TRP   100      40.320  46.490  52.840  0.00  0.00           C  
ATOM   1566  CE3 TRP   100      39.790  44.180  52.920  0.00  0.00           C  
ATOM   1567  NE1 TRP   100      39.970  47.660  53.390  0.00  0.00           N  
ATOM   1568  CZ2 TRP   100      41.280  46.210  51.880  0.00  0.00           C  
ATOM   1569  CZ3 TRP   100      40.720  43.900  51.970  0.00  0.00           C  
ATOM   1570  CH2 TRP   100      41.520  44.920  51.340  0.00  0.00           C  
ATOM   1571  HN  TRP   100      36.690  44.320  52.310  0.00  0.00           H  
ATOM   1572  HA  TRP   100      35.530  44.680  54.910  0.00  0.00           H  
ATOM   1573  HB1 TRP   100      37.950  44.330  55.280  0.00  0.00           H  
ATOM   1574  HB2 TRP   100      37.380  46.010  55.880  0.00  0.00           H  
ATOM   1575  HD1 TRP   100      38.490  48.240  54.770  0.00  0.00           H  
ATOM   1576  HE1 TRP   100      40.110  48.580  53.080  0.00  0.00           H  
ATOM   1577  HE3 TRP   100      39.230  43.360  53.340  0.00  0.00           H  
ATOM   1578  HZ2 TRP   100      41.750  47.110  51.490  0.00  0.00           H  
ATOM   1579  HZ3 TRP   100      40.860  42.880  51.630  0.00  0.00           H  
ATOM   1580  HH2 TRP   100      42.310  44.690  50.640  0.00  0.00           H  
ATOM   1581  N   LYS   101      34.880  47.090  54.300  0.00  0.00           N  
ATOM   1582  CA  LYS   101      34.430  48.410  54.000  0.00  0.00           C  
ATOM   1583  C   LYS   101      35.340  49.600  54.340  0.00  0.00           C  
ATOM   1584  O   LYS   101      36.160  49.560  55.270  0.00  0.00           O  
ATOM   1585  CB  LYS   101      32.980  48.740  54.420  0.00  0.00           C  
ATOM   1586  CG  LYS   101      31.760  48.190  53.630  0.00  0.00           C  
ATOM   1587  CD  LYS   101      31.600  46.640  53.560  0.00  0.00           C  
ATOM   1588  CE  LYS   101      30.320  46.160  52.750  0.00  0.00           C  
ATOM   1589  NZ  LYS   101      30.460  44.740  52.480  0.00  0.00           N1+
ATOM   1590  HN  LYS   101      34.600  46.680  55.160  0.00  0.00           H  
ATOM   1591  HA  LYS   101      34.320  48.450  52.930  0.00  0.00           H  
ATOM   1592  HB1 LYS   101      32.800  49.800  54.690  0.00  0.00           H  
ATOM   1593  HB2 LYS   101      32.880  48.340  55.450  0.00  0.00           H  
ATOM   1594  HG1 LYS   101      31.900  48.580  52.590  0.00  0.00           H  
ATOM   1595  HG2 LYS   101      30.830  48.600  54.080  0.00  0.00           H  
ATOM   1596  HD1 LYS   101      31.760  46.310  54.610  0.00  0.00           H  
ATOM   1597  HD2 LYS   101      32.500  46.210  53.080  0.00  0.00           H  
ATOM   1598  HE1 LYS   101      30.340  46.730  51.800  0.00  0.00           H  
ATOM   1599  HE2 LYS   101      29.400  46.280  53.370  0.00  0.00           H  
ATOM   1600  HZ1 LYS   101      30.920  44.210  53.240  0.00  0.00           H  
ATOM   1601  HZ2 LYS   101      31.130  44.780  51.680  0.00  0.00           H  
ATOM   1602  HZ3 LYS   101      29.630  44.170  52.200  0.00  0.00           H  
ATOM   1603  N   GLU   102      35.400  50.570  53.430  0.00  0.00           N  
ATOM   1604  CA  GLU   102      36.340  51.670  53.570  0.00  0.00           C  
ATOM   1605  C   GLU   102      36.130  52.630  54.800  0.00  0.00           C  
ATOM   1606  O   GLU   102      35.050  53.030  55.140  0.00  0.00           O  
ATOM   1607  CB  GLU   102      36.220  52.540  52.280  0.00  0.00           C  
ATOM   1608  CG  GLU   102      37.140  51.980  51.070  0.00  0.00           C  
ATOM   1609  CD  GLU   102      36.740  52.650  49.740  0.00  0.00           C  
ATOM   1610  OE1 GLU   102      36.860  52.070  48.670  0.00  0.00           O  
ATOM   1611  OE2 GLU   102      36.300  53.880  49.780  0.00  0.00           O1-
ATOM   1612  HN  GLU   102      34.710  50.610  52.710  0.00  0.00           H  
ATOM   1613  HA  GLU   102      37.320  51.220  53.620  0.00  0.00           H  
ATOM   1614  HB1 GLU   102      36.470  53.620  52.400  0.00  0.00           H  
ATOM   1615  HB2 GLU   102      35.140  52.470  52.030  0.00  0.00           H  
ATOM   1616  HG1 GLU   102      37.060  50.890  50.870  0.00  0.00           H  
ATOM   1617  HG2 GLU   102      38.200  52.170  51.320  0.00  0.00           H  
ATOM   1618  N   GLY   103      37.280  53.080  55.340  0.00  0.00           N  
ATOM   1619  CA  GLY   103      37.260  54.120  56.300  0.00  0.00           C  
ATOM   1620  C   GLY   103      37.290  53.590  57.750  0.00  0.00           C  
ATOM   1621  O   GLY   103      37.110  54.370  58.710  0.00  0.00           O  
ATOM   1622  HN  GLY   103      38.180  52.950  54.920  0.00  0.00           H  
ATOM   1623  HA1 GLY   103      36.470  54.860  56.270  0.00  0.00           H  
ATOM   1624  HA2 GLY   103      38.030  54.830  56.040  0.00  0.00           H  
ATOM   1625  N   THR   104      37.440  52.280  57.980  0.00  0.00           N  
ATOM   1626  CA  THR   104      37.270  51.570  59.250  0.00  0.00           C  
ATOM   1627  C   THR   104      38.150  50.320  59.460  0.00  0.00           C  
ATOM   1628  O   THR   104      38.570  49.730  58.460  0.00  0.00           O  
ATOM   1629  CB  THR   104      35.760  51.350  59.570  0.00  0.00           C  
ATOM   1630  CG2 THR   104      34.910  50.920  58.380  0.00  0.00           C  
ATOM   1631  OG1 THR   104      35.530  50.370  60.610  0.00  0.00           O  
ATOM   1632  HN  THR   104      37.630  51.690  57.190  0.00  0.00           H  
ATOM   1633  HA  THR   104      37.650  52.290  59.960  0.00  0.00           H  
ATOM   1634  HB  THR   104      35.360  52.320  59.930  0.00  0.00           H  
ATOM   1635  HG1 THR   104      34.660  50.500  60.990  0.00  0.00           H  
ATOM   1636 HG21 THR   104      33.850  50.800  58.680  0.00  0.00           H  
ATOM   1637 HG22 THR   104      35.280  49.940  58.010  0.00  0.00           H  
ATOM   1638 HG23 THR   104      35.030  51.660  57.560  0.00  0.00           H  
ATOM   1639  N   THR   105      38.470  49.920  60.680  0.00  0.00           N  
ATOM   1640  CA  THR   105      39.400  48.820  60.920  0.00  0.00           C  
ATOM   1641  C   THR   105      38.620  47.500  61.020  0.00  0.00           C  
ATOM   1642  O   THR   105      39.090  46.390  61.130  0.00  0.00           O  
ATOM   1643  CB  THR   105      40.200  48.910  62.260  0.00  0.00           C  
ATOM   1644  CG2 THR   105      41.330  49.910  61.990  0.00  0.00           C  
ATOM   1645  OG1 THR   105      39.450  49.320  63.360  0.00  0.00           O  
ATOM   1646  HN  THR   105      38.240  50.530  61.440  0.00  0.00           H  
ATOM   1647  HA  THR   105      40.160  48.670  60.160  0.00  0.00           H  
ATOM   1648  HB  THR   105      40.710  47.960  62.550  0.00  0.00           H  
ATOM   1649  HG1 THR   105      40.090  49.280  64.070  0.00  0.00           H  
ATOM   1650 HG21 THR   105      41.780  49.790  60.980  0.00  0.00           H  
ATOM   1651 HG22 THR   105      41.980  49.770  62.880  0.00  0.00           H  
ATOM   1652 HG23 THR   105      40.930  50.940  61.980  0.00  0.00           H  
ATOM   1653  N   LYS   106      37.320  47.610  60.950  0.00  0.00           N  
ATOM   1654  CA  LYS   106      36.440  46.500  60.760  0.00  0.00           C  
ATOM   1655  C   LYS   106      36.710  45.640  59.510  0.00  0.00           C  
ATOM   1656  O   LYS   106      36.920  46.180  58.440  0.00  0.00           O  
ATOM   1657  CB  LYS   106      34.930  46.820  60.840  0.00  0.00           C  
ATOM   1658  CG  LYS   106      34.470  47.380  62.200  0.00  0.00           C  
ATOM   1659  CD  LYS   106      34.840  46.610  63.470  0.00  0.00           C  
ATOM   1660  CE  LYS   106      34.040  45.390  63.710  0.00  0.00           C  
ATOM   1661  NZ  LYS   106      32.700  45.630  64.260  0.00  0.00           N1+
ATOM   1662  HN  LYS   106      37.020  48.570  60.900  0.00  0.00           H  
ATOM   1663  HA  LYS   106      36.690  45.940  61.650  0.00  0.00           H  
ATOM   1664  HB1 LYS   106      34.340  45.900  60.650  0.00  0.00           H  
ATOM   1665  HB2 LYS   106      34.780  47.520  60.000  0.00  0.00           H  
ATOM   1666  HG1 LYS   106      33.400  47.620  62.080  0.00  0.00           H  
ATOM   1667  HG2 LYS   106      34.960  48.380  62.140  0.00  0.00           H  
ATOM   1668  HD1 LYS   106      34.730  47.250  64.380  0.00  0.00           H  
ATOM   1669  HD2 LYS   106      35.910  46.360  63.380  0.00  0.00           H  
ATOM   1670  HE1 LYS   106      34.550  44.780  64.500  0.00  0.00           H  
ATOM   1671  HE2 LYS   106      33.850  44.800  62.790  0.00  0.00           H  
ATOM   1672  HZ1 LYS   106      32.390  46.620  64.150  0.00  0.00           H  
ATOM   1673  HZ2 LYS   106      32.660  45.530  65.300  0.00  0.00           H  
ATOM   1674  HZ3 LYS   106      31.970  45.000  63.880  0.00  0.00           H  
ATOM   1675  N   SER   107      36.670  44.290  59.530  0.00  0.00           N  
ATOM   1676  CA  SER   107      36.990  43.470  58.330  0.00  0.00           C  
ATOM   1677  C   SER   107      36.260  42.140  58.500  0.00  0.00           C  
ATOM   1678  O   SER   107      36.070  41.700  59.620  0.00  0.00           O  
ATOM   1679  CB  SER   107      38.500  43.180  58.250  0.00  0.00           C  
ATOM   1680  OG  SER   107      38.940  42.350  57.160  0.00  0.00           O  
ATOM   1681  HN  SER   107      36.380  43.790  60.340  0.00  0.00           H  
ATOM   1682  HA  SER   107      36.600  43.950  57.450  0.00  0.00           H  
ATOM   1683  HB1 SER   107      38.790  42.660  59.190  0.00  0.00           H  
ATOM   1684  HB2 SER   107      38.950  44.200  58.220  0.00  0.00           H  
ATOM   1685  HG1 SER   107      38.810  41.430  57.390  0.00  0.00           H  
ATOM   1686  N   GLU   108      35.920  41.510  57.370  0.00  0.00           N  
ATOM   1687  CA  GLU   108      35.350  40.160  57.340  0.00  0.00           C  
ATOM   1688  C   GLU   108      36.400  39.120  57.040  0.00  0.00           C  
ATOM   1689  O   GLU   108      37.430  39.370  56.430  0.00  0.00           O  
ATOM   1690  CB  GLU   108      34.170  40.050  56.320  0.00  0.00           C  
ATOM   1691  CG  GLU   108      32.940  41.020  56.650  0.00  0.00           C  
ATOM   1692  CD  GLU   108      31.700  40.730  55.790  0.00  0.00           C  
ATOM   1693  OE1 GLU   108      30.790  40.000  56.190  0.00  0.00           O  
ATOM   1694  OE2 GLU   108      31.740  41.230  54.630  0.00  0.00           O1-
ATOM   1695  HN  GLU   108      36.120  41.970  56.510  0.00  0.00           H  
ATOM   1696  HA  GLU   108      34.960  39.990  58.330  0.00  0.00           H  
ATOM   1697  HB1 GLU   108      33.940  38.970  56.240  0.00  0.00           H  
ATOM   1698  HB2 GLU   108      34.560  40.430  55.350  0.00  0.00           H  
ATOM   1699  HG1 GLU   108      33.280  42.070  56.520  0.00  0.00           H  
ATOM   1700  HG2 GLU   108      32.670  40.860  57.710  0.00  0.00           H  
ATOM   1701  N   ILE   109      36.260  37.940  57.650  0.00  0.00           N  
ATOM   1702  CA  ILE   109      37.160  36.830  57.480  0.00  0.00           C  
ATOM   1703  C   ILE   109      36.530  35.440  57.210  0.00  0.00           C  
ATOM   1704  O   ILE   109      35.570  35.050  57.880  0.00  0.00           O  
ATOM   1705  CB  ILE   109      38.110  36.850  58.630  0.00  0.00           C  
ATOM   1706  CG1 ILE   109      39.380  36.050  58.150  0.00  0.00           C  
ATOM   1707  CG2 ILE   109      37.490  36.250  59.900  0.00  0.00           C  
ATOM   1708  CD  ILE   109      40.440  36.270  59.230  0.00  0.00           C  
ATOM   1709  HN  ILE   109      35.670  37.900  58.450  0.00  0.00           H  
ATOM   1710  HA  ILE   109      37.630  36.980  56.530  0.00  0.00           H  
ATOM   1711  HB  ILE   109      38.440  37.910  58.710  0.00  0.00           H  
ATOM   1712 HG11 ILE   109      39.760  36.400  57.160  0.00  0.00           H  
ATOM   1713 HG12 ILE   109      39.250  34.960  57.970  0.00  0.00           H  
ATOM   1714 HG21 ILE   109      37.050  35.250  59.690  0.00  0.00           H  
ATOM   1715 HG22 ILE   109      36.590  36.860  60.090  0.00  0.00           H  
ATOM   1716 HG23 ILE   109      38.180  36.260  60.780  0.00  0.00           H  
ATOM   1717  HD1 ILE   109      40.150  35.980  60.260  0.00  0.00           H  
ATOM   1718  HD2 ILE   109      40.500  37.360  59.400  0.00  0.00           H  
ATOM   1719  HD3 ILE   109      41.440  35.830  59.040  0.00  0.00           H  
ATOM   1720  N   PHE   110      37.020  34.690  56.190  0.00  0.00           N  
ATOM   1721  CA  PHE   110      36.310  33.480  55.770  0.00  0.00           C  
ATOM   1722  C   PHE   110      37.210  32.180  55.600  0.00  0.00           C  
ATOM   1723  O   PHE   110      38.260  32.230  54.920  0.00  0.00           O  
ATOM   1724  CB  PHE   110      35.650  33.630  54.420  0.00  0.00           C  
ATOM   1725  CG  PHE   110      34.820  34.890  54.250  0.00  0.00           C  
ATOM   1726  CD1 PHE   110      35.400  36.050  53.840  0.00  0.00           C  
ATOM   1727  CD2 PHE   110      33.450  34.860  54.500  0.00  0.00           C  
ATOM   1728  CE1 PHE   110      34.650  37.220  53.690  0.00  0.00           C  
ATOM   1729  CE2 PHE   110      32.730  36.010  54.390  0.00  0.00           C  
ATOM   1730  CZ  PHE   110      33.290  37.200  53.980  0.00  0.00           C  
ATOM   1731  HN  PHE   110      37.760  35.000  55.600  0.00  0.00           H  
ATOM   1732  HA  PHE   110      35.500  33.240  56.440  0.00  0.00           H  
ATOM   1733  HB1 PHE   110      34.970  32.770  54.240  0.00  0.00           H  
ATOM   1734  HB2 PHE   110      36.310  33.550  53.530  0.00  0.00           H  
ATOM   1735  HD1 PHE   110      36.460  36.130  53.630  0.00  0.00           H  
ATOM   1736  HD2 PHE   110      32.930  34.020  54.940  0.00  0.00           H  
ATOM   1737  HE1 PHE   110      35.160  38.080  53.290  0.00  0.00           H  
ATOM   1738  HE2 PHE   110      31.710  35.900  54.730  0.00  0.00           H  
ATOM   1739  HZ  PHE   110      32.570  37.960  53.720  0.00  0.00           H  
ATOM   1740  N   TYR   111      36.880  31.100  56.330  0.00  0.00           N  
ATOM   1741  CA  TYR   111      37.710  29.930  56.380  0.00  0.00           C  
ATOM   1742  C   TYR   111      37.160  28.850  55.410  0.00  0.00           C  
ATOM   1743  O   TYR   111      35.990  28.940  54.970  0.00  0.00           O  
ATOM   1744  CB  TYR   111      37.690  29.460  57.840  0.00  0.00           C  
ATOM   1745  CG  TYR   111      38.250  30.440  58.930  0.00  0.00           C  
ATOM   1746  CD1 TYR   111      39.540  30.780  58.700  0.00  0.00           C  
ATOM   1747  CD2 TYR   111      37.520  30.890  59.980  0.00  0.00           C  
ATOM   1748  CE1 TYR   111      40.170  31.560  59.680  0.00  0.00           C  
ATOM   1749  CE2 TYR   111      38.160  31.620  60.960  0.00  0.00           C  
ATOM   1750  CZ  TYR   111      39.480  32.040  60.750  0.00  0.00           C  
ATOM   1751  OH  TYR   111      40.200  32.710  61.780  0.00  0.00           O  
ATOM   1752  HN  TYR   111      35.960  31.100  56.720  0.00  0.00           H  
ATOM   1753  HA  TYR   111      38.740  30.140  56.120  0.00  0.00           H  
ATOM   1754  HB1 TYR   111      38.210  28.490  57.990  0.00  0.00           H  
ATOM   1755  HB2 TYR   111      36.610  29.330  58.060  0.00  0.00           H  
ATOM   1756  HD1 TYR   111      40.170  30.370  57.920  0.00  0.00           H  
ATOM   1757  HD2 TYR   111      36.470  30.660  60.130  0.00  0.00           H  
ATOM   1758  HE1 TYR   111      41.230  31.680  59.520  0.00  0.00           H  
ATOM   1759  HE2 TYR   111      37.630  31.900  61.850  0.00  0.00           H  
ATOM   1760  HH  TYR   111      41.010  33.110  61.440  0.00  0.00           H  
ATOM   1761  N   PRO   112      38.030  27.880  54.880  0.00  0.00           N  
ATOM   1762  CA  PRO   112      37.600  26.800  53.950  0.00  0.00           C  
ATOM   1763  C   PRO   112      36.300  26.190  54.170  0.00  0.00           C  
ATOM   1764  O   PRO   112      36.010  25.840  55.330  0.00  0.00           O  
ATOM   1765  CB  PRO   112      38.860  25.900  53.890  0.00  0.00           C  
ATOM   1766  CG  PRO   112      40.050  26.850  54.150  0.00  0.00           C  
ATOM   1767  CD  PRO   112      39.470  27.820  55.210  0.00  0.00           C  
ATOM   1768  HA  PRO   112      37.380  27.370  53.060  0.00  0.00           H  
ATOM   1769  HB1 PRO   112      38.910  25.410  52.890  0.00  0.00           H  
ATOM   1770  HB2 PRO   112      38.910  25.050  54.610  0.00  0.00           H  
ATOM   1771  HG1 PRO   112      40.960  26.270  54.410  0.00  0.00           H  
ATOM   1772  HG2 PRO   112      40.240  27.410  53.210  0.00  0.00           H  
ATOM   1773  HD1 PRO   112      39.750  27.340  56.170  0.00  0.00           H  
ATOM   1774  HD2 PRO   112      39.920  28.830  55.100  0.00  0.00           H  
ATOM   1775  N   GLY   113      35.370  26.140  53.170  0.00  0.00           N  
ATOM   1776  CA  GLY   113      33.930  25.800  53.370  0.00  0.00           C  
ATOM   1777  C   GLY   113      32.920  26.970  53.380  0.00  0.00           C  
ATOM   1778  O   GLY   113      31.810  26.840  52.850  0.00  0.00           O  
ATOM   1779  HN  GLY   113      35.580  26.510  52.260  0.00  0.00           H  
ATOM   1780  HA1 GLY   113      33.780  25.310  54.310  0.00  0.00           H  
ATOM   1781  HA2 GLY   113      33.660  25.130  52.570  0.00  0.00           H  
ATOM   1782  N   ASP   114      33.250  28.120  53.980  0.00  0.00           N  
ATOM   1783  CA  ASP   114      32.420  29.380  53.940  0.00  0.00           C  
ATOM   1784  C   ASP   114      32.050  29.840  52.470  0.00  0.00           C  
ATOM   1785  O   ASP   114      32.830  29.610  51.510  0.00  0.00           O  
ATOM   1786  CB  ASP   114      33.150  30.470  54.820  0.00  0.00           C  
ATOM   1787  CG  ASP   114      33.480  30.260  56.300  0.00  0.00           C  
ATOM   1788  OD1 ASP   114      34.060  31.170  56.940  0.00  0.00           O  
ATOM   1789  OD2 ASP   114      33.130  29.240  56.850  0.00  0.00           O1-
ATOM   1790  HN  ASP   114      34.110  28.190  54.470  0.00  0.00           H  
ATOM   1791  HA  ASP   114      31.440  29.140  54.300  0.00  0.00           H  
ATOM   1792  HB1 ASP   114      32.640  31.460  54.800  0.00  0.00           H  
ATOM   1793  HB2 ASP   114      34.130  30.680  54.330  0.00  0.00           H  
ATOM   1794  N   THR   115      30.900  30.490  52.190  0.00  0.00           N  
ATOM   1795  CA  THR   115      30.340  30.900  50.890  0.00  0.00           C  
ATOM   1796  C   THR   115      30.210  32.400  50.960  0.00  0.00           C  
ATOM   1797  O   THR   115      29.470  33.010  51.810  0.00  0.00           O  
ATOM   1798  CB  THR   115      29.050  30.310  50.410  0.00  0.00           C  
ATOM   1799  CG2 THR   115      28.410  30.970  49.140  0.00  0.00           C  
ATOM   1800  OG1 THR   115      29.180  28.950  49.990  0.00  0.00           O  
ATOM   1801  HN  THR   115      30.360  30.750  52.990  0.00  0.00           H  
ATOM   1802  HA  THR   115      31.120  30.670  50.180  0.00  0.00           H  
ATOM   1803  HB  THR   115      28.270  30.430  51.190  0.00  0.00           H  
ATOM   1804  HG1 THR   115      29.890  28.960  49.330  0.00  0.00           H  
ATOM   1805 HG21 THR   115      28.140  32.020  49.410  0.00  0.00           H  
ATOM   1806 HG22 THR   115      27.460  30.430  48.930  0.00  0.00           H  
ATOM   1807 HG23 THR   115      29.130  30.960  48.300  0.00  0.00           H  
ATOM   1808  N   ILE   116      30.910  33.140  50.070  0.00  0.00           N  
ATOM   1809  CA  ILE   116      30.940  34.590  50.110  0.00  0.00           C  
ATOM   1810  C   ILE   116      30.030  35.100  48.990  0.00  0.00           C  
ATOM   1811  O   ILE   116      30.340  34.810  47.820  0.00  0.00           O  
ATOM   1812  CB  ILE   116      32.390  35.080  49.990  0.00  0.00           C  
ATOM   1813  CG1 ILE   116      33.440  34.470  50.990  0.00  0.00           C  
ATOM   1814  CG2 ILE   116      32.440  36.650  50.290  0.00  0.00           C  
ATOM   1815  CD  ILE   116      34.120  33.260  50.300  0.00  0.00           C  
ATOM   1816  HN  ILE   116      31.410  32.750  49.300  0.00  0.00           H  
ATOM   1817  HA  ILE   116      30.600  34.970  51.060  0.00  0.00           H  
ATOM   1818  HB  ILE   116      32.620  34.880  48.920  0.00  0.00           H  
ATOM   1819 HG11 ILE   116      32.940  34.230  51.950  0.00  0.00           H  
ATOM   1820 HG12 ILE   116      34.170  35.270  51.230  0.00  0.00           H  
ATOM   1821 HG21 ILE   116      33.440  37.060  50.030  0.00  0.00           H  
ATOM   1822 HG22 ILE   116      32.450  36.800  51.390  0.00  0.00           H  
ATOM   1823 HG23 ILE   116      31.560  37.110  49.790  0.00  0.00           H  
ATOM   1824  HD1 ILE   116      34.960  32.850  50.910  0.00  0.00           H  
ATOM   1825  HD2 ILE   116      34.490  33.440  49.270  0.00  0.00           H  
ATOM   1826  HD3 ILE   116      33.380  32.450  50.130  0.00  0.00           H  
ATOM   1827  N   VAL   117      29.020  35.920  49.270  0.00  0.00           N  
ATOM   1828  CA  VAL   117      28.100  36.330  48.220  0.00  0.00           C  
ATOM   1829  C   VAL   117      28.420  37.750  47.940  0.00  0.00           C  
ATOM   1830  O   VAL   117      28.430  38.600  48.860  0.00  0.00           O  
ATOM   1831  CB  VAL   117      26.630  36.280  48.720  0.00  0.00           C  
ATOM   1832  CG1 VAL   117      25.710  36.800  47.640  0.00  0.00           C  
ATOM   1833  CG2 VAL   117      26.260  34.790  48.860  0.00  0.00           C  
ATOM   1834  HN  VAL   117      28.940  36.240  50.210  0.00  0.00           H  
ATOM   1835  HA  VAL   117      28.190  35.700  47.350  0.00  0.00           H  
ATOM   1836  HB  VAL   117      26.560  36.870  49.660  0.00  0.00           H  
ATOM   1837 HG11 VAL   117      24.650  36.750  47.980  0.00  0.00           H  
ATOM   1838 HG12 VAL   117      25.710  36.150  46.740  0.00  0.00           H  
ATOM   1839 HG13 VAL   117      25.990  37.830  47.340  0.00  0.00           H  
ATOM   1840 HG21 VAL   117      27.000  34.290  49.530  0.00  0.00           H  
ATOM   1841 HG22 VAL   117      26.450  34.310  47.870  0.00  0.00           H  
ATOM   1842 HG23 VAL   117      25.210  34.620  49.180  0.00  0.00           H  
ATOM   1843  N   HSD   118      28.650  38.090  46.680  0.00  0.00           N  
ATOM   1844  CA  HSD   118      29.030  39.280  46.120  0.00  0.00           C  
ATOM   1845  C   HSD   118      28.010  40.460  46.290  0.00  0.00           C  
ATOM   1846  O   HSD   118      26.790  40.240  46.220  0.00  0.00           O  
ATOM   1847  CB  HSD   118      29.320  38.970  44.600  0.00  0.00           C  
ATOM   1848  CG  HSD   118      30.090  40.160  44.080  0.00  0.00           C  
ATOM   1849  CD2 HSD   118      29.730  41.390  43.650  0.00  0.00           C  
ATOM   1850  ND1 HSD   118      31.460  40.100  44.120  0.00  0.00           N  
ATOM   1851  CE1 HSD   118      31.850  41.330  43.720  0.00  0.00           C  
ATOM   1852  NE2 HSD   118      30.840  42.150  43.400  0.00  0.00           N  
ATOM   1853  HN  HSD   118      28.560  37.420  45.950  0.00  0.00           H  
ATOM   1854  HA  HSD   118      29.870  39.590  46.720  0.00  0.00           H  
ATOM   1855  HB1 HSD   118      28.410  38.870  43.980  0.00  0.00           H  
ATOM   1856  HB2 HSD   118      29.810  37.980  44.610  0.00  0.00           H  
ATOM   1857  HD1 HSD   118      32.010  39.360  44.520  0.00  0.00           H  
ATOM   1858  HD2 HSD   118      28.770  41.830  43.400  0.00  0.00           H  
ATOM   1859  HE1 HSD   118      32.900  41.630  43.810  0.00  0.00           H  
ATOM   1860  N   GLU   119      28.600  41.620  46.460  0.00  0.00           N  
ATOM   1861  CA  GLU   119      27.870  42.760  46.870  0.00  0.00           C  
ATOM   1862  C   GLU   119      28.030  43.900  45.900  0.00  0.00           C  
ATOM   1863  O   GLU   119      29.140  44.220  45.620  0.00  0.00           O  
ATOM   1864  CB  GLU   119      28.310  43.220  48.400  0.00  0.00           C  
ATOM   1865  CG  GLU   119      27.850  42.260  49.560  0.00  0.00           C  
ATOM   1866  CD  GLU   119      28.350  42.740  50.920  0.00  0.00           C  
ATOM   1867  OE1 GLU   119      29.360  42.190  51.450  0.00  0.00           O  
ATOM   1868  OE2 GLU   119      27.720  43.700  51.490  0.00  0.00           O1-
ATOM   1869  HN  GLU   119      29.550  41.890  46.370  0.00  0.00           H  
ATOM   1870  HA  GLU   119      26.800  42.620  46.980  0.00  0.00           H  
ATOM   1871  HB1 GLU   119      27.840  44.190  48.670  0.00  0.00           H  
ATOM   1872  HB2 GLU   119      29.400  43.400  48.540  0.00  0.00           H  
ATOM   1873  HG1 GLU   119      28.240  41.230  49.490  0.00  0.00           H  
ATOM   1874  HG2 GLU   119      26.760  42.090  49.660  0.00  0.00           H  
ATOM   1875  N   VAL   120      26.930  44.350  45.320  0.00  0.00           N  
ATOM   1876  CA  VAL   120      26.830  45.250  44.150  0.00  0.00           C  
ATOM   1877  C   VAL   120      27.530  46.610  44.140  0.00  0.00           C  
ATOM   1878  O   VAL   120      28.200  46.920  43.110  0.00  0.00           O  
ATOM   1879  CB  VAL   120      25.380  45.430  43.810  0.00  0.00           C  
ATOM   1880  CG1 VAL   120      25.120  46.440  42.700  0.00  0.00           C  
ATOM   1881  CG2 VAL   120      24.910  44.040  43.270  0.00  0.00           C  
ATOM   1882  HN  VAL   120      26.090  43.840  45.510  0.00  0.00           H  
ATOM   1883  HA  VAL   120      27.310  44.710  43.340  0.00  0.00           H  
ATOM   1884  HB  VAL   120      24.810  45.710  44.720  0.00  0.00           H  
ATOM   1885 HG11 VAL   120      24.040  46.400  42.480  0.00  0.00           H  
ATOM   1886 HG12 VAL   120      25.740  46.120  41.840  0.00  0.00           H  
ATOM   1887 HG13 VAL   120      25.310  47.480  43.040  0.00  0.00           H  
ATOM   1888 HG21 VAL   120      24.030  44.140  42.580  0.00  0.00           H  
ATOM   1889 HG22 VAL   120      24.640  43.360  44.110  0.00  0.00           H  
ATOM   1890 HG23 VAL   120      25.720  43.590  42.660  0.00  0.00           H  
ATOM   1891  N   GLY   121      27.470  47.440  45.220  0.00  0.00           N  
ATOM   1892  CA  GLY   121      28.220  48.660  45.430  0.00  0.00           C  
ATOM   1893  C   GLY   121      29.770  48.750  45.340  0.00  0.00           C  
ATOM   1894  O   GLY   121      30.490  47.740  45.300  0.00  0.00           O  
ATOM   1895  HN  GLY   121      26.960  47.190  46.040  0.00  0.00           H  
ATOM   1896  HA1 GLY   121      28.010  49.030  46.420  0.00  0.00           H  
ATOM   1897  HA2 GLY   121      27.850  49.400  44.740  0.00  0.00           H  
ATOM   1898  N   GLU   122      30.360  49.970  45.370  0.00  0.00           N  
ATOM   1899  CA  GLU   122      31.770  50.190  45.130  0.00  0.00           C  
ATOM   1900  C   GLU   122      32.630  49.920  46.420  0.00  0.00           C  
ATOM   1901  O   GLU   122      33.850  49.860  46.450  0.00  0.00           O  
ATOM   1902  CB  GLU   122      32.080  51.610  44.530  0.00  0.00           C  
ATOM   1903  CG  GLU   122      31.580  51.850  43.120  0.00  0.00           C  
ATOM   1904  CD  GLU   122      31.770  53.260  42.600  0.00  0.00           C  
ATOM   1905  OE1 GLU   122      30.760  54.000  42.370  0.00  0.00           O  
ATOM   1906  OE2 GLU   122      33.000  53.610  42.430  0.00  0.00           O1-
ATOM   1907  HN  GLU   122      29.900  50.850  45.460  0.00  0.00           H  
ATOM   1908  HA  GLU   122      32.220  49.560  44.380  0.00  0.00           H  
ATOM   1909  HB1 GLU   122      33.190  51.680  44.610  0.00  0.00           H  
ATOM   1910  HB2 GLU   122      31.740  52.380  45.260  0.00  0.00           H  
ATOM   1911  HG1 GLU   122      30.470  51.710  43.150  0.00  0.00           H  
ATOM   1912  HG2 GLU   122      31.990  51.080  42.440  0.00  0.00           H  
ATOM   1913  N   ALA   123      31.870  49.930  47.550  0.00  0.00           N  
ATOM   1914  CA  ALA   123      32.320  50.080  48.930  0.00  0.00           C  
ATOM   1915  C   ALA   123      33.260  48.950  49.470  0.00  0.00           C  
ATOM   1916  O   ALA   123      34.210  49.200  50.210  0.00  0.00           O  
ATOM   1917  CB  ALA   123      31.070  50.100  49.820  0.00  0.00           C  
ATOM   1918  HN  ALA   123      30.890  50.090  47.390  0.00  0.00           H  
ATOM   1919  HA  ALA   123      32.860  50.970  49.200  0.00  0.00           H  
ATOM   1920  HB1 ALA   123      31.340  49.840  50.860  0.00  0.00           H  
ATOM   1921  HB2 ALA   123      30.360  49.350  49.390  0.00  0.00           H  
ATOM   1922  HB3 ALA   123      30.560  51.080  49.700  0.00  0.00           H  
ATOM   1923  N   THR   124      33.020  47.660  49.100  0.00  0.00           N  
ATOM   1924  CA  THR   124      33.790  46.470  49.530  0.00  0.00           C  
ATOM   1925  C   THR   124      35.090  46.210  48.810  0.00  0.00           C  
ATOM   1926  O   THR   124      35.010  45.910  47.650  0.00  0.00           O  
ATOM   1927  CB  THR   124      33.010  45.130  49.630  0.00  0.00           C  
ATOM   1928  CG2 THR   124      33.600  44.090  50.610  0.00  0.00           C  
ATOM   1929  OG1 THR   124      31.650  45.410  50.020  0.00  0.00           O  
ATOM   1930  HN  THR   124      32.220  47.470  48.530  0.00  0.00           H  
ATOM   1931  HA  THR   124      34.100  46.660  50.550  0.00  0.00           H  
ATOM   1932  HB  THR   124      32.850  44.600  48.660  0.00  0.00           H  
ATOM   1933  HG1 THR   124      31.240  45.530  49.160  0.00  0.00           H  
ATOM   1934 HG21 THR   124      32.970  43.170  50.630  0.00  0.00           H  
ATOM   1935 HG22 THR   124      33.750  44.560  51.600  0.00  0.00           H  
ATOM   1936 HG23 THR   124      34.610  43.920  50.190  0.00  0.00           H  
ATOM   1937  N   SER   125      36.150  46.190  49.590  0.00  0.00           N  
ATOM   1938  CA  SER   125      37.480  45.840  49.240  0.00  0.00           C  
ATOM   1939  C   SER   125      37.870  44.360  49.380  0.00  0.00           C  
ATOM   1940  O   SER   125      37.400  43.690  50.300  0.00  0.00           O  
ATOM   1941  CB  SER   125      38.500  46.610  50.140  0.00  0.00           C  
ATOM   1942  OG  SER   125      38.820  47.880  49.570  0.00  0.00           O  
ATOM   1943  HN  SER   125      36.000  46.410  50.550  0.00  0.00           H  
ATOM   1944  HA  SER   125      37.700  46.110  48.210  0.00  0.00           H  
ATOM   1945  HB1 SER   125      39.450  46.040  50.230  0.00  0.00           H  
ATOM   1946  HB2 SER   125      38.120  46.640  51.180  0.00  0.00           H  
ATOM   1947  HG1 SER   125      37.990  48.360  49.520  0.00  0.00           H  
ATOM   1948  N   VAL   126      38.800  43.800  48.540  0.00  0.00           N  
ATOM   1949  CA  VAL   126      39.090  42.330  48.550  0.00  0.00           C  
ATOM   1950  C   VAL   126      40.520  42.050  48.960  0.00  0.00           C  
ATOM   1951  O   VAL   126      41.360  42.880  48.680  0.00  0.00           O  
ATOM   1952  CB  VAL   126      38.710  41.560  47.210  0.00  0.00           C  
ATOM   1953  CG1 VAL   126      37.190  41.530  47.060  0.00  0.00           C  
ATOM   1954  CG2 VAL   126      39.170  42.340  45.970  0.00  0.00           C  
ATOM   1955  HN  VAL   126      39.310  44.210  47.780  0.00  0.00           H  
ATOM   1956  HA  VAL   126      38.470  41.810  49.260  0.00  0.00           H  
ATOM   1957  HB  VAL   126      39.050  40.500  47.160  0.00  0.00           H  
ATOM   1958 HG11 VAL   126      36.780  42.570  47.030  0.00  0.00           H  
ATOM   1959 HG12 VAL   126      36.620  41.060  47.900  0.00  0.00           H  
ATOM   1960 HG13 VAL   126      36.920  40.990  46.130  0.00  0.00           H  
ATOM   1961 HG21 VAL   126      38.910  41.800  45.040  0.00  0.00           H  
ATOM   1962 HG22 VAL   126      40.260  42.570  45.970  0.00  0.00           H  
ATOM   1963 HG23 VAL   126      38.630  43.310  46.000  0.00  0.00           H  
ATOM   1964  N   GLN   127      40.850  40.870  49.580  0.00  0.00           N  
ATOM   1965  CA  GLN   127      42.190  40.370  49.890  0.00  0.00           C  
ATOM   1966  C   GLN   127      42.190  38.860  49.940  0.00  0.00           C  
ATOM   1967  O   GLN   127      41.580  38.110  50.760  0.00  0.00           O  
ATOM   1968  CB  GLN   127      42.630  40.930  51.230  0.00  0.00           C  
ATOM   1969  CG  GLN   127      43.890  40.280  51.740  0.00  0.00           C  
ATOM   1970  CD  GLN   127      44.240  40.930  53.120  0.00  0.00           C  
ATOM   1971  NE2 GLN   127      45.160  41.870  53.210  0.00  0.00           N  
ATOM   1972  OE1 GLN   127      43.640  40.600  54.080  0.00  0.00           O  
ATOM   1973  HN  GLN   127      40.090  40.230  49.680  0.00  0.00           H  
ATOM   1974  HA  GLN   127      42.740  40.670  49.000  0.00  0.00           H  
ATOM   1975  HB1 GLN   127      41.820  40.810  51.980  0.00  0.00           H  
ATOM   1976  HB2 GLN   127      42.780  42.030  51.160  0.00  0.00           H  
ATOM   1977  HG1 GLN   127      44.770  40.420  51.070  0.00  0.00           H  
ATOM   1978  HG2 GLN   127      43.720  39.200  51.930  0.00  0.00           H  
ATOM   1979 HE21 GLN   127      45.230  42.110  54.180  0.00  0.00           H  
ATOM   1980 HE22 GLN   127      45.750  42.140  52.450  0.00  0.00           H  
ATOM   1981  N   TRP   128      43.230  38.310  49.220  0.00  0.00           N  
ATOM   1982  CA  TRP   128      43.820  37.030  49.180  0.00  0.00           C  
ATOM   1983  C   TRP   128      45.150  36.960  49.930  0.00  0.00           C  
ATOM   1984  O   TRP   128      45.990  37.880  49.930  0.00  0.00           O  
ATOM   1985  CB  TRP   128      44.050  36.580  47.680  0.00  0.00           C  
ATOM   1986  CG  TRP   128      42.790  36.320  46.960  0.00  0.00           C  
ATOM   1987  CD1 TRP   128      42.140  35.190  46.590  0.00  0.00           C  
ATOM   1988  CD2 TRP   128      42.000  37.410  46.360  0.00  0.00           C  
ATOM   1989  CE2 TRP   128      40.850  36.820  45.800  0.00  0.00           C  
ATOM   1990  CE3 TRP   128      42.140  38.810  46.240  0.00  0.00           C  
ATOM   1991  NE1 TRP   128      40.990  35.470  45.930  0.00  0.00           N  
ATOM   1992  CZ2 TRP   128      39.840  37.550  45.210  0.00  0.00           C  
ATOM   1993  CZ3 TRP   128      41.200  39.540  45.470  0.00  0.00           C  
ATOM   1994  CH2 TRP   128      40.030  38.890  44.990  0.00  0.00           C  
ATOM   1995  HN  TRP   128      43.830  38.820  48.610  0.00  0.00           H  
ATOM   1996  HA  TRP   128      43.220  36.360  49.780  0.00  0.00           H  
ATOM   1997  HB1 TRP   128      44.610  35.630  47.760  0.00  0.00           H  
ATOM   1998  HB2 TRP   128      44.670  37.350  47.170  0.00  0.00           H  
ATOM   1999  HD1 TRP   128      42.450  34.210  46.910  0.00  0.00           H  
ATOM   2000  HE1 TRP   128      40.240  34.890  45.740  0.00  0.00           H  
ATOM   2001  HE3 TRP   128      43.050  39.250  46.620  0.00  0.00           H  
ATOM   2002  HZ2 TRP   128      38.980  37.040  44.790  0.00  0.00           H  
ATOM   2003  HZ3 TRP   128      41.330  40.590  45.250  0.00  0.00           H  
ATOM   2004  HH2 TRP   128      39.260  39.420  44.450  0.00  0.00           H  
ATOM   2005  N   SER   129      45.420  35.810  50.500  0.00  0.00           N  
ATOM   2006  CA  SER   129      46.780  35.410  50.920  0.00  0.00           C  
ATOM   2007  C   SER   129      47.280  34.270  50.080  0.00  0.00           C  
ATOM   2008  O   SER   129      46.450  33.520  49.530  0.00  0.00           O  
ATOM   2009  CB  SER   129      46.910  35.080  52.450  0.00  0.00           C  
ATOM   2010  OG  SER   129      48.260  35.010  52.920  0.00  0.00           O  
ATOM   2011  HN  SER   129      44.720  35.100  50.590  0.00  0.00           H  
ATOM   2012  HA  SER   129      47.420  36.230  50.620  0.00  0.00           H  
ATOM   2013  HB1 SER   129      46.320  34.140  52.570  0.00  0.00           H  
ATOM   2014  HB2 SER   129      46.400  35.940  52.940  0.00  0.00           H  
ATOM   2015  HG1 SER   129      48.690  35.790  52.560  0.00  0.00           H  
ATOM   2016  N   SER   130      48.600  34.130  49.860  0.00  0.00           N  
ATOM   2017  CA  SER   130      49.210  33.010  49.100  0.00  0.00           C  
ATOM   2018  C   SER   130      48.680  31.610  49.380  0.00  0.00           C  
ATOM   2019  O   SER   130      48.760  31.130  50.500  0.00  0.00           O  
ATOM   2020  CB  SER   130      50.790  33.010  49.110  0.00  0.00           C  
ATOM   2021  OG  SER   130      51.310  33.200  50.430  0.00  0.00           O  
ATOM   2022  HN  SER   130      49.260  34.810  50.190  0.00  0.00           H  
ATOM   2023  HA  SER   130      48.920  33.160  48.080  0.00  0.00           H  
ATOM   2024  HB1 SER   130      51.220  33.790  48.450  0.00  0.00           H  
ATOM   2025  HB2 SER   130      51.200  32.020  48.810  0.00  0.00           H  
ATOM   2026  HG1 SER   130      51.190  34.130  50.610  0.00  0.00           H  
ATOM   2027  N   GLY   131      48.090  31.030  48.400  0.00  0.00           N  
ATOM   2028  CA  GLY   131      47.520  29.760  48.450  0.00  0.00           C  
ATOM   2029  C   GLY   131      46.120  29.750  48.840  0.00  0.00           C  
ATOM   2030  O   GLY   131      45.600  28.720  49.330  0.00  0.00           O  
ATOM   2031  HN  GLY   131      47.840  31.500  47.560  0.00  0.00           H  
ATOM   2032  HA1 GLY   131      47.990  28.950  48.970  0.00  0.00           H  
ATOM   2033  HA2 GLY   131      47.420  29.340  47.460  0.00  0.00           H  
ATOM   2034  N   THR   132      45.440  30.860  48.500  0.00  0.00           N  
ATOM   2035  CA  THR   132      43.990  31.040  48.640  0.00  0.00           C  
ATOM   2036  C   THR   132      43.340  30.530  47.380  0.00  0.00           C  
ATOM   2037  O   THR   132      43.520  31.020  46.310  0.00  0.00           O  
ATOM   2038  CB  THR   132      43.490  32.460  49.030  0.00  0.00           C  
ATOM   2039  CG2 THR   132      42.010  32.400  49.280  0.00  0.00           C  
ATOM   2040  OG1 THR   132      44.050  32.820  50.290  0.00  0.00           O  
ATOM   2041  HN  THR   132      45.990  31.610  48.160  0.00  0.00           H  
ATOM   2042  HA  THR   132      43.600  30.410  49.430  0.00  0.00           H  
ATOM   2043  HB  THR   132      43.780  33.200  48.250  0.00  0.00           H  
ATOM   2044  HG1 THR   132      44.970  32.900  50.040  0.00  0.00           H  
ATOM   2045 HG21 THR   132      41.630  33.320  49.780  0.00  0.00           H  
ATOM   2046 HG22 THR   132      41.890  31.580  50.020  0.00  0.00           H  
ATOM   2047 HG23 THR   132      41.370  32.170  48.400  0.00  0.00           H  
ATOM   2048  N   TRP   133      42.570  29.380  47.420  0.00  0.00           N  
ATOM   2049  CA  TRP   133      42.030  28.700  46.220  0.00  0.00           C  
ATOM   2050  C   TRP   133      40.490  28.580  46.260  0.00  0.00           C  
ATOM   2051  O   TRP   133      39.930  28.150  47.270  0.00  0.00           O  
ATOM   2052  CB  TRP   133      42.740  27.330  46.030  0.00  0.00           C  
ATOM   2053  CG  TRP   133      44.150  27.460  45.500  0.00  0.00           C  
ATOM   2054  CD1 TRP   133      45.200  27.690  46.300  0.00  0.00           C  
ATOM   2055  CD2 TRP   133      44.610  27.690  44.160  0.00  0.00           C  
ATOM   2056  CE2 TRP   133      45.990  27.980  44.240  0.00  0.00           C  
ATOM   2057  CE3 TRP   133      44.040  27.490  42.930  0.00  0.00           C  
ATOM   2058  NE1 TRP   133      46.350  28.010  45.530  0.00  0.00           N  
ATOM   2059  CZ2 TRP   133      46.800  28.240  43.140  0.00  0.00           C  
ATOM   2060  CZ3 TRP   133      44.760  27.880  41.790  0.00  0.00           C  
ATOM   2061  CH2 TRP   133      46.090  28.240  41.930  0.00  0.00           C  
ATOM   2062  HN  TRP   133      42.320  29.040  48.320  0.00  0.00           H  
ATOM   2063  HA  TRP   133      42.060  29.310  45.330  0.00  0.00           H  
ATOM   2064  HB1 TRP   133      42.280  26.630  45.300  0.00  0.00           H  
ATOM   2065  HB2 TRP   133      42.660  26.730  46.960  0.00  0.00           H  
ATOM   2066  HD1 TRP   133      45.190  27.580  47.370  0.00  0.00           H  
ATOM   2067  HE1 TRP   133      47.300  27.910  45.710  0.00  0.00           H  
ATOM   2068  HE3 TRP   133      43.020  27.150  42.850  0.00  0.00           H  
ATOM   2069  HZ2 TRP   133      47.860  28.410  43.190  0.00  0.00           H  
ATOM   2070  HZ3 TRP   133      44.380  27.790  40.780  0.00  0.00           H  
ATOM   2071  HH2 TRP   133      46.640  28.330  41.000  0.00  0.00           H  
ATOM   2072  N   MET   134      39.730  29.000  45.200  0.00  0.00           N  
ATOM   2073  CA  MET   134      38.340  29.380  45.380  0.00  0.00           C  
ATOM   2074  C   MET   134      37.510  28.890  44.210  0.00  0.00           C  
ATOM   2075  O   MET   134      38.070  28.450  43.210  0.00  0.00           O  
ATOM   2076  CB  MET   134      38.250  30.900  45.580  0.00  0.00           C  
ATOM   2077  CG  MET   134      38.750  31.350  46.950  0.00  0.00           C  
ATOM   2078  SD  MET   134      38.570  33.180  47.140  0.00  0.00           S  
ATOM   2079  CE  MET   134      36.860  33.010  47.680  0.00  0.00           C  
ATOM   2080  HN  MET   134      40.120  29.110  44.290  0.00  0.00           H  
ATOM   2081  HA  MET   134      37.830  28.990  46.250  0.00  0.00           H  
ATOM   2082  HB1 MET   134      37.230  31.260  45.340  0.00  0.00           H  
ATOM   2083  HB2 MET   134      39.010  31.330  44.890  0.00  0.00           H  
ATOM   2084  HG1 MET   134      39.790  30.970  47.040  0.00  0.00           H  
ATOM   2085  HG2 MET   134      38.260  30.930  47.850  0.00  0.00           H  
ATOM   2086  HE1 MET   134      36.250  32.420  46.970  0.00  0.00           H  
ATOM   2087  HE2 MET   134      36.540  34.070  47.570  0.00  0.00           H  
ATOM   2088  HE3 MET   134      36.750  32.650  48.720  0.00  0.00           H  
ATOM   2089  N   VAL   135      36.190  28.700  44.450  0.00  0.00           N  
ATOM   2090  CA  VAL   135      35.220  28.230  43.500  0.00  0.00           C  
ATOM   2091  C   VAL   135      34.250  29.320  43.240  0.00  0.00           C  
ATOM   2092  O   VAL   135      33.720  30.000  44.160  0.00  0.00           O  
ATOM   2093  CB  VAL   135      34.510  26.930  43.970  0.00  0.00           C  
ATOM   2094  CG1 VAL   135      33.450  26.440  42.850  0.00  0.00           C  
ATOM   2095  CG2 VAL   135      35.570  25.810  44.240  0.00  0.00           C  
ATOM   2096  HN  VAL   135      35.860  29.130  45.290  0.00  0.00           H  
ATOM   2097  HA  VAL   135      35.730  28.080  42.560  0.00  0.00           H  
ATOM   2098  HB  VAL   135      33.880  27.120  44.870  0.00  0.00           H  
ATOM   2099 HG11 VAL   135      32.900  25.580  43.300  0.00  0.00           H  
ATOM   2100 HG12 VAL   135      33.820  26.200  41.830  0.00  0.00           H  
ATOM   2101 HG13 VAL   135      32.770  27.250  42.510  0.00  0.00           H  
ATOM   2102 HG21 VAL   135      36.040  25.580  43.260  0.00  0.00           H  
ATOM   2103 HG22 VAL   135      35.080  24.910  44.690  0.00  0.00           H  
ATOM   2104 HG23 VAL   135      36.320  26.050  45.020  0.00  0.00           H  
ATOM   2105  N   GLU   136      33.850  29.510  41.950  0.00  0.00           N  
ATOM   2106  CA  GLU   136      32.870  30.560  41.610  0.00  0.00           C  
ATOM   2107  C   GLU   136      31.770  30.050  40.790  0.00  0.00           C  
ATOM   2108  O   GLU   136      31.960  29.510  39.680  0.00  0.00           O  
ATOM   2109  CB  GLU   136      33.510  31.880  40.970  0.00  0.00           C  
ATOM   2110  CG  GLU   136      32.560  32.950  40.430  0.00  0.00           C  
ATOM   2111  CD  GLU   136      33.210  34.420  40.340  0.00  0.00           C  
ATOM   2112  OE1 GLU   136      33.840  34.960  41.290  0.00  0.00           O  
ATOM   2113  OE2 GLU   136      33.190  35.000  39.220  0.00  0.00           O1-
ATOM   2114  HN  GLU   136      34.130  28.810  41.290  0.00  0.00           H  
ATOM   2115  HA  GLU   136      32.440  30.940  42.520  0.00  0.00           H  
ATOM   2116  HB1 GLU   136      34.150  31.580  40.110  0.00  0.00           H  
ATOM   2117  HB2 GLU   136      34.200  32.500  41.590  0.00  0.00           H  
ATOM   2118  HG1 GLU   136      31.660  32.990  41.070  0.00  0.00           H  
ATOM   2119  HG2 GLU   136      32.210  32.780  39.390  0.00  0.00           H  
ATOM   2120  N   TYR   137      30.510  30.340  41.170  0.00  0.00           N  
ATOM   2121  CA  TYR   137      29.370  30.200  40.320  0.00  0.00           C  
ATOM   2122  C   TYR   137      28.790  31.570  39.960  0.00  0.00           C  
ATOM   2123  O   TYR   137      28.220  32.210  40.850  0.00  0.00           O  
ATOM   2124  CB  TYR   137      28.420  29.130  40.830  0.00  0.00           C  
ATOM   2125  CG  TYR   137      27.110  28.980  40.050  0.00  0.00           C  
ATOM   2126  CD1 TYR   137      27.120  28.700  38.660  0.00  0.00           C  
ATOM   2127  CD2 TYR   137      25.870  29.290  40.580  0.00  0.00           C  
ATOM   2128  CE1 TYR   137      25.890  28.570  37.960  0.00  0.00           C  
ATOM   2129  CE2 TYR   137      24.620  29.160  39.930  0.00  0.00           C  
ATOM   2130  CZ  TYR   137      24.670  28.750  38.580  0.00  0.00           C  
ATOM   2131  OH  TYR   137      23.520  28.640  37.720  0.00  0.00           O  
ATOM   2132  HN  TYR   137      30.400  30.760  42.070  0.00  0.00           H  
ATOM   2133  HA  TYR   137      29.680  29.780  39.380  0.00  0.00           H  
ATOM   2134  HB1 TYR   137      28.200  29.440  41.880  0.00  0.00           H  
ATOM   2135  HB2 TYR   137      28.970  28.170  40.830  0.00  0.00           H  
ATOM   2136  HD1 TYR   137      28.050  28.560  38.130  0.00  0.00           H  
ATOM   2137  HD2 TYR   137      25.860  29.530  41.630  0.00  0.00           H  
ATOM   2138  HE1 TYR   137      26.000  28.380  36.910  0.00  0.00           H  
ATOM   2139  HE2 TYR   137      23.730  29.200  40.550  0.00  0.00           H  
ATOM   2140  HH  TYR   137      23.790  28.130  36.960  0.00  0.00           H  
ATOM   2141  N   GLY   138      29.000  32.050  38.750  0.00  0.00           N  
ATOM   2142  CA  GLY   138      28.400  33.240  38.310  0.00  0.00           C  
ATOM   2143  C   GLY   138      27.260  33.160  37.390  0.00  0.00           C  
ATOM   2144  O   GLY   138      26.920  32.100  36.810  0.00  0.00           O  
ATOM   2145  HN  GLY   138      29.400  31.530  38.000  0.00  0.00           H  
ATOM   2146  HA1 GLY   138      29.190  33.590  37.670  0.00  0.00           H  
ATOM   2147  HA2 GLY   138      28.250  33.970  39.100  0.00  0.00           H  
ATOM   2148  N   ARG   139      26.580  34.300  37.200  0.00  0.00           N  
ATOM   2149  CA  ARG   139      25.370  34.490  36.430  0.00  0.00           C  
ATOM   2150  C   ARG   139      25.490  35.640  35.490  0.00  0.00           C  
ATOM   2151  O   ARG   139      26.280  36.570  35.620  0.00  0.00           O  
ATOM   2152  CB  ARG   139      24.180  34.690  37.460  0.00  0.00           C  
ATOM   2153  CG  ARG   139      23.970  33.500  38.490  0.00  0.00           C  
ATOM   2154  CD  ARG   139      23.390  32.150  37.940  0.00  0.00           C  
ATOM   2155  NE  ARG   139      22.010  32.530  37.500  0.00  0.00           N  
ATOM   2156  CZ  ARG   139      20.980  31.720  37.220  0.00  0.00           C  
ATOM   2157  NH1 ARG   139      21.090  30.440  37.440  0.00  0.00           N1+
ATOM   2158  NH2 ARG   139      19.780  32.230  36.830  0.00  0.00           N  
ATOM   2159  HN  ARG   139      26.940  35.190  37.470  0.00  0.00           H  
ATOM   2160  HA  ARG   139      25.380  33.590  35.830  0.00  0.00           H  
ATOM   2161  HB1 ARG   139      23.270  34.830  36.830  0.00  0.00           H  
ATOM   2162  HB2 ARG   139      24.330  35.690  37.930  0.00  0.00           H  
ATOM   2163  HG1 ARG   139      23.550  33.870  39.450  0.00  0.00           H  
ATOM   2164  HG2 ARG   139      24.980  33.180  38.830  0.00  0.00           H  
ATOM   2165  HD1 ARG   139      23.370  31.450  38.800  0.00  0.00           H  
ATOM   2166  HD2 ARG   139      23.850  31.770  37.010  0.00  0.00           H  
ATOM   2167  HE  ARG   139      21.830  33.510  37.490  0.00  0.00           H  
ATOM   2168 HH11 ARG   139      22.020  30.130  37.650  0.00  0.00           H  
ATOM   2169 HH12 ARG   139      20.250  29.980  37.710  0.00  0.00           H  
ATOM   2170 HH21 ARG   139      19.790  33.190  36.570  0.00  0.00           H  
ATOM   2171 HH22 ARG   139      19.200  31.550  36.370  0.00  0.00           H  
ATOM   2172  N   GLY   140      24.660  35.630  34.470  0.00  0.00           N  
ATOM   2173  CA  GLY   140      24.750  36.520  33.320  0.00  0.00           C  
ATOM   2174  C   GLY   140      25.800  36.020  32.340  0.00  0.00           C  
ATOM   2175  O   GLY   140      26.430  35.020  32.520  0.00  0.00           O  
ATOM   2176  HN  GLY   140      23.980  34.900  34.400  0.00  0.00           H  
ATOM   2177  HA1 GLY   140      24.830  37.560  33.610  0.00  0.00           H  
ATOM   2178  HA2 GLY   140      23.820  36.390  32.780  0.00  0.00           H  
ATOM   2179  N   PHE   141      26.000  36.750  31.280  0.00  0.00           N  
ATOM   2180  CA  PHE   141      26.950  36.250  30.300  0.00  0.00           C  
ATOM   2181  C   PHE   141      28.330  36.770  30.610  0.00  0.00           C  
ATOM   2182  O   PHE   141      28.520  37.990  30.830  0.00  0.00           O  
ATOM   2183  CB  PHE   141      26.360  36.740  28.930  0.00  0.00           C  
ATOM   2184  CG  PHE   141      27.280  36.190  27.760  0.00  0.00           C  
ATOM   2185  CD1 PHE   141      27.780  34.920  27.790  0.00  0.00           C  
ATOM   2186  CD2 PHE   141      27.600  37.080  26.710  0.00  0.00           C  
ATOM   2187  CE1 PHE   141      28.650  34.480  26.730  0.00  0.00           C  
ATOM   2188  CE2 PHE   141      28.370  36.610  25.590  0.00  0.00           C  
ATOM   2189  CZ  PHE   141      28.930  35.330  25.680  0.00  0.00           C  
ATOM   2190  HN  PHE   141      25.440  37.530  31.040  0.00  0.00           H  
ATOM   2191  HA  PHE   141      26.950  35.170  30.330  0.00  0.00           H  
ATOM   2192  HB1 PHE   141      26.230  37.840  28.980  0.00  0.00           H  
ATOM   2193  HB2 PHE   141      25.370  36.290  28.720  0.00  0.00           H  
ATOM   2194  HD1 PHE   141      27.330  34.300  28.560  0.00  0.00           H  
ATOM   2195  HD2 PHE   141      27.350  38.130  26.660  0.00  0.00           H  
ATOM   2196  HE1 PHE   141      29.040  33.470  26.680  0.00  0.00           H  
ATOM   2197  HE2 PHE   141      28.620  37.230  24.740  0.00  0.00           H  
ATOM   2198  HZ  PHE   141      29.540  35.080  24.830  0.00  0.00           H  
ATOM   2199  N   ILE   142      29.340  35.870  30.740  0.00  0.00           N  
ATOM   2200  CA  ILE   142      30.650  36.140  31.210  0.00  0.00           C  
ATOM   2201  C   ILE   142      31.360  37.320  30.640  0.00  0.00           C  
ATOM   2202  O   ILE   142      31.960  38.070  31.460  0.00  0.00           O  
ATOM   2203  CB  ILE   142      31.400  34.790  31.280  0.00  0.00           C  
ATOM   2204  CG1 ILE   142      32.820  34.950  31.880  0.00  0.00           C  
ATOM   2205  CG2 ILE   142      31.360  33.950  29.910  0.00  0.00           C  
ATOM   2206  CD  ILE   142      33.120  33.780  32.770  0.00  0.00           C  
ATOM   2207  HN  ILE   142      29.090  34.930  30.530  0.00  0.00           H  
ATOM   2208  HA  ILE   142      30.520  36.390  32.250  0.00  0.00           H  
ATOM   2209  HB  ILE   142      30.940  34.130  32.050  0.00  0.00           H  
ATOM   2210 HG11 ILE   142      32.900  35.840  32.530  0.00  0.00           H  
ATOM   2211 HG12 ILE   142      33.590  35.040  31.080  0.00  0.00           H  
ATOM   2212 HG21 ILE   142      32.150  34.320  29.220  0.00  0.00           H  
ATOM   2213 HG22 ILE   142      30.370  33.670  29.500  0.00  0.00           H  
ATOM   2214 HG23 ILE   142      31.740  32.930  30.130  0.00  0.00           H  
ATOM   2215  HD1 ILE   142      34.180  33.840  33.100  0.00  0.00           H  
ATOM   2216  HD2 ILE   142      33.090  32.820  32.210  0.00  0.00           H  
ATOM   2217  HD3 ILE   142      32.500  33.830  33.690  0.00  0.00           H  
ATOM   2218  N   PRO   143      31.430  37.790  29.330  0.00  0.00           N  
ATOM   2219  CA  PRO   143      32.350  38.900  28.960  0.00  0.00           C  
ATOM   2220  C   PRO   143      31.730  40.210  29.290  0.00  0.00           C  
ATOM   2221  O   PRO   143      32.440  41.160  29.330  0.00  0.00           O  
ATOM   2222  CB  PRO   143      32.560  38.760  27.420  0.00  0.00           C  
ATOM   2223  CG  PRO   143      31.320  37.950  27.000  0.00  0.00           C  
ATOM   2224  CD  PRO   143      31.140  37.000  28.130  0.00  0.00           C  
ATOM   2225  HA  PRO   143      33.280  38.730  29.480  0.00  0.00           H  
ATOM   2226  HB1 PRO   143      33.460  38.200  27.080  0.00  0.00           H  
ATOM   2227  HB2 PRO   143      32.690  39.740  26.920  0.00  0.00           H  
ATOM   2228  HG1 PRO   143      30.420  38.590  26.900  0.00  0.00           H  
ATOM   2229  HG2 PRO   143      31.450  37.390  26.050  0.00  0.00           H  
ATOM   2230  HD1 PRO   143      30.100  36.650  28.260  0.00  0.00           H  
ATOM   2231  HD2 PRO   143      31.800  36.120  28.020  0.00  0.00           H  
ATOM   2232  N   SER   144      30.320  40.190  29.500  0.00  0.00           N  
ATOM   2233  CA  SER   144      29.690  41.420  29.970  0.00  0.00           C  
ATOM   2234  C   SER   144      29.780  41.360  31.510  0.00  0.00           C  
ATOM   2235  O   SER   144      30.090  42.320  32.170  0.00  0.00           O  
ATOM   2236  CB  SER   144      28.250  41.710  29.500  0.00  0.00           C  
ATOM   2237  OG  SER   144      27.560  40.510  29.230  0.00  0.00           O  
ATOM   2238  HN  SER   144      29.770  39.360  29.430  0.00  0.00           H  
ATOM   2239  HA  SER   144      30.260  42.240  29.560  0.00  0.00           H  
ATOM   2240  HB1 SER   144      28.210  42.040  28.440  0.00  0.00           H  
ATOM   2241  HB2 SER   144      27.650  42.330  30.200  0.00  0.00           H  
ATOM   2242  HG1 SER   144      27.420  40.150  30.110  0.00  0.00           H  
ATOM   2243  N   THR   145      29.600  40.170  32.180  0.00  0.00           N  
ATOM   2244  CA  THR   145      29.710  40.090  33.630  0.00  0.00           C  
ATOM   2245  C   THR   145      31.090  40.480  34.140  0.00  0.00           C  
ATOM   2246  O   THR   145      31.240  41.120  35.170  0.00  0.00           O  
ATOM   2247  CB  THR   145      29.210  38.740  34.260  0.00  0.00           C  
ATOM   2248  CG2 THR   145      29.360  38.650  35.770  0.00  0.00           C  
ATOM   2249  OG1 THR   145      27.830  38.490  33.870  0.00  0.00           O  
ATOM   2250  HN  THR   145      29.360  39.320  31.700  0.00  0.00           H  
ATOM   2251  HA  THR   145      29.080  40.910  33.950  0.00  0.00           H  
ATOM   2252  HB  THR   145      29.810  37.910  33.840  0.00  0.00           H  
ATOM   2253  HG1 THR   145      27.520  37.800  34.460  0.00  0.00           H  
ATOM   2254 HG21 THR   145      30.440  38.530  36.010  0.00  0.00           H  
ATOM   2255 HG22 THR   145      28.870  37.710  36.110  0.00  0.00           H  
ATOM   2256 HG23 THR   145      28.950  39.600  36.170  0.00  0.00           H  
ATOM   2257  N   LEU   146      32.230  40.020  33.520  0.00  0.00           N  
ATOM   2258  CA  LEU   146      33.520  40.170  34.120  0.00  0.00           C  
ATOM   2259  C   LEU   146      34.310  41.300  33.520  0.00  0.00           C  
ATOM   2260  O   LEU   146      35.520  41.460  33.670  0.00  0.00           O  
ATOM   2261  CB  LEU   146      34.380  38.930  34.000  0.00  0.00           C  
ATOM   2262  CG  LEU   146      33.990  37.720  34.880  0.00  0.00           C  
ATOM   2263  CD1 LEU   146      35.070  36.620  34.540  0.00  0.00           C  
ATOM   2264  CD2 LEU   146      34.050  38.090  36.360  0.00  0.00           C  
ATOM   2265  HN  LEU   146      32.270  39.430  32.720  0.00  0.00           H  
ATOM   2266  HA  LEU   146      33.370  40.330  35.180  0.00  0.00           H  
ATOM   2267  HB1 LEU   146      35.390  39.160  34.390  0.00  0.00           H  
ATOM   2268  HB2 LEU   146      34.510  38.680  32.930  0.00  0.00           H  
ATOM   2269  HG  LEU   146      32.970  37.450  34.530  0.00  0.00           H  
ATOM   2270 HD11 LEU   146      35.100  36.570  33.430  0.00  0.00           H  
ATOM   2271 HD12 LEU   146      34.770  35.720  35.100  0.00  0.00           H  
ATOM   2272 HD13 LEU   146      36.070  37.000  34.830  0.00  0.00           H  
ATOM   2273 HD21 LEU   146      35.060  38.510  36.530  0.00  0.00           H  
ATOM   2274 HD22 LEU   146      33.930  37.130  36.910  0.00  0.00           H  
ATOM   2275 HD23 LEU   146      33.290  38.870  36.560  0.00  0.00           H  
ATOM   2276  N   ALA   147      33.630  42.040  32.630  0.00  0.00           N  
ATOM   2277  CA  ALA   147      34.080  43.040  31.690  0.00  0.00           C  
ATOM   2278  C   ALA   147      35.260  43.840  32.200  0.00  0.00           C  
ATOM   2279  O   ALA   147      36.230  44.050  31.480  0.00  0.00           O  
ATOM   2280  CB  ALA   147      32.840  43.970  31.520  0.00  0.00           C  
ATOM   2281  HN  ALA   147      32.650  41.810  32.620  0.00  0.00           H  
ATOM   2282  HA  ALA   147      34.410  42.640  30.740  0.00  0.00           H  
ATOM   2283  HB1 ALA   147      32.060  43.350  31.030  0.00  0.00           H  
ATOM   2284  HB2 ALA   147      33.170  44.860  30.930  0.00  0.00           H  
ATOM   2285  HB3 ALA   147      32.440  44.310  32.500  0.00  0.00           H  
ATOM   2286  N   PHE   148      35.240  44.380  33.460  0.00  0.00           N  
ATOM   2287  CA  PHE   148      36.200  45.290  34.090  0.00  0.00           C  
ATOM   2288  C   PHE   148      37.580  44.620  34.390  0.00  0.00           C  
ATOM   2289  O   PHE   148      38.630  45.220  34.060  0.00  0.00           O  
ATOM   2290  CB  PHE   148      35.630  45.830  35.450  0.00  0.00           C  
ATOM   2291  CG  PHE   148      34.220  46.170  35.370  0.00  0.00           C  
ATOM   2292  CD1 PHE   148      33.840  47.140  34.400  0.00  0.00           C  
ATOM   2293  CD2 PHE   148      33.290  45.630  36.230  0.00  0.00           C  
ATOM   2294  CE1 PHE   148      32.480  47.500  34.330  0.00  0.00           C  
ATOM   2295  CE2 PHE   148      31.900  46.040  36.160  0.00  0.00           C  
ATOM   2296  CZ  PHE   148      31.530  46.850  35.060  0.00  0.00           C  
ATOM   2297  HN  PHE   148      34.440  44.230  34.030  0.00  0.00           H  
ATOM   2298  HA  PHE   148      36.420  46.080  33.390  0.00  0.00           H  
ATOM   2299  HB1 PHE   148      36.160  46.720  35.850  0.00  0.00           H  
ATOM   2300  HB2 PHE   148      35.740  45.150  36.320  0.00  0.00           H  
ATOM   2301  HD1 PHE   148      34.560  47.570  33.730  0.00  0.00           H  
ATOM   2302  HD2 PHE   148      33.630  44.900  36.950  0.00  0.00           H  
ATOM   2303  HE1 PHE   148      32.130  48.240  33.620  0.00  0.00           H  
ATOM   2304  HE2 PHE   148      31.160  45.530  36.750  0.00  0.00           H  
ATOM   2305  HZ  PHE   148      30.490  47.140  34.990  0.00  0.00           H  
ATOM   2306  N   ALA   149      37.630  43.440  35.020  0.00  0.00           N  
ATOM   2307  CA  ALA   149      38.810  42.710  35.280  0.00  0.00           C  
ATOM   2308  C   ALA   149      39.520  42.180  34.060  0.00  0.00           C  
ATOM   2309  O   ALA   149      40.790  42.300  33.870  0.00  0.00           O  
ATOM   2310  CB  ALA   149      38.490  41.650  36.250  0.00  0.00           C  
ATOM   2311  HN  ALA   149      36.780  43.070  35.390  0.00  0.00           H  
ATOM   2312  HA  ALA   149      39.570  43.340  35.710  0.00  0.00           H  
ATOM   2313  HB1 ALA   149      39.240  40.830  36.270  0.00  0.00           H  
ATOM   2314  HB2 ALA   149      37.510  41.210  35.950  0.00  0.00           H  
ATOM   2315  HB3 ALA   149      38.420  42.050  37.280  0.00  0.00           H  
ATOM   2316  N   LEU   150      38.820  41.650  33.090  0.00  0.00           N  
ATOM   2317  CA  LEU   150      39.350  41.280  31.720  0.00  0.00           C  
ATOM   2318  C   LEU   150      39.970  42.450  30.970  0.00  0.00           C  
ATOM   2319  O   LEU   150      41.100  42.290  30.450  0.00  0.00           O  
ATOM   2320  CB  LEU   150      38.210  40.790  30.800  0.00  0.00           C  
ATOM   2321  CG  LEU   150      37.440  39.550  31.350  0.00  0.00           C  
ATOM   2322  CD1 LEU   150      36.320  39.030  30.430  0.00  0.00           C  
ATOM   2323  CD2 LEU   150      38.360  38.420  31.900  0.00  0.00           C  
ATOM   2324  HN  LEU   150      37.840  41.730  33.250  0.00  0.00           H  
ATOM   2325  HA  LEU   150      40.070  40.510  31.940  0.00  0.00           H  
ATOM   2326  HB1 LEU   150      38.680  40.460  29.840  0.00  0.00           H  
ATOM   2327  HB2 LEU   150      37.360  41.450  30.540  0.00  0.00           H  
ATOM   2328  HG  LEU   150      36.940  39.960  32.250  0.00  0.00           H  
ATOM   2329 HD11 LEU   150      35.790  39.890  29.970  0.00  0.00           H  
ATOM   2330 HD12 LEU   150      35.640  38.360  30.990  0.00  0.00           H  
ATOM   2331 HD13 LEU   150      36.730  38.470  29.560  0.00  0.00           H  
ATOM   2332 HD21 LEU   150      38.900  38.070  31.000  0.00  0.00           H  
ATOM   2333 HD22 LEU   150      37.840  37.600  32.440  0.00  0.00           H  
ATOM   2334 HD23 LEU   150      39.120  38.870  32.580  0.00  0.00           H  
ATOM   2335  N   ALA   151      39.270  43.650  31.010  0.00  0.00           N  
ATOM   2336  CA  ALA   151      39.810  44.900  30.510  0.00  0.00           C  
ATOM   2337  C   ALA   151      41.190  45.390  31.110  0.00  0.00           C  
ATOM   2338  O   ALA   151      42.120  45.690  30.360  0.00  0.00           O  
ATOM   2339  CB  ALA   151      38.750  46.010  30.430  0.00  0.00           C  
ATOM   2340  HN  ALA   151      38.330  43.730  31.330  0.00  0.00           H  
ATOM   2341  HA  ALA   151      40.030  44.740  29.460  0.00  0.00           H  
ATOM   2342  HB1 ALA   151      39.030  46.830  29.730  0.00  0.00           H  
ATOM   2343  HB2 ALA   151      38.670  46.530  31.410  0.00  0.00           H  
ATOM   2344  HB3 ALA   151      37.780  45.640  30.030  0.00  0.00           H  
ATOM   2345  N   ASP   152      41.440  45.340  32.480  0.00  0.00           N  
ATOM   2346  CA  ASP   152      42.720  45.610  33.120  0.00  0.00           C  
ATOM   2347  C   ASP   152      43.810  44.670  32.670  0.00  0.00           C  
ATOM   2348  O   ASP   152      44.940  45.050  32.280  0.00  0.00           O  
ATOM   2349  CB  ASP   152      42.630  45.450  34.640  0.00  0.00           C  
ATOM   2350  CG  ASP   152      42.090  46.600  35.450  0.00  0.00           C  
ATOM   2351  OD1 ASP   152      41.610  47.600  34.860  0.00  0.00           O  
ATOM   2352  OD2 ASP   152      42.200  46.600  36.710  0.00  0.00           O1-
ATOM   2353  HN  ASP   152      40.720  44.990  33.070  0.00  0.00           H  
ATOM   2354  HA  ASP   152      42.930  46.630  32.830  0.00  0.00           H  
ATOM   2355  HB1 ASP   152      43.620  45.250  35.090  0.00  0.00           H  
ATOM   2356  HB2 ASP   152      41.910  44.610  34.760  0.00  0.00           H  
ATOM   2357  N   THR   153      43.410  43.300  32.590  0.00  0.00           N  
ATOM   2358  CA  THR   153      44.210  42.140  32.220  0.00  0.00           C  
ATOM   2359  C   THR   153      44.730  42.260  30.790  0.00  0.00           C  
ATOM   2360  O   THR   153      45.960  42.160  30.540  0.00  0.00           O  
ATOM   2361  CB  THR   153      43.490  40.720  32.380  0.00  0.00           C  
ATOM   2362  CG2 THR   153      44.470  39.550  32.100  0.00  0.00           C  
ATOM   2363  OG1 THR   153      42.940  40.430  33.690  0.00  0.00           O  
ATOM   2364  HN  THR   153      42.480  43.180  32.930  0.00  0.00           H  
ATOM   2365  HA  THR   153      45.110  42.190  32.830  0.00  0.00           H  
ATOM   2366  HB  THR   153      42.680  40.660  31.630  0.00  0.00           H  
ATOM   2367  HG1 THR   153      42.310  41.140  33.840  0.00  0.00           H  
ATOM   2368 HG21 THR   153      45.330  39.590  32.790  0.00  0.00           H  
ATOM   2369 HG22 THR   153      44.860  39.520  31.060  0.00  0.00           H  
ATOM   2370 HG23 THR   153      43.960  38.600  32.360  0.00  0.00           H  
ATOM   2371  N   ILE   154      43.870  42.710  29.850  0.00  0.00           N  
ATOM   2372  CA  ILE   154      44.330  43.230  28.560  0.00  0.00           C  
ATOM   2373  C   ILE   154      45.360  44.390  28.610  0.00  0.00           C  
ATOM   2374  O   ILE   154      46.310  44.390  27.920  0.00  0.00           O  
ATOM   2375  CB  ILE   154      43.140  43.620  27.630  0.00  0.00           C  
ATOM   2376  CG1 ILE   154      42.360  42.290  27.420  0.00  0.00           C  
ATOM   2377  CG2 ILE   154      43.470  44.210  26.240  0.00  0.00           C  
ATOM   2378  CD  ILE   154      40.850  42.550  27.000  0.00  0.00           C  
ATOM   2379  HN  ILE   154      42.910  42.520  30.040  0.00  0.00           H  
ATOM   2380  HA  ILE   154      44.770  42.410  28.010  0.00  0.00           H  
ATOM   2381  HB  ILE   154      42.520  44.330  28.210  0.00  0.00           H  
ATOM   2382 HG11 ILE   154      42.340  41.610  28.300  0.00  0.00           H  
ATOM   2383 HG12 ILE   154      42.890  41.730  26.620  0.00  0.00           H  
ATOM   2384 HG21 ILE   154      44.440  43.830  25.840  0.00  0.00           H  
ATOM   2385 HG22 ILE   154      43.590  45.310  26.280  0.00  0.00           H  
ATOM   2386 HG23 ILE   154      42.580  44.150  25.580  0.00  0.00           H  
ATOM   2387  HD1 ILE   154      40.260  43.040  27.800  0.00  0.00           H  
ATOM   2388  HD2 ILE   154      40.350  41.610  26.670  0.00  0.00           H  
ATOM   2389  HD3 ILE   154      40.790  43.180  26.090  0.00  0.00           H  
ATOM   2390  N   PHE   155      45.160  45.460  29.500  0.00  0.00           N  
ATOM   2391  CA  PHE   155      46.130  46.540  29.620  0.00  0.00           C  
ATOM   2392  C   PHE   155      47.550  46.130  30.120  0.00  0.00           C  
ATOM   2393  O   PHE   155      48.530  46.710  29.710  0.00  0.00           O  
ATOM   2394  CB  PHE   155      45.530  47.700  30.460  0.00  0.00           C  
ATOM   2395  CG  PHE   155      46.350  48.960  30.670  0.00  0.00           C  
ATOM   2396  CD1 PHE   155      47.080  49.030  31.810  0.00  0.00           C  
ATOM   2397  CD2 PHE   155      46.390  50.040  29.750  0.00  0.00           C  
ATOM   2398  CE1 PHE   155      47.690  50.230  32.150  0.00  0.00           C  
ATOM   2399  CE2 PHE   155      47.000  51.280  30.090  0.00  0.00           C  
ATOM   2400  CZ  PHE   155      47.730  51.390  31.320  0.00  0.00           C  
ATOM   2401  HN  PHE   155      44.400  45.490  30.140  0.00  0.00           H  
ATOM   2402  HA  PHE   155      46.150  46.980  28.640  0.00  0.00           H  
ATOM   2403  HB1 PHE   155      45.200  47.280  31.430  0.00  0.00           H  
ATOM   2404  HB2 PHE   155      44.570  47.970  29.950  0.00  0.00           H  
ATOM   2405  HD1 PHE   155      47.180  48.220  32.530  0.00  0.00           H  
ATOM   2406  HD2 PHE   155      45.960  49.940  28.760  0.00  0.00           H  
ATOM   2407  HE1 PHE   155      48.370  50.290  32.980  0.00  0.00           H  
ATOM   2408  HE2 PHE   155      46.910  52.080  29.370  0.00  0.00           H  
ATOM   2409  HZ  PHE   155      48.160  52.350  31.560  0.00  0.00           H  
ATOM   2410  N   SER   156      47.620  45.170  31.100  0.00  0.00           N  
ATOM   2411  CA  SER   156      48.910  44.740  31.640  0.00  0.00           C  
ATOM   2412  C   SER   156      49.610  43.720  30.810  0.00  0.00           C  
ATOM   2413  O   SER   156      50.820  43.700  30.810  0.00  0.00           O  
ATOM   2414  CB  SER   156      48.770  44.240  33.090  0.00  0.00           C  
ATOM   2415  OG  SER   156      47.880  43.180  33.180  0.00  0.00           O  
ATOM   2416  HN  SER   156      46.760  44.780  31.410  0.00  0.00           H  
ATOM   2417  HA  SER   156      49.560  45.610  31.600  0.00  0.00           H  
ATOM   2418  HB1 SER   156      48.340  45.170  33.530  0.00  0.00           H  
ATOM   2419  HB2 SER   156      49.790  43.980  33.450  0.00  0.00           H  
ATOM   2420  HG1 SER   156      48.460  42.420  33.260  0.00  0.00           H  
ATOM   2421  N   THR   157      48.810  42.930  30.020  0.00  0.00           N  
ATOM   2422  CA  THR   157      49.300  41.960  29.110  0.00  0.00           C  
ATOM   2423  C   THR   157      49.700  42.460  27.790  0.00  0.00           C  
ATOM   2424  O   THR   157      50.670  42.000  27.180  0.00  0.00           O  
ATOM   2425  CB  THR   157      48.430  40.690  28.910  0.00  0.00           C  
ATOM   2426  CG2 THR   157      48.130  40.000  30.220  0.00  0.00           C  
ATOM   2427  OG1 THR   157      47.130  41.000  28.350  0.00  0.00           O  
ATOM   2428  HN  THR   157      47.820  43.000  30.140  0.00  0.00           H  
ATOM   2429  HA  THR   157      50.210  41.510  29.460  0.00  0.00           H  
ATOM   2430  HB  THR   157      48.890  40.050  28.130  0.00  0.00           H  
ATOM   2431  HG1 THR   157      46.740  41.520  29.060  0.00  0.00           H  
ATOM   2432 HG21 THR   157      47.410  39.190  29.950  0.00  0.00           H  
ATOM   2433 HG22 THR   157      47.630  40.680  30.930  0.00  0.00           H  
ATOM   2434 HG23 THR   157      49.080  39.740  30.730  0.00  0.00           H  
ATOM   2435  N   GLN   158      48.940  43.470  27.290  0.00  0.00           N  
ATOM   2436  CA  GLN   158      49.030  43.830  25.900  0.00  0.00           C  
ATOM   2437  C   GLN   158      48.570  42.760  24.870  0.00  0.00           C  
ATOM   2438  O   GLN   158      48.920  42.820  23.700  0.00  0.00           O  
ATOM   2439  CB  GLN   158      50.350  44.460  25.530  0.00  0.00           C  
ATOM   2440  CG  GLN   158      50.740  45.640  26.440  0.00  0.00           C  
ATOM   2441  CD  GLN   158      49.940  46.880  25.970  0.00  0.00           C  
ATOM   2442  NE2 GLN   158      50.260  47.510  24.770  0.00  0.00           N  
ATOM   2443  OE1 GLN   158      49.000  47.250  26.660  0.00  0.00           O  
ATOM   2444  HN  GLN   158      48.290  43.970  27.860  0.00  0.00           H  
ATOM   2445  HA  GLN   158      48.330  44.640  25.720  0.00  0.00           H  
ATOM   2446  HB1 GLN   158      50.340  44.850  24.490  0.00  0.00           H  
ATOM   2447  HB2 GLN   158      51.230  43.780  25.500  0.00  0.00           H  
ATOM   2448  HG1 GLN   158      51.790  45.960  26.270  0.00  0.00           H  
ATOM   2449  HG2 GLN   158      50.620  45.570  27.540  0.00  0.00           H  
ATOM   2450 HE21 GLN   158      49.690  48.260  24.440  0.00  0.00           H  
ATOM   2451 HE22 GLN   158      51.140  47.270  24.340  0.00  0.00           H  
ATOM   2452  N   ASP   159      47.730  41.810  25.310  0.00  0.00           N  
ATOM   2453  CA  ASP   159      47.170  40.710  24.570  0.00  0.00           C  
ATOM   2454  C   ASP   159      45.710  40.600  25.030  0.00  0.00           C  
ATOM   2455  O   ASP   159      45.290  41.200  26.050  0.00  0.00           O  
ATOM   2456  CB  ASP   159      47.880  39.380  24.920  0.00  0.00           C  
ATOM   2457  CG  ASP   159      47.570  38.260  23.940  0.00  0.00           C  
ATOM   2458  OD1 ASP   159      48.280  37.170  24.030  0.00  0.00           O  
ATOM   2459  OD2 ASP   159      46.680  38.340  23.040  0.00  0.00           O1-
ATOM   2460  HN  ASP   159      47.350  41.760  26.230  0.00  0.00           H  
ATOM   2461  HA  ASP   159      47.200  40.950  23.510  0.00  0.00           H  
ATOM   2462  HB1 ASP   159      47.640  39.090  25.970  0.00  0.00           H  
ATOM   2463  HB2 ASP   159      48.960  39.510  24.740  0.00  0.00           H  
ATOM   2464  N   PHE   160      44.790  39.980  24.210  0.00  0.00           N  
ATOM   2465  CA  PHE   160      43.370  39.880  24.490  0.00  0.00           C  
ATOM   2466  C   PHE   160      43.130  38.510  25.050  0.00  0.00           C  
ATOM   2467  O   PHE   160      41.980  38.130  25.290  0.00  0.00           O  
ATOM   2468  CB  PHE   160      42.600  40.120  23.170  0.00  0.00           C  
ATOM   2469  CG  PHE   160      42.800  41.530  22.560  0.00  0.00           C  
ATOM   2470  CD1 PHE   160      43.670  41.730  21.450  0.00  0.00           C  
ATOM   2471  CD2 PHE   160      41.910  42.550  22.920  0.00  0.00           C  
ATOM   2472  CE1 PHE   160      43.580  42.940  20.730  0.00  0.00           C  
ATOM   2473  CE2 PHE   160      41.820  43.750  22.230  0.00  0.00           C  
ATOM   2474  CZ  PHE   160      42.670  43.940  21.150  0.00  0.00           C  
ATOM   2475  HN  PHE   160      45.220  39.440  23.490  0.00  0.00           H  
ATOM   2476  HA  PHE   160      42.960  40.530  25.250  0.00  0.00           H  
ATOM   2477  HB1 PHE   160      41.530  39.960  23.390  0.00  0.00           H  
ATOM   2478  HB2 PHE   160      42.920  39.360  22.420  0.00  0.00           H  
ATOM   2479  HD1 PHE   160      44.280  40.960  21.010  0.00  0.00           H  
ATOM   2480  HD2 PHE   160      41.390  42.380  23.860  0.00  0.00           H  
ATOM   2481  HE1 PHE   160      44.220  43.170  19.900  0.00  0.00           H  
ATOM   2482  HE2 PHE   160      41.060  44.470  22.500  0.00  0.00           H  
ATOM   2483  HZ  PHE   160      42.710  44.880  20.620  0.00  0.00           H  
ATOM   2484  N   LEU   161      44.120  37.720  25.360  0.00  0.00           N  
ATOM   2485  CA  LEU   161      44.140  36.370  26.030  0.00  0.00           C  
ATOM   2486  C   LEU   161      42.960  35.930  26.960  0.00  0.00           C  
ATOM   2487  O   LEU   161      42.150  35.090  26.580  0.00  0.00           O  
ATOM   2488  CB  LEU   161      45.580  36.070  26.730  0.00  0.00           C  
ATOM   2489  CG  LEU   161      45.590  34.890  27.700  0.00  0.00           C  
ATOM   2490  CD1 LEU   161      45.620  33.600  26.980  0.00  0.00           C  
ATOM   2491  CD2 LEU   161      46.710  35.140  28.730  0.00  0.00           C  
ATOM   2492  HN  LEU   161      44.980  38.040  24.970  0.00  0.00           H  
ATOM   2493  HA  LEU   161      44.120  35.690  25.180  0.00  0.00           H  
ATOM   2494  HB1 LEU   161      45.850  36.960  27.330  0.00  0.00           H  
ATOM   2495  HB2 LEU   161      46.330  35.990  25.910  0.00  0.00           H  
ATOM   2496  HG  LEU   161      44.720  34.930  28.390  0.00  0.00           H  
ATOM   2497 HD11 LEU   161      46.570  33.500  26.410  0.00  0.00           H  
ATOM   2498 HD12 LEU   161      44.730  33.330  26.360  0.00  0.00           H  
ATOM   2499 HD13 LEU   161      45.510  32.790  27.720  0.00  0.00           H  
ATOM   2500 HD21 LEU   161      47.690  35.220  28.200  0.00  0.00           H  
ATOM   2501 HD22 LEU   161      46.840  34.250  29.380  0.00  0.00           H  
ATOM   2502 HD23 LEU   161      46.540  36.080  29.300  0.00  0.00           H  
ATOM   2503  N   THR   162      42.820  36.570  28.120  0.00  0.00           N  
ATOM   2504  CA  THR   162      41.740  36.240  29.110  0.00  0.00           C  
ATOM   2505  C   THR   162      40.340  36.500  28.580  0.00  0.00           C  
ATOM   2506  O   THR   162      39.370  35.830  29.030  0.00  0.00           O  
ATOM   2507  CB  THR   162      42.000  36.770  30.540  0.00  0.00           C  
ATOM   2508  CG2 THR   162      43.300  36.100  31.130  0.00  0.00           C  
ATOM   2509  OG1 THR   162      42.140  38.200  30.550  0.00  0.00           O  
ATOM   2510  HN  THR   162      43.440  37.320  28.340  0.00  0.00           H  
ATOM   2511  HA  THR   162      41.780  35.160  29.210  0.00  0.00           H  
ATOM   2512  HB  THR   162      41.110  36.450  31.120  0.00  0.00           H  
ATOM   2513  HG1 THR   162      42.920  38.490  30.080  0.00  0.00           H  
ATOM   2514 HG21 THR   162      44.250  36.430  30.660  0.00  0.00           H  
ATOM   2515 HG22 THR   162      43.280  34.990  31.000  0.00  0.00           H  
ATOM   2516 HG23 THR   162      43.250  36.290  32.220  0.00  0.00           H  
ATOM   2517  N   LEU   163      40.110  37.490  27.660  0.00  0.00           N  
ATOM   2518  CA  LEU   163      38.780  37.830  27.050  0.00  0.00           C  
ATOM   2519  C   LEU   163      38.480  36.860  25.950  0.00  0.00           C  
ATOM   2520  O   LEU   163      37.360  36.390  25.820  0.00  0.00           O  
ATOM   2521  CB  LEU   163      38.750  39.330  26.630  0.00  0.00           C  
ATOM   2522  CG  LEU   163      37.460  39.690  25.790  0.00  0.00           C  
ATOM   2523  CD1 LEU   163      36.090  39.400  26.370  0.00  0.00           C  
ATOM   2524  CD2 LEU   163      37.650  41.210  25.500  0.00  0.00           C  
ATOM   2525  HN  LEU   163      40.870  38.090  27.410  0.00  0.00           H  
ATOM   2526  HA  LEU   163      38.060  37.600  27.810  0.00  0.00           H  
ATOM   2527  HB1 LEU   163      39.630  39.660  26.030  0.00  0.00           H  
ATOM   2528  HB2 LEU   163      38.830  39.950  27.540  0.00  0.00           H  
ATOM   2529  HG  LEU   163      37.580  39.180  24.810  0.00  0.00           H  
ATOM   2530 HD11 LEU   163      36.020  39.790  27.400  0.00  0.00           H  
ATOM   2531 HD12 LEU   163      35.930  38.320  26.570  0.00  0.00           H  
ATOM   2532 HD13 LEU   163      35.390  39.900  25.670  0.00  0.00           H  
ATOM   2533 HD21 LEU   163      37.030  41.530  24.640  0.00  0.00           H  
ATOM   2534 HD22 LEU   163      38.660  41.400  25.090  0.00  0.00           H  
ATOM   2535 HD23 LEU   163      37.490  41.860  26.390  0.00  0.00           H  
ATOM   2536  N   PHE   164      39.470  36.580  25.170  0.00  0.00           N  
ATOM   2537  CA  PHE   164      39.310  35.720  24.050  0.00  0.00           C  
ATOM   2538  C   PHE   164      39.040  34.270  24.430  0.00  0.00           C  
ATOM   2539  O   PHE   164      38.270  33.490  23.870  0.00  0.00           O  
ATOM   2540  CB  PHE   164      40.460  36.060  23.030  0.00  0.00           C  
ATOM   2541  CG  PHE   164      40.730  35.070  21.890  0.00  0.00           C  
ATOM   2542  CD1 PHE   164      39.690  34.380  21.180  0.00  0.00           C  
ATOM   2543  CD2 PHE   164      42.060  34.890  21.440  0.00  0.00           C  
ATOM   2544  CE1 PHE   164      39.940  33.520  20.100  0.00  0.00           C  
ATOM   2545  CE2 PHE   164      42.290  34.080  20.320  0.00  0.00           C  
ATOM   2546  CZ  PHE   164      41.240  33.500  19.650  0.00  0.00           C  
ATOM   2547  HN  PHE   164      40.360  37.010  25.310  0.00  0.00           H  
ATOM   2548  HA  PHE   164      38.440  36.000  23.460  0.00  0.00           H  
ATOM   2549  HB1 PHE   164      41.430  36.170  23.570  0.00  0.00           H  
ATOM   2550  HB2 PHE   164      40.240  37.030  22.530  0.00  0.00           H  
ATOM   2551  HD1 PHE   164      38.680  34.550  21.510  0.00  0.00           H  
ATOM   2552  HD2 PHE   164      42.890  35.310  22.000  0.00  0.00           H  
ATOM   2553  HE1 PHE   164      39.110  33.070  19.570  0.00  0.00           H  
ATOM   2554  HE2 PHE   164      43.270  34.090  19.850  0.00  0.00           H  
ATOM   2555  HZ  PHE   164      41.400  32.950  18.730  0.00  0.00           H  
ATOM   2556  N   TYR   165      39.640  33.810  25.530  0.00  0.00           N  
ATOM   2557  CA  TYR   165      39.350  32.520  26.170  0.00  0.00           C  
ATOM   2558  C   TYR   165      37.830  32.340  26.570  0.00  0.00           C  
ATOM   2559  O   TYR   165      37.290  31.270  26.410  0.00  0.00           O  
ATOM   2560  CB  TYR   165      40.430  32.420  27.370  0.00  0.00           C  
ATOM   2561  CG  TYR   165      40.030  31.350  28.340  0.00  0.00           C  
ATOM   2562  CD1 TYR   165      39.960  31.630  29.720  0.00  0.00           C  
ATOM   2563  CD2 TYR   165      39.960  29.970  28.000  0.00  0.00           C  
ATOM   2564  CE1 TYR   165      39.820  30.690  30.730  0.00  0.00           C  
ATOM   2565  CE2 TYR   165      39.770  28.970  28.980  0.00  0.00           C  
ATOM   2566  CZ  TYR   165      39.790  29.320  30.320  0.00  0.00           C  
ATOM   2567  OH  TYR   165      39.770  28.300  31.320  0.00  0.00           O  
ATOM   2568  HN  TYR   165      40.250  34.400  26.050  0.00  0.00           H  
ATOM   2569  HA  TYR   165      39.600  31.800  25.410  0.00  0.00           H  
ATOM   2570  HB1 TYR   165      40.490  33.390  27.920  0.00  0.00           H  
ATOM   2571  HB2 TYR   165      41.400  32.130  26.920  0.00  0.00           H  
ATOM   2572  HD1 TYR   165      40.120  32.650  30.050  0.00  0.00           H  
ATOM   2573  HD2 TYR   165      39.900  29.730  26.950  0.00  0.00           H  
ATOM   2574  HE1 TYR   165      39.820  30.970  31.780  0.00  0.00           H  
ATOM   2575  HE2 TYR   165      39.810  27.920  28.720  0.00  0.00           H  
ATOM   2576  HH  TYR   165      40.630  28.110  31.700  0.00  0.00           H  
ATOM   2577  N   THR   166      37.130  33.500  26.970  0.00  0.00           N  
ATOM   2578  CA  THR   166      35.730  33.490  27.320  0.00  0.00           C  
ATOM   2579  C   THR   166      34.800  33.080  26.140  0.00  0.00           C  
ATOM   2580  O   THR   166      33.900  32.280  26.240  0.00  0.00           O  
ATOM   2581  CB  THR   166      35.100  34.730  27.990  0.00  0.00           C  
ATOM   2582  CG2 THR   166      35.950  35.200  29.140  0.00  0.00           C  
ATOM   2583  OG1 THR   166      34.840  35.750  27.100  0.00  0.00           O  
ATOM   2584  HN  THR   166      37.630  34.360  26.970  0.00  0.00           H  
ATOM   2585  HA  THR   166      35.550  32.660  27.980  0.00  0.00           H  
ATOM   2586  HB  THR   166      34.080  34.380  28.260  0.00  0.00           H  
ATOM   2587  HG1 THR   166      35.630  35.890  26.570  0.00  0.00           H  
ATOM   2588 HG21 THR   166      36.950  35.650  28.910  0.00  0.00           H  
ATOM   2589 HG22 THR   166      36.110  34.430  29.920  0.00  0.00           H  
ATOM   2590 HG23 THR   166      35.330  35.970  29.650  0.00  0.00           H  
ATOM   2591  N   VAL   167      35.130  33.580  24.920  0.00  0.00           N  
ATOM   2592  CA  VAL   167      34.280  33.240  23.820  0.00  0.00           C  
ATOM   2593  C   VAL   167      34.580  31.870  23.240  0.00  0.00           C  
ATOM   2594  O   VAL   167      33.750  31.060  22.800  0.00  0.00           O  
ATOM   2595  CB  VAL   167      34.310  34.280  22.720  0.00  0.00           C  
ATOM   2596  CG1 VAL   167      35.650  34.420  22.140  0.00  0.00           C  
ATOM   2597  CG2 VAL   167      33.150  34.120  21.720  0.00  0.00           C  
ATOM   2598  HN  VAL   167      35.900  34.180  24.740  0.00  0.00           H  
ATOM   2599  HA  VAL   167      33.260  33.240  24.180  0.00  0.00           H  
ATOM   2600  HB  VAL   167      34.090  35.230  23.270  0.00  0.00           H  
ATOM   2601 HG11 VAL   167      35.980  33.510  21.590  0.00  0.00           H  
ATOM   2602 HG12 VAL   167      36.430  34.810  22.830  0.00  0.00           H  
ATOM   2603 HG13 VAL   167      35.560  35.250  21.410  0.00  0.00           H  
ATOM   2604 HG21 VAL   167      32.180  34.160  22.270  0.00  0.00           H  
ATOM   2605 HG22 VAL   167      33.150  33.110  21.250  0.00  0.00           H  
ATOM   2606 HG23 VAL   167      33.220  34.950  20.980  0.00  0.00           H  
ATOM   2607  N   LYS   168      35.840  31.420  23.430  0.00  0.00           N  
ATOM   2608  CA  LYS   168      36.290  30.120  23.150  0.00  0.00           C  
ATOM   2609  C   LYS   168      35.700  29.030  24.040  0.00  0.00           C  
ATOM   2610  O   LYS   168      35.230  27.990  23.590  0.00  0.00           O  
ATOM   2611  CB  LYS   168      37.750  30.100  23.130  0.00  0.00           C  
ATOM   2612  CG  LYS   168      38.310  30.750  21.860  0.00  0.00           C  
ATOM   2613  CD  LYS   168      39.800  30.380  21.440  0.00  0.00           C  
ATOM   2614  CE  LYS   168      40.860  30.830  22.460  0.00  0.00           C  
ATOM   2615  NZ  LYS   168      42.170  30.190  22.160  0.00  0.00           N1+
ATOM   2616  HN  LYS   168      36.540  32.060  23.720  0.00  0.00           H  
ATOM   2617  HA  LYS   168      36.040  29.990  22.110  0.00  0.00           H  
ATOM   2618  HB1 LYS   168      38.070  29.030  23.100  0.00  0.00           H  
ATOM   2619  HB2 LYS   168      38.210  30.500  24.060  0.00  0.00           H  
ATOM   2620  HG1 LYS   168      38.260  31.850  22.020  0.00  0.00           H  
ATOM   2621  HG2 LYS   168      37.650  30.590  20.980  0.00  0.00           H  
ATOM   2622  HD1 LYS   168      40.020  30.880  20.470  0.00  0.00           H  
ATOM   2623  HD2 LYS   168      39.850  29.280  21.250  0.00  0.00           H  
ATOM   2624  HE1 LYS   168      40.550  30.410  23.440  0.00  0.00           H  
ATOM   2625  HE2 LYS   168      41.010  31.930  22.600  0.00  0.00           H  
ATOM   2626  HZ1 LYS   168      42.140  29.150  22.050  0.00  0.00           H  
ATOM   2627  HZ2 LYS   168      42.840  30.390  22.930  0.00  0.00           H  
ATOM   2628  HZ3 LYS   168      42.480  30.660  21.290  0.00  0.00           H  
ATOM   2629  N   VAL   169      35.610  29.250  25.420  0.00  0.00           N  
ATOM   2630  CA  VAL   169      34.930  28.380  26.330  0.00  0.00           C  
ATOM   2631  C   VAL   169      33.430  28.240  26.020  0.00  0.00           C  
ATOM   2632  O   VAL   169      32.860  27.160  25.980  0.00  0.00           O  
ATOM   2633  CB  VAL   169      35.260  28.710  27.810  0.00  0.00           C  
ATOM   2634  CG1 VAL   169      34.400  27.810  28.630  0.00  0.00           C  
ATOM   2635  CG2 VAL   169      36.740  28.330  28.090  0.00  0.00           C  
ATOM   2636  HN  VAL   169      36.080  29.990  25.900  0.00  0.00           H  
ATOM   2637  HA  VAL   169      35.350  27.400  26.160  0.00  0.00           H  
ATOM   2638  HB  VAL   169      35.080  29.770  28.110  0.00  0.00           H  
ATOM   2639 HG11 VAL   169      34.920  27.660  29.600  0.00  0.00           H  
ATOM   2640 HG12 VAL   169      34.230  26.830  28.120  0.00  0.00           H  
ATOM   2641 HG13 VAL   169      33.510  28.370  28.990  0.00  0.00           H  
ATOM   2642 HG21 VAL   169      37.420  28.860  27.390  0.00  0.00           H  
ATOM   2643 HG22 VAL   169      36.710  27.230  27.960  0.00  0.00           H  
ATOM   2644 HG23 VAL   169      36.950  28.660  29.130  0.00  0.00           H  
ATOM   2645  N   TYR   170      32.710  29.340  25.750  0.00  0.00           N  
ATOM   2646  CA  TYR   170      31.290  29.310  25.350  0.00  0.00           C  
ATOM   2647  C   TYR   170      31.000  28.660  24.030  0.00  0.00           C  
ATOM   2648  O   TYR   170      30.130  27.820  23.900  0.00  0.00           O  
ATOM   2649  CB  TYR   170      30.670  30.780  25.260  0.00  0.00           C  
ATOM   2650  CG  TYR   170      29.200  30.950  24.830  0.00  0.00           C  
ATOM   2651  CD1 TYR   170      28.290  29.990  25.360  0.00  0.00           C  
ATOM   2652  CD2 TYR   170      28.710  32.080  24.110  0.00  0.00           C  
ATOM   2653  CE1 TYR   170      26.980  30.250  25.340  0.00  0.00           C  
ATOM   2654  CE2 TYR   170      27.300  32.320  24.040  0.00  0.00           C  
ATOM   2655  CZ  TYR   170      26.440  31.370  24.710  0.00  0.00           C  
ATOM   2656  OH  TYR   170      25.040  31.650  24.810  0.00  0.00           O  
ATOM   2657  HN  TYR   170      33.130  30.230  25.640  0.00  0.00           H  
ATOM   2658  HA  TYR   170      30.710  28.630  25.950  0.00  0.00           H  
ATOM   2659  HB1 TYR   170      31.150  31.450  24.520  0.00  0.00           H  
ATOM   2660  HB2 TYR   170      30.740  31.270  26.250  0.00  0.00           H  
ATOM   2661  HD1 TYR   170      28.700  29.270  26.050  0.00  0.00           H  
ATOM   2662  HD2 TYR   170      29.450  32.740  23.670  0.00  0.00           H  
ATOM   2663  HE1 TYR   170      26.290  29.510  25.720  0.00  0.00           H  
ATOM   2664  HE2 TYR   170      26.920  33.230  23.600  0.00  0.00           H  
ATOM   2665  HH  TYR   170      24.670  30.990  25.410  0.00  0.00           H  
ATOM   2666  N   SER   171      31.830  28.930  22.920  0.00  0.00           N  
ATOM   2667  CA  SER   171      31.850  28.260  21.610  0.00  0.00           C  
ATOM   2668  C   SER   171      32.240  26.790  21.800  0.00  0.00           C  
ATOM   2669  O   SER   171      31.640  25.890  21.280  0.00  0.00           O  
ATOM   2670  CB  SER   171      32.830  28.820  20.620  0.00  0.00           C  
ATOM   2671  OG  SER   171      32.610  30.190  20.250  0.00  0.00           O  
ATOM   2672  HN  SER   171      32.520  29.640  23.050  0.00  0.00           H  
ATOM   2673  HA  SER   171      30.840  28.300  21.210  0.00  0.00           H  
ATOM   2674  HB1 SER   171      32.880  28.250  19.660  0.00  0.00           H  
ATOM   2675  HB2 SER   171      33.820  28.780  21.120  0.00  0.00           H  
ATOM   2676  HG1 SER   171      32.610  30.670  21.080  0.00  0.00           H  
ATOM   2677  N   LYS   172      33.200  26.490  22.660  0.00  0.00           N  
ATOM   2678  CA  LYS   172      33.450  25.070  22.920  0.00  0.00           C  
ATOM   2679  C   LYS   172      32.350  24.350  23.730  0.00  0.00           C  
ATOM   2680  O   LYS   172      31.950  23.190  23.490  0.00  0.00           O  
ATOM   2681  CB  LYS   172      34.880  24.950  23.620  0.00  0.00           C  
ATOM   2682  CG  LYS   172      35.530  23.500  23.470  0.00  0.00           C  
ATOM   2683  CD  LYS   172      35.610  22.930  22.010  0.00  0.00           C  
ATOM   2684  CE  LYS   172      36.070  21.480  21.850  0.00  0.00           C  
ATOM   2685  NZ  LYS   172      37.540  21.350  21.920  0.00  0.00           N1+
ATOM   2686  HN  LYS   172      33.720  27.230  23.080  0.00  0.00           H  
ATOM   2687  HA  LYS   172      33.510  24.560  21.970  0.00  0.00           H  
ATOM   2688  HB1 LYS   172      34.810  25.250  24.680  0.00  0.00           H  
ATOM   2689  HB2 LYS   172      35.530  25.700  23.130  0.00  0.00           H  
ATOM   2690  HG1 LYS   172      35.070  22.700  24.100  0.00  0.00           H  
ATOM   2691  HG2 LYS   172      36.550  23.640  23.900  0.00  0.00           H  
ATOM   2692  HD1 LYS   172      36.210  23.700  21.480  0.00  0.00           H  
ATOM   2693  HD2 LYS   172      34.550  22.910  21.690  0.00  0.00           H  
ATOM   2694  HE1 LYS   172      35.730  21.080  20.870  0.00  0.00           H  
ATOM   2695  HE2 LYS   172      35.670  20.830  22.660  0.00  0.00           H  
ATOM   2696  HZ1 LYS   172      38.010  21.860  21.140  0.00  0.00           H  
ATOM   2697  HZ2 LYS   172      37.790  20.340  21.860  0.00  0.00           H  
ATOM   2698  HZ3 LYS   172      38.010  21.650  22.800  0.00  0.00           H  
ATOM   2699  N   ALA   173      31.720  25.100  24.670  0.00  0.00           N  
ATOM   2700  CA  ALA   173      30.530  24.530  25.390  0.00  0.00           C  
ATOM   2701  C   ALA   173      29.320  24.330  24.460  0.00  0.00           C  
ATOM   2702  O   ALA   173      28.580  23.350  24.570  0.00  0.00           O  
ATOM   2703  CB  ALA   173      30.330  25.510  26.610  0.00  0.00           C  
ATOM   2704  HN  ALA   173      31.980  26.040  24.880  0.00  0.00           H  
ATOM   2705  HA  ALA   173      30.830  23.590  25.830  0.00  0.00           H  
ATOM   2706  HB1 ALA   173      31.200  25.750  27.260  0.00  0.00           H  
ATOM   2707  HB2 ALA   173      29.550  25.140  27.310  0.00  0.00           H  
ATOM   2708  HB3 ALA   173      29.910  26.500  26.320  0.00  0.00           H  
ATOM   2709  N   LEU   174      28.980  25.280  23.570  0.00  0.00           N  
ATOM   2710  CA  LEU   174      28.050  25.240  22.490  0.00  0.00           C  
ATOM   2711  C   LEU   174      28.320  24.070  21.590  0.00  0.00           C  
ATOM   2712  O   LEU   174      27.380  23.350  21.240  0.00  0.00           O  
ATOM   2713  CB  LEU   174      28.070  26.530  21.650  0.00  0.00           C  
ATOM   2714  CG  LEU   174      27.230  27.630  22.360  0.00  0.00           C  
ATOM   2715  CD1 LEU   174      27.890  28.850  21.740  0.00  0.00           C  
ATOM   2716  CD2 LEU   174      25.750  27.550  22.110  0.00  0.00           C  
ATOM   2717  HN  LEU   174      29.450  26.160  23.680  0.00  0.00           H  
ATOM   2718  HA  LEU   174      27.050  25.040  22.840  0.00  0.00           H  
ATOM   2719  HB1 LEU   174      27.680  26.270  20.640  0.00  0.00           H  
ATOM   2720  HB2 LEU   174      29.110  26.890  21.490  0.00  0.00           H  
ATOM   2721  HG  LEU   174      27.480  27.730  23.440  0.00  0.00           H  
ATOM   2722 HD11 LEU   174      28.970  28.850  21.990  0.00  0.00           H  
ATOM   2723 HD12 LEU   174      27.410  29.750  22.180  0.00  0.00           H  
ATOM   2724 HD13 LEU   174      27.730  28.900  20.640  0.00  0.00           H  
ATOM   2725 HD21 LEU   174      25.310  26.840  22.840  0.00  0.00           H  
ATOM   2726 HD22 LEU   174      25.430  27.150  21.120  0.00  0.00           H  
ATOM   2727 HD23 LEU   174      25.340  28.580  22.170  0.00  0.00           H  
ATOM   2728  N   LEU   175      29.530  23.800  21.250  0.00  0.00           N  
ATOM   2729  CA  LEU   175      29.970  22.610  20.460  0.00  0.00           C  
ATOM   2730  C   LEU   175      29.710  21.310  21.160  0.00  0.00           C  
ATOM   2731  O   LEU   175      29.220  20.330  20.550  0.00  0.00           O  
ATOM   2732  CB  LEU   175      31.510  22.610  20.120  0.00  0.00           C  
ATOM   2733  CG  LEU   175      32.010  21.480  19.160  0.00  0.00           C  
ATOM   2734  CD1 LEU   175      31.300  21.310  17.810  0.00  0.00           C  
ATOM   2735  CD2 LEU   175      33.510  21.620  18.920  0.00  0.00           C  
ATOM   2736  HN  LEU   175      30.250  24.400  21.610  0.00  0.00           H  
ATOM   2737  HA  LEU   175      29.440  22.600  19.510  0.00  0.00           H  
ATOM   2738  HB1 LEU   175      32.030  22.650  21.100  0.00  0.00           H  
ATOM   2739  HB2 LEU   175      31.740  23.610  19.690  0.00  0.00           H  
ATOM   2740  HG  LEU   175      31.900  20.570  19.790  0.00  0.00           H  
ATOM   2741 HD11 LEU   175      31.880  20.760  17.040  0.00  0.00           H  
ATOM   2742 HD12 LEU   175      31.120  22.320  17.390  0.00  0.00           H  
ATOM   2743 HD13 LEU   175      30.290  20.900  18.030  0.00  0.00           H  
ATOM   2744 HD21 LEU   175      34.070  21.820  19.860  0.00  0.00           H  
ATOM   2745 HD22 LEU   175      33.590  22.510  18.260  0.00  0.00           H  
ATOM   2746 HD23 LEU   175      33.780  20.660  18.440  0.00  0.00           H  
ATOM   2747  N   LEU   176      30.090  21.310  22.450  0.00  0.00           N  
ATOM   2748  CA  LEU   176      29.830  20.150  23.240  0.00  0.00           C  
ATOM   2749  C   LEU   176      28.340  19.790  23.420  0.00  0.00           C  
ATOM   2750  O   LEU   176      27.940  18.650  23.310  0.00  0.00           O  
ATOM   2751  CB  LEU   176      30.490  20.460  24.610  0.00  0.00           C  
ATOM   2752  CG  LEU   176      30.380  19.370  25.710  0.00  0.00           C  
ATOM   2753  CD1 LEU   176      30.860  17.950  25.230  0.00  0.00           C  
ATOM   2754  CD2 LEU   176      31.330  19.720  26.820  0.00  0.00           C  
ATOM   2755  HN  LEU   176      30.580  22.030  22.940  0.00  0.00           H  
ATOM   2756  HA  LEU   176      30.280  19.270  22.810  0.00  0.00           H  
ATOM   2757  HB1 LEU   176      30.110  21.420  25.020  0.00  0.00           H  
ATOM   2758  HB2 LEU   176      31.560  20.590  24.360  0.00  0.00           H  
ATOM   2759  HG  LEU   176      29.330  19.370  26.090  0.00  0.00           H  
ATOM   2760 HD11 LEU   176      30.420  17.170  25.900  0.00  0.00           H  
ATOM   2761 HD12 LEU   176      31.960  17.840  25.310  0.00  0.00           H  
ATOM   2762 HD13 LEU   176      30.490  17.790  24.200  0.00  0.00           H  
ATOM   2763 HD21 LEU   176      31.480  18.890  27.540  0.00  0.00           H  
ATOM   2764 HD22 LEU   176      30.900  20.470  27.520  0.00  0.00           H  
ATOM   2765 HD23 LEU   176      32.340  20.020  26.470  0.00  0.00           H  
ATOM   2766  N   GLU   177      27.530  20.830  23.540  0.00  0.00           N  
ATOM   2767  CA  GLU   177      26.100  20.810  23.550  0.00  0.00           C  
ATOM   2768  C   GLU   177      25.410  20.240  22.280  0.00  0.00           C  
ATOM   2769  O   GLU   177      24.570  19.350  22.330  0.00  0.00           O  
ATOM   2770  CB  GLU   177      25.550  22.110  24.030  0.00  0.00           C  
ATOM   2771  CG  GLU   177      23.970  22.400  23.940  0.00  0.00           C  
ATOM   2772  CD  GLU   177      23.570  23.900  24.010  0.00  0.00           C  
ATOM   2773  OE1 GLU   177      23.440  24.340  25.170  0.00  0.00           O  
ATOM   2774  OE2 GLU   177      23.530  24.640  22.990  0.00  0.00           O1-
ATOM   2775  HN  GLU   177      27.890  21.680  23.910  0.00  0.00           H  
ATOM   2776  HA  GLU   177      25.810  20.020  24.230  0.00  0.00           H  
ATOM   2777  HB1 GLU   177      26.130  22.790  23.390  0.00  0.00           H  
ATOM   2778  HB2 GLU   177      25.940  22.330  25.050  0.00  0.00           H  
ATOM   2779  HG1 GLU   177      23.430  21.890  24.770  0.00  0.00           H  
ATOM   2780  HG2 GLU   177      23.650  22.070  22.930  0.00  0.00           H  
ATOM   2781  N   ALA   178      25.970  20.740  21.130  0.00  0.00           N  
ATOM   2782  CA  ALA   178      25.570  20.420  19.790  0.00  0.00           C  
ATOM   2783  C   ALA   178      25.770  19.040  19.400  0.00  0.00           C  
ATOM   2784  O   ALA   178      24.860  18.350  18.880  0.00  0.00           O  
ATOM   2785  CB  ALA   178      26.190  21.470  18.800  0.00  0.00           C  
ATOM   2786  HN  ALA   178      26.540  21.550  21.230  0.00  0.00           H  
ATOM   2787  HA  ALA   178      24.500  20.590  19.780  0.00  0.00           H  
ATOM   2788  HB1 ALA   178      25.840  21.230  17.770  0.00  0.00           H  
ATOM   2789  HB2 ALA   178      27.300  21.400  18.730  0.00  0.00           H  
ATOM   2790  HB3 ALA   178      26.000  22.520  19.110  0.00  0.00           H  
ATOM   2791  N   SER   179      26.920  18.540  19.810  0.00  0.00           N  
ATOM   2792  CA  SER   179      27.290  17.110  19.770  0.00  0.00           C  
ATOM   2793  C   SER   179      26.460  16.280  20.710  0.00  0.00           C  
ATOM   2794  O   SER   179      25.770  15.320  20.390  0.00  0.00           O  
ATOM   2795  CB  SER   179      28.780  16.860  20.240  0.00  0.00           C  
ATOM   2796  OG  SER   179      29.220  15.510  20.320  0.00  0.00           O  
ATOM   2797  HN  SER   179      27.500  19.170  20.310  0.00  0.00           H  
ATOM   2798  HA  SER   179      27.130  16.700  18.780  0.00  0.00           H  
ATOM   2799  HB1 SER   179      29.040  17.370  21.190  0.00  0.00           H  
ATOM   2800  HB2 SER   179      29.420  17.410  19.510  0.00  0.00           H  
ATOM   2801  HG1 SER   179      29.050  15.250  19.420  0.00  0.00           H  
ATOM   2802  N   THR   180      26.420  16.700  22.000  0.00  0.00           N  
ATOM   2803  CA  THR   180      25.650  15.930  23.040  0.00  0.00           C  
ATOM   2804  C   THR   180      24.170  15.810  22.750  0.00  0.00           C  
ATOM   2805  O   THR   180      23.550  14.770  22.990  0.00  0.00           O  
ATOM   2806  CB  THR   180      26.070  16.400  24.520  0.00  0.00           C  
ATOM   2807  CG2 THR   180      25.410  15.470  25.630  0.00  0.00           C  
ATOM   2808  OG1 THR   180      27.500  16.360  24.650  0.00  0.00           O  
ATOM   2809  HN  THR   180      26.900  17.540  22.250  0.00  0.00           H  
ATOM   2810  HA  THR   180      26.080  14.950  22.990  0.00  0.00           H  
ATOM   2811  HB  THR   180      25.800  17.440  24.820  0.00  0.00           H  
ATOM   2812  HG1 THR   180      27.850  17.200  24.340  0.00  0.00           H  
ATOM   2813 HG21 THR   180      25.720  14.410  25.490  0.00  0.00           H  
ATOM   2814 HG22 THR   180      24.300  15.520  25.620  0.00  0.00           H  
ATOM   2815 HG23 THR   180      25.730  15.740  26.660  0.00  0.00           H  
ATOM   2816  N   HSD   181      23.480  16.920  22.330  0.00  0.00           N  
ATOM   2817  CA  HSD   181      22.090  16.900  21.930  0.00  0.00           C  
ATOM   2818  C   HSD   181      21.810  15.990  20.770  0.00  0.00           C  
ATOM   2819  O   HSD   181      20.780  15.340  20.720  0.00  0.00           O  
ATOM   2820  CB  HSD   181      21.480  18.290  21.850  0.00  0.00           C  
ATOM   2821  CG  HSD   181      21.080  18.900  23.180  0.00  0.00           C  
ATOM   2822  CD2 HSD   181      19.900  19.190  23.720  0.00  0.00           C  
ATOM   2823  ND1 HSD   181      22.050  19.480  23.980  0.00  0.00           N  
ATOM   2824  CE1 HSD   181      21.380  20.060  25.030  0.00  0.00           C  
ATOM   2825  NE2 HSD   181      20.080  19.940  24.870  0.00  0.00           N  
ATOM   2826  HN  HSD   181      23.930  17.790  22.130  0.00  0.00           H  
ATOM   2827  HA  HSD   181      21.520  16.390  22.700  0.00  0.00           H  
ATOM   2828  HB1 HSD   181      20.710  18.380  21.050  0.00  0.00           H  
ATOM   2829  HB2 HSD   181      22.260  18.960  21.420  0.00  0.00           H  
ATOM   2830  HD1 HSD   181      23.020  19.430  23.760  0.00  0.00           H  
ATOM   2831  HD2 HSD   181      18.890  18.910  23.450  0.00  0.00           H  
ATOM   2832  HE1 HSD   181      21.870  20.690  25.770  0.00  0.00           H  
ATOM   2833  N   LEU   182      22.670  15.910  19.770  0.00  0.00           N  
ATOM   2834  CA  LEU   182      22.530  15.030  18.610  0.00  0.00           C  
ATOM   2835  C   LEU   182      22.590  13.540  19.020  0.00  0.00           C  
ATOM   2836  O   LEU   182      21.800  12.720  18.540  0.00  0.00           O  
ATOM   2837  CB  LEU   182      23.460  15.470  17.400  0.00  0.00           C  
ATOM   2838  CG  LEU   182      23.480  14.400  16.290  0.00  0.00           C  
ATOM   2839  CD1 LEU   182      22.180  14.390  15.510  0.00  0.00           C  
ATOM   2840  CD2 LEU   182      24.540  14.600  15.160  0.00  0.00           C  
ATOM   2841  HN  LEU   182      23.500  16.470  19.700  0.00  0.00           H  
ATOM   2842  HA  LEU   182      21.500  15.200  18.300  0.00  0.00           H  
ATOM   2843  HB1 LEU   182      24.490  15.500  17.810  0.00  0.00           H  
ATOM   2844  HB2 LEU   182      23.160  16.430  16.930  0.00  0.00           H  
ATOM   2845  HG  LEU   182      23.620  13.360  16.650  0.00  0.00           H  
ATOM   2846 HD11 LEU   182      21.840  15.380  15.140  0.00  0.00           H  
ATOM   2847 HD12 LEU   182      21.340  13.860  16.010  0.00  0.00           H  
ATOM   2848 HD13 LEU   182      22.360  13.750  14.620  0.00  0.00           H  
ATOM   2849 HD21 LEU   182      25.510  14.890  15.610  0.00  0.00           H  
ATOM   2850 HD22 LEU   182      24.340  15.470  14.490  0.00  0.00           H  
ATOM   2851 HD23 LEU   182      24.860  13.690  14.620  0.00  0.00           H  
ATOM   2852  N   SER   183      23.490  13.230  19.980  0.00  0.00           N  
ATOM   2853  CA  SER   183      23.590  11.920  20.630  0.00  0.00           C  
ATOM   2854  C   SER   183      22.310  11.510  21.390  0.00  0.00           C  
ATOM   2855  O   SER   183      21.790  10.410  21.220  0.00  0.00           O  
ATOM   2856  CB  SER   183      24.730  11.910  21.700  0.00  0.00           C  
ATOM   2857  OG  SER   183      25.170  10.630  21.960  0.00  0.00           O  
ATOM   2858  HN  SER   183      24.210  13.910  20.110  0.00  0.00           H  
ATOM   2859  HA  SER   183      23.860  11.200  19.870  0.00  0.00           H  
ATOM   2860  HB1 SER   183      24.460  12.510  22.600  0.00  0.00           H  
ATOM   2861  HB2 SER   183      25.490  12.570  21.220  0.00  0.00           H  
ATOM   2862  HG1 SER   183      25.940  10.680  22.530  0.00  0.00           H  
ATOM   2863  N   GLN   184      21.730  12.400  22.170  0.00  0.00           N  
ATOM   2864  CA  GLN   184      20.560  12.210  23.010  0.00  0.00           C  
ATOM   2865  C   GLN   184      19.240  12.540  22.340  0.00  0.00           C  
ATOM   2866  O   GLN   184      18.200  12.520  22.930  0.00  0.00           O  
ATOM   2867  CB  GLN   184      20.750  13.100  24.300  0.00  0.00           C  
ATOM   2868  CG  GLN   184      21.930  12.690  25.270  0.00  0.00           C  
ATOM   2869  CD  GLN   184      21.800  11.260  25.740  0.00  0.00           C  
ATOM   2870  NE2 GLN   184      20.630  11.030  26.460  0.00  0.00           N  
ATOM   2871  OE1 GLN   184      22.590  10.330  25.580  0.00  0.00           O  
ATOM   2872  HN  GLN   184      22.170  13.260  22.390  0.00  0.00           H  
ATOM   2873  HA  GLN   184      20.510  11.150  23.210  0.00  0.00           H  
ATOM   2874  HB1 GLN   184      19.770  13.200  24.800  0.00  0.00           H  
ATOM   2875  HB2 GLN   184      20.920  14.150  23.980  0.00  0.00           H  
ATOM   2876  HG1 GLN   184      21.910  13.400  26.130  0.00  0.00           H  
ATOM   2877  HG2 GLN   184      22.860  12.840  24.680  0.00  0.00           H  
ATOM   2878 HE21 GLN   184      20.450  10.080  26.710  0.00  0.00           H  
ATOM   2879 HE22 GLN   184      20.180  11.870  26.740  0.00  0.00           H  
ATOM   2880  N   LEU   185      19.270  12.640  20.990  0.00  0.00           N  
ATOM   2881  CA  LEU   185      18.140  12.960  20.110  0.00  0.00           C  
ATOM   2882  C   LEU   185      17.210  11.780  20.110  0.00  0.00           C  
ATOM   2883  O   LEU   185      17.610  10.590  20.290  0.00  0.00           O  
ATOM   2884  CB  LEU   185      18.640  13.260  18.680  0.00  0.00           C  
ATOM   2885  CG  LEU   185      17.640  13.960  17.780  0.00  0.00           C  
ATOM   2886  CD1 LEU   185      16.980  15.290  18.230  0.00  0.00           C  
ATOM   2887  CD2 LEU   185      18.360  14.310  16.470  0.00  0.00           C  
ATOM   2888  HN  LEU   185      20.180  12.490  20.610  0.00  0.00           H  
ATOM   2889  HA  LEU   185      17.640  13.840  20.490  0.00  0.00           H  
ATOM   2890  HB1 LEU   185      19.070  12.420  18.090  0.00  0.00           H  
ATOM   2891  HB2 LEU   185      19.460  13.990  18.850  0.00  0.00           H  
ATOM   2892  HG  LEU   185      16.790  13.270  17.580  0.00  0.00           H  
ATOM   2893 HD11 LEU   185      17.730  16.090  18.400  0.00  0.00           H  
ATOM   2894 HD12 LEU   185      16.540  15.100  19.230  0.00  0.00           H  
ATOM   2895 HD13 LEU   185      16.230  15.700  17.530  0.00  0.00           H  
ATOM   2896 HD21 LEU   185      18.690  13.400  15.920  0.00  0.00           H  
ATOM   2897 HD22 LEU   185      19.240  14.970  16.680  0.00  0.00           H  
ATOM   2898 HD23 LEU   185      17.610  14.850  15.850  0.00  0.00           H  
ATOM   2899  N   GLY   186      15.910  12.050  19.900  0.00  0.00           N  
ATOM   2900  CA  GLY   186      14.830  11.150  20.090  0.00  0.00           C  
ATOM   2901  C   GLY   186      14.250  11.260  21.470  0.00  0.00           C  
ATOM   2902  OT1 GLY   186      13.110  10.750  21.670  0.00  0.00           O  
ATOM   2903  OT2 GLY   186      14.800  11.850  22.440  0.00  0.00           O  
ATOM   2904  HN  GLY   186      15.680  12.970  19.590  0.00  0.00           H  
ATOM   2905  HA1 GLY   186      15.230  10.160  19.930  0.00  0.00           H  
ATOM   2906  HA2 GLY   186      14.050  11.420  19.400  0.00  0.00           H  
TER   
ATOM   2907 POT  POT   187      75.100   9.770  53.820  0.00  0.00          PoT  
ATOM   2908 POT  POT   188      79.180  17.630  52.890  0.00  0.00          PoT  
ATOM   2909 POT  POT   189      28.120   7.560  47.210  0.00  0.00          PoT  
ATOM   2910 POT  POT   190      51.860  22.810  37.260  0.00  0.00          PoT  
ATOM   2911 POT  POT   191       5.790  59.090  56.050  0.00  0.00          PoT  
ATOM   2912 POT  POT   192      71.960   8.400  72.930  0.00  0.00          PoT  
ATOM   2913 POT  POT   193      32.780  35.150  72.290  0.00  0.00          PoT  
ATOM   2914 POT  POT   194      58.280   6.510  70.650  0.00  0.00          PoT  
ATOM   2915 POT  POT   195      47.610  66.010  27.050  0.00  0.00          PoT  
ATOM   2916 POT  POT   196      51.750  12.720   5.430  0.00  0.00          PoT  
ATOM   2917 POT  POT   197      55.240  68.480  62.530  0.00  0.00          PoT  
ATOM   2918 POT  POT   198      33.570  66.700  72.030  0.00  0.00          PoT  
ATOM   2919 POT  POT   199      21.260  65.770  42.630  0.00  0.00          PoT  
ATOM   2920 POT  POT   200      10.180  30.320  26.500  0.00  0.00          PoT  
ATOM   2921 POT  POT   201      13.460  10.760   1.800  0.00  0.00          PoT  
ATOM   2922 POT  POT   202      67.410  57.500  63.330  0.00  0.00          PoT  
ATOM   2923 POT  POT   203      30.240  65.510  55.890  0.00  0.00          PoT  
ATOM   2924 POT  POT   204      59.190   7.510  48.520  0.00  0.00          PoT  
ATOM   2925 POT  POT   205      20.710  32.900   3.990  0.00  0.00          PoT  
ATOM   2926 POT  POT   206       1.710  21.400   0.580  0.00  0.00          PoT  
ATOM   2927 POT  POT   207      44.930  26.950  62.470  0.00  0.00          PoT  
ATOM   2928 POT  POT   208      66.960  21.690  52.770  0.00  0.00          PoT  
ATOM   2929 POT  POT   209      50.440  19.850  16.800  0.00  0.00          PoT  
ATOM   2930 POT  POT   210      38.270  53.880  37.240  0.00  0.00          PoT  
ATOM   2931 POT  POT   211      31.560  71.760  25.690  0.00  0.00          PoT  
ATOM   2932 POT  POT   212      12.790  39.120   2.400  0.00  0.00          PoT  
ATOM   2933 POT  POT   213      38.970  51.620  15.410  0.00  0.00          PoT  
ATOM   2934 POT  POT   214      75.630  33.890  10.200  0.00  0.00          PoT  
ATOM   2935 POT  POT   215      70.530  29.300  54.220  0.00  0.00          PoT  
ATOM   2936 POT  POT   216      44.990  70.340  32.610  0.00  0.00          PoT  
ATOM   2937 POT  POT   217      54.020  69.580  43.690  0.00  0.00          PoT  
ATOM   2938 POT  POT   218      18.500  30.420   1.970  0.00  0.00          PoT  
ATOM   2939 POT  POT   219      71.000  39.400   3.810  0.00  0.00          PoT  
ATOM   2940 POT  POT   220      30.090  35.850  11.170  0.00  0.00          PoT  
ATOM   2941 POT  POT   221      37.350  58.900  53.730  0.00  0.00          PoT  
ATOM   2942 POT  POT   222      33.470  34.490   5.020  0.00  0.00          PoT  
ATOM   2943 POT  POT   223       0.990  17.430  38.930  0.00  0.00          PoT  
ATOM   2944 POT  POT   224      50.240  25.700  74.530  0.00  0.00          PoT  
ATOM   2945 POT  POT   225       2.440  30.320  51.110  0.00  0.00          PoT  
ATOM   2946 POT  POT   226      57.350  56.700  17.350  0.00  0.00          PoT  
ATOM   2947 POT  POT   227      13.270  58.440  69.800  0.00  0.00          PoT  
ATOM   2948 POT  POT   228      75.190   4.120  18.190  0.00  0.00          PoT  
ATOM   2949 POT  POT   229      25.820   1.910  77.440  0.00  0.00          PoT  
ATOM   2950 POT  POT   230      17.650  22.600  66.450  0.00  0.00          PoT  
ATOM   2951 POT  POT   231      53.560   0.280   8.280  0.00  0.00          PoT  
ATOM   2952 POT  POT   232      76.080   6.110  64.190  0.00  0.00          PoT  
ATOM   2953 POT  POT   233      63.950  60.580   1.540  0.00  0.00          PoT  
ATOM   2954 POT  POT   234      20.760  45.030  73.600  0.00  0.00          PoT  
ATOM   2955 POT  POT   235      75.270  68.540   7.320  0.00  0.00          PoT  
ATOM   2956 POT  POT   236      68.680  58.050  22.560  0.00  0.00          PoT  
ATOM   2957 POT  POT   237      78.400  53.270  73.330  0.00  0.00          PoT  
ATOM   2958 POT  POT   238       9.730  11.480  14.180  0.00  0.00          PoT  
ATOM   2959 CLA  CLA   239      65.450  12.000  53.670  0.00  0.00          ClA  
ATOM   2960 CLA  CLA   240      48.760  55.410  15.130  0.00  0.00          ClA  
ATOM   2961 CLA  CLA   241      27.780  47.360  15.370  0.00  0.00          ClA  
ATOM   2962 CLA  CLA   242      60.320   9.490  77.460  0.00  0.00          ClA  
ATOM   2963 CLA  CLA   243      27.910  40.890   8.850  0.00  0.00          ClA  
ATOM   2964 CLA  CLA   244      40.190   0.670  71.470  0.00  0.00          ClA  
ATOM   2965 CLA  CLA   245      59.260  54.480  25.800  0.00  0.00          ClA  
ATOM   2966 CLA  CLA   246      37.770  21.040   7.850  0.00  0.00          ClA  
ATOM   2967 CLA  CLA   247      29.520  61.660  38.870  0.00  0.00          ClA  
ATOM   2968 CLA  CLA   248       1.610  30.090  17.040  0.00  0.00          ClA  
ATOM   2969 CLA  CLA   249      24.390  22.680  78.370  0.00  0.00          ClA  
ATOM   2970 CLA  CLA   250      46.780   2.510  64.580  0.00  0.00          ClA  
ATOM   2971 CLA  CLA   251      58.050  79.270  18.400  0.00  0.00          ClA  
ATOM   2972 CLA  CLA   252      19.500   3.620  49.870  0.00  0.00          ClA  
ATOM   2973 CLA  CLA   253      66.670   4.400  16.030  0.00  0.00          ClA  
ATOM   2974 CLA  CLA   254      19.390  14.480  55.090  0.00  0.00          ClA  
ATOM   2975 CLA  CLA   255      67.110  65.200  63.780  0.00  0.00          ClA  
ATOM   2976 CLA  CLA   256      72.780  27.920  74.710  0.00  0.00          ClA  
ATOM   2977 CLA  CLA   257      10.900  52.510  43.880  0.00  0.00          ClA  
ATOM   2978 CLA  CLA   258      51.890   6.520  70.650  0.00  0.00          ClA  
ATOM   2979 CLA  CLA   259       0.360  13.220  32.680  0.00  0.00          ClA  
ATOM   2980 CLA  CLA   260       6.420  55.570  70.230  0.00  0.00          ClA  
ATOM   2981 CLA  CLA   261      62.220  74.870  40.470  0.00  0.00          ClA  
ATOM   2982 CLA  CLA   262      74.350  70.040   0.140  0.00  0.00          ClA  
ATOM   2983 CLA  CLA   263      21.980  51.350  32.660  0.00  0.00          ClA  
ATOM   2984 CLA  CLA   264      36.750  25.190  76.790  0.00  0.00          ClA  
ATOM   2985 CLA  CLA   265      56.460  13.070  52.040  0.00  0.00          ClA  
ATOM   2986 CLA  CLA   266      12.830  55.790  59.010  0.00  0.00          ClA  
ATOM   2987 CLA  CLA   267      29.470  69.650   1.560  0.00  0.00          ClA  
ATOM   2988 CLA  CLA   268      73.820  47.970  70.730  0.00  0.00          ClA  
ATOM   2989 CLA  CLA   269      61.480  71.330  51.650  0.00  0.00          ClA  
ATOM   2990 CLA  CLA   270      43.290   1.210  44.710  0.00  0.00          ClA  
ATOM   2991 CLA  CLA   271      52.460  14.600   3.230  0.00  0.00          ClA  
ATOM   2992 CLA  CLA   272      78.500  10.710  57.270  0.00  0.00          ClA  
ATOM   2993 CLA  CLA   273      74.220  16.230  67.410  0.00  0.00          ClA  
ATOM   2994 CLA  CLA   274      31.310  61.510  68.780  0.00  0.00          ClA  
ATOM   2995 CLA  CLA   275      71.000  76.880   2.350  0.00  0.00          ClA  
ATOM   2996 CLA  CLA   276      35.750  31.680  63.890  0.00  0.00          ClA  
ATOM   2997 CLA  CLA   277       3.100   5.400  63.330  0.00  0.00          ClA  
ATOM   2998 CLA  CLA   278       0.930  49.520  53.040  0.00  0.00          ClA  
ATOM   2999 CLA  CLA   279      15.080   4.540  18.500  0.00  0.00          ClA  
ATOM   3000 CLA  CLA   280      57.460   6.550  16.770  0.00  0.00          ClA  
ATOM   3001 CLA  CLA   281      78.920  30.280   7.610  0.00  0.00          ClA  
ATOM   3002 CLA  CLA   282       7.750  26.390  26.060  0.00  0.00          ClA  
ATOM   3003 CLA  CLA   283      10.070  21.230  10.450  0.00  0.00          ClA  
ATOM   3004 CLA  CLA   284      32.990  44.830  73.960  0.00  0.00          ClA  
ATOM   3005  OH2 TIP3  285      69.770   2.020  17.860  0.00  0.00           O  
ATOM   3006  H1  TIP3  285      69.780   1.950  18.820  0.00  0.00           H  
ATOM   3007  H2  TIP3  285      69.220   1.280  17.580  0.00  0.00           H  
ATOM   3008  OH2 TIP3  286      42.760  50.680   5.380  0.00  0.00           O  
ATOM   3009  H1  TIP3  286      42.990  50.850   6.290  0.00  0.00           H  
ATOM   3010  H2  TIP3  286      43.360  49.990   5.100  0.00  0.00           H  
ATOM   3011  OH2 TIP3  287       6.340  27.960  31.720  0.00  0.00           O  
ATOM   3012  H1  TIP3  287       5.770  27.790  30.970  0.00  0.00           H  
ATOM   3013  H2  TIP3  287       6.860  27.160  31.810  0.00  0.00           H  
ATOM   3014  OH2 TIP3  288      33.280  38.600  45.440  0.00  0.00           O  
ATOM   3015  H1  TIP3  288      34.190  38.650  45.720  0.00  0.00           H  
ATOM   3016  H2  TIP3  288      33.210  37.760  44.980  0.00  0.00           H  
ATOM   3017  OH2 TIP3  289      78.310  10.270  38.010  0.00  0.00           O  
ATOM   3018  H1  TIP3  289      77.770  10.320  37.230  0.00  0.00           H  
ATOM   3019  H2  TIP3  289      77.690  10.420  38.730  0.00  0.00           H  
ATOM   3020  OH2 TIP3  290      24.250  49.920  53.580  0.00  0.00           O  
ATOM   3021  H1  TIP3  290      23.910  50.530  52.930  0.00  0.00           H  
ATOM   3022  H2  TIP3  290      24.610  50.480  54.270  0.00  0.00           H  
ATOM   3023  OH2 TIP3  291      72.280  48.820  39.460  0.00  0.00           O  
ATOM   3024  H1  TIP3  291      71.990  48.210  40.140  0.00  0.00           H  
ATOM   3025  H2  TIP3  291      72.540  48.260  38.730  0.00  0.00           H  
ATOM   3026  OH2 TIP3  292      47.730  69.150  58.650  0.00  0.00           O  
ATOM   3027  H1  TIP3  292      48.290  69.450  57.920  0.00  0.00           H  
ATOM   3028  H2  TIP3  292      47.270  68.390  58.300  0.00  0.00           H  
ATOM   3029  OH2 TIP3  293      27.470  23.570  65.490  0.00  0.00           O  
ATOM   3030  H1  TIP3  293      28.140  23.350  64.850  0.00  0.00           H  
ATOM   3031  H2  TIP3  293      26.660  23.650  64.980  0.00  0.00           H  
ATOM   3032  OH2 TIP3  294      47.730  45.960   6.250  0.00  0.00           O  
ATOM   3033  H1  TIP3  294      48.650  46.110   6.010  0.00  0.00           H  
ATOM   3034  H2  TIP3  294      47.780  45.420   7.050  0.00  0.00           H  
ATOM   3035  OH2 TIP3  295      40.510   9.430  46.890  0.00  0.00           O  
ATOM   3036  H1  TIP3  295      41.170   8.740  46.980  0.00  0.00           H  
ATOM   3037  H2  TIP3  295      39.760   8.990  46.500  0.00  0.00           H  
ATOM   3038  OH2 TIP3  296      32.410  29.310  66.570  0.00  0.00           O  
ATOM   3039  H1  TIP3  296      32.970  29.970  66.980  0.00  0.00           H  
ATOM   3040  H2  TIP3  296      32.880  29.070  65.770  0.00  0.00           H  
ATOM   3041  OH2 TIP3  297      60.900  56.610  63.400  0.00  0.00           O  
ATOM   3042  H1  TIP3  297      61.770  56.400  63.730  0.00  0.00           H  
ATOM   3043  H2  TIP3  297      60.980  56.520  62.450  0.00  0.00           H  
ATOM   3044  OH2 TIP3  298      47.040  62.480  77.650  0.00  0.00           O  
ATOM   3045  H1  TIP3  298      47.530  63.270  77.420  0.00  0.00           H  
ATOM   3046  H2  TIP3  298      46.310  62.800  78.180  0.00  0.00           H  
ATOM   3047  OH2 TIP3  299      53.910   7.840  10.840  0.00  0.00           O  
ATOM   3048  H1  TIP3  299      53.250   8.530  10.910  0.00  0.00           H  
ATOM   3049  H2  TIP3  299      54.560   8.200  10.230  0.00  0.00           H  
ATOM   3050  OH2 TIP3  300      41.910  56.460  48.080  0.00  0.00           O  
ATOM   3051  H1  TIP3  300      42.590  55.890  47.720  0.00  0.00           H  
ATOM   3052  H2  TIP3  300      41.450  55.920  48.720  0.00  0.00           H  
ATOM   3053  OH2 TIP3  301       5.230  36.250  34.330  0.00  0.00           O  
ATOM   3054  H1  TIP3  301       5.160  35.390  34.730  0.00  0.00           H  
ATOM   3055  H2  TIP3  301       5.750  36.120  33.550  0.00  0.00           H  
ATOM   3056  OH2 TIP3  302      10.170  47.110  33.010  0.00  0.00           O  
ATOM   3057  H1  TIP3  302      10.430  46.190  33.090  0.00  0.00           H  
ATOM   3058  H2  TIP3  302      10.320  47.320  32.090  0.00  0.00           H  
ATOM   3059  OH2 TIP3  303      70.410  24.710  51.030  0.00  0.00           O  
ATOM   3060  H1  TIP3  303      70.010  25.130  50.270  0.00  0.00           H  
ATOM   3061  H2  TIP3  303      71.300  24.510  50.750  0.00  0.00           H  
ATOM   3062  OH2 TIP3  304      17.800   4.070  72.520  0.00  0.00           O  
ATOM   3063  H1  TIP3  304      16.970   4.560  72.510  0.00  0.00           H  
ATOM   3064  H2  TIP3  304      17.750   3.490  71.770  0.00  0.00           H  
ATOM   3065  OH2 TIP3  305      62.910  18.820  50.850  0.00  0.00           O  
ATOM   3066  H1  TIP3  305      62.590  18.510  51.700  0.00  0.00           H  
ATOM   3067  H2  TIP3  305      62.590  18.180  50.220  0.00  0.00           H  
ATOM   3068  OH2 TIP3  306      24.460  29.340  70.620  0.00  0.00           O  
ATOM   3069  H1  TIP3  306      25.130  28.960  70.050  0.00  0.00           H  
ATOM   3070  H2  TIP3  306      23.990  28.580  70.970  0.00  0.00           H  
ATOM   3071  OH2 TIP3  307      54.500  75.330  74.870  0.00  0.00           O  
ATOM   3072  H1  TIP3  307      54.610  74.700  74.160  0.00  0.00           H  
ATOM   3073  H2  TIP3  307      54.050  76.080  74.460  0.00  0.00           H  
ATOM   3074  OH2 TIP3  308      70.130  14.840  30.870  0.00  0.00           O  
ATOM   3075  H1  TIP3  308      69.380  15.150  30.360  0.00  0.00           H  
ATOM   3076  H2  TIP3  308      70.040  13.890  30.880  0.00  0.00           H  
ATOM   3077  OH2 TIP3  309      51.600  62.600  67.020  0.00  0.00           O  
ATOM   3078  H1  TIP3  309      51.810  62.880  67.920  0.00  0.00           H  
ATOM   3079  H2  TIP3  309      51.060  63.310  66.670  0.00  0.00           H  
ATOM   3080  OH2 TIP3  310      69.610  46.110  45.100  0.00  0.00           O  
ATOM   3081  H1  TIP3  310      68.950  46.780  44.920  0.00  0.00           H  
ATOM   3082  H2  TIP3  310      69.660  46.080  46.060  0.00  0.00           H  
ATOM   3083  OH2 TIP3  311      71.110  35.540  60.890  0.00  0.00           O  
ATOM   3084  H1  TIP3  311      71.150  34.620  60.630  0.00  0.00           H  
ATOM   3085  H2  TIP3  311      71.930  35.910  60.560  0.00  0.00           H  
ATOM   3086  OH2 TIP3  312      60.950  63.320  22.400  0.00  0.00           O  
ATOM   3087  H1  TIP3  312      61.900  63.220  22.470  0.00  0.00           H  
ATOM   3088  H2  TIP3  312      60.830  64.020  21.760  0.00  0.00           H  
ATOM   3089  OH2 TIP3  313       3.470  24.830  27.650  0.00  0.00           O  
ATOM   3090  H1  TIP3  313       2.690  24.910  27.100  0.00  0.00           H  
ATOM   3091  H2  TIP3  313       3.780  23.940  27.510  0.00  0.00           H  
ATOM   3092  OH2 TIP3  314      42.540  64.800  64.400  0.00  0.00           O  
ATOM   3093  H1  TIP3  314      41.660  64.560  64.680  0.00  0.00           H  
ATOM   3094  H2  TIP3  314      43.060  64.800  65.200  0.00  0.00           H  
ATOM   3095  OH2 TIP3  315      19.620  38.960  72.710  0.00  0.00           O  
ATOM   3096  H1  TIP3  315      19.280  39.150  71.830  0.00  0.00           H  
ATOM   3097  H2  TIP3  315      19.700  39.820  73.120  0.00  0.00           H  
ATOM   3098  OH2 TIP3  316       8.800  33.620  63.680  0.00  0.00           O  
ATOM   3099  H1  TIP3  316       8.650  32.940  64.330  0.00  0.00           H  
ATOM   3100  H2  TIP3  316       8.100  33.500  63.040  0.00  0.00           H  
ATOM   3101  OH2 TIP3  317      55.240  24.010  25.950  0.00  0.00           O  
ATOM   3102  H1  TIP3  317      55.520  23.220  26.420  0.00  0.00           H  
ATOM   3103  H2  TIP3  317      55.720  24.720  26.360  0.00  0.00           H  
ATOM   3104  OH2 TIP3  318      68.280  31.020  29.170  0.00  0.00           O  
ATOM   3105  H1  TIP3  318      68.620  30.130  29.040  0.00  0.00           H  
ATOM   3106  H2  TIP3  318      68.510  31.240  30.070  0.00  0.00           H  
ATOM   3107  OH2 TIP3  319      48.860  22.160   0.380  0.00  0.00           O  
ATOM   3108  H1  TIP3  319      48.130  22.570  -0.090  0.00  0.00           H  
ATOM   3109  H2  TIP3  319      49.330  22.900   0.770  0.00  0.00           H  
ATOM   3110  OH2 TIP3  320      51.090  32.560  17.300  0.00  0.00           O  
ATOM   3111  H1  TIP3  320      51.130  33.490  17.050  0.00  0.00           H  
ATOM   3112  H2  TIP3  320      50.710  32.120  16.540  0.00  0.00           H  
ATOM   3113  OH2 TIP3  321      15.820   3.960  79.710  0.00  0.00           O  
ATOM   3114  H1  TIP3  321      15.570   3.630  78.850  0.00  0.00           H  
ATOM   3115  H2  TIP3  321      15.420   3.350  80.330  0.00  0.00           H  
ATOM   3116  OH2 TIP3  322      25.360  37.930  54.740  0.00  0.00           O  
ATOM   3117  H1  TIP3  322      24.830  38.650  54.410  0.00  0.00           H  
ATOM   3118  H2  TIP3  322      26.190  38.340  54.990  0.00  0.00           H  
ATOM   3119  OH2 TIP3  323      49.120  15.760  56.830  0.00  0.00           O  
ATOM   3120  H1  TIP3  323      49.770  15.380  57.420  0.00  0.00           H  
ATOM   3121  H2  TIP3  323      48.390  15.990  57.400  0.00  0.00           H  
ATOM   3122  OH2 TIP3  324       5.760  13.330  36.460  0.00  0.00           O  
ATOM   3123  H1  TIP3  324       5.970  12.400  36.470  0.00  0.00           H  
ATOM   3124  H2  TIP3  324       6.470  13.750  36.940  0.00  0.00           H  
ATOM   3125  OH2 TIP3  325      30.660  55.020  71.330  0.00  0.00           O  
ATOM   3126  H1  TIP3  325      30.240  55.060  70.470  0.00  0.00           H  
ATOM   3127  H2  TIP3  325      29.950  55.220  71.950  0.00  0.00           H  
ATOM   3128  OH2 TIP3  326      38.960  17.980   7.270  0.00  0.00           O  
ATOM   3129  H1  TIP3  326      38.620  18.870   7.390  0.00  0.00           H  
ATOM   3130  H2  TIP3  326      38.190  17.420   7.290  0.00  0.00           H  
ATOM   3131  OH2 TIP3  327      57.130  38.160  33.710  0.00  0.00           O  
ATOM   3132  H1  TIP3  327      57.110  38.240  32.760  0.00  0.00           H  
ATOM   3133  H2  TIP3  327      56.800  37.280  33.880  0.00  0.00           H  
ATOM   3134  OH2 TIP3  328      55.180  62.080  71.310  0.00  0.00           O  
ATOM   3135  H1  TIP3  328      55.390  61.730  70.450  0.00  0.00           H  
ATOM   3136  H2  TIP3  328      55.490  62.990  71.290  0.00  0.00           H  
ATOM   3137  OH2 TIP3  329      77.820  13.120  49.510  0.00  0.00           O  
ATOM   3138  H1  TIP3  329      78.520  13.760  49.360  0.00  0.00           H  
ATOM   3139  H2  TIP3  329      78.270  12.360  49.880  0.00  0.00           H  
ATOM   3140  OH2 TIP3  330      19.530  79.320  40.670  0.00  0.00           O  
ATOM   3141  H1  TIP3  330      19.050  79.040  39.890  0.00  0.00           H  
ATOM   3142  H2  TIP3  330      19.100  80.140  40.940  0.00  0.00           H  
ATOM   3143  OH2 TIP3  331      34.330  78.740  74.070  0.00  0.00           O  
ATOM   3144  H1  TIP3  331      35.030  79.330  73.800  0.00  0.00           H  
ATOM   3145  H2  TIP3  331      33.720  78.730  73.340  0.00  0.00           H  
ATOM   3146  OH2 TIP3  332      46.180   1.580  10.420  0.00  0.00           O  
ATOM   3147  H1  TIP3  332      46.830   1.210   9.830  0.00  0.00           H  
ATOM   3148  H2  TIP3  332      45.780   0.810  10.840  0.00  0.00           H  
ATOM   3149  OH2 TIP3  333      79.250  26.150  66.270  0.00  0.00           O  
ATOM   3150  H1  TIP3  333      79.890  25.770  65.660  0.00  0.00           H  
ATOM   3151  H2  TIP3  333      78.460  25.640  66.140  0.00  0.00           H  
ATOM   3152  OH2 TIP3  334      74.700   7.350  28.520  0.00  0.00           O  
ATOM   3153  H1  TIP3  334      74.630   6.440  28.210  0.00  0.00           H  
ATOM   3154  H2  TIP3  334      74.960   7.270  29.430  0.00  0.00           H  
ATOM   3155  OH2 TIP3  335      13.010   5.760  66.560  0.00  0.00           O  
ATOM   3156  H1  TIP3  335      13.080   6.490  67.170  0.00  0.00           H  
ATOM   3157  H2  TIP3  335      12.110   5.800  66.240  0.00  0.00           H  
ATOM   3158  OH2 TIP3  336      61.730  41.310  66.440  0.00  0.00           O  
ATOM   3159  H1  TIP3  336      62.120  41.700  65.650  0.00  0.00           H  
ATOM   3160  H2  TIP3  336      62.450  40.820  66.840  0.00  0.00           H  
ATOM   3161  OH2 TIP3  337       6.480  55.100  47.540  0.00  0.00           O  
ATOM   3162  H1  TIP3  337       5.670  54.970  48.040  0.00  0.00           H  
ATOM   3163  H2  TIP3  337       6.570  54.310  47.010  0.00  0.00           H  
ATOM   3164  OH2 TIP3  338      40.690  27.950   5.420  0.00  0.00           O  
ATOM   3165  H1  TIP3  338      41.120  28.280   4.630  0.00  0.00           H  
ATOM   3166  H2  TIP3  338      40.710  28.690   6.020  0.00  0.00           H  
ATOM   3167  OH2 TIP3  339      55.500  23.350  43.520  0.00  0.00           O  
ATOM   3168  H1  TIP3  339      55.540  22.890  42.680  0.00  0.00           H  
ATOM   3169  H2  TIP3  339      54.580  23.570  43.640  0.00  0.00           H  
ATOM   3170  OH2 TIP3  340      77.380  24.710  68.780  0.00  0.00           O  
ATOM   3171  H1  TIP3  340      77.470  24.830  67.840  0.00  0.00           H  
ATOM   3172  H2  TIP3  340      76.730  25.360  69.050  0.00  0.00           H  
ATOM   3173  OH2 TIP3  341      41.950  34.010   5.700  0.00  0.00           O  
ATOM   3174  H1  TIP3  341      42.460  33.220   5.530  0.00  0.00           H  
ATOM   3175  H2  TIP3  341      41.110  33.840   5.290  0.00  0.00           H  
ATOM   3176  OH2 TIP3  342      78.460  74.590  60.950  0.00  0.00           O  
ATOM   3177  H1  TIP3  342      79.150  74.010  61.270  0.00  0.00           H  
ATOM   3178  H2  TIP3  342      77.650  74.260  61.360  0.00  0.00           H  
ATOM   3179  OH2 TIP3  343      58.970  54.970  69.260  0.00  0.00           O  
ATOM   3180  H1  TIP3  343      58.810  55.280  70.150  0.00  0.00           H  
ATOM   3181  H2  TIP3  343      58.850  55.750  68.720  0.00  0.00           H  
ATOM   3182  OH2 TIP3  344      54.450  22.450   3.130  0.00  0.00           O  
ATOM   3183  H1  TIP3  344      54.710  21.710   2.580  0.00  0.00           H  
ATOM   3184  H2  TIP3  344      53.490  22.440   3.130  0.00  0.00           H  
ATOM   3185  OH2 TIP3  345      73.210  48.420  62.760  0.00  0.00           O  
ATOM   3186  H1  TIP3  345      73.900  48.090  62.180  0.00  0.00           H  
ATOM   3187  H2  TIP3  345      72.430  48.440  62.210  0.00  0.00           H  
ATOM   3188  OH2 TIP3  346      28.770  13.840  49.560  0.00  0.00           O  
ATOM   3189  H1  TIP3  346      27.860  13.730  49.820  0.00  0.00           H  
ATOM   3190  H2  TIP3  346      28.840  14.750  49.290  0.00  0.00           H  
ATOM   3191  OH2 TIP3  347      13.890  55.310  56.180  0.00  0.00           O  
ATOM   3192  H1  TIP3  347      13.540  55.530  57.040  0.00  0.00           H  
ATOM   3193  H2  TIP3  347      14.230  54.420  56.280  0.00  0.00           H  
ATOM   3194  OH2 TIP3  348      56.540   0.990  47.700  0.00  0.00           O  
ATOM   3195  H1  TIP3  348      56.830   0.080  47.800  0.00  0.00           H  
ATOM   3196  H2  TIP3  348      55.930   0.960  46.960  0.00  0.00           H  
ATOM   3197  OH2 TIP3  349      20.700  63.660  72.810  0.00  0.00           O  
ATOM   3198  H1  TIP3  349      20.610  64.060  73.680  0.00  0.00           H  
ATOM   3199  H2  TIP3  349      20.030  62.980  72.790  0.00  0.00           H  
ATOM   3200  OH2 TIP3  350      14.380  57.820   1.970  0.00  0.00           O  
ATOM   3201  H1  TIP3  350      14.520  58.020   2.890  0.00  0.00           H  
ATOM   3202  H2  TIP3  350      13.600  58.320   1.730  0.00  0.00           H  
ATOM   3203  OH2 TIP3  351      46.980  20.770  25.030  0.00  0.00           O  
ATOM   3204  H1  TIP3  351      47.780  21.270  25.200  0.00  0.00           H  
ATOM   3205  H2  TIP3  351      47.100  20.430  24.140  0.00  0.00           H  
ATOM   3206  OH2 TIP3  352      45.340  27.820  67.120  0.00  0.00           O  
ATOM   3207  H1  TIP3  352      44.880  27.020  67.370  0.00  0.00           H  
ATOM   3208  H2  TIP3  352      44.850  28.520  67.560  0.00  0.00           H  
ATOM   3209  OH2 TIP3  353      74.270  59.210  37.680  0.00  0.00           O  
ATOM   3210  H1  TIP3  353      75.220  59.350  37.600  0.00  0.00           H  
ATOM   3211  H2  TIP3  353      74.170  58.260  37.660  0.00  0.00           H  
ATOM   3212  OH2 TIP3  354      39.980  70.220  34.700  0.00  0.00           O  
ATOM   3213  H1  TIP3  354      39.480  69.420  34.850  0.00  0.00           H  
ATOM   3214  H2  TIP3  354      39.450  70.710  34.060  0.00  0.00           H  
ATOM   3215  OH2 TIP3  355      10.480   7.550   7.810  0.00  0.00           O  
ATOM   3216  H1  TIP3  355      10.550   8.040   7.000  0.00  0.00           H  
ATOM   3217  H2  TIP3  355      11.370   7.500   8.150  0.00  0.00           H  
ATOM   3218  OH2 TIP3  356      42.900  19.680  11.190  0.00  0.00           O  
ATOM   3219  H1  TIP3  356      43.120  20.410  10.620  0.00  0.00           H  
ATOM   3220  H2  TIP3  356      43.370  18.930  10.830  0.00  0.00           H  
ATOM   3221  OH2 TIP3  357      45.890  27.270  38.650  0.00  0.00           O  
ATOM   3222  H1  TIP3  357      45.840  28.140  39.050  0.00  0.00           H  
ATOM   3223  H2  TIP3  357      45.000  27.080  38.380  0.00  0.00           H  
ATOM   3224  OH2 TIP3  358       5.560  38.190   7.060  0.00  0.00           O  
ATOM   3225  H1  TIP3  358       5.520  38.120   8.020  0.00  0.00           H  
ATOM   3226  H2  TIP3  358       6.310  38.760   6.890  0.00  0.00           H  
ATOM   3227  OH2 TIP3  359      41.610  74.490  78.550  0.00  0.00           O  
ATOM   3228  H1  TIP3  359      40.760  74.060  78.460  0.00  0.00           H  
ATOM   3229  H2  TIP3  359      41.800  74.820  77.670  0.00  0.00           H  
ATOM   3230  OH2 TIP3  360      33.690  53.470  50.320  0.00  0.00           O  
ATOM   3231  H1  TIP3  360      34.640  53.470  50.170  0.00  0.00           H  
ATOM   3232  H2  TIP3  360      33.340  53.960  49.580  0.00  0.00           H  
ATOM   3233  OH2 TIP3  361      58.570  68.600  24.420  0.00  0.00           O  
ATOM   3234  H1  TIP3  361      58.490  69.350  23.830  0.00  0.00           H  
ATOM   3235  H2  TIP3  361      58.300  67.850  23.890  0.00  0.00           H  
ATOM   3236  OH2 TIP3  362      47.790  23.100  12.100  0.00  0.00           O  
ATOM   3237  H1  TIP3  362      47.220  22.580  11.530  0.00  0.00           H  
ATOM   3238  H2  TIP3  362      48.660  22.720  11.970  0.00  0.00           H  
ATOM   3239  OH2 TIP3  363      25.370  73.610  10.790  0.00  0.00           O  
ATOM   3240  H1  TIP3  363      26.270  73.430  10.510  0.00  0.00           H  
ATOM   3241  H2  TIP3  363      25.430  74.460  11.230  0.00  0.00           H  
ATOM   3242  OH2 TIP3  364      45.790  30.470  75.240  0.00  0.00           O  
ATOM   3243  H1  TIP3  364      46.670  30.200  75.500  0.00  0.00           H  
ATOM   3244  H2  TIP3  364      45.600  29.970  74.450  0.00  0.00           H  
ATOM   3245  OH2 TIP3  365      74.370  15.090  21.580  0.00  0.00           O  
ATOM   3246  H1  TIP3  365      74.050  14.210  21.400  0.00  0.00           H  
ATOM   3247  H2  TIP3  365      73.570  15.600  21.730  0.00  0.00           H  
ATOM   3248  OH2 TIP3  366      41.340   9.820  13.740  0.00  0.00           O  
ATOM   3249  H1  TIP3  366      41.090  10.490  14.380  0.00  0.00           H  
ATOM   3250  H2  TIP3  366      40.990  10.140  12.910  0.00  0.00           H  
ATOM   3251  OH2 TIP3  367      67.840  56.420   4.570  0.00  0.00           O  
ATOM   3252  H1  TIP3  367      67.070  56.310   4.020  0.00  0.00           H  
ATOM   3253  H2  TIP3  367      67.910  57.370   4.710  0.00  0.00           H  
ATOM   3254  OH2 TIP3  368      42.110  18.080  72.160  0.00  0.00           O  
ATOM   3255  H1  TIP3  368      41.990  17.870  71.230  0.00  0.00           H  
ATOM   3256  H2  TIP3  368      41.930  17.260  72.610  0.00  0.00           H  
ATOM   3257  OH2 TIP3  369      78.640  67.910  48.940  0.00  0.00           O  
ATOM   3258  H1  TIP3  369      78.000  67.300  48.590  0.00  0.00           H  
ATOM   3259  H2  TIP3  369      78.130  68.490  49.520  0.00  0.00           H  
ATOM   3260  OH2 TIP3  370      30.760  75.560  70.870  0.00  0.00           O  
ATOM   3261  H1  TIP3  370      31.510  75.810  70.340  0.00  0.00           H  
ATOM   3262  H2  TIP3  370      30.000  75.840  70.360  0.00  0.00           H  
ATOM   3263  OH2 TIP3  371      28.040  67.490  33.800  0.00  0.00           O  
ATOM   3264  H1  TIP3  371      27.130  67.230  33.900  0.00  0.00           H  
ATOM   3265  H2  TIP3  371      28.190  67.480  32.850  0.00  0.00           H  
ATOM   3266  OH2 TIP3  372       7.820   3.060   9.750  0.00  0.00           O  
ATOM   3267  H1  TIP3  372       7.400   2.960  10.600  0.00  0.00           H  
ATOM   3268  H2  TIP3  372       8.690   3.410   9.940  0.00  0.00           H  
ATOM   3269  OH2 TIP3  373      27.780  57.700  78.780  0.00  0.00           O  
ATOM   3270  H1  TIP3  373      28.390  57.230  79.360  0.00  0.00           H  
ATOM   3271  H2  TIP3  373      26.990  57.800  79.310  0.00  0.00           H  
ATOM   3272  OH2 TIP3  374      46.780  44.320  49.660  0.00  0.00           O  
ATOM   3273  H1  TIP3  374      46.000  44.400  50.210  0.00  0.00           H  
ATOM   3274  H2  TIP3  374      46.970  45.220  49.390  0.00  0.00           H  
ATOM   3275  OH2 TIP3  375      13.640  11.920  16.890  0.00  0.00           O  
ATOM   3276  H1  TIP3  375      12.900  12.320  16.430  0.00  0.00           H  
ATOM   3277  H2  TIP3  375      14.170  11.520  16.200  0.00  0.00           H  
ATOM   3278  OH2 TIP3  376      32.540  33.520  13.430  0.00  0.00           O  
ATOM   3279  H1  TIP3  376      33.020  33.060  12.740  0.00  0.00           H  
ATOM   3280  H2  TIP3  376      31.620  33.440  13.180  0.00  0.00           H  
ATOM   3281  OH2 TIP3  377      61.610  64.590  33.400  0.00  0.00           O  
ATOM   3282  H1  TIP3  377      61.100  64.690  32.590  0.00  0.00           H  
ATOM   3283  H2  TIP3  377      62.430  64.180  33.110  0.00  0.00           H  
ATOM   3284  OH2 TIP3  378      54.050  35.680  62.280  0.00  0.00           O  
ATOM   3285  H1  TIP3  378      53.960  36.470  62.810  0.00  0.00           H  
ATOM   3286  H2  TIP3  378      54.120  36.000  61.380  0.00  0.00           H  
ATOM   3287  OH2 TIP3  379      44.770  23.500  15.240  0.00  0.00           O  
ATOM   3288  H1  TIP3  379      44.040  23.320  15.830  0.00  0.00           H  
ATOM   3289  H2  TIP3  379      45.530  23.110  15.670  0.00  0.00           H  
ATOM   3290  OH2 TIP3  380      20.370  39.410   9.010  0.00  0.00           O  
ATOM   3291  H1  TIP3  380      21.320  39.350   8.960  0.00  0.00           H  
ATOM   3292  H2  TIP3  380      20.200  40.190   9.550  0.00  0.00           H  
ATOM   3293  OH2 TIP3  381      55.910  62.390  17.570  0.00  0.00           O  
ATOM   3294  H1  TIP3  381      56.820  62.080  17.510  0.00  0.00           H  
ATOM   3295  H2  TIP3  381      55.650  62.190  18.480  0.00  0.00           H  
ATOM   3296  OH2 TIP3  382      20.140  59.850  32.650  0.00  0.00           O  
ATOM   3297  H1  TIP3  382      20.520  59.190  32.080  0.00  0.00           H  
ATOM   3298  H2  TIP3  382      20.890  60.250  33.090  0.00  0.00           H  
ATOM   3299  OH2 TIP3  383      17.950  73.450  41.290  0.00  0.00           O  
ATOM   3300  H1  TIP3  383      17.530  73.660  40.460  0.00  0.00           H  
ATOM   3301  H2  TIP3  383      18.840  73.790  41.210  0.00  0.00           H  
ATOM   3302  OH2 TIP3  384      57.700   7.740  54.460  0.00  0.00           O  
ATOM   3303  H1  TIP3  384      57.130   7.650  55.230  0.00  0.00           H  
ATOM   3304  H2  TIP3  384      57.460   8.580  54.080  0.00  0.00           H  
ATOM   3305  OH2 TIP3  385      25.620  51.880  79.320  0.00  0.00           O  
ATOM   3306  H1  TIP3  385      25.670  51.390  78.500  0.00  0.00           H  
ATOM   3307  H2  TIP3  385      25.120  51.310  79.910  0.00  0.00           H  
ATOM   3308  OH2 TIP3  386       7.900  46.570  66.120  0.00  0.00           O  
ATOM   3309  H1  TIP3  386       7.370  47.170  66.640  0.00  0.00           H  
ATOM   3310  H2  TIP3  386       8.490  47.140  65.630  0.00  0.00           H  
ATOM   3311  OH2 TIP3  387       4.950  73.340  19.130  0.00  0.00           O  
ATOM   3312  H1  TIP3  387       4.920  72.440  19.450  0.00  0.00           H  
ATOM   3313  H2  TIP3  387       5.860  73.470  18.840  0.00  0.00           H  
ATOM   3314  OH2 TIP3  388      68.050   9.930  58.290  0.00  0.00           O  
ATOM   3315  H1  TIP3  388      67.280  10.420  57.990  0.00  0.00           H  
ATOM   3316  H2  TIP3  388      68.690  10.040  57.590  0.00  0.00           H  
ATOM   3317  OH2 TIP3  389      65.810  55.980  73.200  0.00  0.00           O  
ATOM   3318  H1  TIP3  389      64.930  56.210  72.930  0.00  0.00           H  
ATOM   3319  H2  TIP3  389      66.390  56.460  72.610  0.00  0.00           H  
ATOM   3320  OH2 TIP3  390      40.470  78.330  44.730  0.00  0.00           O  
ATOM   3321  H1  TIP3  390      41.340  78.410  45.140  0.00  0.00           H  
ATOM   3322  H2  TIP3  390      39.880  78.800  45.320  0.00  0.00           H  
ATOM   3323  OH2 TIP3  391      13.400  34.480  64.700  0.00  0.00           O  
ATOM   3324  H1  TIP3  391      13.400  35.120  63.990  0.00  0.00           H  
ATOM   3325  H2  TIP3  391      12.520  34.540  65.070  0.00  0.00           H  
ATOM   3326  OH2 TIP3  392      17.640  68.780  75.120  0.00  0.00           O  
ATOM   3327  H1  TIP3  392      17.250  68.250  75.820  0.00  0.00           H  
ATOM   3328  H2  TIP3  392      17.460  68.290  74.320  0.00  0.00           H  
ATOM   3329  OH2 TIP3  393      14.590  69.460  34.860  0.00  0.00           O  
ATOM   3330  H1  TIP3  393      15.050  68.920  34.220  0.00  0.00           H  
ATOM   3331  H2  TIP3  393      13.930  69.930  34.340  0.00  0.00           H  
ATOM   3332  OH2 TIP3  394       1.180  48.030  63.990  0.00  0.00           O  
ATOM   3333  H1  TIP3  394       0.800  47.160  63.900  0.00  0.00           H  
ATOM   3334  H2  TIP3  394       1.960  48.010  63.430  0.00  0.00           H  
ATOM   3335  OH2 TIP3  395      57.510  33.140  66.320  0.00  0.00           O  
ATOM   3336  H1  TIP3  395      57.650  34.010  66.690  0.00  0.00           H  
ATOM   3337  H2  TIP3  395      56.710  32.820  66.740  0.00  0.00           H  
ATOM   3338  OH2 TIP3  396      54.300  63.530  39.650  0.00  0.00           O  
ATOM   3339  H1  TIP3  396      53.520  63.000  39.470  0.00  0.00           H  
ATOM   3340  H2  TIP3  396      53.960  64.380  39.910  0.00  0.00           H  
ATOM   3341  OH2 TIP3  397      22.190   6.230  56.850  0.00  0.00           O  
ATOM   3342  H1  TIP3  397      21.700   7.010  57.090  0.00  0.00           H  
ATOM   3343  H2  TIP3  397      21.890   6.020  55.970  0.00  0.00           H  
ATOM   3344  OH2 TIP3  398      15.180  43.510  65.100  0.00  0.00           O  
ATOM   3345  H1  TIP3  398      15.490  42.670  64.760  0.00  0.00           H  
ATOM   3346  H2  TIP3  398      15.610  44.160  64.560  0.00  0.00           H  
ATOM   3347  OH2 TIP3  399      37.840   9.390   7.040  0.00  0.00           O  
ATOM   3348  H1  TIP3  399      37.290   9.220   6.270  0.00  0.00           H  
ATOM   3349  H2  TIP3  399      38.670   8.960   6.840  0.00  0.00           H  
ATOM   3350  OH2 TIP3  400       1.790  27.280  78.370  0.00  0.00           O  
ATOM   3351  H1  TIP3  400       2.000  26.550  77.790  0.00  0.00           H  
ATOM   3352  H2  TIP3  400       2.500  27.300  79.010  0.00  0.00           H  
ATOM   3353  OH2 TIP3  401      49.250  60.650  17.650  0.00  0.00           O  
ATOM   3354  H1  TIP3  401      49.360  61.000  18.540  0.00  0.00           H  
ATOM   3355  H2  TIP3  401      48.570  59.980  17.730  0.00  0.00           H  
ATOM   3356  OH2 TIP3  402      27.260  23.880  27.140  0.00  0.00           O  
ATOM   3357  H1  TIP3  402      27.780  23.730  26.360  0.00  0.00           H  
ATOM   3358  H2  TIP3  402      27.440  24.780  27.390  0.00  0.00           H  
ATOM   3359  OH2 TIP3  403      25.060  10.030  68.750  0.00  0.00           O  
ATOM   3360  H1  TIP3  403      24.690   9.350  69.320  0.00  0.00           H  
ATOM   3361  H2  TIP3  403      24.560  10.810  68.970  0.00  0.00           H  
ATOM   3362  OH2 TIP3  404      45.970  20.200  12.340  0.00  0.00           O  
ATOM   3363  H1  TIP3  404      45.900  19.250  12.340  0.00  0.00           H  
ATOM   3364  H2  TIP3  404      46.870  20.380  12.050  0.00  0.00           H  
ATOM   3365  OH2 TIP3  405      32.110  75.490  34.230  0.00  0.00           O  
ATOM   3366  H1  TIP3  405      31.660  74.790  34.710  0.00  0.00           H  
ATOM   3367  H2  TIP3  405      32.840  75.050  33.800  0.00  0.00           H  
ATOM   3368  OH2 TIP3  406      79.240  73.480  30.810  0.00  0.00           O  
ATOM   3369  H1  TIP3  406      80.010  73.560  31.370  0.00  0.00           H  
ATOM   3370  H2  TIP3  406      78.760  74.300  30.920  0.00  0.00           H  
ATOM   3371  OH2 TIP3  407      50.410  23.290  55.640  0.00  0.00           O  
ATOM   3372  H1  TIP3  407      50.570  22.450  55.210  0.00  0.00           H  
ATOM   3373  H2  TIP3  407      50.530  23.940  54.950  0.00  0.00           H  
ATOM   3374  OH2 TIP3  408      20.550   3.900  33.590  0.00  0.00           O  
ATOM   3375  H1  TIP3  408      19.820   3.990  32.980  0.00  0.00           H  
ATOM   3376  H2  TIP3  408      21.020   4.730  33.540  0.00  0.00           H  
ATOM   3377  OH2 TIP3  409      51.540  31.010  39.010  0.00  0.00           O  
ATOM   3378  H1  TIP3  409      51.810  31.640  38.350  0.00  0.00           H  
ATOM   3379  H2  TIP3  409      50.580  30.980  38.930  0.00  0.00           H  
ATOM   3380  OH2 TIP3  410      13.750  69.360  29.130  0.00  0.00           O  
ATOM   3381  H1  TIP3  410      13.100  69.620  29.790  0.00  0.00           H  
ATOM   3382  H2  TIP3  410      13.670  68.400  29.090  0.00  0.00           H  
ATOM   3383  OH2 TIP3  411      68.010  72.680  14.610  0.00  0.00           O  
ATOM   3384  H1  TIP3  411      68.320  73.050  13.790  0.00  0.00           H  
ATOM   3385  H2  TIP3  411      67.230  72.180  14.380  0.00  0.00           H  
ATOM   3386  OH2 TIP3  412      48.590   0.020  49.630  0.00  0.00           O  
ATOM   3387  H1  TIP3  412      49.400   0.030  49.130  0.00  0.00           H  
ATOM   3388  H2  TIP3  412      47.900  -0.070  48.970  0.00  0.00           H  
ATOM   3389  OH2 TIP3  413      78.320   3.790  60.130  0.00  0.00           O  
ATOM   3390  H1  TIP3  413      78.830   3.280  59.500  0.00  0.00           H  
ATOM   3391  H2  TIP3  413      78.910   3.930  60.870  0.00  0.00           H  
ATOM   3392  OH2 TIP3  414      66.100  22.830  27.520  0.00  0.00           O  
ATOM   3393  H1  TIP3  414      66.930  22.360  27.440  0.00  0.00           H  
ATOM   3394  H2  TIP3  414      65.470  22.150  27.760  0.00  0.00           H  
ATOM   3395  OH2 TIP3  415      56.240  35.150  67.580  0.00  0.00           O  
ATOM   3396  H1  TIP3  415      55.470  34.600  67.670  0.00  0.00           H  
ATOM   3397  H2  TIP3  415      56.090  35.660  66.790  0.00  0.00           H  
ATOM   3398  OH2 TIP3  416      72.260  58.220  62.020  0.00  0.00           O  
ATOM   3399  H1  TIP3  416      71.890  58.840  61.390  0.00  0.00           H  
ATOM   3400  H2  TIP3  416      73.140  58.550  62.200  0.00  0.00           H  
ATOM   3401  OH2 TIP3  417      50.620  49.250  76.880  0.00  0.00           O  
ATOM   3402  H1  TIP3  417      51.300  48.580  76.920  0.00  0.00           H  
ATOM   3403  H2  TIP3  417      51.010  50.020  77.290  0.00  0.00           H  
ATOM   3404  OH2 TIP3  418      70.460   6.440  53.250  0.00  0.00           O  
ATOM   3405  H1  TIP3  418      71.130   6.670  52.610  0.00  0.00           H  
ATOM   3406  H2  TIP3  418      70.480   7.150  53.890  0.00  0.00           H  
ATOM   3407  OH2 TIP3  419      18.970  73.870  13.220  0.00  0.00           O  
ATOM   3408  H1  TIP3  419      19.770  73.630  12.740  0.00  0.00           H  
ATOM   3409  H2  TIP3  419      19.170  73.660  14.130  0.00  0.00           H  
ATOM   3410  OH2 TIP3  420      56.960  38.930  79.050  0.00  0.00           O  
ATOM   3411  H1  TIP3  420      57.270  38.620  79.900  0.00  0.00           H  
ATOM   3412  H2  TIP3  420      57.750  39.250  78.610  0.00  0.00           H  
ATOM   3413  OH2 TIP3  421      62.000  45.820  57.890  0.00  0.00           O  
ATOM   3414  H1  TIP3  421      62.370  45.280  57.190  0.00  0.00           H  
ATOM   3415  H2  TIP3  421      62.720  46.390  58.160  0.00  0.00           H  
ATOM   3416  OH2 TIP3  422      54.660  56.950  30.170  0.00  0.00           O  
ATOM   3417  H1  TIP3  422      55.190  56.280  29.730  0.00  0.00           H  
ATOM   3418  H2  TIP3  422      54.880  57.770  29.730  0.00  0.00           H  
ATOM   3419  OH2 TIP3  423      19.780  48.530   3.790  0.00  0.00           O  
ATOM   3420  H1  TIP3  423      20.360  48.100   3.160  0.00  0.00           H  
ATOM   3421  H2  TIP3  423      18.910  48.210   3.570  0.00  0.00           H  
ATOM   3422  OH2 TIP3  424      60.430  64.020  77.240  0.00  0.00           O  
ATOM   3423  H1  TIP3  424      61.250  64.380  76.910  0.00  0.00           H  
ATOM   3424  H2  TIP3  424      60.650  63.680  78.110  0.00  0.00           H  
ATOM   3425  OH2 TIP3  425      40.420   7.030  34.220  0.00  0.00           O  
ATOM   3426  H1  TIP3  425      40.060   6.280  34.680  0.00  0.00           H  
ATOM   3427  H2  TIP3  425      41.160   7.310  34.750  0.00  0.00           H  
ATOM   3428  OH2 TIP3  426      63.190  12.540   9.030  0.00  0.00           O  
ATOM   3429  H1  TIP3  426      63.210  13.290   9.620  0.00  0.00           H  
ATOM   3430  H2  TIP3  426      64.090  12.200   9.050  0.00  0.00           H  
ATOM   3431  OH2 TIP3  427      37.140  59.860  42.860  0.00  0.00           O  
ATOM   3432  H1  TIP3  427      37.030  59.850  43.810  0.00  0.00           H  
ATOM   3433  H2  TIP3  427      36.250  59.830  42.510  0.00  0.00           H  
ATOM   3434  OH2 TIP3  428      59.170  30.850  30.860  0.00  0.00           O  
ATOM   3435  H1  TIP3  428      59.290  31.770  30.600  0.00  0.00           H  
ATOM   3436  H2  TIP3  428      60.050  30.470  30.800  0.00  0.00           H  
ATOM   3437  OH2 TIP3  429      77.700  15.200  40.900  0.00  0.00           O  
ATOM   3438  H1  TIP3  429      78.410  14.880  41.440  0.00  0.00           H  
ATOM   3439  H2  TIP3  429      77.580  14.520  40.230  0.00  0.00           H  
ATOM   3440  OH2 TIP3  430       3.150  78.150  18.700  0.00  0.00           O  
ATOM   3441  H1  TIP3  430       3.150  77.210  18.860  0.00  0.00           H  
ATOM   3442  H2  TIP3  430       2.360  78.300  18.190  0.00  0.00           H  
ATOM   3443  OH2 TIP3  431       3.090  37.730  43.420  0.00  0.00           O  
ATOM   3444  H1  TIP3  431       4.010  37.620  43.670  0.00  0.00           H  
ATOM   3445  H2  TIP3  431       2.650  36.990  43.820  0.00  0.00           H  
ATOM   3446  OH2 TIP3  432      21.790  39.170  64.140  0.00  0.00           O  
ATOM   3447  H1  TIP3  432      21.950  38.340  63.690  0.00  0.00           H  
ATOM   3448  H2  TIP3  432      22.530  39.730  63.880  0.00  0.00           H  
ATOM   3449  OH2 TIP3  433      35.850  12.160  21.630  0.00  0.00           O  
ATOM   3450  H1  TIP3  433      35.370  12.990  21.570  0.00  0.00           H  
ATOM   3451  H2  TIP3  433      36.610  12.290  21.060  0.00  0.00           H  
ATOM   3452  OH2 TIP3  434      71.890  25.770  42.480  0.00  0.00           O  
ATOM   3453  H1  TIP3  434      72.360  25.110  41.970  0.00  0.00           H  
ATOM   3454  H2  TIP3  434      72.190  26.610  42.120  0.00  0.00           H  
ATOM   3455  OH2 TIP3  435      53.750  70.810  48.350  0.00  0.00           O  
ATOM   3456  H1  TIP3  435      54.580  71.280  48.460  0.00  0.00           H  
ATOM   3457  H2  TIP3  435      53.650  70.310  49.160  0.00  0.00           H  
ATOM   3458  OH2 TIP3  436      24.460  56.200  28.140  0.00  0.00           O  
ATOM   3459  H1  TIP3  436      23.740  55.900  27.590  0.00  0.00           H  
ATOM   3460  H2  TIP3  436      25.060  55.450  28.170  0.00  0.00           H  
ATOM   3461  OH2 TIP3  437      49.160  15.400  48.750  0.00  0.00           O  
ATOM   3462  H1  TIP3  437      49.720  15.200  48.000  0.00  0.00           H  
ATOM   3463  H2  TIP3  437      48.760  16.240  48.530  0.00  0.00           H  
ATOM   3464  OH2 TIP3  438      16.990  12.670  29.890  0.00  0.00           O  
ATOM   3465  H1  TIP3  438      17.440  11.840  29.760  0.00  0.00           H  
ATOM   3466  H2  TIP3  438      16.680  12.910  29.010  0.00  0.00           H  
ATOM   3467  OH2 TIP3  439      50.050  18.830  24.610  0.00  0.00           O  
ATOM   3468  H1  TIP3  439      49.570  18.130  25.050  0.00  0.00           H  
ATOM   3469  H2  TIP3  439      50.940  18.470  24.500  0.00  0.00           H  
ATOM   3470  OH2 TIP3  440      11.260  69.460   1.680  0.00  0.00           O  
ATOM   3471  H1  TIP3  440      11.190  69.040   2.540  0.00  0.00           H  
ATOM   3472  H2  TIP3  440      11.040  70.380   1.850  0.00  0.00           H  
ATOM   3473  OH2 TIP3  441      26.030  25.980  74.200  0.00  0.00           O  
ATOM   3474  H1  TIP3  441      26.880  25.540  74.250  0.00  0.00           H  
ATOM   3475  H2  TIP3  441      26.230  26.900  74.360  0.00  0.00           H  
ATOM   3476  OH2 TIP3  442       1.200  27.320  60.940  0.00  0.00           O  
ATOM   3477  H1  TIP3  442       1.290  26.550  61.500  0.00  0.00           H  
ATOM   3478  H2  TIP3  442       1.650  28.020  61.410  0.00  0.00           H  
ATOM   3479  OH2 TIP3  443      40.180  14.440  64.430  0.00  0.00           O  
ATOM   3480  H1  TIP3  443      41.100  14.240  64.630  0.00  0.00           H  
ATOM   3481  H2  TIP3  443      39.770  13.590  64.310  0.00  0.00           H  
ATOM   3482  OH2 TIP3  444      78.100  24.560  59.430  0.00  0.00           O  
ATOM   3483  H1  TIP3  444      78.190  25.480  59.180  0.00  0.00           H  
ATOM   3484  H2  TIP3  444      77.330  24.540  60.000  0.00  0.00           H  
ATOM   3485  OH2 TIP3  445       0.850   0.410  50.510  0.00  0.00           O  
ATOM   3486  H1  TIP3  445       1.170   0.640  51.380  0.00  0.00           H  
ATOM   3487  H2  TIP3  445       0.470   1.220  50.170  0.00  0.00           H  
ATOM   3488  OH2 TIP3  446      34.580  38.850  75.640  0.00  0.00           O  
ATOM   3489  H1  TIP3  446      34.520  39.320  74.810  0.00  0.00           H  
ATOM   3490  H2  TIP3  446      34.750  37.940  75.380  0.00  0.00           H  
ATOM   3491  OH2 TIP3  447      52.550  13.290  37.290  0.00  0.00           O  
ATOM   3492  H1  TIP3  447      52.070  13.890  37.860  0.00  0.00           H  
ATOM   3493  H2  TIP3  447      53.060  12.750  37.890  0.00  0.00           H  
ATOM   3494  OH2 TIP3  448      66.000  75.480  28.010  0.00  0.00           O  
ATOM   3495  H1  TIP3  448      66.480  75.970  28.670  0.00  0.00           H  
ATOM   3496  H2  TIP3  448      66.000  74.580  28.330  0.00  0.00           H  
ATOM   3497  OH2 TIP3  449      14.260  61.000  70.640  0.00  0.00           O  
ATOM   3498  H1  TIP3  449      15.140  60.770  70.360  0.00  0.00           H  
ATOM   3499  H2  TIP3  449      14.280  61.960  70.740  0.00  0.00           H  
ATOM   3500  OH2 TIP3  450      51.780  51.370  13.300  0.00  0.00           O  
ATOM   3501  H1  TIP3  450      52.420  50.830  12.820  0.00  0.00           H  
ATOM   3502  H2  TIP3  450      52.250  51.660  14.080  0.00  0.00           H  
ATOM   3503  OH2 TIP3  451      46.570  14.310  67.020  0.00  0.00           O  
ATOM   3504  H1  TIP3  451      46.400  15.250  67.100  0.00  0.00           H  
ATOM   3505  H2  TIP3  451      47.350  14.160  67.550  0.00  0.00           H  
ATOM   3506  OH2 TIP3  452      57.450  75.660  38.380  0.00  0.00           O  
ATOM   3507  H1  TIP3  452      56.630  75.180  38.240  0.00  0.00           H  
ATOM   3508  H2  TIP3  452      57.960  75.500  37.590  0.00  0.00           H  
ATOM   3509  OH2 TIP3  453      28.140  67.810  28.710  0.00  0.00           O  
ATOM   3510  H1  TIP3  453      27.900  68.580  28.190  0.00  0.00           H  
ATOM   3511  H2  TIP3  453      28.980  67.530  28.340  0.00  0.00           H  
ATOM   3512  OH2 TIP3  454      70.030  59.290  19.080  0.00  0.00           O  
ATOM   3513  H1  TIP3  454      70.810  59.710  19.450  0.00  0.00           H  
ATOM   3514  H2  TIP3  454      69.870  59.770  18.270  0.00  0.00           H  
ATOM   3515  OH2 TIP3  455      21.510   5.090   9.870  0.00  0.00           O  
ATOM   3516  H1  TIP3  455      21.160   4.360  10.380  0.00  0.00           H  
ATOM   3517  H2  TIP3  455      22.270   4.730   9.410  0.00  0.00           H  
ATOM   3518  OH2 TIP3  456      13.010  61.540  64.240  0.00  0.00           O  
ATOM   3519  H1  TIP3  456      13.410  61.560  63.370  0.00  0.00           H  
ATOM   3520  H2  TIP3  456      12.110  61.830  64.100  0.00  0.00           H  
ATOM   3521  OH2 TIP3  457      55.480   7.930  36.980  0.00  0.00           O  
ATOM   3522  H1  TIP3  457      55.150   8.730  37.390  0.00  0.00           H  
ATOM   3523  H2  TIP3  457      56.130   8.230  36.350  0.00  0.00           H  
ATOM   3524  OH2 TIP3  458      70.550  67.240   9.120  0.00  0.00           O  
ATOM   3525  H1  TIP3  458      70.240  67.850   9.790  0.00  0.00           H  
ATOM   3526  H2  TIP3  458      69.910  66.530   9.130  0.00  0.00           H  
ATOM   3527  OH2 TIP3  459      75.890  69.920  71.060  0.00  0.00           O  
ATOM   3528  H1  TIP3  459      75.170  70.530  70.920  0.00  0.00           H  
ATOM   3529  H2  TIP3  459      76.230  70.140  71.930  0.00  0.00           H  
ATOM   3530  OH2 TIP3  460      41.840  71.820   0.110  0.00  0.00           O  
ATOM   3531  H1  TIP3  460      41.760  72.770   0.060  0.00  0.00           H  
ATOM   3532  H2  TIP3  460      41.880  71.530  -0.800  0.00  0.00           H  
ATOM   3533  OH2 TIP3  461      48.140  59.290  23.700  0.00  0.00           O  
ATOM   3534  H1  TIP3  461      47.660  60.000  23.280  0.00  0.00           H  
ATOM   3535  H2  TIP3  461      48.000  59.430  24.640  0.00  0.00           H  
ATOM   3536  OH2 TIP3  462      18.250  63.920   7.260  0.00  0.00           O  
ATOM   3537  H1  TIP3  462      17.680  63.190   7.010  0.00  0.00           H  
ATOM   3538  H2  TIP3  462      18.450  63.770   8.180  0.00  0.00           H  
ATOM   3539  OH2 TIP3  463      67.810  63.420   1.910  0.00  0.00           O  
ATOM   3540  H1  TIP3  463      68.320  64.210   1.740  0.00  0.00           H  
ATOM   3541  H2  TIP3  463      68.450  62.720   1.960  0.00  0.00           H  
ATOM   3542  OH2 TIP3  464      77.330  45.660  38.200  0.00  0.00           O  
ATOM   3543  H1  TIP3  464      77.200  44.720  38.040  0.00  0.00           H  
ATOM   3544  H2  TIP3  464      77.950  45.930  37.530  0.00  0.00           H  
ATOM   3545  OH2 TIP3  465       9.420  35.410  41.830  0.00  0.00           O  
ATOM   3546  H1  TIP3  465       9.450  34.640  41.260  0.00  0.00           H  
ATOM   3547  H2  TIP3  465       9.480  36.150  41.230  0.00  0.00           H  
ATOM   3548  OH2 TIP3  466      72.460  64.030  26.350  0.00  0.00           O  
ATOM   3549  H1  TIP3  466      71.960  64.840  26.240  0.00  0.00           H  
ATOM   3550  H2  TIP3  466      73.190  64.270  26.920  0.00  0.00           H  
ATOM   3551  OH2 TIP3  467      62.450  66.750  76.440  0.00  0.00           O  
ATOM   3552  H1  TIP3  467      63.150  66.540  75.820  0.00  0.00           H  
ATOM   3553  H2  TIP3  467      62.450  66.020  77.060  0.00  0.00           H  
ATOM   3554  OH2 TIP3  468      56.290  79.470  36.710  0.00  0.00           O  
ATOM   3555  H1  TIP3  468      57.170  79.650  37.030  0.00  0.00           H  
ATOM   3556  H2  TIP3  468      55.810  79.180  37.480  0.00  0.00           H  
ATOM   3557  OH2 TIP3  469      48.890  57.280   8.280  0.00  0.00           O  
ATOM   3558  H1  TIP3  469      48.820  58.220   8.430  0.00  0.00           H  
ATOM   3559  H2  TIP3  469      48.870  56.900   9.150  0.00  0.00           H  
ATOM   3560  OH2 TIP3  470       9.110  77.690  73.600  0.00  0.00           O  
ATOM   3561  H1  TIP3  470      10.060  77.640  73.500  0.00  0.00           H  
ATOM   3562  H2  TIP3  470       8.850  78.480  73.120  0.00  0.00           H  
ATOM   3563  OH2 TIP3  471      63.390  61.530   8.680  0.00  0.00           O  
ATOM   3564  H1  TIP3  471      64.250  61.110   8.680  0.00  0.00           H  
ATOM   3565  H2  TIP3  471      63.540  62.360   8.220  0.00  0.00           H  
ATOM   3566  OH2 TIP3  472      24.170  50.950  29.720  0.00  0.00           O  
ATOM   3567  H1  TIP3  472      23.510  51.290  30.330  0.00  0.00           H  
ATOM   3568  H2  TIP3  472      23.690  50.330  29.170  0.00  0.00           H  
ATOM   3569  OH2 TIP3  473      31.530  23.650   5.960  0.00  0.00           O  
ATOM   3570  H1  TIP3  473      32.200  24.330   5.860  0.00  0.00           H  
ATOM   3571  H2  TIP3  473      31.550  23.180   5.130  0.00  0.00           H  
ATOM   3572  OH2 TIP3  474      37.150  70.700  48.510  0.00  0.00           O  
ATOM   3573  H1  TIP3  474      38.040  71.030  48.630  0.00  0.00           H  
ATOM   3574  H2  TIP3  474      36.880  70.410  49.390  0.00  0.00           H  
ATOM   3575  OH2 TIP3  475      76.640   2.290  73.190  0.00  0.00           O  
ATOM   3576  H1  TIP3  475      76.250   1.830  73.930  0.00  0.00           H  
ATOM   3577  H2  TIP3  475      76.240   1.890  72.410  0.00  0.00           H  
ATOM   3578  OH2 TIP3  476      67.870  71.700  25.570  0.00  0.00           O  
ATOM   3579  H1  TIP3  476      67.080  72.120  25.240  0.00  0.00           H  
ATOM   3580  H2  TIP3  476      68.510  72.410  25.650  0.00  0.00           H  
ATOM   3581  OH2 TIP3  477      51.590  51.320   9.410  0.00  0.00           O  
ATOM   3582  H1  TIP3  477      52.340  51.430  10.000  0.00  0.00           H  
ATOM   3583  H2  TIP3  477      50.840  51.630   9.920  0.00  0.00           H  
ATOM   3584  OH2 TIP3  478      10.080  50.500  35.970  0.00  0.00           O  
ATOM   3585  H1  TIP3  478      10.030  50.650  36.920  0.00  0.00           H  
ATOM   3586  H2  TIP3  478      10.990  50.680  35.750  0.00  0.00           H  
ATOM   3587  OH2 TIP3  479      55.860  76.260   8.740  0.00  0.00           O  
ATOM   3588  H1  TIP3  479      55.240  76.490   9.430  0.00  0.00           H  
ATOM   3589  H2  TIP3  479      56.470  77.000   8.710  0.00  0.00           H  
ATOM   3590  OH2 TIP3  480       9.700   9.760  22.350  0.00  0.00           O  
ATOM   3591  H1  TIP3  480       9.600  10.240  23.170  0.00  0.00           H  
ATOM   3592  H2  TIP3  480       8.860   9.860  21.910  0.00  0.00           H  
ATOM   3593  OH2 TIP3  481      73.780  28.580   3.660  0.00  0.00           O  
ATOM   3594  H1  TIP3  481      74.100  28.420   4.550  0.00  0.00           H  
ATOM   3595  H2  TIP3  481      73.230  27.820   3.470  0.00  0.00           H  
ATOM   3596  OH2 TIP3  482      13.160  17.900  70.310  0.00  0.00           O  
ATOM   3597  H1  TIP3  482      12.280  17.550  70.450  0.00  0.00           H  
ATOM   3598  H2  TIP3  482      13.710  17.130  70.170  0.00  0.00           H  
ATOM   3599  OH2 TIP3  483      16.780   8.830  55.760  0.00  0.00           O  
ATOM   3600  H1  TIP3  483      16.340   9.230  55.010  0.00  0.00           H  
ATOM   3601  H2  TIP3  483      17.310   9.540  56.130  0.00  0.00           H  
ATOM   3602  OH2 TIP3  484      17.340  68.720  19.920  0.00  0.00           O  
ATOM   3603  H1  TIP3  484      17.520  68.210  20.710  0.00  0.00           H  
ATOM   3604  H2  TIP3  484      17.300  69.630  20.240  0.00  0.00           H  
ATOM   3605  OH2 TIP3  485      76.680  56.160  59.450  0.00  0.00           O  
ATOM   3606  H1  TIP3  485      76.820  56.970  59.940  0.00  0.00           H  
ATOM   3607  H2  TIP3  485      77.230  56.250  58.670  0.00  0.00           H  
ATOM   3608  OH2 TIP3  486      42.530  51.340  66.580  0.00  0.00           O  
ATOM   3609  H1  TIP3  486      41.790  51.720  66.100  0.00  0.00           H  
ATOM   3610  H2  TIP3  486      43.030  50.870  65.910  0.00  0.00           H  
ATOM   3611  OH2 TIP3  487      77.810  45.360  68.810  0.00  0.00           O  
ATOM   3612  H1  TIP3  487      76.880  45.130  68.760  0.00  0.00           H  
ATOM   3613  H2  TIP3  487      78.180  44.750  69.440  0.00  0.00           H  
ATOM   3614  OH2 TIP3  488      38.270  73.600  35.150  0.00  0.00           O  
ATOM   3615  H1  TIP3  488      37.620  74.310  35.090  0.00  0.00           H  
ATOM   3616  H2  TIP3  488      37.780  72.810  34.910  0.00  0.00           H  
ATOM   3617  OH2 TIP3  489      65.700  35.350  30.920  0.00  0.00           O  
ATOM   3618  H1  TIP3  489      65.530  34.820  30.140  0.00  0.00           H  
ATOM   3619  H2  TIP3  489      66.510  35.000  31.270  0.00  0.00           H  
ATOM   3620  OH2 TIP3  490      45.820   2.940  26.840  0.00  0.00           O  
ATOM   3621  H1  TIP3  490      45.060   2.650  26.340  0.00  0.00           H  
ATOM   3622  H2  TIP3  490      45.470   3.570  27.470  0.00  0.00           H  
ATOM   3623  OH2 TIP3  491      68.510  75.410  58.590  0.00  0.00           O  
ATOM   3624  H1  TIP3  491      67.950  74.680  58.860  0.00  0.00           H  
ATOM   3625  H2  TIP3  491      68.510  76.010  59.340  0.00  0.00           H  
ATOM   3626  OH2 TIP3  492      75.150  48.760  22.100  0.00  0.00           O  
ATOM   3627  H1  TIP3  492      74.430  49.350  22.310  0.00  0.00           H  
ATOM   3628  H2  TIP3  492      75.120  48.090  22.780  0.00  0.00           H  
ATOM   3629  OH2 TIP3  493      34.360  56.300  11.610  0.00  0.00           O  
ATOM   3630  H1  TIP3  493      35.150  56.840  11.610  0.00  0.00           H  
ATOM   3631  H2  TIP3  493      33.730  56.800  12.120  0.00  0.00           H  
ATOM   3632  OH2 TIP3  494      42.780  33.170  74.360  0.00  0.00           O  
ATOM   3633  H1  TIP3  494      42.600  34.110  74.470  0.00  0.00           H  
ATOM   3634  H2  TIP3  494      43.650  33.050  74.730  0.00  0.00           H  
ATOM   3635  OH2 TIP3  495      78.740  43.770  64.740  0.00  0.00           O  
ATOM   3636  H1  TIP3  495      78.560  44.680  64.930  0.00  0.00           H  
ATOM   3637  H2  TIP3  495      77.940  43.300  64.980  0.00  0.00           H  
ATOM   3638  OH2 TIP3  496      15.170  50.710  71.810  0.00  0.00           O  
ATOM   3639  H1  TIP3  496      14.750  51.560  71.720  0.00  0.00           H  
ATOM   3640  H2  TIP3  496      15.560  50.540  70.950  0.00  0.00           H  
ATOM   3641  OH2 TIP3  497      62.010  14.000  73.250  0.00  0.00           O  
ATOM   3642  H1  TIP3  497      62.780  14.150  72.700  0.00  0.00           H  
ATOM   3643  H2  TIP3  497      62.280  13.300  73.850  0.00  0.00           H  
ATOM   3644  OH2 TIP3  498      73.540  45.770  68.530  0.00  0.00           O  
ATOM   3645  H1  TIP3  498      73.420  46.480  69.160  0.00  0.00           H  
ATOM   3646  H2  TIP3  498      72.940  45.990  67.810  0.00  0.00           H  
ATOM   3647  OH2 TIP3  499      78.170  79.170  56.270  0.00  0.00           O  
ATOM   3648  H1  TIP3  499      77.870  80.040  56.000  0.00  0.00           H  
ATOM   3649  H2  TIP3  499      78.220  79.220  57.220  0.00  0.00           H  
ATOM   3650  OH2 TIP3  500      61.390  12.600  76.420  0.00  0.00           O  
ATOM   3651  H1  TIP3  500      61.320  11.660  76.550  0.00  0.00           H  
ATOM   3652  H2  TIP3  500      62.290  12.820  76.660  0.00  0.00           H  
ATOM   3653  OH2 TIP3  501       4.450  40.940  72.640  0.00  0.00           O  
ATOM   3654  H1  TIP3  501       4.260  41.570  73.340  0.00  0.00           H  
ATOM   3655  H2  TIP3  501       4.100  40.110  72.970  0.00  0.00           H  
ATOM   3656  OH2 TIP3  502      15.420  20.720  25.390  0.00  0.00           O  
ATOM   3657  H1  TIP3  502      15.720  19.860  25.090  0.00  0.00           H  
ATOM   3658  H2  TIP3  502      15.910  20.890  26.190  0.00  0.00           H  
ATOM   3659  OH2 TIP3  503      70.250  58.230   6.700  0.00  0.00           O  
ATOM   3660  H1  TIP3  503      70.370  58.590   7.580  0.00  0.00           H  
ATOM   3661  H2  TIP3  503      71.130  58.250   6.320  0.00  0.00           H  
ATOM   3662  OH2 TIP3  504      40.010  50.870  38.800  0.00  0.00           O  
ATOM   3663  H1  TIP3  504      40.540  50.190  38.380  0.00  0.00           H  
ATOM   3664  H2  TIP3  504      39.470  50.400  39.430  0.00  0.00           H  
ATOM   3665  OH2 TIP3  505      56.420  38.300   2.460  0.00  0.00           O  
ATOM   3666  H1  TIP3  505      55.530  38.160   2.790  0.00  0.00           H  
ATOM   3667  H2  TIP3  505      56.980  37.780   3.040  0.00  0.00           H  
ATOM   3668  OH2 TIP3  506      58.020  45.730  68.530  0.00  0.00           O  
ATOM   3669  H1  TIP3  506      57.390  45.870  67.830  0.00  0.00           H  
ATOM   3670  H2  TIP3  506      57.550  45.210  69.180  0.00  0.00           H  
ATOM   3671  OH2 TIP3  507      65.510  39.840  21.870  0.00  0.00           O  
ATOM   3672  H1  TIP3  507      64.840  39.600  21.230  0.00  0.00           H  
ATOM   3673  H2  TIP3  507      65.120  39.640  22.720  0.00  0.00           H  
ATOM   3674  OH2 TIP3  508      27.960  65.640  11.290  0.00  0.00           O  
ATOM   3675  H1  TIP3  508      28.750  65.680  11.820  0.00  0.00           H  
ATOM   3676  H2  TIP3  508      28.180  66.090  10.480  0.00  0.00           H  
ATOM   3677  OH2 TIP3  509      79.020  23.610  25.100  0.00  0.00           O  
ATOM   3678  H1  TIP3  509      78.340  24.270  25.230  0.00  0.00           H  
ATOM   3679  H2  TIP3  509      79.030  23.110  25.920  0.00  0.00           H  
ATOM   3680  OH2 TIP3  510       0.470   1.910  34.130  0.00  0.00           O  
ATOM   3681  H1  TIP3  510      -0.330   2.440  34.160  0.00  0.00           H  
ATOM   3682  H2  TIP3  510       1.180   2.550  34.170  0.00  0.00           H  
ATOM   3683  OH2 TIP3  511      15.820  35.070  66.070  0.00  0.00           O  
ATOM   3684  H1  TIP3  511      16.120  35.510  65.270  0.00  0.00           H  
ATOM   3685  H2  TIP3  511      14.950  34.720  65.830  0.00  0.00           H  
ATOM   3686  OH2 TIP3  512      53.640   5.170  58.680  0.00  0.00           O  
ATOM   3687  H1  TIP3  512      54.530   4.950  58.940  0.00  0.00           H  
ATOM   3688  H2  TIP3  512      53.080   4.750  59.330  0.00  0.00           H  
ATOM   3689  OH2 TIP3  513      48.380  57.690  64.400  0.00  0.00           O  
ATOM   3690  H1  TIP3  513      48.770  58.410  64.910  0.00  0.00           H  
ATOM   3691  H2  TIP3  513      48.300  56.970  65.020  0.00  0.00           H  
ATOM   3692  OH2 TIP3  514      71.170  42.290  72.070  0.00  0.00           O  
ATOM   3693  H1  TIP3  514      70.250  42.560  71.980  0.00  0.00           H  
ATOM   3694  H2  TIP3  514      71.670  43.080  71.850  0.00  0.00           H  
ATOM   3695  OH2 TIP3  515       7.410  65.570  44.380  0.00  0.00           O  
ATOM   3696  H1  TIP3  515       6.890  65.630  45.170  0.00  0.00           H  
ATOM   3697  H2  TIP3  515       7.760  66.450  44.240  0.00  0.00           H  
ATOM   3698  OH2 TIP3  516      34.490  44.570   8.390  0.00  0.00           O  
ATOM   3699  H1  TIP3  516      33.580  44.850   8.270  0.00  0.00           H  
ATOM   3700  H2  TIP3  516      34.790  44.350   7.510  0.00  0.00           H  
ATOM   3701  OH2 TIP3  517      29.620   2.440  26.920  0.00  0.00           O  
ATOM   3702  H1  TIP3  517      29.590   3.210  27.480  0.00  0.00           H  
ATOM   3703  H2  TIP3  517      28.890   1.900  27.220  0.00  0.00           H  
ATOM   3704  OH2 TIP3  518      18.970  26.250   7.320  0.00  0.00           O  
ATOM   3705  H1  TIP3  518      18.390  26.870   6.890  0.00  0.00           H  
ATOM   3706  H2  TIP3  518      19.820  26.690   7.340  0.00  0.00           H  
ATOM   3707  OH2 TIP3  519      11.940   9.380  19.690  0.00  0.00           O  
ATOM   3708  H1  TIP3  519      12.750   9.300  19.180  0.00  0.00           H  
ATOM   3709  H2  TIP3  519      12.210   9.830  20.500  0.00  0.00           H  
ATOM   3710  OH2 TIP3  520      27.630  11.690  30.260  0.00  0.00           O  
ATOM   3711  H1  TIP3  520      26.690  11.600  30.420  0.00  0.00           H  
ATOM   3712  H2  TIP3  520      27.960  12.180  31.010  0.00  0.00           H  
ATOM   3713  OH2 TIP3  521      61.470  77.330  38.420  0.00  0.00           O  
ATOM   3714  H1  TIP3  521      61.590  76.590  39.010  0.00  0.00           H  
ATOM   3715  H2  TIP3  521      62.050  78.010  38.780  0.00  0.00           H  
ATOM   3716  OH2 TIP3  522      10.690  50.840  62.140  0.00  0.00           O  
ATOM   3717  H1  TIP3  522      10.060  51.280  61.570  0.00  0.00           H  
ATOM   3718  H2  TIP3  522      11.250  50.350  61.540  0.00  0.00           H  
ATOM   3719  OH2 TIP3  523      47.140  61.290  58.270  0.00  0.00           O  
ATOM   3720  H1  TIP3  523      46.650  62.020  58.650  0.00  0.00           H  
ATOM   3721  H2  TIP3  523      47.060  60.590  58.920  0.00  0.00           H  
ATOM   3722  OH2 TIP3  524      38.630  40.180  59.950  0.00  0.00           O  
ATOM   3723  H1  TIP3  524      37.780  40.610  59.930  0.00  0.00           H  
ATOM   3724  H2  TIP3  524      38.790  39.980  60.880  0.00  0.00           H  
ATOM   3725  OH2 TIP3  525      63.890  69.380  36.250  0.00  0.00           O  
ATOM   3726  H1  TIP3  525      63.730  68.540  35.820  0.00  0.00           H  
ATOM   3727  H2  TIP3  525      64.720  69.680  35.890  0.00  0.00           H  
ATOM   3728  OH2 TIP3  526      76.080  19.650  48.230  0.00  0.00           O  
ATOM   3729  H1  TIP3  526      75.170  19.870  48.020  0.00  0.00           H  
ATOM   3730  H2  TIP3  526      76.020  19.160  49.060  0.00  0.00           H  
ATOM   3731  OH2 TIP3  527       9.110  46.320  10.930  0.00  0.00           O  
ATOM   3732  H1  TIP3  527       8.650  46.250  10.090  0.00  0.00           H  
ATOM   3733  H2  TIP3  527       8.870  45.520  11.400  0.00  0.00           H  
ATOM   3734  OH2 TIP3  528      63.060  48.140  50.040  0.00  0.00           O  
ATOM   3735  H1  TIP3  528      62.140  47.860  50.030  0.00  0.00           H  
ATOM   3736  H2  TIP3  528      63.030  49.060  49.770  0.00  0.00           H  
ATOM   3737  OH2 TIP3  529      48.740  57.600  42.810  0.00  0.00           O  
ATOM   3738  H1  TIP3  529      49.260  56.860  43.120  0.00  0.00           H  
ATOM   3739  H2  TIP3  529      47.840  57.270  42.790  0.00  0.00           H  
ATOM   3740  OH2 TIP3  530      38.630  48.640  77.450  0.00  0.00           O  
ATOM   3741  H1  TIP3  530      38.810  47.980  76.780  0.00  0.00           H  
ATOM   3742  H2  TIP3  530      37.680  48.630  77.560  0.00  0.00           H  
ATOM   3743  OH2 TIP3  531      19.020  79.440  14.450  0.00  0.00           O  
ATOM   3744  H1  TIP3  531      19.510  79.000  15.150  0.00  0.00           H  
ATOM   3745  H2  TIP3  531      19.050  78.820  13.720  0.00  0.00           H  
ATOM   3746  OH2 TIP3  532      19.340  62.340   0.320  0.00  0.00           O  
ATOM   3747  H1  TIP3  532      20.070  62.370  -0.300  0.00  0.00           H  
ATOM   3748  H2  TIP3  532      19.760  62.420   1.180  0.00  0.00           H  
ATOM   3749  OH2 TIP3  533      17.250  13.470   2.410  0.00  0.00           O  
ATOM   3750  H1  TIP3  533      17.610  13.810   1.590  0.00  0.00           H  
ATOM   3751  H2  TIP3  533      17.800  13.870   3.090  0.00  0.00           H  
ATOM   3752  OH2 TIP3  534      40.680  45.900  13.820  0.00  0.00           O  
ATOM   3753  H1  TIP3  534      41.120  46.130  14.640  0.00  0.00           H  
ATOM   3754  H2  TIP3  534      41.010  46.520  13.180  0.00  0.00           H  
ATOM   3755  OH2 TIP3  535      14.470  14.060  30.270  0.00  0.00           O  
ATOM   3756  H1  TIP3  535      15.180  13.530  30.620  0.00  0.00           H  
ATOM   3757  H2  TIP3  535      14.670  14.160  29.340  0.00  0.00           H  
ATOM   3758  OH2 TIP3  536      70.170  18.700  16.050  0.00  0.00           O  
ATOM   3759  H1  TIP3  536      70.610  17.990  15.590  0.00  0.00           H  
ATOM   3760  H2  TIP3  536      70.210  19.450  15.460  0.00  0.00           H  
ATOM   3761  OH2 TIP3  537       9.560  36.680  74.250  0.00  0.00           O  
ATOM   3762  H1  TIP3  537       9.110  36.190  74.940  0.00  0.00           H  
ATOM   3763  H2  TIP3  537       9.530  37.590  74.540  0.00  0.00           H  
ATOM   3764  OH2 TIP3  538      17.900  75.040   2.210  0.00  0.00           O  
ATOM   3765  H1  TIP3  538      17.580  75.290   1.340  0.00  0.00           H  
ATOM   3766  H2  TIP3  538      18.530  75.720   2.430  0.00  0.00           H  
ATOM   3767  OH2 TIP3  539       9.750   6.200  65.330  0.00  0.00           O  
ATOM   3768  H1  TIP3  539       9.250   5.410  65.530  0.00  0.00           H  
ATOM   3769  H2  TIP3  539       9.600   6.770  66.080  0.00  0.00           H  
ATOM   3770  OH2 TIP3  540       0.490  35.160  79.200  0.00  0.00           O  
ATOM   3771  H1  TIP3  540       1.350  34.950  79.560  0.00  0.00           H  
ATOM   3772  H2  TIP3  540       0.430  36.110  79.240  0.00  0.00           H  
ATOM   3773  OH2 TIP3  541      54.470  32.130  28.300  0.00  0.00           O  
ATOM   3774  H1  TIP3  541      55.070  31.680  28.900  0.00  0.00           H  
ATOM   3775  H2  TIP3  541      54.140  31.440  27.730  0.00  0.00           H  
ATOM   3776  OH2 TIP3  542       0.700  68.540   7.270  0.00  0.00           O  
ATOM   3777  H1  TIP3  542       0.790  69.080   6.490  0.00  0.00           H  
ATOM   3778  H2  TIP3  542       0.750  67.640   6.950  0.00  0.00           H  
ATOM   3779  OH2 TIP3  543      58.790  77.220  33.560  0.00  0.00           O  
ATOM   3780  H1  TIP3  543      58.720  78.030  33.060  0.00  0.00           H  
ATOM   3781  H2  TIP3  543      59.480  77.400  34.200  0.00  0.00           H  
ATOM   3782  OH2 TIP3  544      77.710   7.960  42.700  0.00  0.00           O  
ATOM   3783  H1  TIP3  544      77.990   7.050  42.800  0.00  0.00           H  
ATOM   3784  H2  TIP3  544      78.210   8.280  41.950  0.00  0.00           H  
ATOM   3785  OH2 TIP3  545      30.640  60.690  43.490  0.00  0.00           O  
ATOM   3786  H1  TIP3  545      31.170  60.920  44.250  0.00  0.00           H  
ATOM   3787  H2  TIP3  545      31.130  59.980  43.060  0.00  0.00           H  
ATOM   3788  OH2 TIP3  546      37.640  50.650  21.150  0.00  0.00           O  
ATOM   3789  H1  TIP3  546      37.840  51.440  20.650  0.00  0.00           H  
ATOM   3790  H2  TIP3  546      36.810  50.840  21.580  0.00  0.00           H  
ATOM   3791  OH2 TIP3  547      55.600  55.590  19.150  0.00  0.00           O  
ATOM   3792  H1  TIP3  547      54.820  56.040  19.480  0.00  0.00           H  
ATOM   3793  H2  TIP3  547      55.870  55.020  19.870  0.00  0.00           H  
ATOM   3794  OH2 TIP3  548      41.610  63.420  43.410  0.00  0.00           O  
ATOM   3795  H1  TIP3  548      40.840  62.970  43.750  0.00  0.00           H  
ATOM   3796  H2  TIP3  548      41.840  62.940  42.620  0.00  0.00           H  
ATOM   3797  OH2 TIP3  549      27.920  69.840   9.460  0.00  0.00           O  
ATOM   3798  H1  TIP3  549      27.020  69.820   9.800  0.00  0.00           H  
ATOM   3799  H2  TIP3  549      27.830  69.620   8.540  0.00  0.00           H  
ATOM   3800  OH2 TIP3  550      60.000   1.460   8.640  0.00  0.00           O  
ATOM   3801  H1  TIP3  550      60.950   1.470   8.670  0.00  0.00           H  
ATOM   3802  H2  TIP3  550      59.770   1.860   7.800  0.00  0.00           H  
ATOM   3803  OH2 TIP3  551      42.400   7.010  22.150  0.00  0.00           O  
ATOM   3804  H1  TIP3  551      42.180   7.160  23.070  0.00  0.00           H  
ATOM   3805  H2  TIP3  551      42.170   7.830  21.710  0.00  0.00           H  
ATOM   3806  OH2 TIP3  552      37.940  62.780  40.000  0.00  0.00           O  
ATOM   3807  H1  TIP3  552      37.730  63.420  40.680  0.00  0.00           H  
ATOM   3808  H2  TIP3  552      37.200  62.170  40.010  0.00  0.00           H  
ATOM   3809  OH2 TIP3  553      33.510  72.270  14.290  0.00  0.00           O  
ATOM   3810  H1  TIP3  553      33.560  72.810  15.070  0.00  0.00           H  
ATOM   3811  H2  TIP3  553      33.830  72.830  13.580  0.00  0.00           H  
ATOM   3812  OH2 TIP3  554      79.470  23.480  15.890  0.00  0.00           O  
ATOM   3813  H1  TIP3  554      78.740  23.710  15.320  0.00  0.00           H  
ATOM   3814  H2  TIP3  554      79.280  23.920  16.720  0.00  0.00           H  
ATOM   3815  OH2 TIP3  555      41.900  33.050  71.200  0.00  0.00           O  
ATOM   3816  H1  TIP3  555      41.690  33.190  72.120  0.00  0.00           H  
ATOM   3817  H2  TIP3  555      41.800  33.910  70.790  0.00  0.00           H  
ATOM   3818  OH2 TIP3  556      58.610  52.540  68.230  0.00  0.00           O  
ATOM   3819  H1  TIP3  556      58.240  53.390  68.440  0.00  0.00           H  
ATOM   3820  H2  TIP3  556      58.450  52.000  69.000  0.00  0.00           H  
ATOM   3821  OH2 TIP3  557       4.960  52.880  35.790  0.00  0.00           O  
ATOM   3822  H1  TIP3  557       4.490  52.410  35.100  0.00  0.00           H  
ATOM   3823  H2  TIP3  557       5.180  53.720  35.400  0.00  0.00           H  
ATOM   3824  OH2 TIP3  558      68.870  42.870  32.040  0.00  0.00           O  
ATOM   3825  H1  TIP3  558      68.920  42.840  33.000  0.00  0.00           H  
ATOM   3826  H2  TIP3  558      69.630  43.400  31.780  0.00  0.00           H  
ATOM   3827  OH2 TIP3  559      11.760  61.370  26.950  0.00  0.00           O  
ATOM   3828  H1  TIP3  559      12.680  61.260  26.720  0.00  0.00           H  
ATOM   3829  H2  TIP3  559      11.780  61.740  27.830  0.00  0.00           H  
ATOM   3830  OH2 TIP3  560       0.050  31.940   5.150  0.00  0.00           O  
ATOM   3831  H1  TIP3  560      -0.090  31.800   6.090  0.00  0.00           H  
ATOM   3832  H2  TIP3  560       0.350  31.090   4.820  0.00  0.00           H  
ATOM   3833  OH2 TIP3  561      78.390  79.120  59.160  0.00  0.00           O  
ATOM   3834  H1  TIP3  561      78.170  78.200  59.050  0.00  0.00           H  
ATOM   3835  H2  TIP3  561      79.280  79.120  59.500  0.00  0.00           H  
ATOM   3836  OH2 TIP3  562      78.530  52.470   4.590  0.00  0.00           O  
ATOM   3837  H1  TIP3  562      78.750  53.030   3.850  0.00  0.00           H  
ATOM   3838  H2  TIP3  562      77.810  51.920   4.270  0.00  0.00           H  
ATOM   3839  OH2 TIP3  563      67.580  55.440  78.280  0.00  0.00           O  
ATOM   3840  H1  TIP3  563      66.960  55.460  77.560  0.00  0.00           H  
ATOM   3841  H2  TIP3  563      67.920  54.540  78.300  0.00  0.00           H  
ATOM   3842  OH2 TIP3  564      25.290  32.560  66.940  0.00  0.00           O  
ATOM   3843  H1  TIP3  564      24.690  32.830  66.250  0.00  0.00           H  
ATOM   3844  H2  TIP3  564      24.800  31.900  67.440  0.00  0.00           H  
ATOM   3845  OH2 TIP3  565      26.700  40.340  31.990  0.00  0.00           O  
ATOM   3846  H1  TIP3  565      25.830  39.930  32.030  0.00  0.00           H  
ATOM   3847  H2  TIP3  565      27.270  39.710  32.430  0.00  0.00           H  
ATOM   3848  OH2 TIP3  566      15.970  20.650  66.900  0.00  0.00           O  
ATOM   3849  H1  TIP3  566      16.160  19.880  66.350  0.00  0.00           H  
ATOM   3850  H2  TIP3  566      16.300  20.410  67.760  0.00  0.00           H  
ATOM   3851  OH2 TIP3  567      64.820   4.980  39.550  0.00  0.00           O  
ATOM   3852  H1  TIP3  567      64.550   4.690  38.680  0.00  0.00           H  
ATOM   3853  H2  TIP3  567      64.000   5.220  39.990  0.00  0.00           H  
ATOM   3854  OH2 TIP3  568      12.570  32.420  11.460  0.00  0.00           O  
ATOM   3855  H1  TIP3  568      11.710  32.310  11.850  0.00  0.00           H  
ATOM   3856  H2  TIP3  568      12.420  32.380  10.520  0.00  0.00           H  
ATOM   3857  OH2 TIP3  569      73.060  25.740  78.410  0.00  0.00           O  
ATOM   3858  H1  TIP3  569      72.420  26.250  77.900  0.00  0.00           H  
ATOM   3859  H2  TIP3  569      73.910  26.110  78.160  0.00  0.00           H  
ATOM   3860  OH2 TIP3  570       7.020  58.690  58.430  0.00  0.00           O  
ATOM   3861  H1  TIP3  570       6.650  59.040  59.240  0.00  0.00           H  
ATOM   3862  H2  TIP3  570       7.720  58.100  58.720  0.00  0.00           H  
ATOM   3863  OH2 TIP3  571      16.220  71.320  15.600  0.00  0.00           O  
ATOM   3864  H1  TIP3  571      16.380  71.780  16.430  0.00  0.00           H  
ATOM   3865  H2  TIP3  571      16.640  70.470  15.710  0.00  0.00           H  
ATOM   3866  OH2 TIP3  572      20.260  74.370  71.130  0.00  0.00           O  
ATOM   3867  H1  TIP3  572      21.140  74.720  71.040  0.00  0.00           H  
ATOM   3868  H2  TIP3  572      20.380  73.490  71.470  0.00  0.00           H  
ATOM   3869  OH2 TIP3  573      22.590  42.970  73.430  0.00  0.00           O  
ATOM   3870  H1  TIP3  573      23.520  42.790  73.550  0.00  0.00           H  
ATOM   3871  H2  TIP3  573      22.460  42.910  72.480  0.00  0.00           H  
ATOM   3872  OH2 TIP3  574      18.600  20.370  60.950  0.00  0.00           O  
ATOM   3873  H1  TIP3  574      17.850  20.190  60.380  0.00  0.00           H  
ATOM   3874  H2  TIP3  574      19.170  19.600  60.850  0.00  0.00           H  
ATOM   3875  OH2 TIP3  575      53.780   9.460  52.280  0.00  0.00           O  
ATOM   3876  H1  TIP3  575      53.560   8.530  52.230  0.00  0.00           H  
ATOM   3877  H2  TIP3  575      54.100   9.580  53.180  0.00  0.00           H  
ATOM   3878  OH2 TIP3  576      28.060  28.010  60.770  0.00  0.00           O  
ATOM   3879  H1  TIP3  576      27.870  28.200  61.690  0.00  0.00           H  
ATOM   3880  H2  TIP3  576      29.010  28.100  60.700  0.00  0.00           H  
ATOM   3881  OH2 TIP3  577      47.900  59.850  78.310  0.00  0.00           O  
ATOM   3882  H1  TIP3  577      47.510  60.720  78.180  0.00  0.00           H  
ATOM   3883  H2  TIP3  577      47.380  59.270  77.740  0.00  0.00           H  
ATOM   3884  OH2 TIP3  578      31.910  54.690  68.350  0.00  0.00           O  
ATOM   3885  H1  TIP3  578      31.000  55.000  68.460  0.00  0.00           H  
ATOM   3886  H2  TIP3  578      32.440  55.480  68.500  0.00  0.00           H  
ATOM   3887  OH2 TIP3  579      61.740  34.090   4.020  0.00  0.00           O  
ATOM   3888  H1  TIP3  579      61.080  34.390   4.650  0.00  0.00           H  
ATOM   3889  H2  TIP3  579      61.430  34.400   3.180  0.00  0.00           H  
ATOM   3890  OH2 TIP3  580      40.390  20.670   9.520  0.00  0.00           O  
ATOM   3891  H1  TIP3  580      40.950  20.290   8.850  0.00  0.00           H  
ATOM   3892  H2  TIP3  580      39.570  20.870   9.070  0.00  0.00           H  
ATOM   3893  OH2 TIP3  581      52.730  71.390  73.550  0.00  0.00           O  
ATOM   3894  H1  TIP3  581      51.880  71.720  73.860  0.00  0.00           H  
ATOM   3895  H2  TIP3  581      52.520  70.940  72.730  0.00  0.00           H  
ATOM   3896  OH2 TIP3  582      58.320  29.930  56.380  0.00  0.00           O  
ATOM   3897  H1  TIP3  582      59.280  29.990  56.350  0.00  0.00           H  
ATOM   3898  H2  TIP3  582      58.020  30.810  56.150  0.00  0.00           H  
ATOM   3899  OH2 TIP3  583      64.230  63.550   6.510  0.00  0.00           O  
ATOM   3900  H1  TIP3  583      64.690  63.650   5.680  0.00  0.00           H  
ATOM   3901  H2  TIP3  583      63.580  64.260   6.510  0.00  0.00           H  
ATOM   3902  OH2 TIP3  584       3.180  60.140  51.550  0.00  0.00           O  
ATOM   3903  H1  TIP3  584       2.340  59.800  51.230  0.00  0.00           H  
ATOM   3904  H2  TIP3  584       3.820  59.480  51.290  0.00  0.00           H  
ATOM   3905  OH2 TIP3  585       5.670  59.130  12.780  0.00  0.00           O  
ATOM   3906  H1  TIP3  585       5.210  58.340  12.520  0.00  0.00           H  
ATOM   3907  H2  TIP3  585       5.890  59.560  11.950  0.00  0.00           H  
ATOM   3908  OH2 TIP3  586      33.940  77.890  57.940  0.00  0.00           O  
ATOM   3909  H1  TIP3  586      33.450  78.020  58.750  0.00  0.00           H  
ATOM   3910  H2  TIP3  586      34.100  76.950  57.900  0.00  0.00           H  
ATOM   3911  OH2 TIP3  587      22.280  48.460  31.760  0.00  0.00           O  
ATOM   3912  H1  TIP3  587      22.040  49.380  31.880  0.00  0.00           H  
ATOM   3913  H2  TIP3  587      22.990  48.300  32.390  0.00  0.00           H  
ATOM   3914  OH2 TIP3  588      33.340  43.070  14.440  0.00  0.00           O  
ATOM   3915  H1  TIP3  588      33.530  42.380  13.810  0.00  0.00           H  
ATOM   3916  H2  TIP3  588      32.730  43.650  13.980  0.00  0.00           H  
ATOM   3917  OH2 TIP3  589      11.620  36.240  29.030  0.00  0.00           O  
ATOM   3918  H1  TIP3  589      11.440  36.350  28.100  0.00  0.00           H  
ATOM   3919  H2  TIP3  589      12.570  36.160  29.080  0.00  0.00           H  
ATOM   3920  OH2 TIP3  590      75.190  49.890  38.720  0.00  0.00           O  
ATOM   3921  H1  TIP3  590      74.260  49.780  38.900  0.00  0.00           H  
ATOM   3922  H2  TIP3  590      75.490  50.510  39.390  0.00  0.00           H  
ATOM   3923  OH2 TIP3  591      70.120  34.210  75.650  0.00  0.00           O  
ATOM   3924  H1  TIP3  591      70.820  34.860  75.770  0.00  0.00           H  
ATOM   3925  H2  TIP3  591      70.510  33.390  75.950  0.00  0.00           H  
ATOM   3926  OH2 TIP3  592      60.700  45.400   1.770  0.00  0.00           O  
ATOM   3927  H1  TIP3  592      60.880  46.310   1.530  0.00  0.00           H  
ATOM   3928  H2  TIP3  592      61.560  45.010   1.910  0.00  0.00           H  
ATOM   3929  OH2 TIP3  593      46.310  64.360  31.430  0.00  0.00           O  
ATOM   3930  H1  TIP3  593      46.070  63.440  31.530  0.00  0.00           H  
ATOM   3931  H2  TIP3  593      46.540  64.640  32.320  0.00  0.00           H  
ATOM   3932  OH2 TIP3  594      69.260  71.310  21.680  0.00  0.00           O  
ATOM   3933  H1  TIP3  594      70.170  71.560  21.540  0.00  0.00           H  
ATOM   3934  H2  TIP3  594      69.240  70.360  21.560  0.00  0.00           H  
ATOM   3935  OH2 TIP3  595      74.180  58.310  78.610  0.00  0.00           O  
ATOM   3936  H1  TIP3  595      73.280  57.980  78.540  0.00  0.00           H  
ATOM   3937  H2  TIP3  595      74.640  57.660  79.140  0.00  0.00           H  
ATOM   3938  OH2 TIP3  596      12.200  51.730  12.930  0.00  0.00           O  
ATOM   3939  H1  TIP3  596      11.400  52.260  12.880  0.00  0.00           H  
ATOM   3940  H2  TIP3  596      12.890  52.370  13.070  0.00  0.00           H  
ATOM   3941  OH2 TIP3  597       9.000  24.320  61.010  0.00  0.00           O  
ATOM   3942  H1  TIP3  597       9.640  24.520  61.700  0.00  0.00           H  
ATOM   3943  H2  TIP3  597       8.210  24.800  61.270  0.00  0.00           H  
ATOM   3944  OH2 TIP3  598      78.170  36.790  26.380  0.00  0.00           O  
ATOM   3945  H1  TIP3  598      78.440  36.440  27.230  0.00  0.00           H  
ATOM   3946  H2  TIP3  598      78.660  37.610  26.290  0.00  0.00           H  
ATOM   3947  OH2 TIP3  599      18.090  35.520  21.500  0.00  0.00           O  
ATOM   3948  H1  TIP3  599      18.260  35.750  22.410  0.00  0.00           H  
ATOM   3949  H2  TIP3  599      18.400  36.280  21.000  0.00  0.00           H  
ATOM   3950  OH2 TIP3  600      36.470  62.360  64.200  0.00  0.00           O  
ATOM   3951  H1  TIP3  600      36.820  63.250  64.200  0.00  0.00           H  
ATOM   3952  H2  TIP3  600      36.050  62.260  65.050  0.00  0.00           H  
ATOM   3953  OH2 TIP3  601      58.570  76.170  60.520  0.00  0.00           O  
ATOM   3954  H1  TIP3  601      59.210  76.160  61.230  0.00  0.00           H  
ATOM   3955  H2  TIP3  601      59.070  76.450  59.750  0.00  0.00           H  
ATOM   3956  OH2 TIP3  602       2.570  77.460  78.940  0.00  0.00           O  
ATOM   3957  H1  TIP3  602       2.010  76.860  78.440  0.00  0.00           H  
ATOM   3958  H2  TIP3  602       2.220  77.440  79.830  0.00  0.00           H  
ATOM   3959  OH2 TIP3  603      43.360  57.040  28.770  0.00  0.00           O  
ATOM   3960  H1  TIP3  603      42.830  57.460  28.090  0.00  0.00           H  
ATOM   3961  H2  TIP3  603      43.330  56.110  28.560  0.00  0.00           H  
ATOM   3962  OH2 TIP3  604       2.760  52.930  50.070  0.00  0.00           O  
ATOM   3963  H1  TIP3  604       1.950  52.600  49.680  0.00  0.00           H  
ATOM   3964  H2  TIP3  604       2.530  53.130  50.980  0.00  0.00           H  
ATOM   3965  OH2 TIP3  605      59.650  39.330  34.330  0.00  0.00           O  
ATOM   3966  H1  TIP3  605      60.290  38.770  33.900  0.00  0.00           H  
ATOM   3967  H2  TIP3  605      58.810  38.910  34.160  0.00  0.00           H  
ATOM   3968  OH2 TIP3  606      19.170  65.070  47.740  0.00  0.00           O  
ATOM   3969  H1  TIP3  606      18.550  64.350  47.630  0.00  0.00           H  
ATOM   3970  H2  TIP3  606      19.270  65.150  48.690  0.00  0.00           H  
ATOM   3971  OH2 TIP3  607      55.210  37.040   9.280  0.00  0.00           O  
ATOM   3972  H1  TIP3  607      54.400  37.380   8.900  0.00  0.00           H  
ATOM   3973  H2  TIP3  607      55.700  37.820   9.550  0.00  0.00           H  
ATOM   3974  OH2 TIP3  608      30.400  53.290  47.230  0.00  0.00           O  
ATOM   3975  H1  TIP3  608      29.670  52.970  46.700  0.00  0.00           H  
ATOM   3976  H2  TIP3  608      30.010  53.480  48.090  0.00  0.00           H  
ATOM   3977  OH2 TIP3  609      76.760  58.310   3.070  0.00  0.00           O  
ATOM   3978  H1  TIP3  609      76.200  57.750   2.530  0.00  0.00           H  
ATOM   3979  H2  TIP3  609      77.080  57.740   3.770  0.00  0.00           H  
ATOM   3980  OH2 TIP3  610      37.620  70.870  62.680  0.00  0.00           O  
ATOM   3981  H1  TIP3  610      38.040  70.170  63.170  0.00  0.00           H  
ATOM   3982  H2  TIP3  610      37.160  70.420  61.960  0.00  0.00           H  
ATOM   3983  OH2 TIP3  611      68.150   2.410  38.630  0.00  0.00           O  
ATOM   3984  H1  TIP3  611      68.100   2.040  37.750  0.00  0.00           H  
ATOM   3985  H2  TIP3  611      67.290   2.210  39.010  0.00  0.00           H  
ATOM   3986  OH2 TIP3  612      23.050  41.350  68.190  0.00  0.00           O  
ATOM   3987  H1  TIP3  612      22.840  42.100  67.640  0.00  0.00           H  
ATOM   3988  H2  TIP3  612      23.510  40.740  67.600  0.00  0.00           H  
ATOM   3989  OH2 TIP3  613      45.830  17.490  76.540  0.00  0.00           O  
ATOM   3990  H1  TIP3  613      44.970  17.450  76.970  0.00  0.00           H  
ATOM   3991  H2  TIP3  613      46.300  16.720  76.860  0.00  0.00           H  
ATOM   3992  OH2 TIP3  614      40.950  46.400   4.040  0.00  0.00           O  
ATOM   3993  H1  TIP3  614      40.350  45.730   3.700  0.00  0.00           H  
ATOM   3994  H2  TIP3  614      40.460  47.220   3.950  0.00  0.00           H  
ATOM   3995  OH2 TIP3  615       5.170  75.330  76.940  0.00  0.00           O  
ATOM   3996  H1  TIP3  615       5.640  76.080  77.290  0.00  0.00           H  
ATOM   3997  H2  TIP3  615       5.520  74.580  77.430  0.00  0.00           H  
ATOM   3998  OH2 TIP3  616      12.610  56.390  66.940  0.00  0.00           O  
ATOM   3999  H1  TIP3  616      13.250  56.040  67.560  0.00  0.00           H  
ATOM   4000  H2  TIP3  616      13.130  56.850  66.290  0.00  0.00           H  
ATOM   4001  OH2 TIP3  617      19.640  28.480  39.010  0.00  0.00           O  
ATOM   4002  H1  TIP3  617      18.680  28.450  38.940  0.00  0.00           H  
ATOM   4003  H2  TIP3  617      19.930  27.670  38.590  0.00  0.00           H  
ATOM   4004  OH2 TIP3  618      76.120  67.580  69.250  0.00  0.00           O  
ATOM   4005  H1  TIP3  618      75.390  66.990  69.410  0.00  0.00           H  
ATOM   4006  H2  TIP3  618      76.000  68.300  69.860  0.00  0.00           H  
ATOM   4007  OH2 TIP3  619      52.780  72.680  54.060  0.00  0.00           O  
ATOM   4008  H1  TIP3  619      53.470  72.990  53.480  0.00  0.00           H  
ATOM   4009  H2  TIP3  619      52.130  73.390  54.050  0.00  0.00           H  
ATOM   4010  OH2 TIP3  620      70.340  17.320  19.170  0.00  0.00           O  
ATOM   4011  H1  TIP3  620      70.820  17.260  18.340  0.00  0.00           H  
ATOM   4012  H2  TIP3  620      70.360  18.250  19.390  0.00  0.00           H  
ATOM   4013  OH2 TIP3  621      79.510  77.450  51.210  0.00  0.00           O  
ATOM   4014  H1  TIP3  621      78.610  77.560  51.530  0.00  0.00           H  
ATOM   4015  H2  TIP3  621      79.630  78.170  50.600  0.00  0.00           H  
ATOM   4016  OH2 TIP3  622       9.700  53.350  12.770  0.00  0.00           O  
ATOM   4017  H1  TIP3  622       9.320  54.220  12.840  0.00  0.00           H  
ATOM   4018  H2  TIP3  622       8.950  52.760  12.690  0.00  0.00           H  
ATOM   4019  OH2 TIP3  623      39.290  65.830  13.450  0.00  0.00           O  
ATOM   4020  H1  TIP3  623      39.510  66.180  14.310  0.00  0.00           H  
ATOM   4021  H2  TIP3  623      38.440  65.400  13.580  0.00  0.00           H  
ATOM   4022  OH2 TIP3  624      67.850  28.720  76.510  0.00  0.00           O  
ATOM   4023  H1  TIP3  624      66.900  28.630  76.590  0.00  0.00           H  
ATOM   4024  H2  TIP3  624      68.040  28.460  75.600  0.00  0.00           H  
ATOM   4025  OH2 TIP3  625      24.650  49.490  72.530  0.00  0.00           O  
ATOM   4026  H1  TIP3  625      25.240  50.240  72.580  0.00  0.00           H  
ATOM   4027  H2  TIP3  625      25.200  48.730  72.700  0.00  0.00           H  
ATOM   4028  OH2 TIP3  626      37.440  41.990  39.400  0.00  0.00           O  
ATOM   4029  H1  TIP3  626      37.420  41.460  40.190  0.00  0.00           H  
ATOM   4030  H2  TIP3  626      38.240  42.500  39.470  0.00  0.00           H  
ATOM   4031  OH2 TIP3  627      60.440  58.320  67.520  0.00  0.00           O  
ATOM   4032  H1  TIP3  627      60.050  57.850  66.780  0.00  0.00           H  
ATOM   4033  H2  TIP3  627      61.370  58.350  67.310  0.00  0.00           H  
ATOM   4034  OH2 TIP3  628       0.970  65.700  60.600  0.00  0.00           O  
ATOM   4035  H1  TIP3  628       1.140  65.880  59.680  0.00  0.00           H  
ATOM   4036  H2  TIP3  628       0.020  65.850  60.700  0.00  0.00           H  
ATOM   4037  OH2 TIP3  629      25.800  21.140  13.430  0.00  0.00           O  
ATOM   4038  H1  TIP3  629      25.240  21.360  12.690  0.00  0.00           H  
ATOM   4039  H2  TIP3  629      25.630  21.830  14.070  0.00  0.00           H  
ATOM   4040  OH2 TIP3  630       0.590  32.890  46.450  0.00  0.00           O  
ATOM   4041  H1  TIP3  630       0.120  32.850  45.620  0.00  0.00           H  
ATOM   4042  H2  TIP3  630       1.350  33.450  46.280  0.00  0.00           H  
ATOM   4043  OH2 TIP3  631       9.060   6.270  78.730  0.00  0.00           O  
ATOM   4044  H1  TIP3  631       9.100   5.570  79.370  0.00  0.00           H  
ATOM   4045  H2  TIP3  631       8.550   6.960  79.160  0.00  0.00           H  
ATOM   4046  OH2 TIP3  632      72.640  73.370  49.910  0.00  0.00           O  
ATOM   4047  H1  TIP3  632      72.220  74.060  49.400  0.00  0.00           H  
ATOM   4048  H2  TIP3  632      73.360  73.070  49.360  0.00  0.00           H  
ATOM   4049  OH2 TIP3  633      15.550  60.970  74.910  0.00  0.00           O  
ATOM   4050  H1  TIP3  633      14.840  60.730  75.500  0.00  0.00           H  
ATOM   4051  H2  TIP3  633      15.620  61.920  75.000  0.00  0.00           H  
ATOM   4052  OH2 TIP3  634      19.960  55.970  73.700  0.00  0.00           O  
ATOM   4053  H1  TIP3  634      19.220  56.440  73.320  0.00  0.00           H  
ATOM   4054  H2  TIP3  634      20.170  56.450  74.510  0.00  0.00           H  
ATOM   4055  OH2 TIP3  635      65.470  28.240  15.370  0.00  0.00           O  
ATOM   4056  H1  TIP3  635      64.880  28.920  15.050  0.00  0.00           H  
ATOM   4057  H2  TIP3  635      64.900  27.510  15.610  0.00  0.00           H  
ATOM   4058  OH2 TIP3  636      63.330  73.600  17.130  0.00  0.00           O  
ATOM   4059  H1  TIP3  636      63.590  74.140  17.870  0.00  0.00           H  
ATOM   4060  H2  TIP3  636      63.360  72.700  17.460  0.00  0.00           H  
ATOM   4061  OH2 TIP3  637      49.820  17.760   3.390  0.00  0.00           O  
ATOM   4062  H1  TIP3  637      50.620  17.580   3.890  0.00  0.00           H  
ATOM   4063  H2  TIP3  637      49.960  18.620   3.010  0.00  0.00           H  
ATOM   4064  OH2 TIP3  638      34.840  60.770  50.310  0.00  0.00           O  
ATOM   4065  H1  TIP3  638      34.620  61.690  50.150  0.00  0.00           H  
ATOM   4066  H2  TIP3  638      35.240  60.470  49.490  0.00  0.00           H  
ATOM   4067  OH2 TIP3  639      15.790  74.950  52.900  0.00  0.00           O  
ATOM   4068  H1  TIP3  639      15.820  74.170  52.340  0.00  0.00           H  
ATOM   4069  H2  TIP3  639      14.860  75.070  53.100  0.00  0.00           H  
ATOM   4070  OH2 TIP3  640      16.980  71.980  31.560  0.00  0.00           O  
ATOM   4071  H1  TIP3  640      16.340  72.250  32.220  0.00  0.00           H  
ATOM   4072  H2  TIP3  640      16.470  71.840  30.770  0.00  0.00           H  
ATOM   4073  OH2 TIP3  641      70.850   7.950  30.790  0.00  0.00           O  
ATOM   4074  H1  TIP3  641      70.990   8.430  31.610  0.00  0.00           H  
ATOM   4075  H2  TIP3  641      71.140   8.560  30.100  0.00  0.00           H  
ATOM   4076  OH2 TIP3  642      22.410  59.770  15.570  0.00  0.00           O  
ATOM   4077  H1  TIP3  642      22.450  60.670  15.910  0.00  0.00           H  
ATOM   4078  H2  TIP3  642      21.490  59.640  15.350  0.00  0.00           H  
ATOM   4079  OH2 TIP3  643      26.960  10.880  24.370  0.00  0.00           O  
ATOM   4080  H1  TIP3  643      26.270  10.300  24.710  0.00  0.00           H  
ATOM   4081  H2  TIP3  643      27.770  10.400  24.540  0.00  0.00           H  
ATOM   4082  OH2 TIP3  644       6.010  39.900  29.740  0.00  0.00           O  
ATOM   4083  H1  TIP3  644       6.880  39.710  30.070  0.00  0.00           H  
ATOM   4084  H2  TIP3  644       5.880  39.270  29.030  0.00  0.00           H  
ATOM   4085  OH2 TIP3  645      59.950  34.890  38.140  0.00  0.00           O  
ATOM   4086  H1  TIP3  645      60.670  34.310  37.870  0.00  0.00           H  
ATOM   4087  H2  TIP3  645      59.600  35.220  37.320  0.00  0.00           H  
ATOM   4088  OH2 TIP3  646      72.050  25.750   9.490  0.00  0.00           O  
ATOM   4089  H1  TIP3  646      71.810  26.250  10.270  0.00  0.00           H  
ATOM   4090  H2  TIP3  646      72.960  26.000   9.310  0.00  0.00           H  
ATOM   4091  OH2 TIP3  647      67.670  34.700  70.260  0.00  0.00           O  
ATOM   4092  H1  TIP3  647      67.810  35.600  69.950  0.00  0.00           H  
ATOM   4093  H2  TIP3  647      66.780  34.480  69.990  0.00  0.00           H  
ATOM   4094  OH2 TIP3  648      40.190  52.520  55.060  0.00  0.00           O  
ATOM   4095  H1  TIP3  648      40.380  52.760  55.970  0.00  0.00           H  
ATOM   4096  H2  TIP3  648      39.900  51.600  55.120  0.00  0.00           H  
ATOM   4097  OH2 TIP3  649      23.830  75.960  79.330  0.00  0.00           O  
ATOM   4098  H1  TIP3  649      23.500  76.860  79.390  0.00  0.00           H  
ATOM   4099  H2  TIP3  649      24.730  76.060  79.030  0.00  0.00           H  
ATOM   4100  OH2 TIP3  650      17.220  21.100   0.990  0.00  0.00           O  
ATOM   4101  H1  TIP3  650      18.140  21.140   1.240  0.00  0.00           H  
ATOM   4102  H2  TIP3  650      17.120  21.800   0.340  0.00  0.00           H  
ATOM   4103  OH2 TIP3  651      21.160  58.440  64.510  0.00  0.00           O  
ATOM   4104  H1  TIP3  651      21.090  58.320  63.570  0.00  0.00           H  
ATOM   4105  H2  TIP3  651      20.710  57.680  64.890  0.00  0.00           H  
ATOM   4106  OH2 TIP3  652      63.990  30.120  71.430  0.00  0.00           O  
ATOM   4107  H1  TIP3  652      64.470  30.910  71.200  0.00  0.00           H  
ATOM   4108  H2  TIP3  652      63.160  30.200  70.980  0.00  0.00           H  
ATOM   4109  OH2 TIP3  653      49.380  14.630  78.330  0.00  0.00           O  
ATOM   4110  H1  TIP3  653      50.150  14.890  78.830  0.00  0.00           H  
ATOM   4111  H2  TIP3  653      49.470  13.680  78.240  0.00  0.00           H  
ATOM   4112  OH2 TIP3  654      16.480  54.030  39.160  0.00  0.00           O  
ATOM   4113  H1  TIP3  654      16.590  54.280  38.240  0.00  0.00           H  
ATOM   4114  H2  TIP3  654      16.610  54.850  39.650  0.00  0.00           H  
ATOM   4115  OH2 TIP3  655      66.110  29.700  42.150  0.00  0.00           O  
ATOM   4116  H1  TIP3  655      65.240  29.500  41.810  0.00  0.00           H  
ATOM   4117  H2  TIP3  655      66.560  28.850  42.160  0.00  0.00           H  
ATOM   4118  OH2 TIP3  656      52.860  77.080   4.140  0.00  0.00           O  
ATOM   4119  H1  TIP3  656      53.360  76.300   4.370  0.00  0.00           H  
ATOM   4120  H2  TIP3  656      52.000  76.750   3.870  0.00  0.00           H  
ATOM   4121  OH2 TIP3  657      36.890   0.230  14.920  0.00  0.00           O  
ATOM   4122  H1  TIP3  657      37.480  -0.480  15.200  0.00  0.00           H  
ATOM   4123  H2  TIP3  657      37.070   0.930  15.540  0.00  0.00           H  
ATOM   4124  OH2 TIP3  658       3.800  19.940  57.220  0.00  0.00           O  
ATOM   4125  H1  TIP3  658       3.380  20.490  57.880  0.00  0.00           H  
ATOM   4126  H2  TIP3  658       4.430  19.410  57.720  0.00  0.00           H  
ATOM   4127  OH2 TIP3  659       2.100  56.930  64.460  0.00  0.00           O  
ATOM   4128  H1  TIP3  659       2.130  55.980  64.580  0.00  0.00           H  
ATOM   4129  H2  TIP3  659       2.150  57.290  65.340  0.00  0.00           H  
ATOM   4130  OH2 TIP3  660      69.610  40.500  61.960  0.00  0.00           O  
ATOM   4131  H1  TIP3  660      69.460  40.360  62.890  0.00  0.00           H  
ATOM   4132  H2  TIP3  660      69.480  39.640  61.560  0.00  0.00           H  
ATOM   4133  OH2 TIP3  661      28.660  76.100  28.940  0.00  0.00           O  
ATOM   4134  H1  TIP3  661      28.640  76.390  29.850  0.00  0.00           H  
ATOM   4135  H2  TIP3  661      27.930  75.470  28.870  0.00  0.00           H  
ATOM   4136  OH2 TIP3  662      17.910   8.620  26.940  0.00  0.00           O  
ATOM   4137  H1  TIP3  662      16.990   8.790  26.710  0.00  0.00           H  
ATOM   4138  H2  TIP3  662      18.360   8.560  26.090  0.00  0.00           H  
ATOM   4139  OH2 TIP3  663      62.320  23.320  51.890  0.00  0.00           O  
ATOM   4140  H1  TIP3  663      61.530  23.570  51.400  0.00  0.00           H  
ATOM   4141  H2  TIP3  663      63.000  23.900  51.550  0.00  0.00           H  
ATOM   4142  OH2 TIP3  664      48.140   9.110   9.930  0.00  0.00           O  
ATOM   4143  H1  TIP3  664      47.450   9.390   9.330  0.00  0.00           H  
ATOM   4144  H2  TIP3  664      47.670   8.760  10.690  0.00  0.00           H  
ATOM   4145  OH2 TIP3  665      26.250  64.570  60.050  0.00  0.00           O  
ATOM   4146  H1  TIP3  665      25.630  65.240  60.330  0.00  0.00           H  
ATOM   4147  H2  TIP3  665      25.770  64.060  59.400  0.00  0.00           H  
ATOM   4148  OH2 TIP3  666      41.240  13.110  30.450  0.00  0.00           O  
ATOM   4149  H1  TIP3  666      40.890  13.860  30.930  0.00  0.00           H  
ATOM   4150  H2  TIP3  666      42.070  12.900  30.890  0.00  0.00           H  
ATOM   4151  OH2 TIP3  667      22.120   1.780  75.460  0.00  0.00           O  
ATOM   4152  H1  TIP3  667      21.250   1.440  75.650  0.00  0.00           H  
ATOM   4153  H2  TIP3  667      22.290   2.420  76.150  0.00  0.00           H  
ATOM   4154  OH2 TIP3  668      76.260  70.780  67.280  0.00  0.00           O  
ATOM   4155  H1  TIP3  668      76.740  70.380  66.550  0.00  0.00           H  
ATOM   4156  H2  TIP3  668      76.250  71.720  67.070  0.00  0.00           H  
ATOM   4157  OH2 TIP3  669      14.750  13.870  44.780  0.00  0.00           O  
ATOM   4158  H1  TIP3  669      14.010  14.480  44.840  0.00  0.00           H  
ATOM   4159  H2  TIP3  669      14.360  13.000  44.880  0.00  0.00           H  
ATOM   4160  OH2 TIP3  670      60.000  36.140  64.100  0.00  0.00           O  
ATOM   4161  H1  TIP3  670      60.720  36.210  63.470  0.00  0.00           H  
ATOM   4162  H2  TIP3  670      59.570  35.320  63.870  0.00  0.00           H  
ATOM   4163  OH2 TIP3  671      63.740  28.330  21.510  0.00  0.00           O  
ATOM   4164  H1  TIP3  671      64.400  27.950  22.090  0.00  0.00           H  
ATOM   4165  H2  TIP3  671      63.450  27.600  20.970  0.00  0.00           H  
ATOM   4166  OH2 TIP3  672      62.620   6.850  53.490  0.00  0.00           O  
ATOM   4167  H1  TIP3  672      62.920   6.380  52.720  0.00  0.00           H  
ATOM   4168  H2  TIP3  672      61.670   6.670  53.530  0.00  0.00           H  
ATOM   4169  OH2 TIP3  673      45.690  37.940  64.200  0.00  0.00           O  
ATOM   4170  H1  TIP3  673      46.010  37.570  65.020  0.00  0.00           H  
ATOM   4171  H2  TIP3  673      45.870  38.880  64.270  0.00  0.00           H  
ATOM   4172  OH2 TIP3  674      29.960  25.430  69.900  0.00  0.00           O  
ATOM   4173  H1  TIP3  674      30.370  26.230  70.250  0.00  0.00           H  
ATOM   4174  H2  TIP3  674      29.740  25.650  69.000  0.00  0.00           H  
ATOM   4175  OH2 TIP3  675      22.590  27.230  23.390  0.00  0.00           O  
ATOM   4176  H1  TIP3  675      22.870  26.320  23.280  0.00  0.00           H  
ATOM   4177  H2  TIP3  675      22.570  27.580  22.500  0.00  0.00           H  
ATOM   4178  OH2 TIP3  676      47.250  49.650  52.020  0.00  0.00           O  
ATOM   4179  H1  TIP3  676      46.370  49.260  52.060  0.00  0.00           H  
ATOM   4180  H2  TIP3  676      47.300  50.020  51.140  0.00  0.00           H  
ATOM   4181  OH2 TIP3  677      26.490  66.730  44.860  0.00  0.00           O  
ATOM   4182  H1  TIP3  677      25.770  66.560  45.480  0.00  0.00           H  
ATOM   4183  H2  TIP3  677      26.290  66.180  44.110  0.00  0.00           H  
ATOM   4184  OH2 TIP3  678      11.350   0.450  36.520  0.00  0.00           O  
ATOM   4185  H1  TIP3  678      11.720   0.160  37.360  0.00  0.00           H  
ATOM   4186  H2  TIP3  678      11.770  -0.100  35.870  0.00  0.00           H  
ATOM   4187  OH2 TIP3  679      74.420  28.820  52.750  0.00  0.00           O  
ATOM   4188  H1  TIP3  679      74.450  29.540  53.380  0.00  0.00           H  
ATOM   4189  H2  TIP3  679      74.580  28.030  53.280  0.00  0.00           H  
ATOM   4190  OH2 TIP3  680      49.300  15.160   3.910  0.00  0.00           O  
ATOM   4191  H1  TIP3  680      49.970  14.570   3.550  0.00  0.00           H  
ATOM   4192  H2  TIP3  680      49.570  16.030   3.610  0.00  0.00           H  
ATOM   4193  OH2 TIP3  681      23.910  10.630  15.040  0.00  0.00           O  
ATOM   4194  H1  TIP3  681      24.380  10.090  15.680  0.00  0.00           H  
ATOM   4195  H2  TIP3  681      23.100  10.870  15.490  0.00  0.00           H  
ATOM   4196  OH2 TIP3  682      29.680  27.780   0.960  0.00  0.00           O  
ATOM   4197  H1  TIP3  682      30.510  28.180   1.220  0.00  0.00           H  
ATOM   4198  H2  TIP3  682      29.100  27.930   1.700  0.00  0.00           H  
ATOM   4199  OH2 TIP3  683      24.280  79.460  48.110  0.00  0.00           O  
ATOM   4200  H1  TIP3  683      23.940  78.810  47.500  0.00  0.00           H  
ATOM   4201  H2  TIP3  683      24.240  79.040  48.970  0.00  0.00           H  
ATOM   4202  OH2 TIP3  684      60.640  66.120  21.280  0.00  0.00           O  
ATOM   4203  H1  TIP3  684      60.580  66.140  20.320  0.00  0.00           H  
ATOM   4204  H2  TIP3  684      61.200  66.860  21.500  0.00  0.00           H  
ATOM   4205  OH2 TIP3  685      52.660  50.060  51.190  0.00  0.00           O  
ATOM   4206  H1  TIP3  685      52.450  50.890  50.770  0.00  0.00           H  
ATOM   4207  H2  TIP3  685      52.830  50.290  52.100  0.00  0.00           H  
ATOM   4208  OH2 TIP3  686       9.780  36.810  57.430  0.00  0.00           O  
ATOM   4209  H1  TIP3  686       9.740  35.940  57.830  0.00  0.00           H  
ATOM   4210  H2  TIP3  686      10.290  37.330  58.050  0.00  0.00           H  
ATOM   4211  OH2 TIP3  687       2.280  35.660  50.500  0.00  0.00           O  
ATOM   4212  H1  TIP3  687       1.540  35.840  49.920  0.00  0.00           H  
ATOM   4213  H2  TIP3  687       2.810  36.460  50.470  0.00  0.00           H  
ATOM   4214  OH2 TIP3  688      77.290  74.160  75.180  0.00  0.00           O  
ATOM   4215  H1  TIP3  688      76.530  73.880  75.690  0.00  0.00           H  
ATOM   4216  H2  TIP3  688      77.440  75.070  75.440  0.00  0.00           H  
ATOM   4217  OH2 TIP3  689      72.690  50.820   2.130  0.00  0.00           O  
ATOM   4218  H1  TIP3  689      73.060  50.620   2.990  0.00  0.00           H  
ATOM   4219  H2  TIP3  689      72.600  51.770   2.120  0.00  0.00           H  
ATOM   4220  OH2 TIP3  690      69.640  22.850  71.620  0.00  0.00           O  
ATOM   4221  H1  TIP3  690      70.470  22.380  71.750  0.00  0.00           H  
ATOM   4222  H2  TIP3  690      69.470  23.260  72.470  0.00  0.00           H  
ATOM   4223  OH2 TIP3  691      67.880  38.420  59.240  0.00  0.00           O  
ATOM   4224  H1  TIP3  691      68.450  39.110  58.910  0.00  0.00           H  
ATOM   4225  H2  TIP3  691      68.450  37.870  59.780  0.00  0.00           H  
ATOM   4226  OH2 TIP3  692      76.230  18.140  60.250  0.00  0.00           O  
ATOM   4227  H1  TIP3  692      76.540  17.530  59.580  0.00  0.00           H  
ATOM   4228  H2  TIP3  692      75.430  18.510  59.890  0.00  0.00           H  
ATOM   4229  OH2 TIP3  693      41.580  17.530  47.950  0.00  0.00           O  
ATOM   4230  H1  TIP3  693      42.380  17.840  47.520  0.00  0.00           H  
ATOM   4231  H2  TIP3  693      41.320  18.250  48.520  0.00  0.00           H  
ATOM   4232  OH2 TIP3  694      59.550  42.750  59.250  0.00  0.00           O  
ATOM   4233  H1  TIP3  694      60.440  42.590  58.920  0.00  0.00           H  
ATOM   4234  H2  TIP3  694      59.370  43.660  59.010  0.00  0.00           H  
ATOM   4235  OH2 TIP3  695      75.340  15.090  50.090  0.00  0.00           O  
ATOM   4236  H1  TIP3  695      75.550  14.510  49.360  0.00  0.00           H  
ATOM   4237  H2  TIP3  695      74.490  15.470  49.860  0.00  0.00           H  
ATOM   4238  OH2 TIP3  696      38.340  44.960  27.350  0.00  0.00           O  
ATOM   4239  H1  TIP3  696      38.380  45.890  27.160  0.00  0.00           H  
ATOM   4240  H2  TIP3  696      38.740  44.540  26.590  0.00  0.00           H  
ATOM   4241  OH2 TIP3  697      72.110   2.270  54.270  0.00  0.00           O  
ATOM   4242  H1  TIP3  697      71.400   1.800  53.850  0.00  0.00           H  
ATOM   4243  H2  TIP3  697      71.760   2.520  55.130  0.00  0.00           H  
ATOM   4244  OH2 TIP3  698      17.070  12.180  42.460  0.00  0.00           O  
ATOM   4245  H1  TIP3  698      17.590  12.080  41.660  0.00  0.00           H  
ATOM   4246  H2  TIP3  698      16.250  12.590  42.160  0.00  0.00           H  
ATOM   4247  OH2 TIP3  699       2.600  58.220  31.440  0.00  0.00           O  
ATOM   4248  H1  TIP3  699       1.740  58.370  31.050  0.00  0.00           H  
ATOM   4249  H2  TIP3  699       2.710  57.270  31.420  0.00  0.00           H  
ATOM   4250  OH2 TIP3  700       0.120  51.420  17.080  0.00  0.00           O  
ATOM   4251  H1  TIP3  700      -0.530  52.070  16.810  0.00  0.00           H  
ATOM   4252  H2  TIP3  700       0.600  51.210  16.280  0.00  0.00           H  
ATOM   4253  OH2 TIP3  701      45.440  62.950  59.800  0.00  0.00           O  
ATOM   4254  H1  TIP3  701      44.820  62.560  59.200  0.00  0.00           H  
ATOM   4255  H2  TIP3  701      45.250  62.550  60.650  0.00  0.00           H  
ATOM   4256  OH2 TIP3  702      53.620  51.980  28.460  0.00  0.00           O  
ATOM   4257  H1  TIP3  702      53.330  51.150  28.060  0.00  0.00           H  
ATOM   4258  H2  TIP3  702      53.020  52.120  29.190  0.00  0.00           H  
ATOM   4259  OH2 TIP3  703      38.050   3.060  44.970  0.00  0.00           O  
ATOM   4260  H1  TIP3  703      37.710   2.190  44.780  0.00  0.00           H  
ATOM   4261  H2  TIP3  703      37.690   3.610  44.270  0.00  0.00           H  
ATOM   4262  OH2 TIP3  704      51.850  79.030  12.050  0.00  0.00           O  
ATOM   4263  H1  TIP3  704      51.810  78.260  12.620  0.00  0.00           H  
ATOM   4264  H2  TIP3  704      51.590  79.750  12.610  0.00  0.00           H  
ATOM   4265  OH2 TIP3  705      40.250  11.720  56.880  0.00  0.00           O  
ATOM   4266  H1  TIP3  705      40.740  10.960  56.570  0.00  0.00           H  
ATOM   4267  H2  TIP3  705      39.350  11.410  56.940  0.00  0.00           H  
ATOM   4268  OH2 TIP3  706      39.980  15.750  60.320  0.00  0.00           O  
ATOM   4269  H1  TIP3  706      40.560  15.430  59.620  0.00  0.00           H  
ATOM   4270  H2  TIP3  706      39.260  15.120  60.340  0.00  0.00           H  
ATOM   4271  OH2 TIP3  707      52.090  39.750  25.480  0.00  0.00           O  
ATOM   4272  H1  TIP3  707      51.630  39.200  24.850  0.00  0.00           H  
ATOM   4273  H2  TIP3  707      51.400  40.090  26.050  0.00  0.00           H  
ATOM   4274  OH2 TIP3  708      75.970  67.480  22.270  0.00  0.00           O  
ATOM   4275  H1  TIP3  708      75.240  67.130  22.770  0.00  0.00           H  
ATOM   4276  H2  TIP3  708      76.640  67.700  22.930  0.00  0.00           H  
ATOM   4277  OH2 TIP3  709      58.690   7.730  75.520  0.00  0.00           O  
ATOM   4278  H1  TIP3  709      57.950   8.310  75.340  0.00  0.00           H  
ATOM   4279  H2  TIP3  709      59.150   8.150  76.240  0.00  0.00           H  
ATOM   4280  OH2 TIP3  710      75.590  60.800  11.190  0.00  0.00           O  
ATOM   4281  H1  TIP3  710      75.670  61.550  10.590  0.00  0.00           H  
ATOM   4282  H2  TIP3  710      74.720  60.440  11.010  0.00  0.00           H  
ATOM   4283  OH2 TIP3  711      61.900  54.270  47.790  0.00  0.00           O  
ATOM   4284  H1  TIP3  711      61.610  54.550  46.930  0.00  0.00           H  
ATOM   4285  H2  TIP3  711      61.230  53.650  48.080  0.00  0.00           H  
ATOM   4286  OH2 TIP3  712      58.200  46.110  21.890  0.00  0.00           O  
ATOM   4287  H1  TIP3  712      58.160  45.480  22.610  0.00  0.00           H  
ATOM   4288  H2  TIP3  712      57.810  46.910  22.250  0.00  0.00           H  
ATOM   4289  OH2 TIP3  713      54.350  47.960  45.250  0.00  0.00           O  
ATOM   4290  H1  TIP3  713      54.170  47.020  45.220  0.00  0.00           H  
ATOM   4291  H2  TIP3  713      55.260  48.020  45.520  0.00  0.00           H  
ATOM   4292  OH2 TIP3  714      20.540  68.770  43.550  0.00  0.00           O  
ATOM   4293  H1  TIP3  714      21.360  68.610  44.020  0.00  0.00           H  
ATOM   4294  H2  TIP3  714      20.770  69.400  42.870  0.00  0.00           H  
ATOM   4295  OH2 TIP3  715      53.660  44.910  33.510  0.00  0.00           O  
ATOM   4296  H1  TIP3  715      53.520  45.770  33.120  0.00  0.00           H  
ATOM   4297  H2  TIP3  715      54.370  44.530  33.000  0.00  0.00           H  
ATOM   4298  OH2 TIP3  716      48.560  50.190  57.530  0.00  0.00           O  
ATOM   4299  H1  TIP3  716      49.370  50.550  57.160  0.00  0.00           H  
ATOM   4300  H2  TIP3  716      47.880  50.450  56.910  0.00  0.00           H  
ATOM   4301  OH2 TIP3  717      26.560  12.460  71.970  0.00  0.00           O  
ATOM   4302  H1  TIP3  717      26.460  13.360  72.280  0.00  0.00           H  
ATOM   4303  H2  TIP3  717      26.710  12.540  71.030  0.00  0.00           H  
ATOM   4304  OH2 TIP3  718      60.510  49.220  49.470  0.00  0.00           O  
ATOM   4305  H1  TIP3  718      60.540  50.040  49.960  0.00  0.00           H  
ATOM   4306  H2  TIP3  718      60.030  49.440  48.670  0.00  0.00           H  
ATOM   4307  OH2 TIP3  719      47.190  52.060   3.710  0.00  0.00           O  
ATOM   4308  H1  TIP3  719      46.620  52.560   3.140  0.00  0.00           H  
ATOM   4309  H2  TIP3  719      48.070  52.200   3.350  0.00  0.00           H  
ATOM   4310  OH2 TIP3  720      58.480  61.630   8.640  0.00  0.00           O  
ATOM   4311  H1  TIP3  720      57.570  61.440   8.870  0.00  0.00           H  
ATOM   4312  H2  TIP3  720      58.990  61.300   9.380  0.00  0.00           H  
ATOM   4313  OH2 TIP3  721      44.800  49.270  34.160  0.00  0.00           O  
ATOM   4314  H1  TIP3  721      45.070  49.890  34.850  0.00  0.00           H  
ATOM   4315  H2  TIP3  721      45.040  48.410  34.510  0.00  0.00           H  
ATOM   4316  OH2 TIP3  722      27.020  30.880   1.260  0.00  0.00           O  
ATOM   4317  H1  TIP3  722      27.010  30.230   1.970  0.00  0.00           H  
ATOM   4318  H2  TIP3  722      26.300  30.620   0.690  0.00  0.00           H  
ATOM   4319  OH2 TIP3  723      71.610  35.580  52.340  0.00  0.00           O  
ATOM   4320  H1  TIP3  723      71.100  35.660  51.530  0.00  0.00           H  
ATOM   4321  H2  TIP3  723      71.950  36.460  52.490  0.00  0.00           H  
ATOM   4322  OH2 TIP3  724      65.930  62.380  24.580  0.00  0.00           O  
ATOM   4323  H1  TIP3  724      65.260  62.000  25.150  0.00  0.00           H  
ATOM   4324  H2  TIP3  724      65.440  62.790  23.870  0.00  0.00           H  
ATOM   4325  OH2 TIP3  725      59.290  62.060  79.190  0.00  0.00           O  
ATOM   4326  H1  TIP3  725      59.580  61.210  79.520  0.00  0.00           H  
ATOM   4327  H2  TIP3  725      58.670  62.370  79.860  0.00  0.00           H  
ATOM   4328  OH2 TIP3  726      77.840  57.370  30.040  0.00  0.00           O  
ATOM   4329  H1  TIP3  726      77.340  58.090  29.650  0.00  0.00           H  
ATOM   4330  H2  TIP3  726      77.890  56.710  29.340  0.00  0.00           H  
ATOM   4331  OH2 TIP3  727       4.150   0.080   4.320  0.00  0.00           O  
ATOM   4332  H1  TIP3  727       4.620   0.910   4.300  0.00  0.00           H  
ATOM   4333  H2  TIP3  727       4.820  -0.580   4.190  0.00  0.00           H  
ATOM   4334  OH2 TIP3  728       5.680  17.900   9.850  0.00  0.00           O  
ATOM   4335  H1  TIP3  728       6.530  17.460   9.850  0.00  0.00           H  
ATOM   4336  H2  TIP3  728       5.740  18.530   9.140  0.00  0.00           H  
ATOM   4337  OH2 TIP3  729      11.730  21.700   5.690  0.00  0.00           O  
ATOM   4338  H1  TIP3  729      11.450  22.460   5.180  0.00  0.00           H  
ATOM   4339  H2  TIP3  729      11.400  20.950   5.190  0.00  0.00           H  
ATOM   4340  OH2 TIP3  730      71.390  42.290  27.170  0.00  0.00           O  
ATOM   4341  H1  TIP3  730      71.620  42.520  28.070  0.00  0.00           H  
ATOM   4342  H2  TIP3  730      70.460  42.470  27.110  0.00  0.00           H  
ATOM   4343  OH2 TIP3  731       0.150  47.930  24.390  0.00  0.00           O  
ATOM   4344  H1  TIP3  731       0.840  48.190  24.990  0.00  0.00           H  
ATOM   4345  H2  TIP3  731      -0.330  47.240  24.850  0.00  0.00           H  
ATOM   4346  OH2 TIP3  732      25.800  62.570  35.960  0.00  0.00           O  
ATOM   4347  H1  TIP3  732      26.150  63.050  36.710  0.00  0.00           H  
ATOM   4348  H2  TIP3  732      24.930  62.930  35.820  0.00  0.00           H  
ATOM   4349  OH2 TIP3  733      40.870  30.690  67.550  0.00  0.00           O  
ATOM   4350  H1  TIP3  733      41.510  30.540  66.860  0.00  0.00           H  
ATOM   4351  H2  TIP3  733      40.020  30.650  67.100  0.00  0.00           H  
ATOM   4352  OH2 TIP3  734      77.430  65.210  48.360  0.00  0.00           O  
ATOM   4353  H1  TIP3  734      77.980  64.800  47.700  0.00  0.00           H  
ATOM   4354  H2  TIP3  734      77.640  64.740  49.170  0.00  0.00           H  
ATOM   4355  OH2 TIP3  735      10.290  33.100  26.350  0.00  0.00           O  
ATOM   4356  H1  TIP3  735       9.870  32.900  27.180  0.00  0.00           H  
ATOM   4357  H2  TIP3  735      11.030  33.660  26.580  0.00  0.00           H  
ATOM   4358  OH2 TIP3  736      71.880  63.290  55.970  0.00  0.00           O  
ATOM   4359  H1  TIP3  736      70.990  63.630  55.990  0.00  0.00           H  
ATOM   4360  H2  TIP3  736      71.870  62.610  55.300  0.00  0.00           H  
ATOM   4361  OH2 TIP3  737      59.770  19.120  78.800  0.00  0.00           O  
ATOM   4362  H1  TIP3  737      59.280  18.550  78.210  0.00  0.00           H  
ATOM   4363  H2  TIP3  737      60.670  19.090  78.470  0.00  0.00           H  
ATOM   4364  OH2 TIP3  738      59.880  24.780  40.790  0.00  0.00           O  
ATOM   4365  H1  TIP3  738      59.460  24.670  39.940  0.00  0.00           H  
ATOM   4366  H2  TIP3  738      60.800  24.550  40.640  0.00  0.00           H  
ATOM   4367  OH2 TIP3  739      14.520  57.480  65.080  0.00  0.00           O  
ATOM   4368  H1  TIP3  739      15.230  57.670  64.470  0.00  0.00           H  
ATOM   4369  H2  TIP3  739      14.180  58.340  65.330  0.00  0.00           H  
ATOM   4370  OH2 TIP3  740      45.170  55.010  54.550  0.00  0.00           O  
ATOM   4371  H1  TIP3  740      44.220  55.140  54.570  0.00  0.00           H  
ATOM   4372  H2  TIP3  740      45.380  54.890  53.630  0.00  0.00           H  
ATOM   4373  OH2 TIP3  741      11.090  61.440  49.050  0.00  0.00           O  
ATOM   4374  H1  TIP3  741      10.420  61.600  48.380  0.00  0.00           H  
ATOM   4375  H2  TIP3  741      11.770  62.080  48.850  0.00  0.00           H  
ATOM   4376  OH2 TIP3  742      74.530   7.550  76.030  0.00  0.00           O  
ATOM   4377  H1  TIP3  742      74.910   7.060  76.750  0.00  0.00           H  
ATOM   4378  H2  TIP3  742      74.410   8.440  76.380  0.00  0.00           H  
ATOM   4379  OH2 TIP3  743      28.980  15.400  46.130  0.00  0.00           O  
ATOM   4380  H1  TIP3  743      29.810  15.330  46.620  0.00  0.00           H  
ATOM   4381  H2  TIP3  743      29.050  14.730  45.450  0.00  0.00           H  
ATOM   4382  OH2 TIP3  744      15.500  24.840   8.550  0.00  0.00           O  
ATOM   4383  H1  TIP3  744      15.040  25.070   7.740  0.00  0.00           H  
ATOM   4384  H2  TIP3  744      15.180  25.470   9.190  0.00  0.00           H  
ATOM   4385  OH2 TIP3  745       4.720  25.710  18.690  0.00  0.00           O  
ATOM   4386  H1  TIP3  745       5.510  26.200  18.900  0.00  0.00           H  
ATOM   4387  H2  TIP3  745       4.190  26.310  18.170  0.00  0.00           H  
ATOM   4388  OH2 TIP3  746      61.930  56.040  21.400  0.00  0.00           O  
ATOM   4389  H1  TIP3  746      61.500  55.300  21.830  0.00  0.00           H  
ATOM   4390  H2  TIP3  746      61.230  56.680  21.270  0.00  0.00           H  
ATOM   4391  OH2 TIP3  747      71.970   7.780  40.650  0.00  0.00           O  
ATOM   4392  H1  TIP3  747      72.000   8.040  41.570  0.00  0.00           H  
ATOM   4393  H2  TIP3  747      72.880   7.590  40.420  0.00  0.00           H  
ATOM   4394  OH2 TIP3  748      47.170   3.750  11.850  0.00  0.00           O  
ATOM   4395  H1  TIP3  748      46.940   4.440  11.230  0.00  0.00           H  
ATOM   4396  H2  TIP3  748      47.130   2.940  11.330  0.00  0.00           H  
ATOM   4397  OH2 TIP3  749      68.430  59.570  79.270  0.00  0.00           O  
ATOM   4398  H1  TIP3  749      67.690  58.980  79.150  0.00  0.00           H  
ATOM   4399  H2  TIP3  749      68.150  60.180  79.940  0.00  0.00           H  
ATOM   4400  OH2 TIP3  750      68.820  69.970  50.000  0.00  0.00           O  
ATOM   4401  H1  TIP3  750      68.760  69.120  50.430  0.00  0.00           H  
ATOM   4402  H2  TIP3  750      68.270  69.880  49.220  0.00  0.00           H  
ATOM   4403  OH2 TIP3  751      15.320  50.700  44.320  0.00  0.00           O  
ATOM   4404  H1  TIP3  751      16.090  50.500  44.860  0.00  0.00           H  
ATOM   4405  H2  TIP3  751      15.530  51.540  43.920  0.00  0.00           H  
ATOM   4406  OH2 TIP3  752      76.470  14.920   7.580  0.00  0.00           O  
ATOM   4407  H1  TIP3  752      76.990  15.640   7.230  0.00  0.00           H  
ATOM   4408  H2  TIP3  752      75.740  15.360   8.040  0.00  0.00           H  
ATOM   4409  OH2 TIP3  753      28.080  63.820  70.230  0.00  0.00           O  
ATOM   4410  H1  TIP3  753      28.270  63.180  70.910  0.00  0.00           H  
ATOM   4411  H2  TIP3  753      28.090  64.660  70.680  0.00  0.00           H  
ATOM   4412  OH2 TIP3  754       4.900  78.060  65.910  0.00  0.00           O  
ATOM   4413  H1  TIP3  754       4.010  78.010  65.540  0.00  0.00           H  
ATOM   4414  H2  TIP3  754       5.440  78.400  65.200  0.00  0.00           H  
ATOM   4415  OH2 TIP3  755      12.200  59.650  44.150  0.00  0.00           O  
ATOM   4416  H1  TIP3  755      11.300  59.920  43.960  0.00  0.00           H  
ATOM   4417  H2  TIP3  755      12.240  59.570  45.100  0.00  0.00           H  
ATOM   4418  OH2 TIP3  756      52.590   3.910  33.760  0.00  0.00           O  
ATOM   4419  H1  TIP3  756      53.020   4.730  34.010  0.00  0.00           H  
ATOM   4420  H2  TIP3  756      53.080   3.230  34.220  0.00  0.00           H  
ATOM   4421  OH2 TIP3  757      72.450  62.830  48.300  0.00  0.00           O  
ATOM   4422  H1  TIP3  757      72.630  62.090  47.720  0.00  0.00           H  
ATOM   4423  H2  TIP3  757      71.970  62.440  49.040  0.00  0.00           H  
ATOM   4424  OH2 TIP3  758      25.800  60.530  49.990  0.00  0.00           O  
ATOM   4425  H1  TIP3  758      26.370  60.830  50.700  0.00  0.00           H  
ATOM   4426  H2  TIP3  758      26.330  60.610  49.200  0.00  0.00           H  
ATOM   4427  OH2 TIP3  759      77.030  69.370  24.130  0.00  0.00           O  
ATOM   4428  H1  TIP3  759      76.280  69.710  24.620  0.00  0.00           H  
ATOM   4429  H2  TIP3  759      77.280  68.580  24.610  0.00  0.00           H  
ATOM   4430  OH2 TIP3  760       1.790  23.010  41.600  0.00  0.00           O  
ATOM   4431  H1  TIP3  760       1.860  22.070  41.420  0.00  0.00           H  
ATOM   4432  H2  TIP3  760       1.660  23.070  42.540  0.00  0.00           H  
ATOM   4433  OH2 TIP3  761      16.710  40.570  60.780  0.00  0.00           O  
ATOM   4434  H1  TIP3  761      17.620  40.670  61.070  0.00  0.00           H  
ATOM   4435  H2  TIP3  761      16.440  41.460  60.540  0.00  0.00           H  
ATOM   4436  OH2 TIP3  762      21.360   2.590  63.810  0.00  0.00           O  
ATOM   4437  H1  TIP3  762      21.030   3.040  63.030  0.00  0.00           H  
ATOM   4438  H2  TIP3  762      21.460   1.680  63.540  0.00  0.00           H  
ATOM   4439  OH2 TIP3  763      16.570  38.530  28.140  0.00  0.00           O  
ATOM   4440  H1  TIP3  763      17.060  39.310  28.390  0.00  0.00           H  
ATOM   4441  H2  TIP3  763      16.070  38.790  27.370  0.00  0.00           H  
ATOM   4442  OH2 TIP3  764      35.550  70.010  29.460  0.00  0.00           O  
ATOM   4443  H1  TIP3  764      35.960  70.740  29.930  0.00  0.00           H  
ATOM   4444  H2  TIP3  764      35.710  69.250  30.000  0.00  0.00           H  
ATOM   4445  OH2 TIP3  765      77.590  51.790  64.430  0.00  0.00           O  
ATOM   4446  H1  TIP3  765      78.460  51.790  64.820  0.00  0.00           H  
ATOM   4447  H2  TIP3  765      77.190  50.980  64.740  0.00  0.00           H  
ATOM   4448  OH2 TIP3  766       9.350  39.980  64.350  0.00  0.00           O  
ATOM   4449  H1  TIP3  766       9.100  40.680  63.750  0.00  0.00           H  
ATOM   4450  H2  TIP3  766       9.210  40.350  65.220  0.00  0.00           H  
ATOM   4451  OH2 TIP3  767      55.480  46.740  60.760  0.00  0.00           O  
ATOM   4452  H1  TIP3  767      56.110  46.160  60.330  0.00  0.00           H  
ATOM   4453  H2  TIP3  767      54.870  46.990  60.070  0.00  0.00           H  
ATOM   4454  OH2 TIP3  768       8.810   0.910  38.870  0.00  0.00           O  
ATOM   4455  H1  TIP3  768       8.870   1.860  39.020  0.00  0.00           H  
ATOM   4456  H2  TIP3  768       8.010   0.800  38.370  0.00  0.00           H  
ATOM   4457  OH2 TIP3  769      19.100  70.340  39.100  0.00  0.00           O  
ATOM   4458  H1  TIP3  769      19.140  71.260  38.840  0.00  0.00           H  
ATOM   4459  H2  TIP3  769      19.930  70.170  39.540  0.00  0.00           H  
ATOM   4460  OH2 TIP3  770      76.270  15.380  15.570  0.00  0.00           O  
ATOM   4461  H1  TIP3  770      76.400  15.270  16.520  0.00  0.00           H  
ATOM   4462  H2  TIP3  770      75.430  14.940  15.400  0.00  0.00           H  
ATOM   4463  OH2 TIP3  771      66.880  53.250  74.060  0.00  0.00           O  
ATOM   4464  H1  TIP3  771      66.830  54.120  73.670  0.00  0.00           H  
ATOM   4465  H2  TIP3  771      67.360  53.370  74.880  0.00  0.00           H  
ATOM   4466  OH2 TIP3  772      60.370  77.070   8.500  0.00  0.00           O  
ATOM   4467  H1  TIP3  772      60.530  76.800   9.400  0.00  0.00           H  
ATOM   4468  H2  TIP3  772      60.700  76.340   7.970  0.00  0.00           H  
ATOM   4469  OH2 TIP3  773      62.390  22.980  78.880  0.00  0.00           O  
ATOM   4470  H1  TIP3  773      62.730  23.870  78.740  0.00  0.00           H  
ATOM   4471  H2  TIP3  773      61.510  23.010  78.520  0.00  0.00           H  
ATOM   4472  OH2 TIP3  774      39.520  12.540   1.160  0.00  0.00           O  
ATOM   4473  H1  TIP3  774      39.280  11.640   0.930  0.00  0.00           H  
ATOM   4474  H2  TIP3  774      40.360  12.680   0.730  0.00  0.00           H  
ATOM   4475  OH2 TIP3  775       1.500   5.950  72.590  0.00  0.00           O  
ATOM   4476  H1  TIP3  775       0.910   5.440  72.040  0.00  0.00           H  
ATOM   4477  H2  TIP3  775       0.920   6.440  73.180  0.00  0.00           H  
ATOM   4478  OH2 TIP3  776      40.570  20.530  66.710  0.00  0.00           O  
ATOM   4479  H1  TIP3  776      39.860  21.030  67.110  0.00  0.00           H  
ATOM   4480  H2  TIP3  776      40.160  20.060  65.990  0.00  0.00           H  
ATOM   4481  OH2 TIP3  777       0.660  25.730  68.920  0.00  0.00           O  
ATOM   4482  H1  TIP3  777       1.140  24.960  69.230  0.00  0.00           H  
ATOM   4483  H2  TIP3  777       0.530  25.570  67.990  0.00  0.00           H  
ATOM   4484  OH2 TIP3  778       9.620  69.610  36.280  0.00  0.00           O  
ATOM   4485  H1  TIP3  778       9.230  70.250  36.870  0.00  0.00           H  
ATOM   4486  H2  TIP3  778      10.530  69.540  36.560  0.00  0.00           H  
ATOM   4487  OH2 TIP3  779      14.820  14.270  11.650  0.00  0.00           O  
ATOM   4488  H1  TIP3  779      13.890  14.470  11.690  0.00  0.00           H  
ATOM   4489  H2  TIP3  779      15.210  15.020  11.200  0.00  0.00           H  
ATOM   4490  OH2 TIP3  780      14.900  31.440  10.830  0.00  0.00           O  
ATOM   4491  H1  TIP3  780      15.050  30.610  11.270  0.00  0.00           H  
ATOM   4492  H2  TIP3  780      14.150  31.830  11.290  0.00  0.00           H  
ATOM   4493  OH2 TIP3  781      48.040  58.060  49.280  0.00  0.00           O  
ATOM   4494  H1  TIP3  781      47.600  58.840  49.630  0.00  0.00           H  
ATOM   4495  H2  TIP3  781      48.520  57.710  50.030  0.00  0.00           H  
ATOM   4496  OH2 TIP3  782      17.060  10.250  46.110  0.00  0.00           O  
ATOM   4497  H1  TIP3  782      17.970   9.990  45.970  0.00  0.00           H  
ATOM   4498  H2  TIP3  782      17.010  10.470  47.040  0.00  0.00           H  
ATOM   4499  OH2 TIP3  783       5.960  28.160  60.730  0.00  0.00           O  
ATOM   4500  H1  TIP3  783       5.880  27.400  60.160  0.00  0.00           H  
ATOM   4501  H2  TIP3  783       6.900  28.370  60.710  0.00  0.00           H  
ATOM   4502  OH2 TIP3  784      61.580  59.780  17.440  0.00  0.00           O  
ATOM   4503  H1  TIP3  784      60.810  60.140  17.880  0.00  0.00           H  
ATOM   4504  H2  TIP3  784      62.310  60.320  17.750  0.00  0.00           H  
ATOM   4505  OH2 TIP3  785      65.940  39.020  54.440  0.00  0.00           O  
ATOM   4506  H1  TIP3  785      66.240  39.920  54.570  0.00  0.00           H  
ATOM   4507  H2  TIP3  785      65.320  39.070  53.710  0.00  0.00           H  
ATOM   4508  OH2 TIP3  786      20.620  65.190  70.490  0.00  0.00           O  
ATOM   4509  H1  TIP3  786      20.430  64.440  71.060  0.00  0.00           H  
ATOM   4510  H2  TIP3  786      20.840  64.800  69.650  0.00  0.00           H  
ATOM   4511  OH2 TIP3  787      25.190  10.580  30.940  0.00  0.00           O  
ATOM   4512  H1  TIP3  787      24.540  10.380  31.620  0.00  0.00           H  
ATOM   4513  H2  TIP3  787      24.800  10.250  30.130  0.00  0.00           H  
ATOM   4514  OH2 TIP3  788      11.590  13.220  12.750  0.00  0.00           O  
ATOM   4515  H1  TIP3  788      11.130  13.960  12.350  0.00  0.00           H  
ATOM   4516  H2  TIP3  788      11.850  12.670  12.000  0.00  0.00           H  
ATOM   4517  OH2 TIP3  789       7.990  71.130  13.930  0.00  0.00           O  
ATOM   4518  H1  TIP3  789       8.600  70.830  14.610  0.00  0.00           H  
ATOM   4519  H2  TIP3  789       7.770  72.030  14.190  0.00  0.00           H  
ATOM   4520  OH2 TIP3  790      37.600   4.330   3.320  0.00  0.00           O  
ATOM   4521  H1  TIP3  790      37.530   3.680   2.610  0.00  0.00           H  
ATOM   4522  H2  TIP3  790      37.370   5.160   2.910  0.00  0.00           H  
ATOM   4523  OH2 TIP3  791      73.050   6.080  10.870  0.00  0.00           O  
ATOM   4524  H1  TIP3  791      72.490   5.870  11.610  0.00  0.00           H  
ATOM   4525  H2  TIP3  791      72.520   6.670  10.330  0.00  0.00           H  
ATOM   4526  OH2 TIP3  792      56.170  13.500  70.650  0.00  0.00           O  
ATOM   4527  H1  TIP3  792      56.760  13.410  69.910  0.00  0.00           H  
ATOM   4528  H2  TIP3  792      56.280  12.680  71.140  0.00  0.00           H  
ATOM   4529  OH2 TIP3  793       8.220  28.560   4.690  0.00  0.00           O  
ATOM   4530  H1  TIP3  793       8.810  27.870   4.390  0.00  0.00           H  
ATOM   4531  H2  TIP3  793       8.490  28.740   5.590  0.00  0.00           H  
ATOM   4532  OH2 TIP3  794      16.480  34.520  16.970  0.00  0.00           O  
ATOM   4533  H1  TIP3  794      16.310  34.180  17.840  0.00  0.00           H  
ATOM   4534  H2  TIP3  794      16.580  35.460  17.090  0.00  0.00           H  
ATOM   4535  OH2 TIP3  795       3.780  58.200  22.340  0.00  0.00           O  
ATOM   4536  H1  TIP3  795       3.610  58.540  21.460  0.00  0.00           H  
ATOM   4537  H2  TIP3  795       3.020  57.640  22.520  0.00  0.00           H  
ATOM   4538  OH2 TIP3  796      57.900  32.120  54.970  0.00  0.00           O  
ATOM   4539  H1  TIP3  796      57.550  31.630  54.220  0.00  0.00           H  
ATOM   4540  H2  TIP3  796      57.320  32.890  55.040  0.00  0.00           H  
ATOM   4541  OH2 TIP3  797      57.650  32.290  16.320  0.00  0.00           O  
ATOM   4542  H1  TIP3  797      57.170  31.470  16.410  0.00  0.00           H  
ATOM   4543  H2  TIP3  797      57.610  32.490  15.390  0.00  0.00           H  
ATOM   4544  OH2 TIP3  798      67.990  13.350  13.720  0.00  0.00           O  
ATOM   4545  H1  TIP3  798      67.320  12.960  13.170  0.00  0.00           H  
ATOM   4546  H2  TIP3  798      68.080  12.740  14.460  0.00  0.00           H  
ATOM   4547  OH2 TIP3  799      60.280  19.220   6.560  0.00  0.00           O  
ATOM   4548  H1  TIP3  799      60.110  18.930   5.670  0.00  0.00           H  
ATOM   4549  H2  TIP3  799      60.800  18.510   6.950  0.00  0.00           H  
ATOM   4550  OH2 TIP3  800       9.660  51.320  68.830  0.00  0.00           O  
ATOM   4551  H1  TIP3  800       9.960  50.430  68.660  0.00  0.00           H  
ATOM   4552  H2  TIP3  800       8.930  51.210  69.440  0.00  0.00           H  
ATOM   4553  OH2 TIP3  801      28.610   4.060  10.070  0.00  0.00           O  
ATOM   4554  H1  TIP3  801      29.410   3.650  10.400  0.00  0.00           H  
ATOM   4555  H2  TIP3  801      27.930   3.820  10.710  0.00  0.00           H  
ATOM   4556  OH2 TIP3  802      78.210  70.780   4.330  0.00  0.00           O  
ATOM   4557  H1  TIP3  802      78.900  70.790   3.680  0.00  0.00           H  
ATOM   4558  H2  TIP3  802      77.410  70.590   3.840  0.00  0.00           H  
ATOM   4559  OH2 TIP3  803      44.700   0.810   3.560  0.00  0.00           O  
ATOM   4560  H1  TIP3  803      45.570   0.710   3.170  0.00  0.00           H  
ATOM   4561  H2  TIP3  803      44.340  -0.080   3.550  0.00  0.00           H  
ATOM   4562  OH2 TIP3  804      46.320  21.480  18.850  0.00  0.00           O  
ATOM   4563  H1  TIP3  804      45.500  21.960  18.750  0.00  0.00           H  
ATOM   4564  H2  TIP3  804      46.420  21.360  19.790  0.00  0.00           H  
ATOM   4565  OH2 TIP3  805      53.780  60.000   0.790  0.00  0.00           O  
ATOM   4566  H1  TIP3  805      53.850  60.950   0.720  0.00  0.00           H  
ATOM   4567  H2  TIP3  805      54.000  59.680  -0.080  0.00  0.00           H  
ATOM   4568  OH2 TIP3  806       0.420  67.540  24.810  0.00  0.00           O  
ATOM   4569  H1  TIP3  806       0.670  67.150  23.970  0.00  0.00           H  
ATOM   4570  H2  TIP3  806       0.630  68.470  24.710  0.00  0.00           H  
ATOM   4571  OH2 TIP3  807      53.310  36.780  71.920  0.00  0.00           O  
ATOM   4572  H1  TIP3  807      54.080  37.340  71.990  0.00  0.00           H  
ATOM   4573  H2  TIP3  807      53.650  35.930  71.660  0.00  0.00           H  
ATOM   4574  OH2 TIP3  808       1.140   5.670  18.480  0.00  0.00           O  
ATOM   4575  H1  TIP3  808       0.610   5.250  17.810  0.00  0.00           H  
ATOM   4576  H2  TIP3  808       1.320   4.970  19.120  0.00  0.00           H  
ATOM   4577  OH2 TIP3  809      38.720  76.930  26.690  0.00  0.00           O  
ATOM   4578  H1  TIP3  809      37.810  76.840  26.420  0.00  0.00           H  
ATOM   4579  H2  TIP3  809      39.180  77.190  25.890  0.00  0.00           H  
ATOM   4580  OH2 TIP3  810       9.900  73.700   6.610  0.00  0.00           O  
ATOM   4581  H1  TIP3  810       9.240  74.370   6.400  0.00  0.00           H  
ATOM   4582  H2  TIP3  810      10.720  74.080   6.310  0.00  0.00           H  
ATOM   4583  OH2 TIP3  811      28.720   8.270  65.650  0.00  0.00           O  
ATOM   4584  H1  TIP3  811      29.490   8.150  66.200  0.00  0.00           H  
ATOM   4585  H2  TIP3  811      27.980   8.020  66.200  0.00  0.00           H  
ATOM   4586  OH2 TIP3  812      29.660  56.280  55.810  0.00  0.00           O  
ATOM   4587  H1  TIP3  812      30.110  55.570  56.270  0.00  0.00           H  
ATOM   4588  H2  TIP3  812      28.730  56.040  55.850  0.00  0.00           H  
ATOM   4589  OH2 TIP3  813      10.730  49.820  23.680  0.00  0.00           O  
ATOM   4590  H1  TIP3  813      11.550  50.130  23.300  0.00  0.00           H  
ATOM   4591  H2  TIP3  813      10.220  50.610  23.840  0.00  0.00           H  
ATOM   4592  OH2 TIP3  814      39.750   0.970  37.130  0.00  0.00           O  
ATOM   4593  H1  TIP3  814      40.220   1.730  37.470  0.00  0.00           H  
ATOM   4594  H2  TIP3  814      38.960   1.330  36.720  0.00  0.00           H  
ATOM   4595  OH2 TIP3  815      24.570  15.170  56.660  0.00  0.00           O  
ATOM   4596  H1  TIP3  815      23.900  15.050  55.990  0.00  0.00           H  
ATOM   4597  H2  TIP3  815      24.410  16.050  57.010  0.00  0.00           H  
ATOM   4598  OH2 TIP3  816      40.740  42.610  61.970  0.00  0.00           O  
ATOM   4599  H1  TIP3  816      41.160  41.800  62.280  0.00  0.00           H  
ATOM   4600  H2  TIP3  816      39.810  42.470  62.130  0.00  0.00           H  
ATOM   4601  OH2 TIP3  817      59.800  11.430  54.430  0.00  0.00           O  
ATOM   4602  H1  TIP3  817      60.140  12.130  53.870  0.00  0.00           H  
ATOM   4603  H2  TIP3  817      59.390  11.900  55.160  0.00  0.00           H  
ATOM   4604  OH2 TIP3  818      55.240  44.900  37.630  0.00  0.00           O  
ATOM   4605  H1  TIP3  818      55.480  44.260  38.310  0.00  0.00           H  
ATOM   4606  H2  TIP3  818      55.830  44.710  36.900  0.00  0.00           H  
ATOM   4607  OH2 TIP3  819      41.340  58.360  35.570  0.00  0.00           O  
ATOM   4608  H1  TIP3  819      40.780  59.100  35.810  0.00  0.00           H  
ATOM   4609  H2  TIP3  819      40.780  57.810  35.030  0.00  0.00           H  
ATOM   4610  OH2 TIP3  820      30.300  43.050   9.930  0.00  0.00           O  
ATOM   4611  H1  TIP3  820      30.580  42.420  10.600  0.00  0.00           H  
ATOM   4612  H2  TIP3  820      29.590  42.620   9.460  0.00  0.00           H  
ATOM   4613  OH2 TIP3  821      12.440  32.570  67.690  0.00  0.00           O  
ATOM   4614  H1  TIP3  821      11.760  32.150  68.220  0.00  0.00           H  
ATOM   4615  H2  TIP3  821      11.960  33.190  67.140  0.00  0.00           H  
ATOM   4616  OH2 TIP3  822      35.550  79.470  24.700  0.00  0.00           O  
ATOM   4617  H1  TIP3  822      34.640  79.750  24.620  0.00  0.00           H  
ATOM   4618  H2  TIP3  822      35.980  80.180  25.190  0.00  0.00           H  
ATOM   4619  OH2 TIP3  823      51.010  66.600  30.570  0.00  0.00           O  
ATOM   4620  H1  TIP3  823      51.200  65.660  30.500  0.00  0.00           H  
ATOM   4621  H2  TIP3  823      51.690  66.940  31.150  0.00  0.00           H  
ATOM   4622  OH2 TIP3  824       7.260  76.000  48.870  0.00  0.00           O  
ATOM   4623  H1  TIP3  824       7.360  76.730  49.480  0.00  0.00           H  
ATOM   4624  H2  TIP3  824       7.130  75.240  49.440  0.00  0.00           H  
ATOM   4625  OH2 TIP3  825       1.890  71.530  45.070  0.00  0.00           O  
ATOM   4626  H1  TIP3  825       1.620  70.620  44.980  0.00  0.00           H  
ATOM   4627  H2  TIP3  825       1.330  71.880  45.770  0.00  0.00           H  
ATOM   4628  OH2 TIP3  826      13.550  70.660  14.870  0.00  0.00           O  
ATOM   4629  H1  TIP3  826      13.300  71.510  14.510  0.00  0.00           H  
ATOM   4630  H2  TIP3  826      14.390  70.830  15.300  0.00  0.00           H  
ATOM   4631  OH2 TIP3  827      32.510  19.760   4.150  0.00  0.00           O  
ATOM   4632  H1  TIP3  827      31.570  19.970   4.170  0.00  0.00           H  
ATOM   4633  H2  TIP3  827      32.940  20.610   4.150  0.00  0.00           H  
ATOM   4634  OH2 TIP3  828      54.130  72.230  26.800  0.00  0.00           O  
ATOM   4635  H1  TIP3  828      54.880  72.030  26.230  0.00  0.00           H  
ATOM   4636  H2  TIP3  828      53.810  73.070  26.470  0.00  0.00           H  
ATOM   4637  OH2 TIP3  829      13.040  61.570  61.480  0.00  0.00           O  
ATOM   4638  H1  TIP3  829      13.180  62.410  61.040  0.00  0.00           H  
ATOM   4639  H2  TIP3  829      12.310  61.170  61.020  0.00  0.00           H  
ATOM   4640  OH2 TIP3  830      10.530  76.230  21.920  0.00  0.00           O  
ATOM   4641  H1  TIP3  830       9.880  76.810  22.320  0.00  0.00           H  
ATOM   4642  H2  TIP3  830      10.980  75.830  22.660  0.00  0.00           H  
ATOM   4643  OH2 TIP3  831      49.450  34.990  23.220  0.00  0.00           O  
ATOM   4644  H1  TIP3  831      48.980  34.250  22.840  0.00  0.00           H  
ATOM   4645  H2  TIP3  831      48.810  35.700  23.240  0.00  0.00           H  
ATOM   4646  OH2 TIP3  832      55.760  50.090  15.310  0.00  0.00           O  
ATOM   4647  H1  TIP3  832      55.790  50.200  16.260  0.00  0.00           H  
ATOM   4648  H2  TIP3  832      55.540  50.960  14.980  0.00  0.00           H  
ATOM   4649  OH2 TIP3  833       7.250   9.260  65.520  0.00  0.00           O  
ATOM   4650  H1  TIP3  833       7.510   9.610  66.380  0.00  0.00           H  
ATOM   4651  H2  TIP3  833       6.960   8.370  65.710  0.00  0.00           H  
ATOM   4652  OH2 TIP3  834      14.320  38.920  26.160  0.00  0.00           O  
ATOM   4653  H1  TIP3  834      14.220  37.970  26.160  0.00  0.00           H  
ATOM   4654  H2  TIP3  834      13.620  39.230  25.590  0.00  0.00           H  
ATOM   4655  OH2 TIP3  835      49.510  23.260  74.890  0.00  0.00           O  
ATOM   4656  H1  TIP3  835      49.720  22.330  74.750  0.00  0.00           H  
ATOM   4657  H2  TIP3  835      48.620  23.260  75.220  0.00  0.00           H  
ATOM   4658  OH2 TIP3  836      24.480  35.840  77.050  0.00  0.00           O  
ATOM   4659  H1  TIP3  836      25.420  35.870  77.240  0.00  0.00           H  
ATOM   4660  H2  TIP3  836      24.090  36.440  77.680  0.00  0.00           H  
ATOM   4661  OH2 TIP3  837       8.550  66.470  65.820  0.00  0.00           O  
ATOM   4662  H1  TIP3  837       7.660  66.550  66.140  0.00  0.00           H  
ATOM   4663  H2  TIP3  837       8.480  65.930  65.030  0.00  0.00           H  
ATOM   4664  OH2 TIP3  838      42.510  74.420  15.060  0.00  0.00           O  
ATOM   4665  H1  TIP3  838      43.200  73.760  15.080  0.00  0.00           H  
ATOM   4666  H2  TIP3  838      41.900  74.110  14.390  0.00  0.00           H  
ATOM   4667  OH2 TIP3  839      55.900  25.260  37.400  0.00  0.00           O  
ATOM   4668  H1  TIP3  839      55.980  24.470  37.950  0.00  0.00           H  
ATOM   4669  H2  TIP3  839      56.350  25.940  37.900  0.00  0.00           H  
ATOM   4670  OH2 TIP3  840      34.240  79.750  47.950  0.00  0.00           O  
ATOM   4671  H1  TIP3  840      34.700  79.320  47.220  0.00  0.00           H  
ATOM   4672  H2  TIP3  840      33.320  79.550  47.800  0.00  0.00           H  
ATOM   4673  OH2 TIP3  841      50.440  74.960  62.280  0.00  0.00           O  
ATOM   4674  H1  TIP3  841      50.390  74.760  63.210  0.00  0.00           H  
ATOM   4675  H2  TIP3  841      49.890  74.300  61.860  0.00  0.00           H  
ATOM   4676  OH2 TIP3  842       9.040  29.870  57.390  0.00  0.00           O  
ATOM   4677  H1  TIP3  842       9.210  30.110  56.480  0.00  0.00           H  
ATOM   4678  H2  TIP3  842       9.370  28.980  57.470  0.00  0.00           H  
ATOM   4679  OH2 TIP3  843      78.260  12.900  39.450  0.00  0.00           O  
ATOM   4680  H1  TIP3  843      78.690  12.170  39.900  0.00  0.00           H  
ATOM   4681  H2  TIP3  843      78.490  12.780  38.530  0.00  0.00           H  
ATOM   4682  OH2 TIP3  844      38.870  60.690  12.750  0.00  0.00           O  
ATOM   4683  H1  TIP3  844      39.670  60.930  13.230  0.00  0.00           H  
ATOM   4684  H2  TIP3  844      39.110  60.790  11.830  0.00  0.00           H  
ATOM   4685  OH2 TIP3  845      77.380  34.600  24.560  0.00  0.00           O  
ATOM   4686  H1  TIP3  845      77.160  33.980  25.260  0.00  0.00           H  
ATOM   4687  H2  TIP3  845      77.760  35.350  25.020  0.00  0.00           H  
ATOM   4688  OH2 TIP3  846       6.370  33.560   8.360  0.00  0.00           O  
ATOM   4689  H1  TIP3  846       6.390  34.510   8.410  0.00  0.00           H  
ATOM   4690  H2  TIP3  846       6.810  33.270   9.160  0.00  0.00           H  
ATOM   4691  OH2 TIP3  847      68.810  47.030  78.570  0.00  0.00           O  
ATOM   4692  H1  TIP3  847      68.700  46.360  77.890  0.00  0.00           H  
ATOM   4693  H2  TIP3  847      69.280  46.580  79.280  0.00  0.00           H  
ATOM   4694  OH2 TIP3  848      65.020  69.180  23.240  0.00  0.00           O  
ATOM   4695  H1  TIP3  848      64.900  70.070  22.920  0.00  0.00           H  
ATOM   4696  H2  TIP3  848      64.630  68.630  22.560  0.00  0.00           H  
ATOM   4697  OH2 TIP3  849      62.270  31.700  34.540  0.00  0.00           O  
ATOM   4698  H1  TIP3  849      62.920  31.040  34.790  0.00  0.00           H  
ATOM   4699  H2  TIP3  849      61.570  31.200  34.130  0.00  0.00           H  
ATOM   4700  OH2 TIP3  850      76.750   5.020  68.880  0.00  0.00           O  
ATOM   4701  H1  TIP3  850      77.270   4.550  68.230  0.00  0.00           H  
ATOM   4702  H2  TIP3  850      75.850   4.980  68.550  0.00  0.00           H  
ATOM   4703  OH2 TIP3  851      38.800  42.600  22.290  0.00  0.00           O  
ATOM   4704  H1  TIP3  851      38.740  43.120  21.500  0.00  0.00           H  
ATOM   4705  H2  TIP3  851      39.300  43.140  22.900  0.00  0.00           H  
ATOM   4706  OH2 TIP3  852      47.920  66.030  71.560  0.00  0.00           O  
ATOM   4707  H1  TIP3  852      48.770  65.850  71.160  0.00  0.00           H  
ATOM   4708  H2  TIP3  852      47.350  65.330  71.230  0.00  0.00           H  
ATOM   4709  OH2 TIP3  853       7.950  64.260  13.500  0.00  0.00           O  
ATOM   4710  H1  TIP3  853       8.160  64.860  12.800  0.00  0.00           H  
ATOM   4711  H2  TIP3  853       7.070  63.950  13.300  0.00  0.00           H  
ATOM   4712  OH2 TIP3  854      12.250   4.140  75.450  0.00  0.00           O  
ATOM   4713  H1  TIP3  854      11.370   3.800  75.600  0.00  0.00           H  
ATOM   4714  H2  TIP3  854      12.620   4.230  76.330  0.00  0.00           H  
ATOM   4715  OH2 TIP3  855      30.910  12.260  34.210  0.00  0.00           O  
ATOM   4716  H1  TIP3  855      31.320  11.580  33.690  0.00  0.00           H  
ATOM   4717  H2  TIP3  855      30.380  12.760  33.580  0.00  0.00           H  
ATOM   4718  OH2 TIP3  856       6.100  39.660  68.090  0.00  0.00           O  
ATOM   4719  H1  TIP3  856       5.210  39.320  67.960  0.00  0.00           H  
ATOM   4720  H2  TIP3  856       6.000  40.610  68.040  0.00  0.00           H  
ATOM   4721  OH2 TIP3  857      61.840  73.130  60.010  0.00  0.00           O  
ATOM   4722  H1  TIP3  857      61.330  73.930  60.160  0.00  0.00           H  
ATOM   4723  H2  TIP3  857      62.210  73.250  59.130  0.00  0.00           H  
ATOM   4724  OH2 TIP3  858      59.750  57.750  29.340  0.00  0.00           O  
ATOM   4725  H1  TIP3  858      60.440  57.190  29.690  0.00  0.00           H  
ATOM   4726  H2  TIP3  858      59.290  57.200  28.710  0.00  0.00           H  
ATOM   4727  OH2 TIP3  859      34.370  40.740   8.390  0.00  0.00           O  
ATOM   4728  H1  TIP3  859      35.040  40.760   9.080  0.00  0.00           H  
ATOM   4729  H2  TIP3  859      34.540  39.920   7.920  0.00  0.00           H  
ATOM   4730  OH2 TIP3  860      61.550  18.620  53.270  0.00  0.00           O  
ATOM   4731  H1  TIP3  860      61.930  19.430  53.630  0.00  0.00           H  
ATOM   4732  H2  TIP3  860      61.560  18.010  54.000  0.00  0.00           H  
ATOM   4733  OH2 TIP3  861      49.540  16.210  75.880  0.00  0.00           O  
ATOM   4734  H1  TIP3  861      49.500  15.770  76.730  0.00  0.00           H  
ATOM   4735  H2  TIP3  861      50.110  15.660  75.350  0.00  0.00           H  
ATOM   4736  OH2 TIP3  862      49.530  75.160  12.260  0.00  0.00           O  
ATOM   4737  H1  TIP3  862      48.700  75.580  12.460  0.00  0.00           H  
ATOM   4738  H2  TIP3  862      50.180  75.710  12.710  0.00  0.00           H  
ATOM   4739  OH2 TIP3  863      50.290  74.860   4.270  0.00  0.00           O  
ATOM   4740  H1  TIP3  863      50.850  74.310   3.730  0.00  0.00           H  
ATOM   4741  H2  TIP3  863      49.990  75.550   3.670  0.00  0.00           H  
ATOM   4742  OH2 TIP3  864      12.880  43.860   4.670  0.00  0.00           O  
ATOM   4743  H1  TIP3  864      12.690  44.440   5.400  0.00  0.00           H  
ATOM   4744  H2  TIP3  864      13.540  44.320   4.160  0.00  0.00           H  
ATOM   4745  OH2 TIP3  865       5.230  12.800  72.810  0.00  0.00           O  
ATOM   4746  H1  TIP3  865       4.740  12.350  72.120  0.00  0.00           H  
ATOM   4747  H2  TIP3  865       5.280  12.160  73.520  0.00  0.00           H  
ATOM   4748  OH2 TIP3  866      39.150  75.570  76.640  0.00  0.00           O  
ATOM   4749  H1  TIP3  866      39.030  75.060  77.440  0.00  0.00           H  
ATOM   4750  H2  TIP3  866      38.410  76.180  76.640  0.00  0.00           H  
ATOM   4751  OH2 TIP3  867      73.180   2.190  25.180  0.00  0.00           O  
ATOM   4752  H1  TIP3  867      73.030   3.120  25.310  0.00  0.00           H  
ATOM   4753  H2  TIP3  867      73.030   2.050  24.250  0.00  0.00           H  
ATOM   4754  OH2 TIP3  868      63.830  37.030  43.160  0.00  0.00           O  
ATOM   4755  H1  TIP3  868      63.600  37.400  42.310  0.00  0.00           H  
ATOM   4756  H2  TIP3  868      64.290  37.730  43.620  0.00  0.00           H  
ATOM   4757  OH2 TIP3  869      62.580   1.690  40.570  0.00  0.00           O  
ATOM   4758  H1  TIP3  869      62.330   1.700  41.490  0.00  0.00           H  
ATOM   4759  H2  TIP3  869      61.770   1.910  40.100  0.00  0.00           H  
ATOM   4760  OH2 TIP3  870      35.440  34.770  66.790  0.00  0.00           O  
ATOM   4761  H1  TIP3  870      34.550  34.470  66.600  0.00  0.00           H  
ATOM   4762  H2  TIP3  870      35.520  35.600  66.320  0.00  0.00           H  
ATOM   4763  OH2 TIP3  871      67.650  18.100  17.200  0.00  0.00           O  
ATOM   4764  H1  TIP3  871      68.590  18.140  17.050  0.00  0.00           H  
ATOM   4765  H2  TIP3  871      67.260  18.150  16.330  0.00  0.00           H  
ATOM   4766  OH2 TIP3  872      10.780  54.370  77.360  0.00  0.00           O  
ATOM   4767  H1  TIP3  872      11.580  53.880  77.220  0.00  0.00           H  
ATOM   4768  H2  TIP3  872      10.340  54.360  76.510  0.00  0.00           H  
ATOM   4769  OH2 TIP3  873      54.850  36.780  55.970  0.00  0.00           O  
ATOM   4770  H1  TIP3  873      55.080  37.710  56.050  0.00  0.00           H  
ATOM   4771  H2  TIP3  873      53.970  36.730  56.350  0.00  0.00           H  
ATOM   4772  OH2 TIP3  874      58.700  72.650  30.640  0.00  0.00           O  
ATOM   4773  H1  TIP3  874      58.210  72.880  29.850  0.00  0.00           H  
ATOM   4774  H2  TIP3  874      58.780  73.480  31.120  0.00  0.00           H  
ATOM   4775  OH2 TIP3  875       3.210  11.210  25.840  0.00  0.00           O  
ATOM   4776  H1  TIP3  875       3.500  11.600  25.020  0.00  0.00           H  
ATOM   4777  H2  TIP3  875       3.960  11.300  26.420  0.00  0.00           H  
ATOM   4778  OH2 TIP3  876      20.510   7.900  71.800  0.00  0.00           O  
ATOM   4779  H1  TIP3  876      20.660   6.960  71.910  0.00  0.00           H  
ATOM   4780  H2  TIP3  876      19.620   8.040  72.120  0.00  0.00           H  
ATOM   4781  OH2 TIP3  877      78.890  14.100  43.350  0.00  0.00           O  
ATOM   4782  H1  TIP3  877      79.410  14.900  43.240  0.00  0.00           H  
ATOM   4783  H2  TIP3  877      79.500  13.390  43.200  0.00  0.00           H  
ATOM   4784  OH2 TIP3  878      75.420   8.570  37.500  0.00  0.00           O  
ATOM   4785  H1  TIP3  878      75.750   9.260  36.910  0.00  0.00           H  
ATOM   4786  H2  TIP3  878      75.990   7.820  37.320  0.00  0.00           H  
ATOM   4787  OH2 TIP3  879      79.300  41.450  48.110  0.00  0.00           O  
ATOM   4788  H1  TIP3  879      79.450  42.390  48.010  0.00  0.00           H  
ATOM   4789  H2  TIP3  879      79.900  41.180  48.800  0.00  0.00           H  
ATOM   4790  OH2 TIP3  880      63.020  30.580   4.170  0.00  0.00           O  
ATOM   4791  H1  TIP3  880      62.880  29.990   4.910  0.00  0.00           H  
ATOM   4792  H2  TIP3  880      63.690  31.190   4.470  0.00  0.00           H  
ATOM   4793  OH2 TIP3  881      62.480  39.150  69.800  0.00  0.00           O  
ATOM   4794  H1  TIP3  881      62.250  38.390  69.260  0.00  0.00           H  
ATOM   4795  H2  TIP3  881      61.640  39.540  70.030  0.00  0.00           H  
ATOM   4796  OH2 TIP3  882      27.380   1.430  54.530  0.00  0.00           O  
ATOM   4797  H1  TIP3  882      28.060   1.890  54.020  0.00  0.00           H  
ATOM   4798  H2  TIP3  882      27.050   2.090  55.140  0.00  0.00           H  
ATOM   4799  OH2 TIP3  883      73.320  34.960  27.760  0.00  0.00           O  
ATOM   4800  H1  TIP3  883      73.740  34.810  28.610  0.00  0.00           H  
ATOM   4801  H2  TIP3  883      73.250  35.910  27.690  0.00  0.00           H  
ATOM   4802  OH2 TIP3  884       6.140  41.450  75.860  0.00  0.00           O  
ATOM   4803  H1  TIP3  884       6.840  41.930  75.430  0.00  0.00           H  
ATOM   4804  H2  TIP3  884       5.560  41.180  75.150  0.00  0.00           H  
ATOM   4805  OH2 TIP3  885      14.180  17.390  29.120  0.00  0.00           O  
ATOM   4806  H1  TIP3  885      14.250  16.440  28.990  0.00  0.00           H  
ATOM   4807  H2  TIP3  885      13.270  17.600  28.950  0.00  0.00           H  
ATOM   4808  OH2 TIP3  886      77.260  64.290  16.250  0.00  0.00           O  
ATOM   4809  H1  TIP3  886      78.000  63.820  15.850  0.00  0.00           H  
ATOM   4810  H2  TIP3  886      77.640  64.720  17.020  0.00  0.00           H  
ATOM   4811  OH2 TIP3  887      26.440  29.420  74.240  0.00  0.00           O  
ATOM   4812  H1  TIP3  887      26.150  30.230  73.830  0.00  0.00           H  
ATOM   4813  H2  TIP3  887      26.960  28.980  73.560  0.00  0.00           H  
ATOM   4814  OH2 TIP3  888      13.860  65.290  34.870  0.00  0.00           O  
ATOM   4815  H1  TIP3  888      13.930  65.860  34.100  0.00  0.00           H  
ATOM   4816  H2  TIP3  888      14.520  65.630  35.480  0.00  0.00           H  
ATOM   4817  OH2 TIP3  889      50.240  42.260  39.480  0.00  0.00           O  
ATOM   4818  H1  TIP3  889      49.310  42.150  39.630  0.00  0.00           H  
ATOM   4819  H2  TIP3  889      50.380  41.950  38.580  0.00  0.00           H  
ATOM   4820  OH2 TIP3  890      42.130  61.550  37.620  0.00  0.00           O  
ATOM   4821  H1  TIP3  890      41.470  60.870  37.510  0.00  0.00           H  
ATOM   4822  H2  TIP3  890      41.730  62.340  37.260  0.00  0.00           H  
ATOM   4823  OH2 TIP3  891      25.720  52.910  31.960  0.00  0.00           O  
ATOM   4824  H1  TIP3  891      25.370  52.100  32.320  0.00  0.00           H  
ATOM   4825  H2  TIP3  891      25.690  53.540  32.680  0.00  0.00           H  
ATOM   4826  OH2 TIP3  892      63.500  56.020   3.380  0.00  0.00           O  
ATOM   4827  H1  TIP3  892      62.700  55.540   3.180  0.00  0.00           H  
ATOM   4828  H2  TIP3  892      64.130  55.350   3.630  0.00  0.00           H  
ATOM   4829  OH2 TIP3  893       9.330   5.370  36.150  0.00  0.00           O  
ATOM   4830  H1  TIP3  893       9.310   6.060  36.810  0.00  0.00           H  
ATOM   4831  H2  TIP3  893      10.210   5.410  35.790  0.00  0.00           H  
ATOM   4832  OH2 TIP3  894      48.100  41.840  69.980  0.00  0.00           O  
ATOM   4833  H1  TIP3  894      48.430  41.230  70.640  0.00  0.00           H  
ATOM   4834  H2  TIP3  894      47.320  41.420  69.630  0.00  0.00           H  
ATOM   4835  OH2 TIP3  895      64.700  45.150   2.500  0.00  0.00           O  
ATOM   4836  H1  TIP3  895      64.230  44.700   1.800  0.00  0.00           H  
ATOM   4837  H2  TIP3  895      64.040  45.710   2.920  0.00  0.00           H  
ATOM   4838  OH2 TIP3  896      26.000  57.170   3.590  0.00  0.00           O  
ATOM   4839  H1  TIP3  896      26.770  56.680   3.300  0.00  0.00           H  
ATOM   4840  H2  TIP3  896      26.030  57.120   4.550  0.00  0.00           H  
ATOM   4841  OH2 TIP3  897      19.710  68.880  25.780  0.00  0.00           O  
ATOM   4842  H1  TIP3  897      19.200  69.600  26.160  0.00  0.00           H  
ATOM   4843  H2  TIP3  897      19.320  68.740  24.920  0.00  0.00           H  
ATOM   4844  OH2 TIP3  898      28.820   7.580  62.810  0.00  0.00           O  
ATOM   4845  H1  TIP3  898      28.590   7.740  63.730  0.00  0.00           H  
ATOM   4846  H2  TIP3  898      29.720   7.260  62.840  0.00  0.00           H  
ATOM   4847  OH2 TIP3  899      60.700  54.380  50.960  0.00  0.00           O  
ATOM   4848  H1  TIP3  899      60.750  54.880  50.150  0.00  0.00           H  
ATOM   4849  H2  TIP3  899      61.390  54.750  51.520  0.00  0.00           H  
ATOM   4850  OH2 TIP3  900      68.350  51.540  58.440  0.00  0.00           O  
ATOM   4851  H1  TIP3  900      68.470  51.080  57.610  0.00  0.00           H  
ATOM   4852  H2  TIP3  900      67.910  50.900  59.000  0.00  0.00           H  
ATOM   4853  OH2 TIP3  901      34.340  47.140  11.490  0.00  0.00           O  
ATOM   4854  H1  TIP3  901      34.910  47.860  11.770  0.00  0.00           H  
ATOM   4855  H2  TIP3  901      34.670  46.380  11.970  0.00  0.00           H  
ATOM   4856  OH2 TIP3  902      69.880  25.850  19.820  0.00  0.00           O  
ATOM   4857  H1  TIP3  902      69.500  26.730  19.790  0.00  0.00           H  
ATOM   4858  H2  TIP3  902      70.620  25.890  19.210  0.00  0.00           H  
ATOM   4859  OH2 TIP3  903      45.630  64.450  70.230  0.00  0.00           O  
ATOM   4860  H1  TIP3  903      45.020  63.730  70.360  0.00  0.00           H  
ATOM   4861  H2  TIP3  903      45.290  65.170  70.760  0.00  0.00           H  
ATOM   4862  OH2 TIP3  904      58.350  48.670  66.800  0.00  0.00           O  
ATOM   4863  H1  TIP3  904      58.040  48.040  67.450  0.00  0.00           H  
ATOM   4864  H2  TIP3  904      59.250  48.420  66.620  0.00  0.00           H  
ATOM   4865  OH2 TIP3  905      68.380  30.710  11.590  0.00  0.00           O  
ATOM   4866  H1  TIP3  905      68.160  31.630  11.730  0.00  0.00           H  
ATOM   4867  H2  TIP3  905      67.810  30.440  10.880  0.00  0.00           H  
ATOM   4868  OH2 TIP3  906      56.430  78.790  72.810  0.00  0.00           O  
ATOM   4869  H1  TIP3  906      55.610  79.270  72.660  0.00  0.00           H  
ATOM   4870  H2  TIP3  906      56.460  78.150  72.110  0.00  0.00           H  
ATOM   4871  OH2 TIP3  907      54.100  62.520  79.120  0.00  0.00           O  
ATOM   4872  H1  TIP3  907      53.560  63.020  78.500  0.00  0.00           H  
ATOM   4873  H2  TIP3  907      55.000  62.690  78.840  0.00  0.00           H  
ATOM   4874  OH2 TIP3  908      30.270  74.520  55.330  0.00  0.00           O  
ATOM   4875  H1  TIP3  908      31.010  74.630  55.920  0.00  0.00           H  
ATOM   4876  H2  TIP3  908      30.660  74.170  54.520  0.00  0.00           H  
ATOM   4877  OH2 TIP3  909      53.850  74.390   7.960  0.00  0.00           O  
ATOM   4878  H1  TIP3  909      54.570  75.020   7.910  0.00  0.00           H  
ATOM   4879  H2  TIP3  909      53.110  74.850   7.570  0.00  0.00           H  
ATOM   4880  OH2 TIP3  910       3.000  27.900  49.910  0.00  0.00           O  
ATOM   4881  H1  TIP3  910       2.530  27.660  49.120  0.00  0.00           H  
ATOM   4882  H2  TIP3  910       3.470  27.100  50.160  0.00  0.00           H  
ATOM   4883  OH2 TIP3  911      36.630  18.000  16.310  0.00  0.00           O  
ATOM   4884  H1  TIP3  911      35.920  17.830  15.690  0.00  0.00           H  
ATOM   4885  H2  TIP3  911      37.000  18.830  16.020  0.00  0.00           H  
ATOM   4886  OH2 TIP3  912       3.310  50.090  30.420  0.00  0.00           O  
ATOM   4887  H1  TIP3  912       3.340  51.010  30.670  0.00  0.00           H  
ATOM   4888  H2  TIP3  912       2.400  49.930  30.190  0.00  0.00           H  
ATOM   4889  OH2 TIP3  913      59.700  24.220  28.000  0.00  0.00           O  
ATOM   4890  H1  TIP3  913      60.260  24.700  28.610  0.00  0.00           H  
ATOM   4891  H2  TIP3  913      59.570  23.360  28.410  0.00  0.00           H  
ATOM   4892  OH2 TIP3  914      18.410   2.010  26.570  0.00  0.00           O  
ATOM   4893  H1  TIP3  914      19.030   1.290  26.650  0.00  0.00           H  
ATOM   4894  H2  TIP3  914      18.450   2.260  25.640  0.00  0.00           H  
ATOM   4895  OH2 TIP3  915      56.320  76.620   3.420  0.00  0.00           O  
ATOM   4896  H1  TIP3  915      57.180  76.680   3.840  0.00  0.00           H  
ATOM   4897  H2  TIP3  915      56.030  75.720   3.590  0.00  0.00           H  
ATOM   4898  OH2 TIP3  916      58.010  58.080  65.830  0.00  0.00           O  
ATOM   4899  H1  TIP3  916      57.540  58.580  66.500  0.00  0.00           H  
ATOM   4900  H2  TIP3  916      57.940  57.170  66.120  0.00  0.00           H  
ATOM   4901  OH2 TIP3  917       5.860  19.120   3.930  0.00  0.00           O  
ATOM   4902  H1  TIP3  917       5.080  18.630   3.690  0.00  0.00           H  
ATOM   4903  H2  TIP3  917       6.410  19.110   3.150  0.00  0.00           H  
ATOM   4904  OH2 TIP3  918      18.230  60.230  37.690  0.00  0.00           O  
ATOM   4905  H1  TIP3  918      18.590  60.140  36.810  0.00  0.00           H  
ATOM   4906  H2  TIP3  918      18.990  60.430  38.240  0.00  0.00           H  
ATOM   4907  OH2 TIP3  919      31.620  77.610  78.170  0.00  0.00           O  
ATOM   4908  H1  TIP3  919      30.710  77.470  77.920  0.00  0.00           H  
ATOM   4909  H2  TIP3  919      32.020  76.740  78.120  0.00  0.00           H  
ATOM   4910  OH2 TIP3  920       4.910  62.570  50.830  0.00  0.00           O  
ATOM   4911  H1  TIP3  920       5.630  62.140  51.280  0.00  0.00           H  
ATOM   4912  H2  TIP3  920       4.120  62.100  51.110  0.00  0.00           H  
ATOM   4913  OH2 TIP3  921      28.960  57.860  26.740  0.00  0.00           O  
ATOM   4914  H1  TIP3  921      29.630  58.050  26.090  0.00  0.00           H  
ATOM   4915  H2  TIP3  921      28.650  56.980  26.520  0.00  0.00           H  
ATOM   4916  OH2 TIP3  922      78.650   7.690  34.990  0.00  0.00           O  
ATOM   4917  H1  TIP3  922      77.890   7.930  34.470  0.00  0.00           H  
ATOM   4918  H2  TIP3  922      79.400   7.930  34.440  0.00  0.00           H  
ATOM   4919  OH2 TIP3  923       9.720  51.570   7.540  0.00  0.00           O  
ATOM   4920  H1  TIP3  923       9.520  52.490   7.380  0.00  0.00           H  
ATOM   4921  H2  TIP3  923      10.670  51.510   7.410  0.00  0.00           H  
ATOM   4922  OH2 TIP3  924      10.560  37.850  69.520  0.00  0.00           O  
ATOM   4923  H1  TIP3  924       9.930  38.330  68.980  0.00  0.00           H  
ATOM   4924  H2  TIP3  924      10.130  37.760  70.370  0.00  0.00           H  
ATOM   4925  OH2 TIP3  925      74.570  58.840   8.450  0.00  0.00           O  
ATOM   4926  H1  TIP3  925      74.380  57.900   8.390  0.00  0.00           H  
ATOM   4927  H2  TIP3  925      74.030  59.150   9.180  0.00  0.00           H  
ATOM   4928  OH2 TIP3  926       5.530  36.620  61.950  0.00  0.00           O  
ATOM   4929  H1  TIP3  926       6.250  36.650  61.320  0.00  0.00           H  
ATOM   4930  H2  TIP3  926       5.800  37.200  62.660  0.00  0.00           H  
ATOM   4931  OH2 TIP3  927      52.710  23.970  43.800  0.00  0.00           O  
ATOM   4932  H1  TIP3  927      52.730  23.170  43.290  0.00  0.00           H  
ATOM   4933  H2  TIP3  927      52.320  24.630  43.220  0.00  0.00           H  
ATOM   4934  OH2 TIP3  928      54.240  31.330  78.830  0.00  0.00           O  
ATOM   4935  H1  TIP3  928      55.030  31.050  78.360  0.00  0.00           H  
ATOM   4936  H2  TIP3  928      53.630  31.600  78.150  0.00  0.00           H
[truncated: 3,791,534 more chars]
