# Supplementary material for: Insight into binding of endogenous neurosteroid ligands to the sigma-1 receptor
Source: Nat Commun. 2024 Jul 4;15:5619. doi: 10.1038/s41467-024-49894-7 (PMC11224282; doi:10.1038/s41467-024-49894-7)
Supplement: Supplementary file 10 — Supplementary Data 7 [file 41467_2024_49894_MOESM10_ESM.zip]

Archive with 2 entries (2 files):
- Supplementary Data 7. MD-run02-output_final-coordinate.pdb
- __MACOSX/._Supplementary Data 7. MD-run02-output_final-coordinate.pdb
