# Supplementary material for: Insight into binding of endogenous neurosteroid ligands to the sigma-1 receptor
Source: Nat Commun. 2024 Jul 4;15:5619. doi: 10.1038/s41467-024-49894-7 (PMC11224282; doi:10.1038/s41467-024-49894-7)
Supplement: Supplementary file 10 — Supplementary Data 7 [file 41467_2024_49894_MOESM10_ESM.zip › Supplementary Data 7. MD-run02-output_final-coordinate.pdb]

CRYST1   80.154   80.154   80.154  90.00  90.00  90.00               0
ATOM      1  N   PHE     1      52.980  17.990  36.080  0.00  0.00           N  
ATOM      2  CA  PHE     1      52.570  19.020  35.040  0.00  0.00           C  
ATOM      3  C   PHE     1      52.250  20.350  35.660  0.00  0.00           C  
ATOM      4  O   PHE     1      52.690  20.690  36.760  0.00  0.00           O  
ATOM      5  CB  PHE     1      51.330  18.490  34.220  0.00  0.00           C  
ATOM      6  CG  PHE     1      51.640  17.310  33.370  0.00  0.00           C  
ATOM      7  CD1 PHE     1      52.340  17.420  32.180  0.00  0.00           C  
ATOM      8  CD2 PHE     1      51.160  16.020  33.690  0.00  0.00           C  
ATOM      9  CE1 PHE     1      52.510  16.400  31.260  0.00  0.00           C  
ATOM     10  CE2 PHE     1      51.450  14.940  32.860  0.00  0.00           C  
ATOM     11  CZ  PHE     1      52.100  15.120  31.610  0.00  0.00           C  
ATOM     12  HA  PHE     1      53.340  19.120  34.290  0.00  0.00           H  
ATOM     13  HB1 PHE     1      50.930  19.200  33.470  0.00  0.00           H  
ATOM     14  HB2 PHE     1      50.480  18.240  34.900  0.00  0.00           H  
ATOM     15  HD1 PHE     1      52.700  18.400  31.940  0.00  0.00           H  
ATOM     16  HD2 PHE     1      50.630  15.840  34.610  0.00  0.00           H  
ATOM     17  HE1 PHE     1      53.070  16.490  30.340  0.00  0.00           H  
ATOM     18  HE2 PHE     1      51.100  13.980  33.210  0.00  0.00           H  
ATOM     19  HZ  PHE     1      52.280  14.280  30.960  0.00  0.00           H  
ATOM     20  HT1 PHE     1      53.930  18.130  36.480  0.00  0.00           H  
ATOM     21  HT2 PHE     1      53.040  17.050  35.630  0.00  0.00           H  
ATOM     22  HT3 PHE     1      52.280  18.000  36.850  0.00  0.00           H  
ATOM     23  N   ASN     2      51.500  21.290  34.960  0.00  0.00           N  
ATOM     24  CA  ASN     2      51.170  22.570  35.520  0.00  0.00           C  
ATOM     25  C   ASN     2      49.850  23.080  34.850  0.00  0.00           C  
ATOM     26  O   ASN     2      49.580  22.970  33.660  0.00  0.00           O  
ATOM     27  CB  ASN     2      52.290  23.610  35.560  0.00  0.00           C  
ATOM     28  CG  ASN     2      51.980  25.080  35.800  0.00  0.00           C  
ATOM     29  ND2 ASN     2      51.990  25.580  37.030  0.00  0.00           N  
ATOM     30  OD1 ASN     2      51.850  25.840  34.840  0.00  0.00           O  
ATOM     31  HN  ASN     2      51.430  21.120  33.980  0.00  0.00           H  
ATOM     32  HA  ASN     2      50.930  22.320  36.540  0.00  0.00           H  
ATOM     33  HB1 ASN     2      52.730  23.560  34.540  0.00  0.00           H  
ATOM     34  HB2 ASN     2      53.090  23.260  36.250  0.00  0.00           H  
ATOM     35 HD21 ASN     2      51.990  26.560  37.200  0.00  0.00           H  
ATOM     36 HD22 ASN     2      52.290  24.960  37.760  0.00  0.00           H  
ATOM     37  N   ARG     3      49.070  23.800  35.650  0.00  0.00           N  
ATOM     38  CA  ARG     3      47.750  24.330  35.280  0.00  0.00           C  
ATOM     39  C   ARG     3      47.890  25.400  34.210  0.00  0.00           C  
ATOM     40  O   ARG     3      47.180  25.340  33.270  0.00  0.00           O  
ATOM     41  CB  ARG     3      47.070  24.910  36.580  0.00  0.00           C  
ATOM     42  CG  ARG     3      47.910  25.960  37.250  0.00  0.00           C  
ATOM     43  CD  ARG     3      47.420  26.390  38.700  0.00  0.00           C  
ATOM     44  NE  ARG     3      48.070  27.700  39.010  0.00  0.00           N  
ATOM     45  CZ  ARG     3      49.350  27.750  39.430  0.00  0.00           C  
ATOM     46  NH1 ARG     3      50.060  28.860  39.610  0.00  0.00           N1+
ATOM     47  NH2 ARG     3      50.090  26.650  39.630  0.00  0.00           N  
ATOM     48  HN  ARG     3      49.290  23.970  36.610  0.00  0.00           H  
ATOM     49  HA  ARG     3      47.180  23.570  34.770  0.00  0.00           H  
ATOM     50  HB1 ARG     3      46.850  24.080  37.280  0.00  0.00           H  
ATOM     51  HB2 ARG     3      46.050  25.310  36.450  0.00  0.00           H  
ATOM     52  HG1 ARG     3      47.730  26.850  36.620  0.00  0.00           H  
ATOM     53  HG2 ARG     3      49.010  25.780  37.260  0.00  0.00           H  
ATOM     54  HD1 ARG     3      47.580  25.630  39.510  0.00  0.00           H  
ATOM     55  HD2 ARG     3      46.350  26.650  38.590  0.00  0.00           H  
ATOM     56  HE  ARG     3      47.550  28.550  38.960  0.00  0.00           H  
ATOM     57 HH11 ARG     3      51.040  28.790  39.770  0.00  0.00           H  
ATOM     58 HH12 ARG     3      49.690  29.780  39.500  0.00  0.00           H  
ATOM     59 HH21 ARG     3      49.570  25.830  39.880  0.00  0.00           H  
ATOM     60 HH22 ARG     3      51.050  26.750  39.870  0.00  0.00           H  
ATOM     61  N   GLU     4      48.860  26.330  34.330  0.00  0.00           N  
ATOM     62  CA  GLU     4      49.140  27.300  33.260  0.00  0.00           C  
ATOM     63  C   GLU     4      49.530  26.620  32.070  0.00  0.00           C  
ATOM     64  O   GLU     4      49.060  26.950  30.990  0.00  0.00           O  
ATOM     65  CB  GLU     4      50.070  28.450  33.620  0.00  0.00           C  
ATOM     66  CG  GLU     4      49.620  29.150  34.970  0.00  0.00           C  
ATOM     67  CD  GLU     4      50.250  30.490  35.060  0.00  0.00           C  
ATOM     68  OE1 GLU     4      49.490  31.420  35.450  0.00  0.00           O  
ATOM     69  OE2 GLU     4      51.460  30.680  34.730  0.00  0.00           O1-
ATOM     70  HN  GLU     4      49.540  26.260  35.060  0.00  0.00           H  
ATOM     71  HA  GLU     4      48.150  27.610  32.950  0.00  0.00           H  
ATOM     72  HB1 GLU     4      50.040  29.160  32.760  0.00  0.00           H  
ATOM     73  HB2 GLU     4      51.130  28.150  33.760  0.00  0.00           H  
ATOM     74  HG1 GLU     4      50.010  28.610  35.860  0.00  0.00           H  
ATOM     75  HG2 GLU     4      48.520  29.310  34.920  0.00  0.00           H  
ATOM     76  N   GLU     5      50.470  25.580  32.100  0.00  0.00           N  
ATOM     77  CA  GLU     5      50.940  24.950  30.940  0.00  0.00           C  
ATOM     78  C   GLU     5      49.890  24.150  30.180  0.00  0.00           C  
ATOM     79  O   GLU     5      49.910  24.040  29.000  0.00  0.00           O  
ATOM     80  CB  GLU     5      52.180  24.150  31.270  0.00  0.00           C  
ATOM     81  CG  GLU     5      53.480  24.900  31.800  0.00  0.00           C  
ATOM     82  CD  GLU     5      54.690  24.000  32.080  0.00  0.00           C  
ATOM     83  OE1 GLU     5      55.770  24.320  31.490  0.00  0.00           O  
ATOM     84  OE2 GLU     5      54.600  22.980  32.770  0.00  0.00           O1-
ATOM     85  HN  GLU     5      50.980  25.410  32.940  0.00  0.00           H  
ATOM     86  HA  GLU     5      51.250  25.740  30.270  0.00  0.00           H  
ATOM     87  HB1 GLU     5      52.570  23.520  30.440  0.00  0.00           H  
ATOM     88  HB2 GLU     5      51.950  23.400  32.060  0.00  0.00           H  
ATOM     89  HG1 GLU     5      53.160  25.530  32.660  0.00  0.00           H  
ATOM     90  HG2 GLU     5      53.750  25.690  31.070  0.00  0.00           H  
ATOM     91  N   ILE     6      48.940  23.460  30.890  0.00  0.00           N  
ATOM     92  CA  ILE     6      47.880  22.690  30.230  0.00  0.00           C  
ATOM     93  C   ILE     6      46.970  23.680  29.470  0.00  0.00           C  
ATOM     94  O   ILE     6      46.570  23.450  28.380  0.00  0.00           O  
ATOM     95  CB  ILE     6      47.040  21.780  31.160  0.00  0.00           C  
ATOM     96  CG1 ILE     6      47.920  20.690  31.810  0.00  0.00           C  
ATOM     97  CG2 ILE     6      45.890  21.020  30.420  0.00  0.00           C  
ATOM     98  CD  ILE     6      48.900  19.880  30.970  0.00  0.00           C  
ATOM     99  HN  ILE     6      48.950  23.420  31.880  0.00  0.00           H  
ATOM    100  HA  ILE     6      48.310  22.040  29.480  0.00  0.00           H  
ATOM    101  HB  ILE     6      46.560  22.430  31.920  0.00  0.00           H  
ATOM    102 HG11 ILE     6      47.290  19.960  32.370  0.00  0.00           H  
ATOM    103 HG12 ILE     6      48.510  21.300  32.530  0.00  0.00           H  
ATOM    104 HG21 ILE     6      45.200  21.740  29.920  0.00  0.00           H  
ATOM    105 HG22 ILE     6      45.140  20.510  31.060  0.00  0.00           H  
ATOM    106 HG23 ILE     6      46.310  20.340  29.650  0.00  0.00           H  
ATOM    107  HD1 ILE     6      48.510  19.480  30.010  0.00  0.00           H  
ATOM    108  HD2 ILE     6      49.370  19.040  31.540  0.00  0.00           H  
ATOM    109  HD3 ILE     6      49.770  20.530  30.750  0.00  0.00           H  
ATOM    110  N   ALA     7      46.550  24.810  30.130  0.00  0.00           N  
ATOM    111  CA  ALA     7      45.720  25.760  29.490  0.00  0.00           C  
ATOM    112  C   ALA     7      46.330  26.360  28.270  0.00  0.00           C  
ATOM    113  O   ALA     7      45.610  26.420  27.240  0.00  0.00           O  
ATOM    114  CB  ALA     7      45.410  26.810  30.500  0.00  0.00           C  
ATOM    115  HN  ALA     7      46.820  24.950  31.080  0.00  0.00           H  
ATOM    116  HA  ALA     7      44.800  25.240  29.230  0.00  0.00           H  
ATOM    117  HB1 ALA     7      46.280  27.080  31.140  0.00  0.00           H  
ATOM    118  HB2 ALA     7      44.570  26.500  31.160  0.00  0.00           H  
ATOM    119  HB3 ALA     7      45.070  27.780  30.080  0.00  0.00           H  
ATOM    120  N   ARG     8      47.600  26.830  28.250  0.00  0.00           N  
ATOM    121  CA  ARG     8      48.280  27.220  27.110  0.00  0.00           C  
ATOM    122  C   ARG     8      48.340  26.140  26.030  0.00  0.00           C  
ATOM    123  O   ARG     8      48.160  26.390  24.860  0.00  0.00           O  
ATOM    124  CB  ARG     8      49.650  27.810  27.440  0.00  0.00           C  
ATOM    125  CG  ARG     8      49.660  28.980  28.430  0.00  0.00           C  
ATOM    126  CD  ARG     8      51.000  29.220  29.070  0.00  0.00           C  
ATOM    127  NE  ARG     8      50.810  30.360  30.060  0.00  0.00           N  
ATOM    128  CZ  ARG     8      51.690  30.490  31.010  0.00  0.00           C  
ATOM    129  NH1 ARG     8      52.780  29.900  31.130  0.00  0.00           N1+
ATOM    130  NH2 ARG     8      51.260  31.260  31.970  0.00  0.00           N  
ATOM    131  HN  ARG     8      48.030  26.970  29.140  0.00  0.00           H  
ATOM    132  HA  ARG     8      47.750  28.020  26.630  0.00  0.00           H  
ATOM    133  HB1 ARG     8      50.030  28.090  26.440  0.00  0.00           H  
ATOM    134  HB2 ARG     8      50.330  27.020  27.820  0.00  0.00           H  
ATOM    135  HG1 ARG     8      48.940  28.770  29.250  0.00  0.00           H  
ATOM    136  HG2 ARG     8      49.220  29.860  27.920  0.00  0.00           H  
ATOM    137  HD1 ARG     8      51.910  29.360  28.450  0.00  0.00           H  
ATOM    138  HD2 ARG     8      51.300  28.370  29.710  0.00  0.00           H  
ATOM    139  HE  ARG     8      50.000  30.930  29.950  0.00  0.00           H  
ATOM    140 HH11 ARG     8      53.150  29.530  30.280  0.00  0.00           H  
ATOM    141 HH12 ARG     8      53.380  30.170  31.890  0.00  0.00           H  
ATOM    142 HH21 ARG     8      50.320  31.580  31.930  0.00  0.00           H  
ATOM    143 HH22 ARG     8      51.610  31.180  32.910  0.00  0.00           H  
ATOM    144  N   LEU     9      48.630  24.880  26.440  0.00  0.00           N  
ATOM    145  CA  LEU     9      48.730  23.790  25.470  0.00  0.00           C  
ATOM    146  C   LEU     9      47.370  23.470  24.730  0.00  0.00           C  
ATOM    147  O   LEU     9      47.400  23.280  23.510  0.00  0.00           O  
ATOM    148  CB  LEU     9      49.300  22.580  26.300  0.00  0.00           C  
ATOM    149  CG  LEU     9      49.190  21.150  25.670  0.00  0.00           C  
ATOM    150  CD1 LEU     9      50.020  21.050  24.340  0.00  0.00           C  
ATOM    151  CD2 LEU     9      49.690  20.070  26.620  0.00  0.00           C  
ATOM    152  HN  LEU     9      48.850  24.700  27.400  0.00  0.00           H  
ATOM    153  HA  LEU     9      49.450  24.160  24.760  0.00  0.00           H  
ATOM    154  HB1 LEU     9      48.680  22.500  27.210  0.00  0.00           H  
ATOM    155  HB2 LEU     9      50.360  22.810  26.550  0.00  0.00           H  
ATOM    156  HG  LEU     9      48.110  21.100  25.430  0.00  0.00           H  
ATOM    157 HD11 LEU     9      50.050  19.980  24.060  0.00  0.00           H  
ATOM    158 HD12 LEU     9      51.090  21.300  24.520  0.00  0.00           H  
ATOM    159 HD13 LEU     9      49.580  21.740  23.590  0.00  0.00           H  
ATOM    160 HD21 LEU     9      50.720  20.310  26.950  0.00  0.00           H  
ATOM    161 HD22 LEU     9      49.760  19.080  26.120  0.00  0.00           H  
ATOM    162 HD23 LEU     9      49.030  19.980  27.510  0.00  0.00           H  
ATOM    163  N   ALA    10      46.230  23.420  25.460  0.00  0.00           N  
ATOM    164  CA  ALA    10      44.870  23.350  24.920  0.00  0.00           C  
ATOM    165  C   ALA    10      44.560  24.580  24.210  0.00  0.00           C  
ATOM    166  O   ALA    10      43.950  24.500  23.160  0.00  0.00           O  
ATOM    167  CB  ALA    10      43.910  23.090  26.070  0.00  0.00           C  
ATOM    168  HN  ALA    10      46.370  23.420  26.450  0.00  0.00           H  
ATOM    169  HA  ALA    10      44.950  22.610  24.130  0.00  0.00           H  
ATOM    170  HB1 ALA    10      44.120  22.120  26.580  0.00  0.00           H  
ATOM    171  HB2 ALA    10      42.860  23.130  25.720  0.00  0.00           H  
ATOM    172  HB3 ALA    10      43.890  23.880  26.860  0.00  0.00           H  
ATOM    173  N   LYS    11      44.800  25.790  24.760  0.00  0.00           N  
ATOM    174  CA  LYS    11      44.710  26.990  23.900  0.00  0.00           C  
ATOM    175  C   LYS    11      45.210  26.890  22.510  0.00  0.00           C  
ATOM    176  O   LYS    11      44.540  27.310  21.580  0.00  0.00           O  
ATOM    177  CB  LYS    11      45.310  28.250  24.490  0.00  0.00           C  
ATOM    178  CG  LYS    11      44.390  28.890  25.570  0.00  0.00           C  
ATOM    179  CD  LYS    11      45.240  29.720  26.520  0.00  0.00           C  
ATOM    180  CE  LYS    11      44.480  30.180  27.770  0.00  0.00           C  
ATOM    181  NZ  LYS    11      43.270  30.820  27.480  0.00  0.00           N1+
ATOM    182  HN  LYS    11      45.200  25.930  25.660  0.00  0.00           H  
ATOM    183  HA  LYS    11      43.650  27.190  23.900  0.00  0.00           H  
ATOM    184  HB1 LYS    11      45.700  29.020  23.780  0.00  0.00           H  
ATOM    185  HB2 LYS    11      46.220  27.910  25.030  0.00  0.00           H  
ATOM    186  HG1 LYS    11      43.950  28.070  26.170  0.00  0.00           H  
ATOM    187  HG2 LYS    11      43.670  29.480  24.960  0.00  0.00           H  
ATOM    188  HD1 LYS    11      45.820  30.500  25.980  0.00  0.00           H  
ATOM    189  HD2 LYS    11      46.000  29.000  26.910  0.00  0.00           H  
ATOM    190  HE1 LYS    11      45.150  30.870  28.330  0.00  0.00           H  
ATOM    191  HE2 LYS    11      44.370  29.280  28.410  0.00  0.00           H  
ATOM    192  HZ1 LYS    11      42.820  31.180  28.350  0.00  0.00           H  
ATOM    193  HZ2 LYS    11      42.490  30.170  27.240  0.00  0.00           H  
ATOM    194  HZ3 LYS    11      43.280  31.560  26.760  0.00  0.00           H  
ATOM    195  N   GLU    12      46.430  26.370  22.250  0.00  0.00           N  
ATOM    196  CA  GLU    12      46.990  26.460  20.890  0.00  0.00           C  
ATOM    197  C   GLU    12      46.350  25.440  19.970  0.00  0.00           C  
ATOM    198  O   GLU    12      46.320  25.590  18.730  0.00  0.00           O  
ATOM    199  CB  GLU    12      48.540  26.370  20.790  0.00  0.00           C  
ATOM    200  CG  GLU    12      49.180  25.160  21.430  0.00  0.00           C  
ATOM    201  CD  GLU    12      50.730  25.060  21.420  0.00  0.00           C  
ATOM    202  OE1 GLU    12      51.390  25.590  22.330  0.00  0.00           O  
ATOM    203  OE2 GLU    12      51.270  24.260  20.620  0.00  0.00           O1-
ATOM    204  HN  GLU    12      46.940  25.920  22.980  0.00  0.00           H  
ATOM    205  HA  GLU    12      46.690  27.420  20.510  0.00  0.00           H  
ATOM    206  HB1 GLU    12      48.830  27.300  21.330  0.00  0.00           H  
ATOM    207  HB2 GLU    12      48.930  26.510  19.760  0.00  0.00           H  
ATOM    208  HG1 GLU    12      48.810  24.300  20.830  0.00  0.00           H  
ATOM    209  HG2 GLU    12      48.810  25.070  22.480  0.00  0.00           H  
ATOM    210  N   HSD    13      45.900  24.280  20.500  0.00  0.00           N  
ATOM    211  CA  HSD    13      45.180  23.190  19.800  0.00  0.00           C  
ATOM    212  C   HSD    13      43.610  23.400  19.860  0.00  0.00           C  
ATOM    213  O   HSD    13      42.960  22.570  19.210  0.00  0.00           O  
ATOM    214  CB  HSD    13      45.610  21.780  20.350  0.00  0.00           C  
ATOM    215  CG  HSD    13      47.080  21.650  20.090  0.00  0.00           C  
ATOM    216  CD2 HSD    13      47.800  21.350  18.990  0.00  0.00           C  
ATOM    217  ND1 HSD    13      47.970  21.840  21.110  0.00  0.00           N  
ATOM    218  CE1 HSD    13      49.190  21.700  20.520  0.00  0.00           C  
ATOM    219  NE2 HSD    13      49.160  21.390  19.260  0.00  0.00           N  
ATOM    220  HN  HSD    13      46.200  24.090  21.440  0.00  0.00           H  
ATOM    221  HA  HSD    13      45.410  23.250  18.750  0.00  0.00           H  
ATOM    222  HB1 HSD    13      45.120  20.880  19.920  0.00  0.00           H  
ATOM    223  HB2 HSD    13      45.280  21.810  21.410  0.00  0.00           H  
ATOM    224  HD1 HSD    13      47.730  22.340  21.940  0.00  0.00           H  
ATOM    225  HD2 HSD    13      47.610  21.130  17.950  0.00  0.00           H  
ATOM    226  HE1 HSD    13      50.000  21.690  21.260  0.00  0.00           H  
ATOM    227  N   SER    14      43.100  24.520  20.380  0.00  0.00           N  
ATOM    228  CA  SER    14      41.670  24.900  20.460  0.00  0.00           C  
ATOM    229  C   SER    14      41.140  25.150  19.100  0.00  0.00           C  
ATOM    230  O   SER    14      39.940  25.050  18.870  0.00  0.00           O  
ATOM    231  CB  SER    14      41.400  26.050  21.470  0.00  0.00           C  
ATOM    232  OG  SER    14      41.910  27.350  21.150  0.00  0.00           O  
ATOM    233  HN  SER    14      43.640  25.160  20.930  0.00  0.00           H  
ATOM    234  HA  SER    14      41.100  24.110  20.920  0.00  0.00           H  
ATOM    235  HB1 SER    14      41.830  25.700  22.430  0.00  0.00           H  
ATOM    236  HB2 SER    14      40.310  26.190  21.610  0.00  0.00           H  
ATOM    237  HG1 SER    14      42.850  27.200  21.070  0.00  0.00           H  
ATOM    238  N   GLY    15      42.030  25.700  18.220  0.00  0.00           N  
ATOM    239  CA  GLY    15      41.740  25.990  16.850  0.00  0.00           C  
ATOM    240  C   GLY    15      41.540  24.770  16.040  0.00  0.00           C  
ATOM    241  O   GLY    15      40.880  24.860  15.000  0.00  0.00           O  
ATOM    242  HN  GLY    15      43.000  25.780  18.440  0.00  0.00           H  
ATOM    243  HA1 GLY    15      42.540  26.610  16.470  0.00  0.00           H  
ATOM    244  HA2 GLY    15      40.800  26.520  16.820  0.00  0.00           H  
ATOM    245  N   LEU    16      42.130  23.620  16.430  0.00  0.00           N  
ATOM    246  CA  LEU    16      42.010  22.350  15.800  0.00  0.00           C  
ATOM    247  C   LEU    16      40.750  21.550  16.280  0.00  0.00           C  
ATOM    248  O   LEU    16      40.150  21.750  17.350  0.00  0.00           O  
ATOM    249  CB  LEU    16      43.230  21.440  16.020  0.00  0.00           C  
ATOM    250  CG  LEU    16      44.560  22.130  15.500  0.00  0.00           C  
ATOM    251  CD1 LEU    16      45.760  21.170  15.600  0.00  0.00           C  
ATOM    252  CD2 LEU    16      44.310  22.550  13.990  0.00  0.00           C  
ATOM    253  HN  LEU    16      42.510  23.660  17.350  0.00  0.00           H  
ATOM    254  HA  LEU    16      41.760  22.570  14.780  0.00  0.00           H  
ATOM    255  HB1 LEU    16      43.220  20.500  15.430  0.00  0.00           H  
ATOM    256  HB2 LEU    16      43.360  21.160  17.090  0.00  0.00           H  
ATOM    257  HG  LEU    16      44.780  23.020  16.120  0.00  0.00           H  
ATOM    258 HD11 LEU    16      45.490  20.310  14.950  0.00  0.00           H  
ATOM    259 HD12 LEU    16      45.930  20.670  16.570  0.00  0.00           H  
ATOM    260 HD13 LEU    16      46.740  21.600  15.290  0.00  0.00           H  
ATOM    261 HD21 LEU    16      43.530  23.340  13.960  0.00  0.00           H  
ATOM    262 HD22 LEU    16      43.960  21.720  13.340  0.00  0.00           H  
ATOM    263 HD23 LEU    16      45.210  23.070  13.600  0.00  0.00           H  
ATOM    264  N   ASP    17      40.290  20.580  15.490  0.00  0.00           N  
ATOM    265  CA  ASP    17      39.250  19.570  15.800  0.00  0.00           C  
ATOM    266  C   ASP    17      39.630  18.680  16.960  0.00  0.00           C  
ATOM    267  O   ASP    17      40.780  18.270  16.990  0.00  0.00           O  
ATOM    268  CB  ASP    17      38.990  18.730  14.480  0.00  0.00           C  
ATOM    269  CG  ASP    17      38.120  17.520  14.620  0.00  0.00           C  
ATOM    270  OD1 ASP    17      36.940  17.330  14.380  0.00  0.00           O  
ATOM    271  OD2 ASP    17      38.870  16.400  14.920  0.00  0.00           O1-
ATOM    272  HN  ASP    17      40.860  20.400  14.690  0.00  0.00           H  
ATOM    273  HA  ASP    17      38.370  20.060  16.200  0.00  0.00           H  
ATOM    274  HB1 ASP    17      39.870  18.300  13.960  0.00  0.00           H  
ATOM    275  HB2 ASP    17      38.450  19.390  13.770  0.00  0.00           H  
ATOM    276  HD2 ASP    17      38.250  15.660  14.830  0.00  0.00           H  
ATOM    277  N   TYR    18      38.710  18.160  17.820  0.00  0.00           N  
ATOM    278  CA  TYR    18      38.980  17.390  19.030  0.00  0.00           C  
ATOM    279  C   TYR    18      39.840  16.160  18.860  0.00  0.00           C  
ATOM    280  O   TYR    18      40.790  15.970  19.650  0.00  0.00           O  
ATOM    281  CB  TYR    18      37.570  17.230  19.670  0.00  0.00           C  
ATOM    282  CG  TYR    18      36.740  16.060  19.070  0.00  0.00           C  
ATOM    283  CD1 TYR    18      36.620  14.850  19.860  0.00  0.00           C  
ATOM    284  CD2 TYR    18      35.940  16.130  17.850  0.00  0.00           C  
ATOM    285  CE1 TYR    18      36.000  13.740  19.310  0.00  0.00           C  
ATOM    286  CE2 TYR    18      35.300  14.940  17.350  0.00  0.00           C  
ATOM    287  CZ  TYR    18      35.270  13.770  18.120  0.00  0.00           C  
ATOM    288  OH  TYR    18      34.760  12.670  17.510  0.00  0.00           O  
ATOM    289  HN  TYR    18      37.780  18.380  17.520  0.00  0.00           H  
ATOM    290  HA  TYR    18      39.670  18.000  19.590  0.00  0.00           H  
ATOM    291  HB1 TYR    18      37.000  18.180  19.600  0.00  0.00           H  
ATOM    292  HB2 TYR    18      37.630  17.030  20.760  0.00  0.00           H  
ATOM    293  HD1 TYR    18      37.230  14.750  20.750  0.00  0.00           H  
ATOM    294  HD2 TYR    18      35.880  17.010  17.220  0.00  0.00           H  
ATOM    295  HE1 TYR    18      36.090  12.760  19.750  0.00  0.00           H  
ATOM    296  HE2 TYR    18      34.790  14.870  16.400  0.00  0.00           H  
ATOM    297  HH  TYR    18      34.310  13.000  16.730  0.00  0.00           H  
ATOM    298  N   GLU    19      39.490  15.320  17.880  0.00  0.00           N  
ATOM    299  CA  GLU    19      40.290  14.150  17.480  0.00  0.00           C  
ATOM    300  C   GLU    19      41.780  14.410  17.310  0.00  0.00           C  
ATOM    301  O   GLU    19      42.590  13.760  17.920  0.00  0.00           O  
ATOM    302  CB  GLU    19      39.740  13.510  16.170  0.00  0.00           C  
ATOM    303  CG  GLU    19      38.320  12.840  16.500  0.00  0.00           C  
ATOM    304  CD  GLU    19      37.560  12.790  15.230  0.00  0.00           C  
ATOM    305  OE1 GLU    19      36.920  11.750  14.920  0.00  0.00           O  
ATOM    306  OE2 GLU    19      37.460  13.880  14.530  0.00  0.00           O1-
ATOM    307  HN  GLU    19      38.650  15.510  17.370  0.00  0.00           H  
ATOM    308  HA  GLU    19      40.330  13.490  18.330  0.00  0.00           H  
ATOM    309  HB1 GLU    19      40.360  12.640  15.880  0.00  0.00           H  
ATOM    310  HB2 GLU    19      39.650  14.220  15.320  0.00  0.00           H  
ATOM    311  HG1 GLU    19      37.810  13.550  17.190  0.00  0.00           H  
ATOM    312  HG2 GLU    19      38.380  11.860  17.030  0.00  0.00           H  
ATOM    313  N   VAL    20      42.160  15.370  16.480  0.00  0.00           N  
ATOM    314  CA  VAL    20      43.530  15.780  16.260  0.00  0.00           C  
ATOM    315  C   VAL    20      44.080  16.550  17.500  0.00  0.00           C  
ATOM    316  O   VAL    20      45.220  16.390  17.900  0.00  0.00           O  
ATOM    317  CB  VAL    20      43.510  16.560  14.890  0.00  0.00           C  
ATOM    318  CG1 VAL    20      44.820  17.260  14.530  0.00  0.00           C  
ATOM    319  CG2 VAL    20      43.180  15.580  13.710  0.00  0.00           C  
ATOM    320  HN  VAL    20      41.430  15.850  16.010  0.00  0.00           H  
ATOM    321  HA  VAL    20      44.050  14.840  16.130  0.00  0.00           H  
ATOM    322  HB  VAL    20      42.620  17.230  14.830  0.00  0.00           H  
ATOM    323 HG11 VAL    20      45.640  16.520  14.500  0.00  0.00           H  
ATOM    324 HG12 VAL    20      45.050  18.090  15.230  0.00  0.00           H  
ATOM    325 HG13 VAL    20      44.720  17.730  13.520  0.00  0.00           H  
ATOM    326 HG21 VAL    20      42.170  15.170  13.920  0.00  0.00           H  
ATOM    327 HG22 VAL    20      44.000  14.840  13.800  0.00  0.00           H  
ATOM    328 HG23 VAL    20      43.310  16.080  12.720  0.00  0.00           H  
ATOM    329  N   ALA    21      43.240  17.440  18.080  0.00  0.00           N  
ATOM    330  CA  ALA    21      43.720  18.250  19.170  0.00  0.00           C  
ATOM    331  C   ALA    21      44.050  17.440  20.500  0.00  0.00           C  
ATOM    332  O   ALA    21      45.050  17.680  21.140  0.00  0.00           O  
ATOM    333  CB  ALA    21      42.560  19.290  19.460  0.00  0.00           C  
ATOM    334  HN  ALA    21      42.300  17.460  17.750  0.00  0.00           H  
ATOM    335  HA  ALA    21      44.570  18.780  18.790  0.00  0.00           H  
ATOM    336  HB1 ALA    21      42.380  19.790  18.480  0.00  0.00           H  
ATOM    337  HB2 ALA    21      42.920  19.990  20.240  0.00  0.00           H  
ATOM    338  HB3 ALA    21      41.580  18.880  19.800  0.00  0.00           H  
ATOM    339  N   PHE    22      43.330  16.370  20.760  0.00  0.00           N  
ATOM    340  CA  PHE    22      43.660  15.520  21.940  0.00  0.00           C  
ATOM    341  C   PHE    22      44.930  14.730  21.640  0.00  0.00           C  
ATOM    342  O   PHE    22      45.820  14.690  22.480  0.00  0.00           O  
ATOM    343  CB  PHE    22      42.560  14.520  22.350  0.00  0.00           C  
ATOM    344  CG  PHE    22      41.350  15.110  22.930  0.00  0.00           C  
ATOM    345  CD1 PHE    22      41.390  16.370  23.560  0.00  0.00           C  
ATOM    346  CD2 PHE    22      40.090  14.490  22.900  0.00  0.00           C  
ATOM    347  CE1 PHE    22      40.290  16.980  24.120  0.00  0.00           C  
ATOM    348  CE2 PHE    22      38.890  15.090  23.510  0.00  0.00           C  
ATOM    349  CZ  PHE    22      39.040  16.320  24.110  0.00  0.00           C  
ATOM    350  HN  PHE    22      42.490  16.260  20.250  0.00  0.00           H  
ATOM    351  HA  PHE    22      43.920  16.270  22.670  0.00  0.00           H  
ATOM    352  HB1 PHE    22      43.030  13.930  23.160  0.00  0.00           H  
ATOM    353  HB2 PHE    22      42.210  13.860  21.530  0.00  0.00           H  
ATOM    354  HD1 PHE    22      42.320  16.890  23.710  0.00  0.00           H  
ATOM    355  HD2 PHE    22      39.940  13.500  22.490  0.00  0.00           H  
ATOM    356  HE1 PHE    22      40.370  17.950  24.590  0.00  0.00           H  
ATOM    357  HE2 PHE    22      37.950  14.560  23.600  0.00  0.00           H  
ATOM    358  HZ  PHE    22      38.220  16.800  24.630  0.00  0.00           H  
ATOM    359  N   SER    23      45.140  14.160  20.380  0.00  0.00           N  
ATOM    360  CA  SER    23      46.360  13.380  20.100  0.00  0.00           C  
ATOM    361  C   SER    23      47.630  14.250  20.100  0.00  0.00           C  
ATOM    362  O   SER    23      48.730  13.850  20.600  0.00  0.00           O  
ATOM    363  CB  SER    23      46.230  12.830  18.640  0.00  0.00           C  
ATOM    364  OG  SER    23      47.220  11.860  18.390  0.00  0.00           O  
ATOM    365  HN  SER    23      44.520  14.290  19.610  0.00  0.00           H  
ATOM    366  HA  SER    23      46.470  12.640  20.880  0.00  0.00           H  
ATOM    367  HB1 SER    23      46.300  13.660  17.910  0.00  0.00           H  
ATOM    368  HB2 SER    23      45.220  12.380  18.510  0.00  0.00           H  
ATOM    369  HG1 SER    23      47.170  11.370  19.210  0.00  0.00           H  
ATOM    370  N   LYS    24      47.480  15.560  19.610  0.00  0.00           N  
ATOM    371  CA  LYS    24      48.600  16.470  19.630  0.00  0.00           C  
ATOM    372  C   LYS    24      48.940  16.900  21.090  0.00  0.00           C  
ATOM    373  O   LYS    24      50.170  17.020  21.370  0.00  0.00           O  
ATOM    374  CB  LYS    24      48.370  17.790  18.760  0.00  0.00           C  
ATOM    375  CG  LYS    24      48.180  17.670  17.240  0.00  0.00           C  
ATOM    376  CD  LYS    24      49.540  17.640  16.410  0.00  0.00           C  
ATOM    377  CE  LYS    24      50.170  19.080  16.310  0.00  0.00           C  
ATOM    378  NZ  LYS    24      51.150  19.290  15.290  0.00  0.00           N1+
ATOM    379  HN  LYS    24      46.710  15.940  19.100  0.00  0.00           H  
ATOM    380  HA  LYS    24      49.440  15.910  19.240  0.00  0.00           H  
ATOM    381  HB1 LYS    24      49.200  18.520  18.860  0.00  0.00           H  
ATOM    382  HB2 LYS    24      47.520  18.250  19.300  0.00  0.00           H  
ATOM    383  HG1 LYS    24      47.530  18.420  16.740  0.00  0.00           H  
ATOM    384  HG2 LYS    24      47.630  16.710  17.100  0.00  0.00           H  
ATOM    385  HD1 LYS    24      49.260  17.240  15.410  0.00  0.00           H  
ATOM    386  HD2 LYS    24      50.290  16.990  16.930  0.00  0.00           H  
ATOM    387  HE1 LYS    24      50.630  19.280  17.300  0.00  0.00           H  
ATOM    388  HE2 LYS    24      49.330  19.790  16.160  0.00  0.00           H  
ATOM    389  HZ1 LYS    24      51.410  20.290  15.380  0.00  0.00           H  
ATOM    390  HZ2 LYS    24      50.660  19.120  14.390  0.00  0.00           H  
ATOM    391  HZ3 LYS    24      51.900  18.580  15.380  0.00  0.00           H  
ATOM    392  N   ILE    25      47.920  16.990  22.000  0.00  0.00           N  
ATOM    393  CA  ILE    25      48.210  17.080  23.410  0.00  0.00           C  
ATOM    394  C   ILE    25      48.820  15.860  24.010  0.00  0.00           C  
ATOM    395  O   ILE    25      49.800  16.030  24.730  0.00  0.00           O  
ATOM    396  CB  ILE    25      46.870  17.550  24.090  0.00  0.00           C  
ATOM    397  CG1 ILE    25      46.710  19.040  23.690  0.00  0.00           C  
ATOM    398  CG2 ILE    25      46.900  17.230  25.600  0.00  0.00           C  
ATOM    399  CD  ILE    25      45.560  19.850  24.320  0.00  0.00           C  
ATOM    400  HN  ILE    25      46.970  16.790  21.740  0.00  0.00           H  
ATOM    401  HA  ILE    25      49.040  17.750  23.530  0.00  0.00           H  
ATOM    402  HB  ILE    25      45.970  17.090  23.630  0.00  0.00           H  
ATOM    403 HG11 ILE    25      46.500  19.090  22.600  0.00  0.00           H  
ATOM    404 HG12 ILE    25      47.660  19.520  24.000  0.00  0.00           H  
ATOM    405 HG21 ILE    25      46.090  17.670  26.220  0.00  0.00           H  
ATOM    406 HG22 ILE    25      47.860  17.540  26.070  0.00  0.00           H  
ATOM    407 HG23 ILE    25      46.870  16.140  25.800  0.00  0.00           H  
ATOM    408  HD1 ILE    25      45.790  20.130  25.370  0.00  0.00           H  
ATOM    409  HD2 ILE    25      44.560  19.360  24.210  0.00  0.00           H  
ATOM    410  HD3 ILE    25      45.580  20.770  23.700  0.00  0.00           H  
ATOM    411  N   ILE    26      48.410  14.590  23.800  0.00  0.00           N  
ATOM    412  CA  ILE    26      49.030  13.370  24.260  0.00  0.00           C  
ATOM    413  C   ILE    26      50.590  13.330  23.940  0.00  0.00           C  
ATOM    414  O   ILE    26      51.410  13.160  24.860  0.00  0.00           O  
ATOM    415  CB  ILE    26      48.290  12.170  23.690  0.00  0.00           C  
ATOM    416  CG1 ILE    26      46.860  11.870  24.290  0.00  0.00           C  
ATOM    417  CG2 ILE    26      49.140  10.900  23.690  0.00  0.00           C  
ATOM    418  CD  ILE    26      46.090  10.810  23.530  0.00  0.00           C  
ATOM    419  HN  ILE    26      47.550  14.560  23.300  0.00  0.00           H  
ATOM    420  HA  ILE    26      48.920  13.440  25.330  0.00  0.00           H  
ATOM    421  HB  ILE    26      48.100  12.430  22.620  0.00  0.00           H  
ATOM    422 HG11 ILE    26      46.300  12.820  24.300  0.00  0.00           H  
ATOM    423 HG12 ILE    26      47.080  11.600  25.340  0.00  0.00           H  
ATOM    424 HG21 ILE    26      48.570  10.080  23.200  0.00  0.00           H  
ATOM    425 HG22 ILE    26      49.420  10.590  24.720  0.00  0.00           H  
ATOM    426 HG23 ILE    26      50.100  11.010  23.160  0.00  0.00           H  
ATOM    427  HD1 ILE    26      46.630   9.840  23.440  0.00  0.00           H  
ATOM    428  HD2 ILE    26      45.870  11.200  22.520  0.00  0.00           H  
ATOM    429  HD3 ILE    26      45.060  10.610  23.890  0.00  0.00           H  
ATOM    430  N   VAL    27      50.970  13.570  22.640  0.00  0.00           N  
ATOM    431  CA  VAL    27      52.400  13.610  22.310  0.00  0.00           C  
ATOM    432  C   VAL    27      53.130  14.650  23.050  0.00  0.00           C  
ATOM    433  O   VAL    27      54.200  14.410  23.690  0.00  0.00           O  
ATOM    434  CB  VAL    27      52.470  13.740  20.840  0.00  0.00           C  
ATOM    435  CG1 VAL    27      53.910  13.870  20.380  0.00  0.00           C  
ATOM    436  CG2 VAL    27      51.840  12.500  20.060  0.00  0.00           C  
ATOM    437  HN  VAL    27      50.330  13.740  21.890  0.00  0.00           H  
ATOM    438  HA  VAL    27      52.870  12.690  22.620  0.00  0.00           H  
ATOM    439  HB  VAL    27      51.940  14.670  20.550  0.00  0.00           H  
ATOM    440 HG11 VAL    27      53.920  13.780  19.280  0.00  0.00           H  
ATOM    441 HG12 VAL    27      54.530  13.070  20.840  0.00  0.00           H  
ATOM    442 HG13 VAL    27      54.500  14.780  20.610  0.00  0.00           H  
ATOM    443 HG21 VAL    27      52.260  11.570  20.500  0.00  0.00           H  
ATOM    444 HG22 VAL    27      52.170  12.380  19.010  0.00  0.00           H  
ATOM    445 HG23 VAL    27      50.730  12.520  20.140  0.00  0.00           H  
ATOM    446  N   GLU    28      52.670  15.850  23.030  0.00  0.00           N  
ATOM    447  CA  GLU    28      53.280  16.920  23.920  0.00  0.00           C  
ATOM    448  C   GLU    28      53.360  16.540  25.440  0.00  0.00           C  
ATOM    449  O   GLU    28      54.400  16.720  26.080  0.00  0.00           O  
ATOM    450  CB  GLU    28      52.480  18.220  23.830  0.00  0.00           C  
ATOM    451  CG  GLU    28      52.600  18.890  22.420  0.00  0.00           C  
ATOM    452  CD  GLU    28      53.980  19.150  22.100  0.00  0.00           C  
ATOM    453  OE1 GLU    28      54.280  19.000  20.880  0.00  0.00           O  
ATOM    454  OE2 GLU    28      54.820  19.450  23.070  0.00  0.00           O1-
ATOM    455  HN  GLU    28      51.810  16.030  22.560  0.00  0.00           H  
ATOM    456  HA  GLU    28      54.310  17.030  23.620  0.00  0.00           H  
ATOM    457  HB1 GLU    28      52.550  18.930  24.680  0.00  0.00           H  
ATOM    458  HB2 GLU    28      51.420  17.880  23.800  0.00  0.00           H  
ATOM    459  HG1 GLU    28      52.060  19.850  22.260  0.00  0.00           H  
ATOM    460  HG2 GLU    28      52.110  18.150  21.750  0.00  0.00           H  
ATOM    461  N   LEU    29      52.310  15.890  25.990  0.00  0.00           N  
ATOM    462  CA  LEU    29      52.450  15.330  27.350  0.00  0.00           C  
ATOM    463  C   LEU    29      53.500  14.190  27.530  0.00  0.00           C  
ATOM    464  O   LEU    29      54.330  14.250  28.460  0.00  0.00           O  
ATOM    465  CB  LEU    29      51.040  14.830  27.910  0.00  0.00           C  
ATOM    466  CG  LEU    29      49.960  15.860  27.930  0.00  0.00           C  
ATOM    467  CD1 LEU    29      48.520  15.220  28.010  0.00  0.00           C  
ATOM    468  CD2 LEU    29      50.190  16.720  29.130  0.00  0.00           C  
ATOM    469  HN  LEU    29      51.450  15.650  25.540  0.00  0.00           H  
ATOM    470  HA  LEU    29      52.700  16.130  28.030  0.00  0.00           H  
ATOM    471  HB1 LEU    29      51.010  14.490  28.970  0.00  0.00           H  
ATOM    472  HB2 LEU    29      50.700  13.940  27.350  0.00  0.00           H  
ATOM    473  HG  LEU    29      50.030  16.420  26.980  0.00  0.00           H  
ATOM    474 HD11 LEU    29      48.340  14.760  27.010  0.00  0.00           H  
ATOM    475 HD12 LEU    29      47.800  16.050  28.180  0.00  0.00           H  
ATOM    476 HD13 LEU    29      48.510  14.430  28.790  0.00  0.00           H  
ATOM    477 HD21 LEU    29      51.180  17.210  29.150  0.00  0.00           H  
ATOM    478 HD22 LEU    29      50.070  16.110  30.060  0.00  0.00           H  
ATOM    479 HD23 LEU    29      49.420  17.520  29.170  0.00  0.00           H  
ATOM    480  N   ARG    30      53.550  13.270  26.470  0.00  0.00           N  
ATOM    481  CA  ARG    30      54.610  12.200  26.370  0.00  0.00           C  
ATOM    482  C   ARG    30      56.000  12.740  26.330  0.00  0.00           C  
ATOM    483  O   ARG    30      56.830  12.170  27.000  0.00  0.00           O  
ATOM    484  CB  ARG    30      54.340  11.280  25.120  0.00  0.00           C  
ATOM    485  CG  ARG    30      53.230  10.290  25.500  0.00  0.00           C  
ATOM    486  CD  ARG    30      52.770   9.440  24.320  0.00  0.00           C  
ATOM    487  NE  ARG    30      51.720   8.560  24.870  0.00  0.00           N  
ATOM    488  CZ  ARG    30      50.880   7.930  24.150  0.00  0.00           C  
ATOM    489  NH1 ARG    30      50.650   7.960  22.900  0.00  0.00           N1+
ATOM    490  NH2 ARG    30      50.120   7.030  24.760  0.00  0.00           N  
ATOM    491  HN  ARG    30      52.890  13.430  25.740  0.00  0.00           H  
ATOM    492  HA  ARG    30      54.450  11.660  27.290  0.00  0.00           H  
ATOM    493  HB1 ARG    30      55.280  10.770  24.840  0.00  0.00           H  
ATOM    494  HB2 ARG    30      53.940  11.950  24.330  0.00  0.00           H  
ATOM    495  HG1 ARG    30      52.540  10.850  26.160  0.00  0.00           H  
ATOM    496  HG2 ARG    30      53.660   9.520  26.180  0.00  0.00           H  
ATOM    497  HD1 ARG    30      53.610   8.790  23.990  0.00  0.00           H  
ATOM    498  HD2 ARG    30      52.330   9.930  23.430  0.00  0.00           H  
ATOM    499  HE  ARG    30      51.680   8.270  25.830  0.00  0.00           H  
ATOM    500 HH11 ARG    30      51.200   8.530  22.280  0.00  0.00           H  
ATOM    501 HH12 ARG    30      49.910   7.370  22.580  0.00  0.00           H  
ATOM    502 HH21 ARG    30      50.370   6.650  25.650  0.00  0.00           H  
ATOM    503 HH22 ARG    30      49.360   6.680  24.220  0.00  0.00           H  
ATOM    504  N   LYS    31      56.280  13.930  25.620  0.00  0.00           N  
ATOM    505  CA  LYS    31      57.530  14.580  25.510  0.00  0.00           C  
ATOM    506  C   LYS    31      57.830  15.530  26.730  0.00  0.00           C  
ATOM    507  O   LYS    31      58.980  15.530  27.180  0.00  0.00           O  
ATOM    508  CB  LYS    31      57.570  15.380  24.160  0.00  0.00           C  
ATOM    509  CG  LYS    31      57.630  14.530  22.870  0.00  0.00           C  
ATOM    510  CD  LYS    31      57.590  15.340  21.540  0.00  0.00           C  
ATOM    511  CE  LYS    31      56.510  16.500  21.470  0.00  0.00           C  
ATOM    512  NZ  LYS    31      56.340  17.350  20.300  0.00  0.00           N1+
ATOM    513  HN  LYS    31      55.570  14.320  25.050  0.00  0.00           H  
ATOM    514  HA  LYS    31      58.230  13.760  25.490  0.00  0.00           H  
ATOM    515  HB1 LYS    31      58.460  16.030  24.120  0.00  0.00           H  
ATOM    516  HB2 LYS    31      56.680  16.050  24.160  0.00  0.00           H  
ATOM    517  HG1 LYS    31      56.690  13.930  22.840  0.00  0.00           H  
ATOM    518  HG2 LYS    31      58.470  13.810  22.800  0.00  0.00           H  
ATOM    519  HD1 LYS    31      57.340  14.550  20.800  0.00  0.00           H  
ATOM    520  HD2 LYS    31      58.560  15.790  21.270  0.00  0.00           H  
ATOM    521  HE1 LYS    31      56.900  17.200  22.240  0.00  0.00           H  
ATOM    522  HE2 LYS    31      55.530  16.120  21.840  0.00  0.00           H  
ATOM    523  HZ1 LYS    31      55.610  18.090  20.410  0.00  0.00           H  
ATOM    524  HZ2 LYS    31      56.090  16.740  19.500  0.00  0.00           H  
ATOM    525  HZ3 LYS    31      57.270  17.770  20.080  0.00  0.00           H  
ATOM    526  N   LYS    32      56.850  16.270  27.310  0.00  0.00           N  
ATOM    527  CA  LYS    32      57.050  17.150  28.450  0.00  0.00           C  
ATOM    528  C   LYS    32      57.520  16.440  29.710  0.00  0.00           C  
ATOM    529  O   LYS    32      58.420  16.880  30.440  0.00  0.00           O  
ATOM    530  CB  LYS    32      55.690  17.910  28.750  0.00  0.00           C  
ATOM    531  CG  LYS    32      55.590  18.740  29.990  0.00  0.00           C  
ATOM    532  CD  LYS    32      56.580  19.900  30.030  0.00  0.00           C  
ATOM    533  CE  LYS    32      56.200  20.920  31.010  0.00  0.00           C  
ATOM    534  NZ  LYS    32      57.090  22.080  31.060  0.00  0.00           N1+
ATOM    535  HN  LYS    32      55.940  16.370  26.900  0.00  0.00           H  
ATOM    536  HA  LYS    32      57.800  17.860  28.110  0.00  0.00           H  
ATOM    537  HB1 LYS    32      54.890  17.130  28.680  0.00  0.00           H  
ATOM    538  HB2 LYS    32      55.610  18.530  27.830  0.00  0.00           H  
ATOM    539  HG1 LYS    32      55.640  18.190  30.960  0.00  0.00           H  
ATOM    540  HG2 LYS    32      54.580  19.200  30.010  0.00  0.00           H  
ATOM    541  HD1 LYS    32      56.710  20.330  29.010  0.00  0.00           H  
ATOM    542  HD2 LYS    32      57.560  19.440  30.270  0.00  0.00           H  
ATOM    543  HE1 LYS    32      56.070  20.510  32.040  0.00  0.00           H  
ATOM    544  HE2 LYS    32      55.220  21.420  30.910  0.00  0.00           H  
ATOM    545  HZ1 LYS    32      57.510  22.260  30.120  0.00  0.00           H  
ATOM    546  HZ2 LYS    32      57.880  22.080  31.730  0.00  0.00           H  
ATOM    547  HZ3 LYS    32      56.480  22.910  31.230  0.00  0.00           H  
ATOM    548  N   HSD    33      56.910  15.320  30.060  0.00  0.00           N  
ATOM    549  CA  HSD    33      57.360  14.480  31.160  0.00  0.00           C  
ATOM    550  C   HSD    33      57.250  12.980  30.790  0.00  0.00           C  
ATOM    551  O   HSD    33      56.150  12.390  30.800  0.00  0.00           O  
ATOM    552  CB  HSD    33      56.590  14.770  32.470  0.00  0.00           C  
ATOM    553  CG  HSD    33      56.830  16.200  32.960  0.00  0.00           C  
ATOM    554  CD2 HSD    33      56.000  17.210  33.240  0.00  0.00           C  
ATOM    555  ND1 HSD    33      58.070  16.680  33.350  0.00  0.00           N  
ATOM    556  CE1 HSD    33      57.890  17.920  33.780  0.00  0.00           C  
ATOM    557  NE2 HSD    33      56.660  18.340  33.680  0.00  0.00           N  
ATOM    558  HN  HSD    33      56.120  15.000  29.550  0.00  0.00           H  
ATOM    559  HA  HSD    33      58.390  14.740  31.330  0.00  0.00           H  
ATOM    560  HB1 HSD    33      57.010  14.090  33.240  0.00  0.00           H  
ATOM    561  HB2 HSD    33      55.500  14.660  32.260  0.00  0.00           H  
ATOM    562  HD1 HSD    33      58.870  16.080  33.460  0.00  0.00           H  
ATOM    563  HD2 HSD    33      54.920  17.240  33.170  0.00  0.00           H  
ATOM    564  HE1 HSD    33      58.800  18.480  33.990  0.00  0.00           H  
ATOM    565  N   PRO    34      58.340  12.240  30.660  0.00  0.00           N  
ATOM    566  CA  PRO    34      58.350  10.780  30.380  0.00  0.00           C  
ATOM    567  C   PRO    34      57.710   9.970  31.460  0.00  0.00           C  
ATOM    568  O   PRO    34      57.790  10.440  32.600  0.00  0.00           O  
ATOM    569  CB  PRO    34      59.850  10.500  30.030  0.00  0.00           C  
ATOM    570  CG  PRO    34      60.330  11.870  29.460  0.00  0.00           C  
ATOM    571  CD  PRO    34      59.700  12.880  30.340  0.00  0.00           C  
ATOM    572  HA  PRO    34      57.780  10.560  29.480  0.00  0.00           H  
ATOM    573  HB1 PRO    34      60.020   9.680  29.290  0.00  0.00           H  
ATOM    574  HB2 PRO    34      60.310  10.230  31.000  0.00  0.00           H  
ATOM    575  HG1 PRO    34      61.430  11.800  29.320  0.00  0.00           H  
ATOM    576  HG2 PRO    34      59.860  11.900  28.450  0.00  0.00           H  
ATOM    577  HD1 PRO    34      60.350  13.020  31.230  0.00  0.00           H  
ATOM    578  HD2 PRO    34      59.560  13.870  29.870  0.00  0.00           H  
ATOM    579  N   GLY    35      57.020   8.820  31.240  0.00  0.00           N  
ATOM    580  CA  GLY    35      56.470   7.940  32.220  0.00  0.00           C  
ATOM    581  C   GLY    35      55.350   8.470  33.070  0.00  0.00           C  
ATOM    582  O   GLY    35      55.160   8.070  34.210  0.00  0.00           O  
ATOM    583  HN  GLY    35      56.810   8.530  30.310  0.00  0.00           H  
ATOM    584  HA1 GLY    35      57.240   7.600  32.890  0.00  0.00           H  
ATOM    585  HA2 GLY    35      56.110   7.170  31.560  0.00  0.00           H  
ATOM    586  N   HSD    36      54.480   9.320  32.560  0.00  0.00           N  
ATOM    587  CA  HSD    36      53.230   9.770  33.150  0.00  0.00           C  
ATOM    588  C   HSD    36      51.980   9.370  32.470  0.00  0.00           C  
ATOM    589  O   HSD    36      51.090   8.720  33.020  0.00  0.00           O  
ATOM    590  CB  HSD    36      53.230  11.300  33.370  0.00  0.00           C  
ATOM    591  CG  HSD    36      54.340  11.750  34.300  0.00  0.00           C  
ATOM    592  CD2 HSD    36      54.160  12.420  35.480  0.00  0.00           C  
ATOM    593  ND1 HSD    36      55.680  11.710  34.050  0.00  0.00           N  
ATOM    594  CE1 HSD    36      56.280  12.410  35.060  0.00  0.00           C  
ATOM    595  NE2 HSD    36      55.430  12.840  35.970  0.00  0.00           N  
ATOM    596  HN  HSD    36      54.590   9.530  31.590  0.00  0.00           H  
ATOM    597  HA  HSD    36      53.090   9.260  34.100  0.00  0.00           H  
ATOM    598  HB1 HSD    36      52.270  11.560  33.880  0.00  0.00           H  
ATOM    599  HB2 HSD    36      53.310  11.880  32.440  0.00  0.00           H  
ATOM    600  HD1 HSD    36      56.120  11.110  33.380  0.00  0.00           H  
ATOM    601  HD2 HSD    36      53.150  12.640  35.800  0.00  0.00           H  
ATOM    602  HE1 HSD    36      57.360  12.510  35.120  0.00  0.00           H  
ATOM    603  N   ILE    37      51.900   9.540  31.150  0.00  0.00           N  
ATOM    604  CA  ILE    37      50.750   9.180  30.420  0.00  0.00           C  
ATOM    605  C   ILE    37      50.830   7.810  29.950  0.00  0.00           C  
ATOM    606  O   ILE    37      51.810   7.430  29.310  0.00  0.00           O  
ATOM    607  CB  ILE    37      50.710  10.070  29.210  0.00  0.00           C  
ATOM    608  CG1 ILE    37      50.620  11.540  29.670  0.00  0.00           C  
ATOM    609  CG2 ILE    37      49.470   9.740  28.360  0.00  0.00           C  
ATOM    610  CD  ILE    37      49.540  11.910  30.790  0.00  0.00           C  
ATOM    611  HN  ILE    37      52.640  10.040  30.710  0.00  0.00           H  
ATOM    612  HA  ILE    37      49.860   9.380  31.000  0.00  0.00           H  
ATOM    613  HB  ILE    37      51.630  10.030  28.600  0.00  0.00           H  
ATOM    614 HG11 ILE    37      50.270  12.120  28.800  0.00  0.00           H  
ATOM    615 HG12 ILE    37      51.600  11.880  30.070  0.00  0.00           H  
ATOM    616 HG21 ILE    37      49.320  10.530  27.590  0.00  0.00           H  
ATOM    617 HG22 ILE    37      48.530   9.480  28.890  0.00  0.00           H  
ATOM    618 HG23 ILE    37      49.550   8.770  27.810  0.00  0.00           H  
ATOM    619  HD1 ILE    37      49.330  12.990  30.930  0.00  0.00           H  
ATOM    620  HD2 ILE    37      49.980  11.660  31.780  0.00  0.00           H  
ATOM    621  HD3 ILE    37      48.580  11.370  30.610  0.00  0.00           H  
ATOM    622  N   LEU    38      49.820   6.950  30.320  0.00  0.00           N  
ATOM    623  CA  LEU    38      49.760   5.490  29.990  0.00  0.00           C  
ATOM    624  C   LEU    38      50.100   5.170  28.510  0.00  0.00           C  
ATOM    625  O   LEU    38      49.870   6.050  27.640  0.00  0.00           O  
ATOM    626  CB  LEU    38      48.350   4.890  30.290  0.00  0.00           C  
ATOM    627  CG  LEU    38      47.970   5.020  31.800  0.00  0.00           C  
ATOM    628  CD1 LEU    38      46.850   4.010  32.130  0.00  0.00           C  
ATOM    629  CD2 LEU    38      49.080   4.860  32.870  0.00  0.00           C  
ATOM    630  HN  LEU    38      49.110   7.330  30.910  0.00  0.00           H  
ATOM    631  HA  LEU    38      50.620   4.970  30.380  0.00  0.00           H  
ATOM    632  HB1 LEU    38      48.270   3.840  29.930  0.00  0.00           H  
ATOM    633  HB2 LEU    38      47.640   5.510  29.720  0.00  0.00           H  
ATOM    634  HG  LEU    38      47.550   6.020  32.020  0.00  0.00           H  
ATOM    635 HD11 LEU    38      45.920   4.250  31.570  0.00  0.00           H  
ATOM    636 HD12 LEU    38      46.690   4.120  33.220  0.00  0.00           H  
ATOM    637 HD13 LEU    38      47.230   2.990  31.930  0.00  0.00           H  
ATOM    638 HD21 LEU    38      48.740   5.030  33.920  0.00  0.00           H  
ATOM    639 HD22 LEU    38      49.900   5.590  32.680  0.00  0.00           H  
ATOM    640 HD23 LEU    38      49.530   3.850  32.760  0.00  0.00           H  
ATOM    641  N   GLN    39      50.610   3.930  28.200  0.00  0.00           N  
ATOM    642  CA  GLN    39      50.710   3.390  26.910  0.00  0.00           C  
ATOM    643  C   GLN    39      49.340   3.420  26.110  0.00  0.00           C  
ATOM    644  O   GLN    39      48.260   3.210  26.780  0.00  0.00           O  
ATOM    645  CB  GLN    39      51.440   2.010  27.000  0.00  0.00           C  
ATOM    646  CG  GLN    39      52.910   2.180  27.280  0.00  0.00           C  
ATOM    647  CD  GLN    39      53.830   2.660  26.150  0.00  0.00           C  
ATOM    648  NE2 GLN    39      53.940   1.900  25.060  0.00  0.00           N  
ATOM    649  OE1 GLN    39      54.380   3.770  26.220  0.00  0.00           O  
ATOM    650  HN  GLN    39      50.810   3.360  29.000  0.00  0.00           H  
ATOM    651  HA  GLN    39      51.350   4.020  26.310  0.00  0.00           H  
ATOM    652  HB1 GLN    39      51.230   1.430  26.080  0.00  0.00           H  
ATOM    653  HB2 GLN    39      50.990   1.470  27.860  0.00  0.00           H  
ATOM    654  HG1 GLN    39      53.330   1.250  27.730  0.00  0.00           H  
ATOM    655  HG2 GLN    39      53.010   2.960  28.060  0.00  0.00           H  
ATOM    656 HE21 GLN    39      54.500   2.270  24.310  0.00  0.00           H  
ATOM    657 HE22 GLN    39      53.240   1.210  24.880  0.00  0.00           H  
ATOM    658  N   ASP    40      49.310   3.680  24.790  0.00  0.00           N  
ATOM    659  CA  ASP    40      48.140   3.630  23.940  0.00  0.00           C  
ATOM    660  C   ASP    40      47.230   2.440  24.110  0.00  0.00           C  
ATOM    661  O   ASP    40      46.050   2.610  24.080  0.00  0.00           O  
ATOM    662  CB  ASP    40      48.450   3.650  22.420  0.00  0.00           C  
ATOM    663  CG  ASP    40      48.980   5.000  21.920  0.00  0.00           C  
ATOM    664  OD1 ASP    40      49.670   5.070  20.830  0.00  0.00           O  
ATOM    665  OD2 ASP    40      48.610   6.050  22.540  0.00  0.00           O1-
ATOM    666  HN  ASP    40      50.130   3.890  24.260  0.00  0.00           H  
ATOM    667  HA  ASP    40      47.470   4.420  24.260  0.00  0.00           H  
ATOM    668  HB1 ASP    40      47.600   3.450  21.720  0.00  0.00           H  
ATOM    669  HB2 ASP    40      49.200   2.850  22.280  0.00  0.00           H  
ATOM    670  N   GLU    41      47.830   1.220  24.430  0.00  0.00           N  
ATOM    671  CA  GLU    41      47.220  -0.100  24.640  0.00  0.00           C  
ATOM    672  C   GLU    41      46.280  -0.080  25.870  0.00  0.00           C  
ATOM    673  O   GLU    41      45.270  -0.730  25.880  0.00  0.00           O  
ATOM    674  CB  GLU    41      48.270  -1.230  24.830  0.00  0.00           C  
ATOM    675  CG  GLU    41      48.970  -1.570  23.540  0.00  0.00           C  
ATOM    676  CD  GLU    41      49.840  -2.770  23.660  0.00  0.00           C  
ATOM    677  OE1 GLU    41      49.290  -3.900  23.830  0.00  0.00           O  
ATOM    678  OE2 GLU    41      51.090  -2.710  23.550  0.00  0.00           O1-
ATOM    679  HN  GLU    41      48.830   1.130  24.430  0.00  0.00           H  
ATOM    680  HA  GLU    41      46.550  -0.360  23.840  0.00  0.00           H  
ATOM    681  HB1 GLU    41      47.770  -2.090  25.320  0.00  0.00           H  
ATOM    682  HB2 GLU    41      48.930  -0.790  25.600  0.00  0.00           H  
ATOM    683  HG1 GLU    41      49.600  -0.680  23.330  0.00  0.00           H  
ATOM    684  HG2 GLU    41      48.200  -1.730  22.760  0.00  0.00           H  
ATOM    685  N   ASP    42      46.670   0.640  26.970  0.00  0.00           N  
ATOM    686  CA  ASP    42      45.960   0.690  28.250  0.00  0.00           C  
ATOM    687  C   ASP    42      44.850   1.750  28.360  0.00  0.00           C  
ATOM    688  O   ASP    42      43.860   1.560  29.080  0.00  0.00           O  
ATOM    689  CB  ASP    42      47.110   0.980  29.320  0.00  0.00           C  
ATOM    690  CG  ASP    42      48.050  -0.180  29.260  0.00  0.00           C  
ATOM    691  OD1 ASP    42      47.490  -1.320  29.350  0.00  0.00           O  
ATOM    692  OD2 ASP    42      49.300   0.020  29.330  0.00  0.00           O1-
ATOM    693  HN  ASP    42      47.530   1.140  26.910  0.00  0.00           H  
ATOM    694  HA  ASP    42      45.350  -0.170  28.490  0.00  0.00           H  
ATOM    695  HB1 ASP    42      46.600   1.150  30.290  0.00  0.00           H  
ATOM    696  HB2 ASP    42      47.560   1.950  29.020  0.00  0.00           H  
ATOM    697  N   LEU    43      44.990   2.810  27.590  0.00  0.00           N  
ATOM    698  CA  LEU    43      44.020   3.960  27.340  0.00  0.00           C  
ATOM    699  C   LEU    43      42.680   3.390  26.820  0.00  0.00           C  
ATOM    700  O   LEU    43      42.580   2.560  25.890  0.00  0.00           O  
ATOM    701  CB  LEU    43      44.640   5.150  26.540  0.00  0.00           C  
ATOM    702  CG  LEU    43      45.840   5.870  27.150  0.00  0.00           C  
ATOM    703  CD1 LEU    43      46.340   6.920  26.100  0.00  0.00           C  
ATOM    704  CD2 LEU    43      45.440   6.590  28.450  0.00  0.00           C  
ATOM    705  HN  LEU    43      45.780   2.730  26.980  0.00  0.00           H  
ATOM    706  HA  LEU    43      43.740   4.280  28.330  0.00  0.00           H  
ATOM    707  HB1 LEU    43      43.850   5.910  26.390  0.00  0.00           H  
ATOM    708  HB2 LEU    43      45.000   4.770  25.560  0.00  0.00           H  
ATOM    709  HG  LEU    43      46.630   5.130  27.420  0.00  0.00           H  
ATOM    710 HD11 LEU    43      47.150   7.590  26.460  0.00  0.00           H  
ATOM    711 HD12 LEU    43      45.520   7.660  25.990  0.00  0.00           H  
ATOM    712 HD13 LEU    43      46.640   6.410  25.160  0.00  0.00           H  
ATOM    713 HD21 LEU    43      44.610   7.320  28.390  0.00  0.00           H  
ATOM    714 HD22 LEU    43      46.310   7.120  28.880  0.00  0.00           H  
ATOM    715 HD23 LEU    43      45.150   5.750  29.120  0.00  0.00           H  
ATOM    716  N   GLN    44      41.550   3.920  27.420  0.00  0.00           N  
ATOM    717  CA  GLN    44      40.200   3.760  26.890  0.00  0.00           C  
ATOM    718  C   GLN    44      39.260   4.920  27.260  0.00  0.00           C  
ATOM    719  O   GLN    44      39.160   5.330  28.430  0.00  0.00           O  
ATOM    720  CB  GLN    44      39.660   2.360  27.170  0.00  0.00           C  
ATOM    721  CG  GLN    44      39.580   1.970  28.700  0.00  0.00           C  
ATOM    722  CD  GLN    44      39.060   0.570  29.060  0.00  0.00           C  
ATOM    723  NE2 GLN    44      38.040   0.130  28.340  0.00  0.00           N  
ATOM    724  OE1 GLN    44      39.570  -0.040  30.020  0.00  0.00           O  
ATOM    725  HN  GLN    44      41.640   4.570  28.160  0.00  0.00           H  
ATOM    726  HA  GLN    44      40.190   3.890  25.810  0.00  0.00           H  
ATOM    727  HB1 GLN    44      40.240   1.550  26.680  0.00  0.00           H  
ATOM    728  HB2 GLN    44      38.590   2.310  26.870  0.00  0.00           H  
ATOM    729  HG1 GLN    44      38.950   2.690  29.260  0.00  0.00           H  
ATOM    730  HG2 GLN    44      40.600   2.030  29.140  0.00  0.00           H  
ATOM    731 HE21 GLN    44      37.630  -0.740  28.620  0.00  0.00           H  
ATOM    732 HE22 GLN    44      37.710   0.740  27.610  0.00  0.00           H  
ATOM    733  N   TRP    45      38.460   5.400  26.260  0.00  0.00           N  
ATOM    734  CA  TRP    45      37.260   6.140  26.620  0.00  0.00           C  
ATOM    735  C   TRP    45      36.210   5.400  27.530  0.00  0.00           C  
ATOM    736  O   TRP    45      35.940   4.190  27.350  0.00  0.00           O  
ATOM    737  CB  TRP    45      36.590   6.690  25.320  0.00  0.00           C  
ATOM    738  CG  TRP    45      37.390   7.830  24.710  0.00  0.00           C  
ATOM    739  CD1 TRP    45      38.370   7.820  23.660  0.00  0.00           C  
ATOM    740  CD2 TRP    45      37.220   9.230  25.030  0.00  0.00           C  
ATOM    741  CE2 TRP    45      38.120  10.010  24.140  0.00  0.00           C  
ATOM    742  CE3 TRP    45      36.510   9.960  25.920  0.00  0.00           C  
ATOM    743  NE1 TRP    45      38.780   9.070  23.310  0.00  0.00           N  
ATOM    744  CZ2 TRP    45      38.080  11.390  24.160  0.00  0.00           C  
ATOM    745  CZ3 TRP    45      36.640  11.370  26.020  0.00  0.00           C  
ATOM    746  CH2 TRP    45      37.430  12.060  25.150  0.00  0.00           C  
ATOM    747  HN  TRP    45      38.510   4.990  25.350  0.00  0.00           H  
ATOM    748  HA  TRP    45      37.600   7.000  27.180  0.00  0.00           H  
ATOM    749  HB1 TRP    45      35.510   6.920  25.500  0.00  0.00           H  
ATOM    750  HB2 TRP    45      36.560   5.920  24.520  0.00  0.00           H  
ATOM    751  HD1 TRP    45      38.740   6.910  23.200  0.00  0.00           H  
ATOM    752  HE1 TRP    45      39.600   9.340  22.850  0.00  0.00           H  
ATOM    753  HE3 TRP    45      35.800   9.480  26.580  0.00  0.00           H  
ATOM    754  HZ2 TRP    45      38.750  11.920  23.490  0.00  0.00           H  
ATOM    755  HZ3 TRP    45      36.060  11.980  26.690  0.00  0.00           H  
ATOM    756  HH2 TRP    45      37.580  13.120  25.300  0.00  0.00           H  
ATOM    757  N   VAL    46      35.810   6.130  28.530  0.00  0.00           N  
ATOM    758  CA  VAL    46      34.720   5.760  29.410  0.00  0.00           C  
ATOM    759  C   VAL    46      33.500   6.620  29.420  0.00  0.00           C  
ATOM    760  O   VAL    46      33.520   7.800  29.770  0.00  0.00           O  
ATOM    761  CB  VAL    46      35.270   5.740  30.780  0.00  0.00           C  
ATOM    762  CG1 VAL    46      34.140   5.390  31.800  0.00  0.00           C  
ATOM    763  CG2 VAL    46      36.300   4.620  30.840  0.00  0.00           C  
ATOM    764  HN  VAL    46      36.150   7.060  28.650  0.00  0.00           H  
ATOM    765  HA  VAL    46      34.480   4.730  29.170  0.00  0.00           H  
ATOM    766  HB  VAL    46      35.830   6.650  31.080  0.00  0.00           H  
ATOM    767 HG11 VAL    46      33.690   4.380  31.710  0.00  0.00           H  
ATOM    768 HG12 VAL    46      33.240   6.030  31.890  0.00  0.00           H  
ATOM    769 HG13 VAL    46      34.620   5.360  32.800  0.00  0.00           H  
ATOM    770 HG21 VAL    46      35.850   3.670  30.460  0.00  0.00           H  
ATOM    771 HG22 VAL    46      36.630   4.450  31.890  0.00  0.00           H  
ATOM    772 HG23 VAL    46      37.240   4.950  30.340  0.00  0.00           H  
ATOM    773  N   PHE    47      32.290   6.070  29.020  0.00  0.00           N  
ATOM    774  CA  PHE    47      31.010   6.740  29.160  0.00  0.00           C  
ATOM    775  C   PHE    47      30.630   7.300  30.590  0.00  0.00           C  
ATOM    776  O   PHE    47      30.890   6.750  31.630  0.00  0.00           O  
ATOM    777  CB  PHE    47      29.840   5.880  28.480  0.00  0.00           C  
ATOM    778  CG  PHE    47      28.430   6.500  28.760  0.00  0.00           C  
ATOM    779  CD1 PHE    47      27.520   5.830  29.570  0.00  0.00           C  
ATOM    780  CD2 PHE    47      28.040   7.580  27.980  0.00  0.00           C  
ATOM    781  CE1 PHE    47      26.180   6.270  29.600  0.00  0.00           C  
ATOM    782  CE2 PHE    47      26.800   8.060  28.080  0.00  0.00           C  
ATOM    783  CZ  PHE    47      25.770   7.410  28.860  0.00  0.00           C  
ATOM    784  HN  PHE    47      32.350   5.110  28.790  0.00  0.00           H  
ATOM    785  HA  PHE    47      31.200   7.660  28.630  0.00  0.00           H  
ATOM    786  HB1 PHE    47      30.010   4.890  28.960  0.00  0.00           H  
ATOM    787  HB2 PHE    47      30.060   5.850  27.390  0.00  0.00           H  
ATOM    788  HD1 PHE    47      27.750   4.880  30.020  0.00  0.00           H  
ATOM    789  HD2 PHE    47      28.720   8.150  27.370  0.00  0.00           H  
ATOM    790  HE1 PHE    47      25.460   5.610  30.050  0.00  0.00           H  
ATOM    791  HE2 PHE    47      26.560   8.900  27.450  0.00  0.00           H  
ATOM    792  HZ  PHE    47      24.730   7.700  28.760  0.00  0.00           H  
ATOM    793  N   VAL    48      30.000   8.520  30.700  0.00  0.00           N  
ATOM    794  CA  VAL    48      29.650   9.170  31.950  0.00  0.00           C  
ATOM    795  C   VAL    48      28.210   9.380  31.920  0.00  0.00           C  
ATOM    796  O   VAL    48      27.740   9.850  30.900  0.00  0.00           O  
ATOM    797  CB  VAL    48      30.480  10.540  32.040  0.00  0.00           C  
ATOM    798  CG1 VAL    48      30.200  11.280  33.240  0.00  0.00           C  
ATOM    799  CG2 VAL    48      32.040  10.270  31.860  0.00  0.00           C  
ATOM    800  HN  VAL    48      29.740   8.900  29.820  0.00  0.00           H  
ATOM    801  HA  VAL    48      30.050   8.570  32.760  0.00  0.00           H  
ATOM    802  HB  VAL    48      30.330  11.260  31.210  0.00  0.00           H  
ATOM    803 HG11 VAL    48      29.370  12.010  33.150  0.00  0.00           H  
ATOM    804 HG12 VAL    48      30.940  12.010  33.630  0.00  0.00           H  
ATOM    805 HG13 VAL    48      29.890  10.600  34.060  0.00  0.00           H  
ATOM    806 HG21 VAL    48      32.340   9.950  30.840  0.00  0.00           H  
ATOM    807 HG22 VAL    48      32.300   9.410  32.520  0.00  0.00           H  
ATOM    808 HG23 VAL    48      32.590  11.200  32.120  0.00  0.00           H  
ATOM    809  N   ASN    49      27.470   9.190  33.070  0.00  0.00           N  
ATOM    810  CA  ASN    49      26.040   9.390  33.180  0.00  0.00           C  
ATOM    811  C   ASN    49      25.770   9.730  34.590  0.00  0.00           C  
ATOM    812  O   ASN    49      25.510   8.830  35.440  0.00  0.00           O  
ATOM    813  CB  ASN    49      25.350   8.110  32.620  0.00  0.00           C  
ATOM    814  CG  ASN    49      23.870   8.190  32.630  0.00  0.00           C  
ATOM    815  ND2 ASN    49      23.160   7.050  32.450  0.00  0.00           N  
ATOM    816  OD1 ASN    49      23.280   9.270  32.820  0.00  0.00           O  
ATOM    817  HN  ASN    49      28.040   8.870  33.820  0.00  0.00           H  
ATOM    818  HA  ASN    49      25.680  10.280  32.670  0.00  0.00           H  
ATOM    819  HB1 ASN    49      25.750   7.200  33.130  0.00  0.00           H  
ATOM    820  HB2 ASN    49      25.700   8.170  31.560  0.00  0.00           H  
ATOM    821 HD21 ASN    49      22.190   7.080  32.680  0.00  0.00           H  
ATOM    822 HD22 ASN    49      23.550   6.190  32.130  0.00  0.00           H  
ATOM    823  N   ALA    50      25.870  11.060  34.930  0.00  0.00           N  
ATOM    824  CA  ALA    50      26.060  11.560  36.270  0.00  0.00           C  
ATOM    825  C   ALA    50      24.770  12.250  36.810  0.00  0.00           C  
ATOM    826  O   ALA    50      24.800  13.110  37.700  0.00  0.00           O  
ATOM    827  CB  ALA    50      27.260  12.510  36.300  0.00  0.00           C  
ATOM    828  HN  ALA    50      26.010  11.810  34.280  0.00  0.00           H  
ATOM    829  HA  ALA    50      26.300  10.740  36.930  0.00  0.00           H  
ATOM    830  HB1 ALA    50      28.140  12.080  35.770  0.00  0.00           H  
ATOM    831  HB2 ALA    50      27.470  12.890  37.330  0.00  0.00           H  
ATOM    832  HB3 ALA    50      26.910  13.410  35.750  0.00  0.00           H  
ATOM    833  N   GLY    51      23.630  11.810  36.320  0.00  0.00           N  
ATOM    834  CA  GLY    51      22.280  12.200  36.840  0.00  0.00           C  
ATOM    835  C   GLY    51      21.850  13.510  36.340  0.00  0.00           C  
ATOM    836  O   GLY    51      21.410  14.360  37.080  0.00  0.00           O  
ATOM    837  HN  GLY    51      23.790  11.070  35.670  0.00  0.00           H  
ATOM    838  HA1 GLY    51      22.410  12.320  37.900  0.00  0.00           H  
ATOM    839  HA2 GLY    51      21.530  11.490  36.550  0.00  0.00           H  
ATOM    840  N   GLY    52      21.990  13.780  35.030  0.00  0.00           N  
ATOM    841  CA  GLY    52      21.730  15.050  34.440  0.00  0.00           C  
ATOM    842  C   GLY    52      22.990  15.670  33.970  0.00  0.00           C  
ATOM    843  O   GLY    52      23.120  16.860  33.680  0.00  0.00           O  
ATOM    844  HN  GLY    52      22.220  13.010  34.440  0.00  0.00           H  
ATOM    845  HA1 GLY    52      21.340  15.750  35.160  0.00  0.00           H  
ATOM    846  HA2 GLY    52      21.070  14.870  33.610  0.00  0.00           H  
ATOM    847  N   TRP    53      24.050  14.840  33.810  0.00  0.00           N  
ATOM    848  CA  TRP    53      25.190  15.090  32.930  0.00  0.00           C  
ATOM    849  C   TRP    53      25.660  13.780  32.320  0.00  0.00           C  
ATOM    850  O   TRP    53      26.200  12.960  33.000  0.00  0.00           O  
ATOM    851  CB  TRP    53      26.410  15.670  33.830  0.00  0.00           C  
ATOM    852  CG  TRP    53      27.790  15.500  33.350  0.00  0.00           C  
ATOM    853  CD1 TRP    53      28.760  14.810  33.990  0.00  0.00           C  
ATOM    854  CD2 TRP    53      28.260  15.720  32.040  0.00  0.00           C  
ATOM    855  CE2 TRP    53      29.600  15.250  32.000  0.00  0.00           C  
ATOM    856  CE3 TRP    53      27.700  16.320  30.910  0.00  0.00           C  
ATOM    857  NE1 TRP    53      29.900  14.740  33.250  0.00  0.00           N  
ATOM    858  CZ2 TRP    53      30.350  15.370  30.850  0.00  0.00           C  
ATOM    859  CZ3 TRP    53      28.430  16.440  29.750  0.00  0.00           C  
ATOM    860  CH2 TRP    53      29.800  16.080  29.780  0.00  0.00           C  
ATOM    861  HN  TRP    53      23.950  13.950  34.250  0.00  0.00           H  
ATOM    862  HA  TRP    53      24.960  15.820  32.170  0.00  0.00           H  
ATOM    863  HB1 TRP    53      26.260  15.170  34.810  0.00  0.00           H  
ATOM    864  HB2 TRP    53      26.290  16.770  33.940  0.00  0.00           H  
ATOM    865  HD1 TRP    53      28.710  14.460  35.010  0.00  0.00           H  
ATOM    866  HE1 TRP    53      30.830  14.780  33.540  0.00  0.00           H  
ATOM    867  HE3 TRP    53      26.700  16.700  30.990  0.00  0.00           H  
ATOM    868  HZ2 TRP    53      31.360  14.970  30.860  0.00  0.00           H  
ATOM    869  HZ3 TRP    53      28.050  16.840  28.820  0.00  0.00           H  
ATOM    870  HH2 TRP    53      30.390  16.240  28.890  0.00  0.00           H  
ATOM    871  N   MET    54      25.420  13.550  30.990  0.00  0.00           N  
ATOM    872  CA  MET    54      25.860  12.350  30.360  0.00  0.00           C  
ATOM    873  C   MET    54      26.720  12.730  29.230  0.00  0.00           C  
ATOM    874  O   MET    54      26.460  13.720  28.540  0.00  0.00           O  
ATOM    875  CB  MET    54      24.780  11.400  29.870  0.00  0.00           C  
ATOM    876  CG  MET    54      23.540  11.870  29.080  0.00  0.00           C  
ATOM    877  SD  MET    54      22.370  10.520  28.790  0.00  0.00           S  
ATOM    878  CE  MET    54      21.160  11.410  27.760  0.00  0.00           C  
ATOM    879  HN  MET    54      24.840  14.200  30.520  0.00  0.00           H  
ATOM    880  HA  MET    54      26.550  11.940  31.090  0.00  0.00           H  
ATOM    881  HB1 MET    54      24.390  10.970  30.820  0.00  0.00           H  
ATOM    882  HB2 MET    54      25.260  10.530  29.360  0.00  0.00           H  
ATOM    883  HG1 MET    54      23.850  12.330  28.120  0.00  0.00           H  
ATOM    884  HG2 MET    54      23.090  12.620  29.760  0.00  0.00           H  
ATOM    885  HE1 MET    54      20.550  10.620  27.270  0.00  0.00           H  
ATOM    886  HE2 MET    54      21.750  12.030  27.050  0.00  0.00           H  
ATOM    887  HE3 MET    54      20.380  11.970  28.330  0.00  0.00           H  
ATOM    888  N   GLY    55      27.830  12.010  29.030  0.00  0.00           N  
ATOM    889  CA  GLY    55      28.910  12.430  28.130  0.00  0.00           C  
ATOM    890  C   GLY    55      29.950  11.320  28.180  0.00  0.00           C  
ATOM    891  O   GLY    55      29.600  10.130  28.430  0.00  0.00           O  
ATOM    892  HN  GLY    55      27.980  11.290  29.710  0.00  0.00           H  
ATOM    893  HA1 GLY    55      29.410  13.300  28.530  0.00  0.00           H  
ATOM    894  HA2 GLY    55      28.680  12.560  27.090  0.00  0.00           H  
ATOM    895  N   SER    56      31.260  11.630  27.910  0.00  0.00           N  
ATOM    896  CA  SER    56      32.320  10.640  27.990  0.00  0.00           C  
ATOM    897  C   SER    56      33.490  11.290  28.670  0.00  0.00           C  
ATOM    898  O   SER    56      33.580  12.530  28.630  0.00  0.00           O  
ATOM    899  CB  SER    56      32.900   9.980  26.680  0.00  0.00           C  
ATOM    900  OG  SER    56      31.980   9.330  25.810  0.00  0.00           O  
ATOM    901  HN  SER    56      31.560  12.570  27.740  0.00  0.00           H  
ATOM    902  HA  SER    56      31.940   9.720  28.410  0.00  0.00           H  
ATOM    903  HB1 SER    56      33.640   9.190  26.950  0.00  0.00           H  
ATOM    904  HB2 SER    56      33.350  10.740  26.020  0.00  0.00           H  
ATOM    905  HG1 SER    56      31.550  10.030  25.310  0.00  0.00           H  
ATOM    906  N   MET    57      34.340  10.520  29.330  0.00  0.00           N  
ATOM    907  CA  MET    57      35.650  10.880  29.740  0.00  0.00           C  
ATOM    908  C   MET    57      36.710   9.830  29.550  0.00  0.00           C  
ATOM    909  O   MET    57      36.450   8.670  29.320  0.00  0.00           O  
ATOM    910  CB  MET    57      35.820  11.530  31.170  0.00  0.00           C  
ATOM    911  CG  MET    57      35.620  10.500  32.380  0.00  0.00           C  
ATOM    912  SD  MET    57      37.160   9.510  32.750  0.00  0.00           S  
ATOM    913  CE  MET    57      36.550   8.710  34.220  0.00  0.00           C  
ATOM    914  HN  MET    57      34.160   9.550  29.480  0.00  0.00           H  
ATOM    915  HA  MET    57      36.000  11.680  29.090  0.00  0.00           H  
ATOM    916  HB1 MET    57      35.120  12.390  31.210  0.00  0.00           H  
ATOM    917  HB2 MET    57      36.870  11.900  31.290  0.00  0.00           H  
ATOM    918  HG1 MET    57      34.770   9.800  32.220  0.00  0.00           H  
ATOM    919  HG2 MET    57      35.390  11.000  33.340  0.00  0.00           H  
ATOM    920  HE1 MET    57      35.610   8.120  34.090  0.00  0.00           H  
ATOM    921  HE2 MET    57      36.290   9.450  35.000  0.00  0.00           H  
ATOM    922  HE3 MET    57      37.370   8.030  34.520  0.00  0.00           H  
ATOM    923  N   CYS    58      37.980  10.410  29.580  0.00  0.00           N  
ATOM    924  CA  CYS    58      39.120   9.640  29.360  0.00  0.00           C  
ATOM    925  C   CYS    58      40.160  10.010  30.410  0.00  0.00           C  
ATOM    926  O   CYS    58      40.680  11.080  30.420  0.00  0.00           O  
ATOM    927  CB  CYS    58      39.700   9.900  27.970  0.00  0.00           C  
ATOM    928  SG  CYS    58      40.710   8.570  27.300  0.00  0.00           S  
ATOM    929  HN  CYS    58      38.130  11.390  29.700  0.00  0.00           H  
ATOM    930  HA  CYS    58      38.930   8.600  29.590  0.00  0.00           H  
ATOM    931  HB1 CYS    58      40.150  10.920  27.930  0.00  0.00           H  
ATOM    932  HB2 CYS    58      38.770  10.000  27.370  0.00  0.00           H  
ATOM    933  HG1 CYS    58      40.860   9.120  26.110  0.00  0.00           H  
ATOM    934  N   LEU    59      40.580   9.170  31.410  0.00  0.00           N  
ATOM    935  CA  LEU    59      41.590   9.440  32.370  0.00  0.00           C  
ATOM    936  C   LEU    59      42.970   9.010  31.800  0.00  0.00           C  
ATOM    937  O   LEU    59      43.130   7.830  31.650  0.00  0.00           O  
ATOM    938  CB  LEU    59      41.240   8.700  33.670  0.00  0.00           C  
ATOM    939  CG  LEU    59      42.150   8.960  34.860  0.00  0.00           C  
ATOM    940  CD1 LEU    59      42.150  10.350  35.430  0.00  0.00           C  
ATOM    941  CD2 LEU    59      41.780   8.000  36.070  0.00  0.00           C  
ATOM    942  HN  LEU    59      40.250   8.230  31.380  0.00  0.00           H  
ATOM    943  HA  LEU    59      41.570  10.490  32.630  0.00  0.00           H  
ATOM    944  HB1 LEU    59      41.420   7.670  33.300  0.00  0.00           H  
ATOM    945  HB2 LEU    59      40.220   8.980  34.010  0.00  0.00           H  
ATOM    946  HG  LEU    59      43.170   8.680  34.520  0.00  0.00           H  
ATOM    947 HD11 LEU    59      41.130  10.760  35.600  0.00  0.00           H  
ATOM    948 HD12 LEU    59      42.740  11.020  34.780  0.00  0.00           H  
ATOM    949 HD13 LEU    59      42.660  10.260  36.410  0.00  0.00           H  
ATOM    950 HD21 LEU    59      42.440   8.070  36.960  0.00  0.00           H  
ATOM    951 HD22 LEU    59      41.850   6.930  35.780  0.00  0.00           H  
ATOM    952 HD23 LEU    59      40.750   8.240  36.410  0.00  0.00           H  
ATOM    953  N   LEU    60      43.890   9.990  31.510  0.00  0.00           N  
ATOM    954  CA  LEU    60      45.200   9.760  30.930  0.00  0.00           C  
ATOM    955  C   LEU    60      46.280   9.580  32.030  0.00  0.00           C  
ATOM    956  O   LEU    60      47.350   9.030  31.740  0.00  0.00           O  
ATOM    957  CB  LEU    60      45.600  10.900  29.990  0.00  0.00           C  
ATOM    958  CG  LEU    60      44.630  11.240  28.830  0.00  0.00           C  
ATOM    959  CD1 LEU    60      45.260  12.330  27.950  0.00  0.00           C  
ATOM    960  CD2 LEU    60      44.250  10.050  27.980  0.00  0.00           C  
ATOM    961  HN  LEU    60      43.600  10.940  31.510  0.00  0.00           H  
ATOM    962  HA  LEU    60      45.220   8.870  30.320  0.00  0.00           H  
ATOM    963  HB1 LEU    60      46.560  10.660  29.490  0.00  0.00           H  
ATOM    964  HB2 LEU    60      45.700  11.860  30.550  0.00  0.00           H  
ATOM    965  HG  LEU    60      43.720  11.660  29.310  0.00  0.00           H  
ATOM    966 HD11 LEU    60      44.790  12.290  26.940  0.00  0.00           H  
ATOM    967 HD12 LEU    60      46.330  12.210  27.660  0.00  0.00           H  
ATOM    968 HD13 LEU    60      45.200  13.360  28.360  0.00  0.00           H  
ATOM    969 HD21 LEU    60      43.520  10.410  27.230  0.00  0.00           H  
ATOM    970 HD22 LEU    60      43.810   9.280  28.650  0.00  0.00           H  
ATOM    971 HD23 LEU    60      45.130   9.700  27.410  0.00  0.00           H  
ATOM    972  N   HSD    61      46.140  10.040  33.260  0.00  0.00           N  
ATOM    973  CA  HSD    61      47.160   9.870  34.270  0.00  0.00           C  
ATOM    974  C   HSD    61      46.550  10.160  35.590  0.00  0.00           C  
ATOM    975  O   HSD    61      45.690  11.020  35.630  0.00  0.00           O  
ATOM    976  CB  HSD    61      48.340  10.870  34.140  0.00  0.00           C  
ATOM    977  CG  HSD    61      49.330  10.970  35.230  0.00  0.00           C  
ATOM    978  CD2 HSD    61      49.520  12.030  36.120  0.00  0.00           C  
ATOM    979  ND1 HSD    61      50.370  10.080  35.470  0.00  0.00           N  
ATOM    980  CE1 HSD    61      51.150  10.610  36.440  0.00  0.00           C  
ATOM    981  NE2 HSD    61      50.690  11.770  36.880  0.00  0.00           N  
ATOM    982  HN  HSD    61      45.320  10.510  33.590  0.00  0.00           H  
ATOM    983  HA  HSD    61      47.540   8.860  34.290  0.00  0.00           H  
ATOM    984  HB1 HSD    61      47.880  11.780  33.720  0.00  0.00           H  
ATOM    985  HB2 HSD    61      48.860  10.490  33.230  0.00  0.00           H  
ATOM    986  HD1 HSD    61      50.570   9.340  34.830  0.00  0.00           H  
ATOM    987  HD2 HSD    61      48.960  12.960  36.120  0.00  0.00           H  
ATOM    988  HE1 HSD    61      52.020  10.080  36.830  0.00  0.00           H  
ATOM    989  N   ALA    62      47.000   9.530  36.700  0.00  0.00           N  
ATOM    990  CA  ALA    62      46.610   9.840  38.060  0.00  0.00           C  
ATOM    991  C   ALA    62      47.810   9.510  38.890  0.00  0.00           C  
ATOM    992  O   ALA    62      48.540   8.550  38.600  0.00  0.00           O  
ATOM    993  CB  ALA    62      45.450   8.970  38.330  0.00  0.00           C  
ATOM    994  HN  ALA    62      47.580   8.730  36.590  0.00  0.00           H  
ATOM    995  HA  ALA    62      46.430  10.900  38.110  0.00  0.00           H  
ATOM    996  HB1 ALA    62      45.610   7.890  38.170  0.00  0.00           H  
ATOM    997  HB2 ALA    62      44.580   9.290  37.700  0.00  0.00           H  
ATOM    998  HB3 ALA    62      45.130   9.150  39.380  0.00  0.00           H  
ATOM    999  N   SER    63      48.060  10.320  39.870  0.00  0.00           N  
ATOM   1000  CA  SER    63      49.210  10.190  40.780  0.00  0.00           C  
ATOM   1001  C   SER    63      48.780  10.880  42.080  0.00  0.00           C  
ATOM   1002  O   SER    63      47.780  11.550  42.040  0.00  0.00           O  
ATOM   1003  CB  SER    63      50.360  11.000  40.150  0.00  0.00           C  
ATOM   1004  OG  SER    63      51.490  11.210  40.960  0.00  0.00           O  
ATOM   1005  HN  SER    63      47.550  11.170  39.980  0.00  0.00           H  
ATOM   1006  HA  SER    63      49.320   9.120  40.920  0.00  0.00           H  
ATOM   1007  HB1 SER    63      50.030  12.040  39.950  0.00  0.00           H  
ATOM   1008  HB2 SER    63      50.640  10.480  39.210  0.00  0.00           H  
ATOM   1009  HG1 SER    63      51.430  10.420  41.500  0.00  0.00           H  
ATOM   1010  N   LEU    64      49.520  10.780  43.230  0.00  0.00           N  
ATOM   1011  CA  LEU    64      49.110  11.560  44.440  0.00  0.00           C  
ATOM   1012  C   LEU    64      48.990  13.120  44.190  0.00  0.00           C  
ATOM   1013  O   LEU    64      48.150  13.680  44.880  0.00  0.00           O  
ATOM   1014  CB  LEU    64      50.250  11.300  45.480  0.00  0.00           C  
ATOM   1015  CG  LEU    64      50.400   9.900  46.010  0.00  0.00           C  
ATOM   1016  CD1 LEU    64      51.750   9.710  46.780  0.00  0.00           C  
ATOM   1017  CD2 LEU    64      49.250   9.340  46.940  0.00  0.00           C  
ATOM   1018  HN  LEU    64      50.370  10.280  43.350  0.00  0.00           H  
ATOM   1019  HA  LEU    64      48.130  11.190  44.730  0.00  0.00           H  
ATOM   1020  HB1 LEU    64      50.120  11.910  46.400  0.00  0.00           H  
ATOM   1021  HB2 LEU    64      51.250  11.560  45.070  0.00  0.00           H  
ATOM   1022  HG  LEU    64      50.330   9.190  45.160  0.00  0.00           H  
ATOM   1023 HD11 LEU    64      51.910   8.620  46.930  0.00  0.00           H  
ATOM   1024 HD12 LEU    64      51.540  10.250  47.730  0.00  0.00           H  
ATOM   1025 HD13 LEU    64      52.630   9.970  46.150  0.00  0.00           H  
ATOM   1026 HD21 LEU    64      49.540   8.360  47.370  0.00  0.00           H  
ATOM   1027 HD22 LEU    64      48.300   9.240  46.370  0.00  0.00           H  
ATOM   1028 HD23 LEU    64      49.080   9.920  47.870  0.00  0.00           H  
ATOM   1029  N   THR    65      49.830  13.690  43.380  0.00  0.00           N  
ATOM   1030  CA  THR    65      49.810  15.180  43.180  0.00  0.00           C  
ATOM   1031  C   THR    65      48.670  15.620  42.390  0.00  0.00           C  
ATOM   1032  O   THR    65      48.200  16.750  42.580  0.00  0.00           O  
ATOM   1033  CB  THR    65      51.020  15.750  42.420  0.00  0.00           C  
ATOM   1034  CG2 THR    65      52.220  16.000  43.350  0.00  0.00           C  
ATOM   1035  OG1 THR    65      51.520  14.830  41.450  0.00  0.00           O  
ATOM   1036  HN  THR    65      50.570  13.270  42.860  0.00  0.00           H  
ATOM   1037  HA  THR    65      49.730  15.670  44.140  0.00  0.00           H  
ATOM   1038  HB  THR    65      50.810  16.700  41.880  0.00  0.00           H  
ATOM   1039  HG1 THR    65      51.580  15.300  40.620  0.00  0.00           H  
ATOM   1040 HG21 THR    65      52.580  15.060  43.830  0.00  0.00           H  
ATOM   1041 HG22 THR    65      51.940  16.680  44.180  0.00  0.00           H  
ATOM   1042 HG23 THR    65      52.990  16.520  42.750  0.00  0.00           H  
ATOM   1043  N   GLU    66      48.290  14.840  41.370  0.00  0.00           N  
ATOM   1044  CA  GLU    66      47.600  15.390  40.230  0.00  0.00           C  
ATOM   1045  C   GLU    66      47.160  14.270  39.240  0.00  0.00           C  
ATOM   1046  O   GLU    66      47.530  13.090  39.360  0.00  0.00           O  
ATOM   1047  CB  GLU    66      48.490  16.340  39.330  0.00  0.00           C  
ATOM   1048  CG  GLU    66      49.680  15.560  38.740  0.00  0.00           C  
ATOM   1049  CD  GLU    66      50.930  16.390  38.520  0.00  0.00           C  
ATOM   1050  OE1 GLU    66      50.890  17.230  37.550  0.00  0.00           O  
ATOM   1051  OE2 GLU    66      51.940  16.150  39.210  0.00  0.00           O1-
ATOM   1052  HN  GLU    66      48.510  13.870  41.320  0.00  0.00           H  
ATOM   1053  HA  GLU    66      46.720  15.860  40.650  0.00  0.00           H  
ATOM   1054  HB1 GLU    66      48.850  17.160  39.980  0.00  0.00           H  
ATOM   1055  HB2 GLU    66      48.030  16.850  38.460  0.00  0.00           H  
ATOM   1056  HG1 GLU    66      49.350  15.110  37.780  0.00  0.00           H  
ATOM   1057  HG2 GLU    66      49.980  14.700  39.370  0.00  0.00           H  
ATOM   1058  N   TYR    67      46.370  14.690  38.210  0.00  0.00           N  
ATOM   1059  CA  TYR    67      45.850  13.690  37.290  0.00  0.00           C  
ATOM   1060  C   TYR    67      45.540  14.450  35.970  0.00  0.00           C  
ATOM   1061  O   TYR    67      45.290  15.680  35.940  0.00  0.00           O  
ATOM   1062  CB  TYR    67      44.570  12.960  37.920  0.00  0.00           C  
ATOM   1063  CG  TYR    67      43.380  13.780  37.990  0.00  0.00           C  
ATOM   1064  CD1 TYR    67      42.420  13.840  36.970  0.00  0.00           C  
ATOM   1065  CD2 TYR    67      43.090  14.500  39.160  0.00  0.00           C  
ATOM   1066  CE1 TYR    67      41.290  14.720  37.000  0.00  0.00           C  
ATOM   1067  CE2 TYR    67      41.920  15.280  39.250  0.00  0.00           C  
ATOM   1068  CZ  TYR    67      41.020  15.390  38.170  0.00  0.00           C  
ATOM   1069  OH  TYR    67      39.970  16.330  38.190  0.00  0.00           O  
ATOM   1070  HN  TYR    67      46.110  15.650  38.080  0.00  0.00           H  
ATOM   1071  HA  TYR    67      46.590  12.950  37.040  0.00  0.00           H  
ATOM   1072  HB1 TYR    67      44.810  12.590  38.950  0.00  0.00           H  
ATOM   1073  HB2 TYR    67      44.370  12.090  37.260  0.00  0.00           H  
ATOM   1074  HD1 TYR    67      42.570  13.170  36.130  0.00  0.00           H  
ATOM   1075  HD2 TYR    67      43.720  14.420  40.030  0.00  0.00           H  
ATOM   1076  HE1 TYR    67      40.680  14.790  36.110  0.00  0.00           H  
ATOM   1077  HE2 TYR    67      41.760  15.890  40.130  0.00  0.00           H  
ATOM   1078  HH  TYR    67      39.640  16.320  37.290  0.00  0.00           H  
ATOM   1079  N   VAL    68      45.560  13.750  34.800  0.00  0.00           N  
ATOM   1080  CA  VAL    68      45.180  14.370  33.510  0.00  0.00           C  
ATOM   1081  C   VAL    68      44.010  13.610  32.950  0.00  0.00           C  
ATOM   1082  O   VAL    68      44.130  12.490  32.830  0.00  0.00           O  
ATOM   1083  CB  VAL    68      46.230  14.260  32.370  0.00  0.00           C  
ATOM   1084  CG1 VAL    68      45.790  14.840  31.020  0.00  0.00           C  
ATOM   1085  CG2 VAL    68      47.460  14.940  32.820  0.00  0.00           C  
ATOM   1086  HN  VAL    68      45.660  12.760  34.750  0.00  0.00           H  
ATOM   1087  HA  VAL    68      44.890  15.400  33.700  0.00  0.00           H  
ATOM   1088  HB  VAL    68      46.510  13.210  32.140  0.00  0.00           H  
ATOM   1089 HG11 VAL    68      46.520  14.490  30.270  0.00  0.00           H  
ATOM   1090 HG12 VAL    68      45.900  15.940  30.970  0.00  0.00           H  
ATOM   1091 HG13 VAL    68      44.860  14.370  30.620  0.00  0.00           H  
ATOM   1092 HG21 VAL    68      48.320  14.940  32.100  0.00  0.00           H  
ATOM   1093 HG22 VAL    68      47.940  14.470  33.700  0.00  0.00           H  
ATOM   1094 HG23 VAL    68      47.300  16.030  33.000  0.00  0.00           H  
ATOM   1095  N   LEU    69      42.910  14.290  32.580  0.00  0.00           N  
ATOM   1096  CA  LEU    69      41.640  13.770  32.100  0.00  0.00           C  
ATOM   1097  C   LEU    69      41.120  14.530  30.860  0.00  0.00           C  
ATOM   1098  O   LEU    69      41.340  15.730  30.780  0.00  0.00           O  
ATOM   1099  CB  LEU    69      40.520  13.760  33.230  0.00  0.00           C  
ATOM   1100  CG  LEU    69      39.120  13.220  32.910  0.00  0.00           C  
ATOM   1101  CD1 LEU    69      38.510  12.620  34.240  0.00  0.00           C  
ATOM   1102  CD2 LEU    69      38.250  14.350  32.320  0.00  0.00           C  
ATOM   1103  HN  LEU    69      42.980  15.270  32.710  0.00  0.00           H  
ATOM   1104  HA  LEU    69      41.810  12.740  31.820  0.00  0.00           H  
ATOM   1105  HB1 LEU    69      40.430  14.790  33.650  0.00  0.00           H  
ATOM   1106  HB2 LEU    69      40.940  13.090  34.010  0.00  0.00           H  
ATOM   1107  HG  LEU    69      39.220  12.410  32.160  0.00  0.00           H  
ATOM   1108 HD11 LEU    69      37.530  12.140  34.040  0.00  0.00           H  
ATOM   1109 HD12 LEU    69      38.410  13.430  35.000  0.00  0.00           H  
ATOM   1110 HD13 LEU    69      39.180  11.860  34.690  0.00  0.00           H  
ATOM   1111 HD21 LEU    69      37.220  13.950  32.190  0.00  0.00           H  
ATOM   1112 HD22 LEU    69      38.520  14.860  31.370  0.00  0.00           H  
ATOM   1113 HD23 LEU    69      38.000  15.160  33.030  0.00  0.00           H  
ATOM   1114  N   LEU    70      40.390  13.870  29.890  0.00  0.00           N  
ATOM   1115  CA  LEU    70      39.630  14.360  28.670  0.00  0.00           C  
ATOM   1116  C   LEU    70      38.150  14.260  28.770  0.00  0.00           C  
ATOM   1117  O   LEU    70      37.670  13.250  29.260  0.00  0.00           O  
ATOM   1118  CB  LEU    70      40.080  13.840  27.310  0.00  0.00           C  
ATOM   1119  CG  LEU    70      41.540  13.590  27.130  0.00  0.00           C  
ATOM   1120  CD1 LEU    70      41.830  12.810  25.800  0.00  0.00           C  
ATOM   1121  CD2 LEU    70      42.290  14.930  27.110  0.00  0.00           C  
ATOM   1122  HN  LEU    70      40.360  12.870  29.990  0.00  0.00           H  
ATOM   1123  HA  LEU    70      39.820  15.420  28.630  0.00  0.00           H  
ATOM   1124  HB1 LEU    70      39.660  14.430  26.470  0.00  0.00           H  
ATOM   1125  HB2 LEU    70      39.610  12.840  27.150  0.00  0.00           H  
ATOM   1126  HG  LEU    70      41.970  12.910  27.900  0.00  0.00           H  
ATOM   1127 HD11 LEU    70      41.490  13.400  24.920  0.00  0.00           H  
ATOM   1128 HD12 LEU    70      41.270  11.860  25.800  0.00  0.00           H  
ATOM   1129 HD13 LEU    70      42.910  12.630  25.650  0.00  0.00           H  
ATOM   1130 HD21 LEU    70      41.710  15.670  26.510  0.00  0.00           H  
ATOM   1131 HD22 LEU    70      43.270  14.830  26.580  0.00  0.00           H  
ATOM   1132 HD23 LEU    70      42.430  15.360  28.130  0.00  0.00           H  
ATOM   1133  N   PHE    71      37.340  15.230  28.300  0.00  0.00           N  
ATOM   1134  CA  PHE    71      35.920  15.030  28.470  0.00  0.00           C  
ATOM   1135  C   PHE    71      35.060  15.760  27.460  0.00  0.00           C  
ATOM   1136  O   PHE    71      35.470  16.770  26.910  0.00  0.00           O  
ATOM   1137  CB  PHE    71      35.330  15.320  29.920  0.00  0.00           C  
ATOM   1138  CG  PHE    71      35.380  16.700  30.450  0.00  0.00           C  
ATOM   1139  CD1 PHE    71      36.590  17.360  30.770  0.00  0.00           C  
ATOM   1140  CD2 PHE    71      34.200  17.350  30.660  0.00  0.00           C  
ATOM   1141  CE1 PHE    71      36.580  18.640  31.250  0.00  0.00           C  
ATOM   1142  CE2 PHE    71      34.160  18.650  31.180  0.00  0.00           C  
ATOM   1143  CZ  PHE    71      35.350  19.290  31.450  0.00  0.00           C  
ATOM   1144  HN  PHE    71      37.680  16.120  28.000  0.00  0.00           H  
ATOM   1145  HA  PHE    71      35.700  14.020  28.170  0.00  0.00           H  
ATOM   1146  HB1 PHE    71      35.860  14.680  30.650  0.00  0.00           H  
ATOM   1147  HB2 PHE    71      34.260  15.020  29.900  0.00  0.00           H  
ATOM   1148  HD1 PHE    71      37.520  16.820  30.730  0.00  0.00           H  
ATOM   1149  HD2 PHE    71      33.240  16.920  30.400  0.00  0.00           H  
ATOM   1150  HE1 PHE    71      37.510  19.140  31.490  0.00  0.00           H  
ATOM   1151  HE2 PHE    71      33.230  19.160  31.390  0.00  0.00           H  
ATOM   1152  HZ  PHE    71      35.450  20.310  31.790  0.00  0.00           H  
ATOM   1153  N   GLY    72      33.870  15.280  27.210  0.00  0.00           N  
ATOM   1154  CA  GLY    72      32.960  16.050  26.420  0.00  0.00           C  
ATOM   1155  C   GLY    72      31.630  15.370  26.340  0.00  0.00           C  
ATOM   1156  O   GLY    72      31.320  14.430  27.080  0.00  0.00           O  
ATOM   1157  HN  GLY    72      33.650  14.370  27.550  0.00  0.00           H  
ATOM   1158  HA1 GLY    72      33.270  16.060  25.380  0.00  0.00           H  
ATOM   1159  HA2 GLY    72      32.840  17.020  26.880  0.00  0.00           H  
ATOM   1160  N   THR    73      30.880  15.770  25.300  0.00  0.00           N  
ATOM   1161  CA  THR    73      29.660  15.160  24.920  0.00  0.00           C  
ATOM   1162  C   THR    73      29.370  15.410  23.480  0.00  0.00           C  
ATOM   1163  O   THR    73      29.760  16.450  22.950  0.00  0.00           O  
ATOM   1164  CB  THR    73      28.430  15.580  25.700  0.00  0.00           C  
ATOM   1165  CG2 THR    73      28.070  17.070  25.600  0.00  0.00           C  
ATOM   1166  OG1 THR    73      27.190  14.940  25.360  0.00  0.00           O  
ATOM   1167  HN  THR    73      31.260  16.450  24.680  0.00  0.00           H  
ATOM   1168  HA  THR    73      29.840  14.100  24.970  0.00  0.00           H  
ATOM   1169  HB  THR    73      28.680  15.430  26.770  0.00  0.00           H  
ATOM   1170  HG1 THR    73      26.470  15.500  25.640  0.00  0.00           H  
ATOM   1171 HG21 THR    73      28.960  17.710  25.800  0.00  0.00           H  
ATOM   1172 HG22 THR    73      27.430  17.330  26.460  0.00  0.00           H  
ATOM   1173 HG23 THR    73      27.650  17.290  24.600  0.00  0.00           H  
ATOM   1174  N   ALA    74      28.630  14.460  22.790  0.00  0.00           N  
ATOM   1175  CA  ALA    74      28.090  14.660  21.400  0.00  0.00           C  
ATOM   1176  C   ALA    74      26.600  14.860  21.400  0.00  0.00           C  
ATOM   1177  O   ALA    74      26.050  15.150  20.350  0.00  0.00           O  
ATOM   1178  CB  ALA    74      28.480  13.490  20.440  0.00  0.00           C  
ATOM   1179  HN  ALA    74      28.560  13.580  23.250  0.00  0.00           H  
ATOM   1180  HA  ALA    74      28.500  15.510  20.880  0.00  0.00           H  
ATOM   1181  HB1 ALA    74      27.910  12.590  20.750  0.00  0.00           H  
ATOM   1182  HB2 ALA    74      29.560  13.310  20.580  0.00  0.00           H  
ATOM   1183  HB3 ALA    74      28.200  13.860  19.420  0.00  0.00           H  
ATOM   1184  N   VAL    75      25.910  14.760  22.550  0.00  0.00           N  
ATOM   1185  CA  VAL    75      24.510  15.040  22.700  0.00  0.00           C  
ATOM   1186  C   VAL    75      24.380  16.180  23.670  0.00  0.00           C  
ATOM   1187  O   VAL    75      25.080  16.320  24.670  0.00  0.00           O  
ATOM   1188  CB  VAL    75      23.660  13.820  23.110  0.00  0.00           C  
ATOM   1189  CG1 VAL    75      22.220  14.210  23.420  0.00  0.00           C  
ATOM   1190  CG2 VAL    75      23.740  12.730  22.010  0.00  0.00           C  
ATOM   1191  HN  VAL    75      26.370  14.430  23.370  0.00  0.00           H  
ATOM   1192  HA  VAL    75      24.120  15.340  21.740  0.00  0.00           H  
ATOM   1193  HB  VAL    75      24.060  13.450  24.080  0.00  0.00           H  
ATOM   1194 HG11 VAL    75      21.510  13.360  23.510  0.00  0.00           H  
ATOM   1195 HG12 VAL    75      21.910  14.930  22.630  0.00  0.00           H  
ATOM   1196 HG13 VAL    75      22.230  14.820  24.350  0.00  0.00           H  
ATOM   1197 HG21 VAL    75      24.800  12.430  21.870  0.00  0.00           H  
ATOM   1198 HG22 VAL    75      23.420  13.170  21.040  0.00  0.00           H  
ATOM   1199 HG23 VAL    75      23.120  11.840  22.240  0.00  0.00           H  
ATOM   1200  N   ASP    76      23.440  17.150  23.320  0.00  0.00           N  
ATOM   1201  CA  ASP    76      23.230  18.320  24.150  0.00  0.00           C  
ATOM   1202  C   ASP    76      22.610  18.010  25.490  0.00  0.00           C  
ATOM   1203  O   ASP    76      21.700  17.170  25.590  0.00  0.00           O  
ATOM   1204  CB  ASP    76      22.230  19.320  23.410  0.00  0.00           C  
ATOM   1205  CG  ASP    76      22.950  19.810  22.100  0.00  0.00           C  
ATOM   1206  OD1 ASP    76      22.830  19.040  21.110  0.00  0.00           O  
ATOM   1207  OD2 ASP    76      23.380  20.970  22.070  0.00  0.00           O1-
ATOM   1208  HN  ASP    76      22.680  17.030  22.700  0.00  0.00           H  
ATOM   1209  HA  ASP    76      24.170  18.840  24.290  0.00  0.00           H  
ATOM   1210  HB1 ASP    76      22.050  20.230  24.010  0.00  0.00           H  
ATOM   1211  HB2 ASP    76      21.230  18.900  23.120  0.00  0.00           H  
ATOM   1212  N   THR    77      23.140  18.490  26.630  0.00  0.00           N  
ATOM   1213  CA  THR    77      22.660  18.070  27.960  0.00  0.00           C  
ATOM   1214  C   THR    77      22.920  19.200  28.750  0.00  0.00           C  
ATOM   1215  O   THR    77      23.850  19.930  28.480  0.00  0.00           O  
ATOM   1216  CB  THR    77      23.370  16.750  28.390  0.00  0.00           C  
ATOM   1217  CG2 THR    77      24.790  17.000  28.840  0.00  0.00           C  
ATOM   1218  OG1 THR    77      22.680  16.020  29.390  0.00  0.00           O  
ATOM   1219  HN  THR    77      23.890  19.140  26.590  0.00  0.00           H  
ATOM   1220  HA  THR    77      21.590  17.970  27.840  0.00  0.00           H  
ATOM   1221  HB  THR    77      23.460  16.090  27.500  0.00  0.00           H  
ATOM   1222  HG1 THR    77      21.990  15.570  28.890  0.00  0.00           H  
ATOM   1223 HG21 THR    77      25.250  17.680  28.090  0.00  0.00           H  
ATOM   1224 HG22 THR    77      25.450  16.110  28.770  0.00  0.00           H  
ATOM   1225 HG23 THR    77      24.840  17.580  29.790  0.00  0.00           H  
ATOM   1226  N   GLY    78      22.170  19.460  29.830  0.00  0.00           N  
ATOM   1227  CA  GLY    78      22.460  20.560  30.800  0.00  0.00           C  
ATOM   1228  C   GLY    78      22.180  20.080  32.190  0.00  0.00           C  
ATOM   1229  O   GLY    78      21.700  18.940  32.480  0.00  0.00           O  
ATOM   1230  HN  GLY    78      21.410  18.840  30.040  0.00  0.00           H  
ATOM   1231  HA1 GLY    78      21.810  21.390  30.580  0.00  0.00           H  
ATOM   1232  HA2 GLY    78      23.520  20.770  30.730  0.00  0.00           H  
ATOM   1233  N   GLY    79      22.500  20.880  33.160  0.00  0.00           N  
ATOM   1234  CA  GLY    79      22.110  20.530  34.530  0.00  0.00           C  
ATOM   1235  C   GLY    79      22.790  21.470  35.450  0.00  0.00           C  
ATOM   1236  O   GLY    79      22.580  22.670  35.270  0.00  0.00           O  
ATOM   1237  HN  GLY    79      22.940  21.750  32.960  0.00  0.00           H  
ATOM   1238  HA1 GLY    79      22.380  19.500  34.720  0.00  0.00           H  
ATOM   1239  HA2 GLY    79      21.050  20.620  34.750  0.00  0.00           H  
ATOM   1240  N   HSD    80      23.540  20.920  36.470  0.00  0.00           N  
ATOM   1241  CA  HSD    80      24.040  21.610  37.640  0.00  0.00           C  
ATOM   1242  C   HSD    80      25.590  21.380  37.850  0.00  0.00           C  
ATOM   1243  O   HSD    80      26.030  20.230  37.690  0.00  0.00           O  
ATOM   1244  CB  HSD    80      23.380  21.140  38.860  0.00  0.00           C  
ATOM   1245  CG  HSD    80      21.940  21.760  39.090  0.00  0.00           C  
ATOM   1246  CD2 HSD    80      20.780  21.160  39.280  0.00  0.00           C  
ATOM   1247  ND1 HSD    80      21.670  23.090  39.100  0.00  0.00           N  
ATOM   1248  CE1 HSD    80      20.350  23.230  39.170  0.00  0.00           C  
ATOM   1249  NE2 HSD    80      19.740  22.060  39.330  0.00  0.00           N  
ATOM   1250  HN  HSD    80      23.660  19.930  36.440  0.00  0.00           H  
ATOM   1251  HA  HSD    80      23.940  22.670  37.460  0.00  0.00           H  
ATOM   1252  HB1 HSD    80      24.020  21.460  39.710  0.00  0.00           H  
ATOM   1253  HB2 HSD    80      23.260  20.040  39.020  0.00  0.00           H  
ATOM   1254  HD1 HSD    80      22.350  23.780  38.840  0.00  0.00           H  
ATOM   1255  HD2 HSD    80      20.590  20.090  39.240  0.00  0.00           H  
ATOM   1256  HE1 HSD    80      19.780  24.150  39.040  0.00  0.00           H  
ATOM   1257  N   SER    81      26.420  22.430  38.080  0.00  0.00           N  
ATOM   1258  CA  SER    81      27.890  22.330  38.180  0.00  0.00           C  
ATOM   1259  C   SER    81      28.400  21.390  39.260  0.00  0.00           C  
ATOM   1260  O   SER    81      27.920  21.330  40.390  0.00  0.00           O  
ATOM   1261  CB  SER    81      28.600  23.730  38.210  0.00  0.00           C  
ATOM   1262  OG  SER    81      28.030  24.640  39.170  0.00  0.00           O  
ATOM   1263  HN  SER    81      26.080  23.360  37.980  0.00  0.00           H  
ATOM   1264  HA  SER    81      28.020  21.770  37.260  0.00  0.00           H  
ATOM   1265  HB1 SER    81      28.480  24.180  37.200  0.00  0.00           H  
ATOM   1266  HB2 SER    81      29.680  23.530  38.330  0.00  0.00           H  
ATOM   1267  HG1 SER    81      27.470  25.330  38.810  0.00  0.00           H  
ATOM   1268  N   GLY    82      29.480  20.640  38.890  0.00  0.00           N  
ATOM   1269  CA  GLY    82      30.320  20.010  39.850  0.00  0.00           C  
ATOM   1270  C   GLY    82      30.970  20.950  40.940  0.00  0.00           C  
ATOM   1271  O   GLY    82      31.380  22.050  40.650  0.00  0.00           O  
ATOM   1272  HN  GLY    82      29.810  20.510  37.960  0.00  0.00           H  
ATOM   1273  HA1 GLY    82      31.110  19.550  39.280  0.00  0.00           H  
ATOM   1274  HA2 GLY    82      29.710  19.250  40.320  0.00  0.00           H  
ATOM   1275  N   ARG    83      31.090  20.390  42.130  0.00  0.00           N  
ATOM   1276  CA  ARG    83      31.640  21.230  43.170  0.00  0.00           C  
ATOM   1277  C   ARG    83      32.610  20.480  44.060  0.00  0.00           C  
ATOM   1278  O   ARG    83      32.290  19.360  44.500  0.00  0.00           O  
ATOM   1279  CB  ARG    83      30.470  21.770  44.110  0.00  0.00           C  
ATOM   1280  CG  ARG    83      29.450  22.670  43.440  0.00  0.00           C  
ATOM   1281  CD  ARG    83      29.920  24.020  42.910  0.00  0.00           C  
ATOM   1282  NE  ARG    83      30.360  24.710  44.170  0.00  0.00           N  
ATOM   1283  CZ  ARG    83      30.290  26.040  44.350  0.00  0.00           C  
ATOM   1284  NH1 ARG    83      29.970  26.950  43.450  0.00  0.00           N1+
ATOM   1285  NH2 ARG    83      30.390  26.530  45.530  0.00  0.00           N  
ATOM   1286  HN  ARG    83      30.640  19.540  42.400  0.00  0.00           H  
ATOM   1287  HA  ARG    83      32.240  22.030  42.760  0.00  0.00           H  
ATOM   1288  HB1 ARG    83      31.040  22.290  44.910  0.00  0.00           H  
ATOM   1289  HB2 ARG    83      30.010  20.900  44.630  0.00  0.00           H  
ATOM   1290  HG1 ARG    83      28.550  22.830  44.070  0.00  0.00           H  
ATOM   1291  HG2 ARG    83      29.070  22.180  42.510  0.00  0.00           H  
ATOM   1292  HD1 ARG    83      29.120  24.580  42.380  0.00  0.00           H  
ATOM   1293  HD2 ARG    83      30.800  24.000  42.240  0.00  0.00           H  
ATOM   1294  HE  ARG    83      30.520  24.180  45.000  0.00  0.00           H  
ATOM   1295 HH11 ARG    83      29.930  26.680  42.490  0.00  0.00           H  
ATOM   1296 HH12 ARG    83      29.750  27.880  43.740  0.00  0.00           H  
ATOM   1297 HH21 ARG    83      30.680  25.970  46.300  0.00  0.00           H  
ATOM   1298 HH22 ARG    83      30.230  27.520  45.510  0.00  0.00           H  
ATOM   1299  N   TYR    84      33.780  21.030  44.320  0.00  0.00           N  
ATOM   1300  CA  TYR    84      34.840  20.280  44.920  0.00  0.00           C  
ATOM   1301  C   TYR    84      35.590  21.150  45.910  0.00  0.00           C  
ATOM   1302  O   TYR    84      35.820  22.350  45.760  0.00  0.00           O  
ATOM   1303  CB  TYR    84      35.750  19.610  43.790  0.00  0.00           C  
ATOM   1304  CG  TYR    84      34.880  19.070  42.640  0.00  0.00           C  
ATOM   1305  CD1 TYR    84      34.530  17.740  42.610  0.00  0.00           C  
ATOM   1306  CD2 TYR    84      34.640  19.890  41.460  0.00  0.00           C  
ATOM   1307  CE1 TYR    84      33.660  17.220  41.530  0.00  0.00           C  
ATOM   1308  CE2 TYR    84      34.010  19.320  40.360  0.00  0.00           C  
ATOM   1309  CZ  TYR    84      33.510  17.990  40.370  0.00  0.00           C  
ATOM   1310  OH  TYR    84      32.960  17.470  39.270  0.00  0.00           O  
ATOM   1311  HN  TYR    84      34.060  21.940  44.000  0.00  0.00           H  
ATOM   1312  HA  TYR    84      34.550  19.500  45.610  0.00  0.00           H  
ATOM   1313  HB1 TYR    84      36.350  18.810  44.260  0.00  0.00           H  
ATOM   1314  HB2 TYR    84      36.460  20.310  43.300  0.00  0.00           H  
ATOM   1315  HD1 TYR    84      34.870  17.090  43.400  0.00  0.00           H  
ATOM   1316  HD2 TYR    84      35.020  20.910  41.430  0.00  0.00           H  
ATOM   1317  HE1 TYR    84      33.250  16.230  41.670  0.00  0.00           H  
ATOM   1318  HE2 TYR    84      33.820  19.980  39.520  0.00  0.00           H  
ATOM   1319  HH  TYR    84      32.480  16.670  39.520  0.00  0.00           H  
ATOM   1320  N   TRP    85      36.020  20.510  47.000  0.00  0.00           N  
ATOM   1321  CA  TRP    85      37.010  21.130  47.880  0.00  0.00           C  
ATOM   1322  C   TRP    85      38.290  21.430  47.170  0.00  0.00           C  
ATOM   1323  O   TRP    85      38.900  22.520  47.240  0.00  0.00           O  
ATOM   1324  CB  TRP    85      37.370  20.280  49.120  0.00  0.00           C  
ATOM   1325  CG  TRP    85      38.380  20.740  50.140  0.00  0.00           C  
ATOM   1326  CD1 TRP    85      38.000  21.230  51.390  0.00  0.00           C  
ATOM   1327  CD2 TRP    85      39.750  20.810  50.110  0.00  0.00           C  
ATOM   1328  CE2 TRP    85      40.170  21.470  51.300  0.00  0.00           C  
ATOM   1329  CE3 TRP    85      40.760  20.250  49.330  0.00  0.00           C  
ATOM   1330  NE1 TRP    85      39.040  21.700  52.060  0.00  0.00           N  
ATOM   1331  CZ2 TRP    85      41.520  21.640  51.600  0.00  0.00           C  
ATOM   1332  CZ3 TRP    85      42.080  20.490  49.600  0.00  0.00           C  
ATOM   1333  CH2 TRP    85      42.510  21.240  50.700  0.00  0.00           C  
ATOM   1334  HN  TRP    85      35.760  19.570  47.230  0.00  0.00           H  
ATOM   1335  HA  TRP    85      36.710  22.130  48.170  0.00  0.00           H  
ATOM   1336  HB1 TRP    85      37.590  19.220  48.870  0.00  0.00           H  
ATOM   1337  HB2 TRP    85      36.400  20.250  49.660  0.00  0.00           H  
ATOM   1338  HD1 TRP    85      36.990  21.300  51.770  0.00  0.00           H  
ATOM   1339  HE1 TRP    85      39.140  21.780  53.030  0.00  0.00           H  
ATOM   1340  HE3 TRP    85      40.550  19.590  48.500  0.00  0.00           H  
ATOM   1341  HZ2 TRP    85      41.820  22.090  52.530  0.00  0.00           H  
ATOM   1342  HZ3 TRP    85      42.780  20.140  48.860  0.00  0.00           H  
ATOM   1343  HH2 TRP    85      43.580  21.370  50.800  0.00  0.00           H  
ATOM   1344  N   ALA    86      38.790  20.430  46.420  0.00  0.00           N  
ATOM   1345  CA  ALA    86      40.000  20.400  45.660  0.00  0.00           C  
ATOM   1346  C   ALA    86      39.930  21.310  44.420  0.00  0.00           C  
ATOM   1347  O   ALA    86      38.950  21.720  43.780  0.00  0.00           O  
ATOM   1348  CB  ALA    86      40.240  18.920  45.190  0.00  0.00           C  
ATOM   1349  HN  ALA    86      38.340  19.540  46.350  0.00  0.00           H  
ATOM   1350  HA  ALA    86      40.840  20.680  46.270  0.00  0.00           H  
ATOM   1351  HB1 ALA    86      40.920  18.840  44.320  0.00  0.00           H  
ATOM   1352  HB2 ALA    86      39.230  18.590  44.860  0.00  0.00           H  
ATOM   1353  HB3 ALA    86      40.460  18.180  45.990  0.00  0.00           H  
ATOM   1354  N   GLU    87      41.160  21.730  44.000  0.00  0.00           N  
ATOM   1355  CA  GLU    87      41.450  22.660  42.940  0.00  0.00           C  
ATOM   1356  C   GLU    87      41.590  22.090  41.580  0.00  0.00           C  
ATOM   1357  O   GLU    87      42.460  21.280  41.330  0.00  0.00           O  
ATOM   1358  CB  GLU    87      42.630  23.590  43.180  0.00  0.00           C  
ATOM   1359  CG  GLU    87      42.460  24.460  44.460  0.00  0.00           C  
ATOM   1360  CD  GLU    87      43.800  24.670  45.150  0.00  0.00           C  
ATOM   1361  OE1 GLU    87      44.780  25.070  44.420  0.00  0.00           O  
ATOM   1362  OE2 GLU    87      43.930  24.550  46.430  0.00  0.00           O1-
ATOM   1363  HN  GLU    87      42.000  21.490  44.480  0.00  0.00           H  
ATOM   1364  HA  GLU    87      40.650  23.380  42.900  0.00  0.00           H  
ATOM   1365  HB1 GLU    87      42.830  24.210  42.280  0.00  0.00           H  
ATOM   1366  HB2 GLU    87      43.570  23.010  43.320  0.00  0.00           H  
ATOM   1367  HG1 GLU    87      41.610  24.140  45.090  0.00  0.00           H  
ATOM   1368  HG2 GLU    87      42.150  25.480  44.160  0.00  0.00           H  
ATOM   1369  N   ILE    88      40.600  22.350  40.680  0.00  0.00           N  
ATOM   1370  CA  ILE    88      40.410  21.540  39.430  0.00  0.00           C  
ATOM   1371  C   ILE    88      40.260  22.590  38.300  0.00  0.00           C  
ATOM   1372  O   ILE    88      39.580  23.580  38.450  0.00  0.00           O  
ATOM   1373  CB  ILE    88      39.280  20.650  39.430  0.00  0.00           C  
ATOM   1374  CG1 ILE    88      39.430  19.460  40.500  0.00  0.00           C  
ATOM   1375  CG2 ILE    88      39.250  19.900  38.110  0.00  0.00           C  
ATOM   1376  CD  ILE    88      38.260  18.530  40.870  0.00  0.00           C  
ATOM   1377  HN  ILE    88      39.830  22.890  41.000  0.00  0.00           H  
ATOM   1378  HA  ILE    88      41.290  20.960  39.170  0.00  0.00           H  
ATOM   1379  HB  ILE    88      38.320  21.210  39.550  0.00  0.00           H  
ATOM   1380 HG11 ILE    88      39.700  19.970  41.450  0.00  0.00           H  
ATOM   1381 HG12 ILE    88      40.330  18.910  40.130  0.00  0.00           H  
ATOM   1382 HG21 ILE    88      38.370  19.230  38.050  0.00  0.00           H  
ATOM   1383 HG22 ILE    88      40.160  19.330  37.830  0.00  0.00           H  
ATOM   1384 HG23 ILE    88      39.110  20.560  37.230  0.00  0.00           H  
ATOM   1385  HD1 ILE    88      37.570  19.040  41.580  0.00  0.00           H  
ATOM   1386  HD2 ILE    88      38.610  17.550  41.240  0.00  0.00           H  
ATOM   1387  HD3 ILE    88      37.640  18.210  40.000  0.00  0.00           H  
ATOM   1388  N   SER    89      40.930  22.480  37.120  0.00  0.00           N  
ATOM   1389  CA  SER    89      41.130  23.450  36.050  0.00  0.00           C  
ATOM   1390  C   SER    89      40.680  22.810  34.780  0.00  0.00           C  
ATOM   1391  O   SER    89      41.130  21.740  34.380  0.00  0.00           O  
ATOM   1392  CB  SER    89      42.640  23.770  35.840  0.00  0.00           C  
ATOM   1393  OG  SER    89      42.860  24.620  34.660  0.00  0.00           O  
ATOM   1394  HN  SER    89      41.530  21.710  36.900  0.00  0.00           H  
ATOM   1395  HA  SER    89      40.560  24.350  36.250  0.00  0.00           H  
ATOM   1396  HB1 SER    89      43.190  22.840  35.580  0.00  0.00           H  
ATOM   1397  HB2 SER    89      42.990  24.320  36.740  0.00  0.00           H  
ATOM   1398  HG1 SER    89      43.170  25.500  34.900  0.00  0.00           H  
ATOM   1399  N   ASP    90      39.770  23.460  34.040  0.00  0.00           N  
ATOM   1400  CA  ASP    90      39.030  22.930  32.940  0.00  0.00           C  
ATOM   1401  C   ASP    90      39.270  23.930  31.760  0.00  0.00           C  
ATOM   1402  O   ASP    90      38.780  25.060  31.830  0.00  0.00           O  
ATOM   1403  CB  ASP    90      37.520  22.860  33.330  0.00  0.00           C  
ATOM   1404  CG  ASP    90      37.370  21.720  34.390  0.00  0.00           C  
ATOM   1405  OD1 ASP    90      37.260  21.890  35.580  0.00  0.00           O  
ATOM   1406  OD2 ASP    90      37.270  20.500  33.810  0.00  0.00           O1-
ATOM   1407  HN  ASP    90      39.620  24.420  34.230  0.00  0.00           H  
ATOM   1408  HA  ASP    90      39.510  21.990  32.710  0.00  0.00           H  
ATOM   1409  HB1 ASP    90      36.920  22.570  32.440  0.00  0.00           H  
ATOM   1410  HB2 ASP    90      37.240  23.840  33.770  0.00  0.00           H  
ATOM   1411  HD2 ASP    90      37.400  19.810  34.470  0.00  0.00           H  
ATOM   1412  N   THR    91      39.920  23.470  30.700  0.00  0.00           N  
ATOM   1413  CA  THR    91      40.120  24.280  29.440  0.00  0.00           C  
ATOM   1414  C   THR    91      39.370  23.700  28.350  0.00  0.00           C  
ATOM   1415  O   THR    91      39.570  22.570  27.920  0.00  0.00           O  
ATOM   1416  CB  THR    91      41.630  24.460  29.080  0.00  0.00           C  
ATOM   1417  CG2 THR    91      41.860  25.590  28.100  0.00  0.00           C  
ATOM   1418  OG1 THR    91      42.310  24.840  30.210  0.00  0.00           O  
ATOM   1419  HN  THR    91      40.300  22.550  30.620  0.00  0.00           H  
ATOM   1420  HA  THR    91      39.770  25.300  29.530  0.00  0.00           H  
ATOM   1421  HB  THR    91      42.050  23.530  28.640  0.00  0.00           H  
ATOM   1422  HG1 THR    91      42.450  24.090  30.800  0.00  0.00           H  
ATOM   1423 HG21 THR    91      41.580  25.460  27.040  0.00  0.00           H  
ATOM   1424 HG22 THR    91      42.960  25.710  27.970  0.00  0.00           H  
ATOM   1425 HG23 THR    91      41.340  26.490  28.480  0.00  0.00           H  
ATOM   1426  N   ILE    92      38.450  24.480  27.850  0.00  0.00           N  
ATOM   1427  CA  ILE    92      37.630  24.050  26.740  0.00  0.00           C  
ATOM   1428  C   ILE    92      38.360  24.090  25.320  0.00  0.00           C  
ATOM   1429  O   ILE    92      39.220  24.910  25.050  0.00  0.00           O  
ATOM   1430  CB  ILE    92      36.290  24.800  26.810  0.00  0.00           C  
ATOM   1431  CG1 ILE    92      35.420  24.380  25.620  0.00  0.00           C  
ATOM   1432  CG2 ILE    92      36.470  26.340  26.720  0.00  0.00           C  
ATOM   1433  CD  ILE    92      33.920  24.540  25.980  0.00  0.00           C  
ATOM   1434  HN  ILE    92      38.200  25.330  28.300  0.00  0.00           H  
ATOM   1435  HA  ILE    92      37.420  23.000  26.870  0.00  0.00           H  
ATOM   1436  HB  ILE    92      35.720  24.490  27.710  0.00  0.00           H  
ATOM   1437 HG11 ILE    92      35.540  23.300  25.400  0.00  0.00           H  
ATOM   1438 HG12 ILE    92      35.570  25.100  24.790  0.00  0.00           H  
ATOM   1439 HG21 ILE    92      35.630  26.800  26.150  0.00  0.00           H  
ATOM   1440 HG22 ILE    92      37.410  26.540  26.160  0.00  0.00           H  
ATOM   1441 HG23 ILE    92      36.540  26.850  27.710  0.00  0.00           H  
ATOM   1442  HD1 ILE    92      33.290  24.160  25.150  0.00  0.00           H  
ATOM   1443  HD2 ILE    92      33.640  25.600  26.100  0.00  0.00           H  
ATOM   1444  HD3 ILE    92      33.690  24.080  26.960  0.00  0.00           H  
ATOM   1445  N   LEU    93      38.050  23.200  24.340  0.00  0.00           N  
ATOM   1446  CA  LEU    93      38.930  22.890  23.230  0.00  0.00           C  
ATOM   1447  C   LEU    93      38.180  22.880  21.940  0.00  0.00           C  
ATOM   1448  O   LEU    93      38.680  23.180  20.860  0.00  0.00           O  
ATOM   1449  CB  LEU    93      39.670  21.550  23.620  0.00  0.00           C  
ATOM   1450  CG  LEU    93      40.850  21.230  22.670  0.00  0.00           C  
ATOM   1451  CD1 LEU    93      42.100  22.090  22.980  0.00  0.00           C  
ATOM   1452  CD2 LEU    93      41.330  19.780  22.740  0.00  0.00           C  
ATOM   1453  HN  LEU    93      37.390  22.470  24.460  0.00  0.00           H  
ATOM   1454  HA  LEU    93      39.710  23.620  23.110  0.00  0.00           H  
ATOM   1455  HB1 LEU    93      38.930  20.720  23.680  0.00  0.00           H  
ATOM   1456  HB2 LEU    93      40.130  21.600  24.630  0.00  0.00           H  
ATOM   1457  HG  LEU    93      40.610  21.350  21.590  0.00  0.00           H  
ATOM   1458 HD11 LEU    93      42.560  21.890  23.970  0.00  0.00           H  
ATOM   1459 HD12 LEU    93      41.860  23.180  22.960  0.00  0.00           H  
ATOM   1460 HD13 LEU    93      42.860  21.800  22.220  0.00  0.00           H  
ATOM   1461 HD21 LEU    93      41.670  19.510  23.760  0.00  0.00           H  
ATOM   1462 HD22 LEU    93      42.200  19.610  22.070  0.00  0.00           H  
ATOM   1463 HD23 LEU    93      40.480  19.240  22.280  0.00  0.00           H  
ATOM   1464  N   SER    94      36.880  22.450  22.010  0.00  0.00           N  
ATOM   1465  CA  SER    94      36.040  22.480  20.830  0.00  0.00           C  
ATOM   1466  C   SER    94      34.660  22.660  21.390  0.00  0.00           C  
ATOM   1467  O   SER    94      34.390  22.200  22.510  0.00  0.00           O  
ATOM   1468  CB  SER    94      36.160  21.250  19.890  0.00  0.00           C  
ATOM   1469  OG  SER    94      35.540  21.510  18.660  0.00  0.00           O  
ATOM   1470  HN  SER    94      36.420  22.400  22.890  0.00  0.00           H  
ATOM   1471  HA  SER    94      36.150  23.350  20.200  0.00  0.00           H  
ATOM   1472  HB1 SER    94      35.740  20.360  20.400  0.00  0.00           H  
ATOM   1473  HB2 SER    94      37.230  21.050  19.710  0.00  0.00           H  
ATOM   1474  HG1 SER    94      36.140  22.140  18.250  0.00  0.00           H  
ATOM   1475  N   GLY    95      33.670  23.110  20.570  0.00  0.00           N  
ATOM   1476  CA  GLY    95      32.370  23.500  21.000  0.00  0.00           C  
ATOM   1477  C   GLY    95      32.300  24.430  22.190  0.00  0.00           C  
ATOM   1478  O   GLY    95      33.290  25.070  22.630  0.00  0.00           O  
ATOM   1479  HN  GLY    95      33.930  23.430  19.660  0.00  0.00           H  
ATOM   1480  HA1 GLY    95      31.780  22.620  21.230  0.00  0.00           H  
ATOM   1481  HA2 GLY    95      31.950  24.160  20.260  0.00  0.00           H  
ATOM   1482  N   THR    96      31.130  24.510  22.850  0.00  0.00           N  
ATOM   1483  CA  THR    96      30.820  25.610  23.760  0.00  0.00           C  
ATOM   1484  C   THR    96      30.210  25.060  25.010  0.00  0.00           C  
ATOM   1485  O   THR    96      29.310  24.190  25.020  0.00  0.00           O  
ATOM   1486  CB  THR    96      29.940  26.740  23.140  0.00  0.00           C  
ATOM   1487  CG2 THR    96      30.750  27.560  22.130  0.00  0.00           C  
ATOM   1488  OG1 THR    96      28.850  26.240  22.470  0.00  0.00           O  
ATOM   1489  HN  THR    96      30.450  23.800  22.700  0.00  0.00           H  
ATOM   1490  HA  THR    96      31.760  25.980  24.160  0.00  0.00           H  
ATOM   1491  HB  THR    96      29.620  27.420  23.970  0.00  0.00           H  
ATOM   1492  HG1 THR    96      29.210  25.660  21.790  0.00  0.00           H  
ATOM   1493 HG21 THR    96      31.810  27.660  22.440  0.00  0.00           H  
ATOM   1494 HG22 THR    96      30.350  28.590  21.960  0.00  0.00           H  
ATOM   1495 HG23 THR    96      30.710  26.960  21.200  0.00  0.00           H  
ATOM   1496  N   PHE    97      30.680  25.600  26.140  0.00  0.00           N  
ATOM   1497  CA  PHE    97      30.240  25.340  27.470  0.00  0.00           C  
ATOM   1498  C   PHE    97      29.620  26.590  28.060  0.00  0.00           C  
ATOM   1499  O   PHE    97      30.200  27.630  27.910  0.00  0.00           O  
ATOM   1500  CB  PHE    97      31.380  24.730  28.290  0.00  0.00           C  
ATOM   1501  CG  PHE    97      31.020  24.560  29.780  0.00  0.00           C  
ATOM   1502  CD1 PHE    97      31.730  25.190  30.840  0.00  0.00           C  
ATOM   1503  CD2 PHE    97      29.950  23.750  30.120  0.00  0.00           C  
ATOM   1504  CE1 PHE    97      31.440  24.910  32.210  0.00  0.00           C  
ATOM   1505  CE2 PHE    97      29.730  23.320  31.440  0.00  0.00           C  
ATOM   1506  CZ  PHE    97      30.500  23.850  32.480  0.00  0.00           C  
ATOM   1507  HN  PHE    97      31.420  26.260  26.040  0.00  0.00           H  
ATOM   1508  HA  PHE    97      29.450  24.620  27.330  0.00  0.00           H  
ATOM   1509  HB1 PHE    97      32.220  25.440  28.150  0.00  0.00           H  
ATOM   1510  HB2 PHE    97      31.700  23.800  27.780  0.00  0.00           H  
ATOM   1511  HD1 PHE    97      32.440  25.980  30.650  0.00  0.00           H  
ATOM   1512  HD2 PHE    97      29.280  23.360  29.370  0.00  0.00           H  
ATOM   1513  HE1 PHE    97      32.180  25.230  32.930  0.00  0.00           H  
ATOM   1514  HE2 PHE    97      28.950  22.630  31.750  0.00  0.00           H  
ATOM   1515  HZ  PHE    97      30.300  23.560  33.500  0.00  0.00           H  
ATOM   1516  N   ARG    98      28.420  26.530  28.700  0.00  0.00           N  
ATOM   1517  CA  ARG    98      27.810  27.690  29.240  0.00  0.00           C  
ATOM   1518  C   ARG    98      27.340  27.530  30.670  0.00  0.00           C  
ATOM   1519  O   ARG    98      27.090  26.430  31.110  0.00  0.00           O  
ATOM   1520  CB  ARG    98      26.810  28.280  28.220  0.00  0.00           C  
ATOM   1521  CG  ARG    98      25.720  27.320  27.650  0.00  0.00           C  
ATOM   1522  CD  ARG    98      24.520  28.130  27.130  0.00  0.00           C  
ATOM   1523  NE  ARG    98      23.490  27.170  26.760  0.00  0.00           N  
ATOM   1524  CZ  ARG    98      22.260  27.560  26.400  0.00  0.00           C  
ATOM   1525  NH1 ARG    98      21.490  26.780  25.670  0.00  0.00           N1+
ATOM   1526  NH2 ARG    98      21.720  28.770  26.580  0.00  0.00           N  
ATOM   1527  HN  ARG    98      27.940  25.660  28.810  0.00  0.00           H  
ATOM   1528  HA  ARG    98      28.580  28.450  29.350  0.00  0.00           H  
ATOM   1529  HB1 ARG    98      27.290  28.620  27.270  0.00  0.00           H  
ATOM   1530  HB2 ARG    98      26.330  29.180  28.670  0.00  0.00           H  
ATOM   1531  HG1 ARG    98      25.340  26.900  28.610  0.00  0.00           H  
ATOM   1532  HG2 ARG    98      26.130  26.490  27.040  0.00  0.00           H  
ATOM   1533  HD1 ARG    98      24.780  28.700  26.220  0.00  0.00           H  
ATOM   1534  HD2 ARG    98      24.090  28.690  27.990  0.00  0.00           H  
ATOM   1535  HE  ARG    98      23.820  26.350  26.290  0.00  0.00           H  
ATOM   1536 HH11 ARG    98      21.930  25.880  25.680  0.00  0.00           H  
ATOM   1537 HH12 ARG    98      20.510  26.940  25.750  0.00  0.00           H  
ATOM   1538 HH21 ARG    98      20.750  28.850  26.390  0.00  0.00           H  
ATOM   1539 HH22 ARG    98      22.290  29.580  26.720  0.00  0.00           H  
ATOM   1540  N   GLN    99      27.160  28.610  31.400  0.00  0.00           N  
ATOM   1541  CA  GLN    99      26.560  28.590  32.710  0.00  0.00           C  
ATOM   1542  C   GLN    99      25.670  29.870  32.930  0.00  0.00           C  
ATOM   1543  O   GLN    99      25.810  30.950  32.340  0.00  0.00           O  
ATOM   1544  CB  GLN    99      27.520  28.490  33.940  0.00  0.00           C  
ATOM   1545  CG  GLN    99      28.500  29.670  34.150  0.00  0.00           C  
ATOM   1546  CD  GLN    99      29.540  29.300  35.170  0.00  0.00           C  
ATOM   1547  NE2 GLN    99      30.810  29.800  35.040  0.00  0.00           N  
ATOM   1548  OE1 GLN    99      29.230  28.720  36.230  0.00  0.00           O  
ATOM   1549  HN  GLN    99      27.490  29.450  30.990  0.00  0.00           H  
ATOM   1550  HA  GLN    99      25.940  27.700  32.710  0.00  0.00           H  
ATOM   1551  HB1 GLN    99      28.120  27.600  33.680  0.00  0.00           H  
ATOM   1552  HB2 GLN    99      26.990  28.230  34.890  0.00  0.00           H  
ATOM   1553  HG1 GLN    99      28.040  30.620  34.510  0.00  0.00           H  
ATOM   1554  HG2 GLN    99      29.060  29.840  33.200  0.00  0.00           H  
ATOM   1555 HE21 GLN    99      31.480  29.530  35.730  0.00  0.00           H  
ATOM   1556 HE22 GLN    99      31.030  30.710  34.690  0.00  0.00           H  
ATOM   1557  N   TRP   100      24.570  29.670  33.760  0.00  0.00           N  
ATOM   1558  CA  TRP   100      23.640  30.640  34.220  0.00  0.00           C  
ATOM   1559  C   TRP   100      23.990  31.110  35.590  0.00  0.00           C  
ATOM   1560  O   TRP   100      24.020  30.340  36.560  0.00  0.00           O  
ATOM   1561  CB  TRP   100      22.190  29.940  34.200  0.00  0.00           C  
ATOM   1562  CG  TRP   100      21.630  29.450  32.880  0.00  0.00           C  
ATOM   1563  CD1 TRP   100      21.760  28.230  32.230  0.00  0.00           C  
ATOM   1564  CD2 TRP   100      21.000  30.360  31.960  0.00  0.00           C  
ATOM   1565  CE2 TRP   100      20.840  29.620  30.760  0.00  0.00           C  
ATOM   1566  CE3 TRP   100      20.780  31.720  31.940  0.00  0.00           C  
ATOM   1567  NE1 TRP   100      21.150  28.340  30.970  0.00  0.00           N  
ATOM   1568  CZ2 TRP   100      20.340  30.220  29.600  0.00  0.00           C  
ATOM   1569  CZ3 TRP   100      20.280  32.300  30.800  0.00  0.00           C  
ATOM   1570  CH2 TRP   100      20.000  31.560  29.640  0.00  0.00           C  
ATOM   1571  HN  TRP   100      24.420  28.740  34.090  0.00  0.00           H  
ATOM   1572  HA  TRP   100      23.730  31.450  33.510  0.00  0.00           H  
ATOM   1573  HB1 TRP   100      21.550  30.730  34.650  0.00  0.00           H  
ATOM   1574  HB2 TRP   100      22.260  29.090  34.910  0.00  0.00           H  
ATOM   1575  HD1 TRP   100      22.160  27.380  32.750  0.00  0.00           H  
ATOM   1576  HE1 TRP   100      21.040  27.550  30.400  0.00  0.00           H  
ATOM   1577  HE3 TRP   100      20.980  32.290  32.840  0.00  0.00           H  
ATOM   1578  HZ2 TRP   100      20.390  29.700  28.650  0.00  0.00           H  
ATOM   1579  HZ3 TRP   100      20.170  33.370  30.730  0.00  0.00           H  
ATOM   1580  HH2 TRP   100      19.670  32.100  28.770  0.00  0.00           H  
ATOM   1581  N   LYS   101      24.290  32.380  35.700  0.00  0.00           N  
ATOM   1582  CA  LYS   101      24.420  33.120  36.950  0.00  0.00           C  
ATOM   1583  C   LYS   101      23.430  34.310  36.960  0.00  0.00           C  
ATOM   1584  O   LYS   101      23.400  35.120  36.020  0.00  0.00           O  
ATOM   1585  CB  LYS   101      25.820  33.720  37.010  0.00  0.00           C  
ATOM   1586  CG  LYS   101      26.890  32.720  37.260  0.00  0.00           C  
ATOM   1587  CD  LYS   101      28.380  33.140  37.440  0.00  0.00           C  
ATOM   1588  CE  LYS   101      29.020  33.580  36.140  0.00  0.00           C  
ATOM   1589  NZ  LYS   101      30.510  33.640  36.250  0.00  0.00           N1+
ATOM   1590  HN  LYS   101      24.190  32.910  34.860  0.00  0.00           H  
ATOM   1591  HA  LYS   101      24.310  32.410  37.750  0.00  0.00           H  
ATOM   1592  HB1 LYS   101      25.740  34.390  37.900  0.00  0.00           H  
ATOM   1593  HB2 LYS   101      26.070  34.310  36.110  0.00  0.00           H  
ATOM   1594  HG1 LYS   101      26.770  32.110  36.340  0.00  0.00           H  
ATOM   1595  HG2 LYS   101      26.580  32.180  38.180  0.00  0.00           H  
ATOM   1596  HD1 LYS   101      28.920  32.260  37.850  0.00  0.00           H  
ATOM   1597  HD2 LYS   101      28.320  33.850  38.290  0.00  0.00           H  
ATOM   1598  HE1 LYS   101      28.650  34.590  35.840  0.00  0.00           H  
ATOM   1599  HE2 LYS   101      28.750  32.910  35.310  0.00  0.00           H  
ATOM   1600  HZ1 LYS   101      30.890  34.540  36.630  0.00  0.00           H  
ATOM   1601  HZ2 LYS   101      30.950  33.500  35.320  0.00  0.00           H  
ATOM   1602  HZ3 LYS   101      30.940  32.850  36.780  0.00  0.00           H  
ATOM   1603  N   GLU   102      22.550  34.510  37.960  0.00  0.00           N  
ATOM   1604  CA  GLU   102      21.550  35.540  38.140  0.00  0.00           C  
ATOM   1605  C   GLU   102      21.920  36.990  37.680  0.00  0.00           C  
ATOM   1606  O   GLU   102      23.010  37.560  38.060  0.00  0.00           O  
ATOM   1607  CB  GLU   102      20.850  35.500  39.590  0.00  0.00           C  
ATOM   1608  CG  GLU   102      19.960  36.740  39.880  0.00  0.00           C  
ATOM   1609  CD  GLU   102      19.890  37.000  41.350  0.00  0.00           C  
ATOM   1610  OE1 GLU   102      19.960  36.130  42.180  0.00  0.00           O  
ATOM   1611  OE2 GLU   102      19.880  38.270  41.680  0.00  0.00           O1-
ATOM   1612  HN  GLU   102      22.450  33.940  38.770  0.00  0.00           H  
ATOM   1613  HA  GLU   102      20.640  35.260  37.630  0.00  0.00           H  
ATOM   1614  HB1 GLU   102      21.700  35.640  40.300  0.00  0.00           H  
ATOM   1615  HB2 GLU   102      20.400  34.540  39.920  0.00  0.00           H  
ATOM   1616  HG1 GLU   102      18.960  36.800  39.410  0.00  0.00           H  
ATOM   1617  HG2 GLU   102      20.480  37.640  39.490  0.00  0.00           H  
ATOM   1618  N   GLY   103      21.060  37.660  36.860  0.00  0.00           N  
ATOM   1619  CA  GLY   103      21.270  39.090  36.580  0.00  0.00           C  
ATOM   1620  C   GLY   103      21.170  39.490  35.100  0.00  0.00           C  
ATOM   1621  O   GLY   103      21.490  40.620  34.760  0.00  0.00           O  
ATOM   1622  HN  GLY   103      20.250  37.220  36.470  0.00  0.00           H  
ATOM   1623  HA1 GLY   103      22.280  39.410  36.780  0.00  0.00           H  
ATOM   1624  HA2 GLY   103      20.550  39.680  37.140  0.00  0.00           H  
ATOM   1625  N   THR   104      20.760  38.570  34.250  0.00  0.00           N  
ATOM   1626  CA  THR   104      20.670  38.760  32.820  0.00  0.00           C  
ATOM   1627  C   THR   104      19.910  37.550  32.260  0.00  0.00           C  
ATOM   1628  O   THR   104      19.700  36.440  32.790  0.00  0.00           O  
ATOM   1629  CB  THR   104      22.050  38.860  32.270  0.00  0.00           C  
ATOM   1630  CG2 THR   104      22.900  37.590  32.560  0.00  0.00           C  
ATOM   1631  OG1 THR   104      22.100  38.850  30.860  0.00  0.00           O  
ATOM   1632  HN  THR   104      20.390  37.690  34.540  0.00  0.00           H  
ATOM   1633  HA  THR   104      20.010  39.590  32.610  0.00  0.00           H  
ATOM   1634  HB  THR   104      22.500  39.780  32.690  0.00  0.00           H  
ATOM   1635  HG1 THR   104      23.010  39.080  30.650  0.00  0.00           H  
ATOM   1636 HG21 THR   104      23.000  37.250  33.620  0.00  0.00           H  
ATOM   1637 HG22 THR   104      23.920  37.650  32.130  0.00  0.00           H  
ATOM   1638 HG23 THR   104      22.500  36.700  32.020  0.00  0.00           H  
ATOM   1639  N   THR   105      19.290  37.800  31.050  0.00  0.00           N  
ATOM   1640  CA  THR   105      18.670  36.700  30.240  0.00  0.00           C  
ATOM   1641  C   THR   105      19.650  35.960  29.330  0.00  0.00           C  
ATOM   1642  O   THR   105      19.240  35.120  28.590  0.00  0.00           O  
ATOM   1643  CB  THR   105      17.500  37.100  29.350  0.00  0.00           C  
ATOM   1644  CG2 THR   105      16.360  37.570  30.310  0.00  0.00           C  
ATOM   1645  OG1 THR   105      17.890  38.190  28.520  0.00  0.00           O  
ATOM   1646  HN  THR   105      19.280  38.740  30.730  0.00  0.00           H  
ATOM   1647  HA  THR   105      18.370  35.930  30.930  0.00  0.00           H  
ATOM   1648  HB  THR   105      17.150  36.270  28.690  0.00  0.00           H  
ATOM   1649  HG1 THR   105      17.950  37.850  27.620  0.00  0.00           H  
ATOM   1650 HG21 THR   105      16.030  36.720  30.950  0.00  0.00           H  
ATOM   1651 HG22 THR   105      15.540  37.930  29.650  0.00  0.00           H  
ATOM   1652 HG23 THR   105      16.650  38.460  30.910  0.00  0.00           H  
ATOM   1653  N   LYS   106      20.950  36.340  29.260  0.00  0.00           N  
ATOM   1654  CA  LYS   106      21.930  35.630  28.480  0.00  0.00           C  
ATOM   1655  C   LYS   106      22.820  34.710  29.360  0.00  0.00           C  
ATOM   1656  O   LYS   106      23.130  35.040  30.490  0.00  0.00           O  
ATOM   1657  CB  LYS   106      22.750  36.420  27.470  0.00  0.00           C  
ATOM   1658  CG  LYS   106      21.770  36.890  26.350  0.00  0.00           C  
ATOM   1659  CD  LYS   106      22.190  38.150  25.600  0.00  0.00           C  
ATOM   1660  CE  LYS   106      21.290  38.470  24.400  0.00  0.00           C  
ATOM   1661  NZ  LYS   106      21.850  39.550  23.530  0.00  0.00           N1+
ATOM   1662  HN  LYS   106      21.240  37.110  29.810  0.00  0.00           H  
ATOM   1663  HA  LYS   106      21.360  34.900  27.920  0.00  0.00           H  
ATOM   1664  HB1 LYS   106      23.500  35.800  26.930  0.00  0.00           H  
ATOM   1665  HB2 LYS   106      23.270  37.290  27.940  0.00  0.00           H  
ATOM   1666  HG1 LYS   106      20.810  37.040  26.880  0.00  0.00           H  
ATOM   1667  HG2 LYS   106      21.680  36.110  25.570  0.00  0.00           H  
ATOM   1668  HD1 LYS   106      23.270  38.060  25.400  0.00  0.00           H  
ATOM   1669  HD2 LYS   106      22.140  39.070  26.230  0.00  0.00           H  
ATOM   1670  HE1 LYS   106      20.230  38.740  24.560  0.00  0.00           H  
ATOM   1671  HE2 LYS   106      21.290  37.540  23.800  0.00  0.00           H  
ATOM   1672  HZ1 LYS   106      21.650  39.460  22.520  0.00  0.00           H  
ATOM   1673  HZ2 LYS   106      22.880  39.460  23.680  0.00  0.00           H  
ATOM   1674  HZ3 LYS   106      21.560  40.430  23.990  0.00  0.00           H  
ATOM   1675  N   SER   107      23.250  33.490  28.970  0.00  0.00           N  
ATOM   1676  CA  SER   107      24.180  32.690  29.770  0.00  0.00           C  
ATOM   1677  C   SER   107      25.540  33.220  29.600  0.00  0.00           C  
ATOM   1678  O   SER   107      25.800  34.100  28.710  0.00  0.00           O  
ATOM   1679  CB  SER   107      24.040  31.180  29.330  0.00  0.00           C  
ATOM   1680  OG  SER   107      24.320  31.030  27.930  0.00  0.00           O  
ATOM   1681  HN  SER   107      22.820  33.060  28.180  0.00  0.00           H  
ATOM   1682  HA  SER   107      23.820  32.750  30.790  0.00  0.00           H  
ATOM   1683  HB1 SER   107      23.010  30.870  29.590  0.00  0.00           H  
ATOM   1684  HB2 SER   107      24.790  30.610  29.910  0.00  0.00           H  
ATOM   1685  HG1 SER   107      23.610  31.520  27.510  0.00  0.00           H  
ATOM   1686  N   GLU   108      26.540  32.840  30.380  0.00  0.00           N  
ATOM   1687  CA  GLU   108      27.970  33.060  30.230  0.00  0.00           C  
ATOM   1688  C   GLU   108      28.590  31.870  29.600  0.00  0.00           C  
ATOM   1689  O   GLU   108      28.610  30.740  30.130  0.00  0.00           O  
ATOM   1690  CB  GLU   108      28.830  33.420  31.410  0.00  0.00           C  
ATOM   1691  CG  GLU   108      30.300  33.040  31.720  0.00  0.00           C  
ATOM   1692  CD  GLU   108      30.780  33.290  33.080  0.00  0.00           C  
ATOM   1693  OE1 GLU   108      31.260  34.450  33.330  0.00  0.00           O  
ATOM   1694  OE2 GLU   108      31.020  32.300  33.840  0.00  0.00           O1-
ATOM   1695  HN  GLU   108      26.270  32.330  31.190  0.00  0.00           H  
ATOM   1696  HA  GLU   108      28.070  33.940  29.600  0.00  0.00           H  
ATOM   1697  HB1 GLU   108      28.190  33.140  32.270  0.00  0.00           H  
ATOM   1698  HB2 GLU   108      28.810  34.530  31.500  0.00  0.00           H  
ATOM   1699  HG1 GLU   108      30.890  33.700  31.040  0.00  0.00           H  
ATOM   1700  HG2 GLU   108      30.530  31.980  31.480  0.00  0.00           H  
ATOM   1701  N   ILE   109      29.170  32.130  28.390  0.00  0.00           N  
ATOM   1702  CA  ILE   109      29.450  31.080  27.370  0.00  0.00           C  
ATOM   1703  C   ILE   109      31.030  31.020  27.150  0.00  0.00           C  
ATOM   1704  O   ILE   109      31.600  32.050  26.930  0.00  0.00           O  
ATOM   1705  CB  ILE   109      28.550  31.130  26.080  0.00  0.00           C  
ATOM   1706  CG1 ILE   109      28.760  29.790  25.300  0.00  0.00           C  
ATOM   1707  CG2 ILE   109      28.950  32.420  25.220  0.00  0.00           C  
ATOM   1708  CD  ILE   109      27.700  29.580  24.180  0.00  0.00           C  
ATOM   1709  HN  ILE   109      29.210  33.080  28.100  0.00  0.00           H  
ATOM   1710  HA  ILE   109      29.300  30.090  27.770  0.00  0.00           H  
ATOM   1711  HB  ILE   109      27.470  31.140  26.330  0.00  0.00           H  
ATOM   1712 HG11 ILE   109      28.780  28.960  26.040  0.00  0.00           H  
ATOM   1713 HG12 ILE   109      29.790  29.900  24.900  0.00  0.00           H  
ATOM   1714 HG21 ILE   109      30.010  32.450  24.890  0.00  0.00           H  
ATOM   1715 HG22 ILE   109      28.850  33.390  25.750  0.00  0.00           H  
ATOM   1716 HG23 ILE   109      28.220  32.420  24.380  0.00  0.00           H  
ATOM   1717  HD1 ILE   109      26.730  29.570  24.700  0.00  0.00           H  
ATOM   1718  HD2 ILE   109      27.810  28.610  23.650  0.00  0.00           H  
ATOM   1719  HD3 ILE   109      27.730  30.440  23.470  0.00  0.00           H  
ATOM   1720  N   PHE   110      31.680  29.810  27.180  0.00  0.00           N  
ATOM   1721  CA  PHE   110      33.130  29.600  27.070  0.00  0.00           C  
ATOM   1722  C   PHE   110      33.430  29.160  25.700  0.00  0.00           C  
ATOM   1723  O   PHE   110      33.020  28.080  25.300  0.00  0.00           O  
ATOM   1724  CB  PHE   110      33.720  28.650  28.100  0.00  0.00           C  
ATOM   1725  CG  PHE   110      33.540  29.270  29.450  0.00  0.00           C  
ATOM   1726  CD1 PHE   110      32.570  28.760  30.340  0.00  0.00           C  
ATOM   1727  CD2 PHE   110      34.230  30.440  29.800  0.00  0.00           C  
ATOM   1728  CE1 PHE   110      32.280  29.420  31.540  0.00  0.00           C  
ATOM   1729  CE2 PHE   110      34.000  30.980  31.030  0.00  0.00           C  
ATOM   1730  CZ  PHE   110      33.020  30.480  31.900  0.00  0.00           C  
ATOM   1731  HN  PHE   110      31.100  29.060  27.500  0.00  0.00           H  
ATOM   1732  HA  PHE   110      33.630  30.560  27.130  0.00  0.00           H  
ATOM   1733  HB1 PHE   110      34.790  28.550  27.820  0.00  0.00           H  
ATOM   1734  HB2 PHE   110      33.350  27.600  28.040  0.00  0.00           H  
ATOM   1735  HD1 PHE   110      31.960  27.920  30.070  0.00  0.00           H  
ATOM   1736  HD2 PHE   110      34.880  30.940  29.100  0.00  0.00           H  
ATOM   1737  HE1 PHE   110      31.530  29.030  32.220  0.00  0.00           H  
ATOM   1738  HE2 PHE   110      34.530  31.860  31.350  0.00  0.00           H  
ATOM   1739  HZ  PHE   110      32.890  30.850  32.910  0.00  0.00           H  
ATOM   1740  N   TYR   111      34.060  29.970  24.890  0.00  0.00           N  
ATOM   1741  CA  TYR   111      34.460  29.460  23.590  0.00  0.00           C  
ATOM   1742  C   TYR   111      35.750  28.720  23.770  0.00  0.00           C  
ATOM   1743  O   TYR   111      36.420  28.890  24.810  0.00  0.00           O  
ATOM   1744  CB  TYR   111      34.650  30.580  22.570  0.00  0.00           C  
ATOM   1745  CG  TYR   111      33.350  31.170  22.230  0.00  0.00           C  
ATOM   1746  CD1 TYR   111      32.760  32.180  23.050  0.00  0.00           C  
ATOM   1747  CD2 TYR   111      32.580  30.620  21.230  0.00  0.00           C  
ATOM   1748  CE1 TYR   111      31.500  32.710  22.760  0.00  0.00           C  
ATOM   1749  CE2 TYR   111      31.260  31.140  20.970  0.00  0.00           C  
ATOM   1750  CZ  TYR   111      30.710  32.140  21.770  0.00  0.00           C  
ATOM   1751  OH  TYR   111      29.350  32.560  21.630  0.00  0.00           O  
ATOM   1752  HN  TYR   111      34.610  30.740  25.190  0.00  0.00           H  
ATOM   1753  HA  TYR   111      33.660  28.870  23.150  0.00  0.00           H  
ATOM   1754  HB1 TYR   111      34.970  30.210  21.570  0.00  0.00           H  
ATOM   1755  HB2 TYR   111      35.410  31.310  22.910  0.00  0.00           H  
ATOM   1756  HD1 TYR   111      33.380  32.620  23.810  0.00  0.00           H  
ATOM   1757  HD2 TYR   111      33.000  29.720  20.820  0.00  0.00           H  
ATOM   1758  HE1 TYR   111      31.030  33.490  23.350  0.00  0.00           H  
ATOM   1759  HE2 TYR   111      30.570  30.800  20.210  0.00  0.00           H  
ATOM   1760  HH  TYR   111      29.280  33.290  22.250  0.00  0.00           H  
ATOM   1761  N   PRO   112      36.200  27.940  22.770  0.00  0.00           N  
ATOM   1762  CA  PRO   112      37.490  27.170  22.920  0.00  0.00           C  
ATOM   1763  C   PRO   112      38.740  27.980  23.190  0.00  0.00           C  
ATOM   1764  O   PRO   112      38.840  29.060  22.580  0.00  0.00           O  
ATOM   1765  CB  PRO   112      37.640  26.470  21.550  0.00  0.00           C  
ATOM   1766  CG  PRO   112      36.160  26.190  21.100  0.00  0.00           C  
ATOM   1767  CD  PRO   112      35.400  27.480  21.620  0.00  0.00           C  
ATOM   1768  HA  PRO   112      37.420  26.500  23.760  0.00  0.00           H  
ATOM   1769  HB1 PRO   112      38.120  25.490  21.760  0.00  0.00           H  
ATOM   1770  HB2 PRO   112      38.200  27.120  20.850  0.00  0.00           H  
ATOM   1771  HG1 PRO   112      36.280  25.940  20.030  0.00  0.00           H  
ATOM   1772  HG2 PRO   112      35.800  25.330  21.710  0.00  0.00           H  
ATOM   1773  HD1 PRO   112      35.460  28.260  20.840  0.00  0.00           H  
ATOM   1774  HD2 PRO   112      34.350  27.170  21.830  0.00  0.00           H  
ATOM   1775  N   GLY   113      39.590  27.520  24.240  0.00  0.00           N  
ATOM   1776  CA  GLY   113      40.690  28.270  24.730  0.00  0.00           C  
ATOM   1777  C   GLY   113      40.470  28.770  26.100  0.00  0.00           C  
ATOM   1778  O   GLY   113      41.450  28.960  26.830  0.00  0.00           O  
ATOM   1779  HN  GLY   113      39.420  26.620  24.640  0.00  0.00           H  
ATOM   1780  HA1 GLY   113      40.690  29.220  24.220  0.00  0.00           H  
ATOM   1781  HA2 GLY   113      41.610  27.690  24.710  0.00  0.00           H  
ATOM   1782  N   ASP   114      39.180  29.020  26.510  0.00  0.00           N  
ATOM   1783  CA  ASP   114      38.870  29.550  27.850  0.00  0.00           C  
ATOM   1784  C   ASP   114      39.000  28.460  28.880  0.00  0.00           C  
ATOM   1785  O   ASP   114      38.740  27.280  28.670  0.00  0.00           O  
ATOM   1786  CB  ASP   114      37.420  30.050  27.900  0.00  0.00           C  
ATOM   1787  CG  ASP   114      37.170  31.230  26.940  0.00  0.00           C  
ATOM   1788  OD1 ASP   114      36.020  31.690  26.870  0.00  0.00           O  
ATOM   1789  OD2 ASP   114      38.090  31.870  26.370  0.00  0.00           O1-
ATOM   1790  HN  ASP   114      38.390  28.740  25.980  0.00  0.00           H  
ATOM   1791  HA  ASP   114      39.580  30.270  28.230  0.00  0.00           H  
ATOM   1792  HB1 ASP   114      37.080  30.480  28.870  0.00  0.00           H  
ATOM   1793  HB2 ASP   114      36.720  29.240  27.640  0.00  0.00           H  
ATOM   1794  N   THR   115      39.320  28.870  30.100  0.00  0.00           N  
ATOM   1795  CA  THR   115      39.540  28.080  31.270  0.00  0.00           C  
ATOM   1796  C   THR   115      38.540  28.450  32.300  0.00  0.00           C  
ATOM   1797  O   THR   115      38.240  29.590  32.610  0.00  0.00           O  
ATOM   1798  CB  THR   115      41.020  28.180  31.840  0.00  0.00           C  
ATOM   1799  CG2 THR   115      41.270  27.050  32.890  0.00  0.00           C  
ATOM   1800  OG1 THR   115      41.860  27.950  30.740  0.00  0.00           O  
ATOM   1801  HN  THR   115      39.400  29.850  30.280  0.00  0.00           H  
ATOM   1802  HA  THR   115      39.320  27.080  30.950  0.00  0.00           H  
ATOM   1803  HB  THR   115      41.170  29.200  32.240  0.00  0.00           H  
ATOM   1804  HG1 THR   115      41.740  27.020  30.500  0.00  0.00           H  
ATOM   1805 HG21 THR   115      40.940  26.110  32.410  0.00  0.00           H  
ATOM   1806 HG22 THR   115      40.570  27.270  33.720  0.00  0.00           H  
ATOM   1807 HG23 THR   115      42.330  27.010  33.230  0.00  0.00           H  
ATOM   1808  N   ILE   116      37.950  27.420  32.950  0.00  0.00           N  
ATOM   1809  CA  ILE   116      36.820  27.530  33.830  0.00  0.00           C  
ATOM   1810  C   ILE   116      37.330  27.000  35.130  0.00  0.00           C  
ATOM   1811  O   ILE   116      37.990  25.990  35.180  0.00  0.00           O  
ATOM   1812  CB  ILE   116      35.630  26.690  33.350  0.00  0.00           C  
ATOM   1813  CG1 ILE   116      35.040  27.060  31.950  0.00  0.00           C  
ATOM   1814  CG2 ILE   116      34.440  26.980  34.290  0.00  0.00           C  
ATOM   1815  CD  ILE   116      35.870  26.470  30.770  0.00  0.00           C  
ATOM   1816  HN  ILE   116      38.180  26.480  32.700  0.00  0.00           H  
ATOM   1817  HA  ILE   116      36.560  28.570  33.960  0.00  0.00           H  
ATOM   1818  HB  ILE   116      35.880  25.610  33.440  0.00  0.00           H  
ATOM   1819 HG11 ILE   116      34.910  28.160  31.920  0.00  0.00           H  
ATOM   1820 HG12 ILE   116      34.060  26.540  31.940  0.00  0.00           H  
ATOM   1821 HG21 ILE   116      34.200  28.050  34.110  0.00  0.00           H  
ATOM   1822 HG22 ILE   116      34.840  26.750  35.300  0.00  0.00           H  
ATOM   1823 HG23 ILE   116      33.530  26.380  34.070  0.00  0.00           H  
ATOM   1824  HD1 ILE   116      36.850  26.980  30.680  0.00  0.00           H  
ATOM   1825  HD2 ILE   116      35.390  26.570  29.770  0.00  0.00           H  
ATOM   1826  HD3 ILE   116      36.000  25.370  30.810  0.00  0.00           H  
ATOM   1827  N   VAL   117      37.150  27.810  36.200  0.00  0.00           N  
ATOM   1828  CA  VAL   117      37.310  27.350  37.600  0.00  0.00           C  
ATOM   1829  C   VAL   117      35.990  27.720  38.200  0.00  0.00           C  
ATOM   1830  O   VAL   117      35.440  28.840  37.910  0.00  0.00           O  
ATOM   1831  CB  VAL   117      38.540  28.050  38.230  0.00  0.00           C  
ATOM   1832  CG1 VAL   117      38.770  27.460  39.650  0.00  0.00           C  
ATOM   1833  CG2 VAL   117      39.780  27.670  37.430  0.00  0.00           C  
ATOM   1834  HN  VAL   117      36.860  28.740  36.030  0.00  0.00           H  
ATOM   1835  HA  VAL   117      37.510  26.280  37.650  0.00  0.00           H  
ATOM   1836  HB  VAL   117      38.520  29.160  38.170  0.00  0.00           H  
ATOM   1837 HG11 VAL   117      39.840  27.550  39.930  0.00  0.00           H  
ATOM   1838 HG12 VAL   117      38.430  26.420  39.810  0.00  0.00           H  
ATOM   1839 HG13 VAL   117      38.260  28.060  40.440  0.00  0.00           H  
ATOM   1840 HG21 VAL   117      40.650  28.150  37.940  0.00  0.00           H  
ATOM   1841 HG22 VAL   117      39.630  28.120  36.430  0.00  0.00           H  
ATOM   1842 HG23 VAL   117      40.000  26.590  37.300  0.00  0.00           H  
ATOM   1843  N   HSD   118      35.370  26.770  38.910  0.00  0.00           N  
ATOM   1844  CA  HSD   118      34.070  26.860  39.550  0.00  0.00           C  
ATOM   1845  C   HSD   118      34.010  27.970  40.500  0.00  0.00           C  
ATOM   1846  O   HSD   118      34.980  28.290  41.220  0.00  0.00           O  
ATOM   1847  CB  HSD   118      33.480  25.530  40.040  0.00  0.00           C  
ATOM   1848  CG  HSD   118      33.910  24.990  41.420  0.00  0.00           C  
ATOM   1849  CD2 HSD   118      34.430  23.820  41.750  0.00  0.00           C  
ATOM   1850  ND1 HSD   118      33.520  25.590  42.590  0.00  0.00           N  
ATOM   1851  CE1 HSD   118      33.790  24.750  43.600  0.00  0.00           C  
ATOM   1852  NE2 HSD   118      34.360  23.660  43.150  0.00  0.00           N  
ATOM   1853  HN  HSD   118      35.770  25.850  38.910  0.00  0.00           H  
ATOM   1854  HA  HSD   118      33.420  27.200  38.760  0.00  0.00           H  
ATOM   1855  HB1 HSD   118      33.770  24.830  39.220  0.00  0.00           H  
ATOM   1856  HB2 HSD   118      32.370  25.490  40.040  0.00  0.00           H  
ATOM   1857  HD1 HSD   118      33.190  26.520  42.720  0.00  0.00           H  
ATOM   1858  HD2 HSD   118      34.740  23.040  41.070  0.00  0.00           H  
ATOM   1859  HE1 HSD   118      33.540  24.880  44.650  0.00  0.00           H  
ATOM   1860  N   GLU   119      32.760  28.560  40.590  0.00  0.00           N  
ATOM   1861  CA  GLU   119      32.400  29.650  41.440  0.00  0.00           C  
ATOM   1862  C   GLU   119      32.590  29.290  42.900  0.00  0.00           C  
ATOM   1863  O   GLU   119      32.620  28.100  43.260  0.00  0.00           O  
ATOM   1864  CB  GLU   119      30.910  30.070  41.170  0.00  0.00           C  
ATOM   1865  CG  GLU   119      30.570  30.600  39.720  0.00  0.00           C  
ATOM   1866  CD  GLU   119      31.400  31.840  39.440  0.00  0.00           C  
ATOM   1867  OE1 GLU   119      31.650  32.660  40.370  0.00  0.00           O  
ATOM   1868  OE2 GLU   119      31.770  32.110  38.260  0.00  0.00           O1-
ATOM   1869  HN  GLU   119      32.010  28.210  40.030  0.00  0.00           H  
ATOM   1870  HA  GLU   119      33.080  30.460  41.200  0.00  0.00           H  
ATOM   1871  HB1 GLU   119      30.680  30.830  41.950  0.00  0.00           H  
ATOM   1872  HB2 GLU   119      30.270  29.220  41.500  0.00  0.00           H  
ATOM   1873  HG1 GLU   119      29.470  30.750  39.670  0.00  0.00           H  
ATOM   1874  HG2 GLU   119      30.920  29.810  39.020  0.00  0.00           H  
ATOM   1875  N   VAL   120      32.750  30.270  43.800  0.00  0.00           N  
ATOM   1876  CA  VAL   120      32.830  29.980  45.260  0.00  0.00           C  
ATOM   1877  C   VAL   120      31.550  30.380  45.970  0.00  0.00           C  
ATOM   1878  O   VAL   120      31.260  29.940  47.080  0.00  0.00           O  
ATOM   1879  CB  VAL   120      34.010  30.760  45.860  0.00  0.00           C  
ATOM   1880  CG1 VAL   120      35.220  30.340  45.090  0.00  0.00           C  
ATOM   1881  CG2 VAL   120      33.770  32.240  45.740  0.00  0.00           C  
ATOM   1882  HN  VAL   120      32.920  31.220  43.530  0.00  0.00           H  
ATOM   1883  HA  VAL   120      33.030  28.920  45.370  0.00  0.00           H  
ATOM   1884  HB  VAL   120      34.150  30.420  46.910  0.00  0.00           H  
ATOM   1885 HG11 VAL   120      36.140  30.660  45.620  0.00  0.00           H  
ATOM   1886 HG12 VAL   120      35.310  30.730  44.050  0.00  0.00           H  
ATOM   1887 HG13 VAL   120      35.280  29.240  45.020  0.00  0.00           H  
ATOM   1888 HG21 VAL   120      34.720  32.650  46.140  0.00  0.00           H  
ATOM   1889 HG22 VAL   120      33.000  32.680  46.400  0.00  0.00           H  
ATOM   1890 HG23 VAL   120      33.510  32.590  44.720  0.00  0.00           H  
ATOM   1891  N   GLY   121      30.720  31.170  45.310  0.00  0.00           N  
ATOM   1892  CA  GLY   121      29.330  31.340  45.650  0.00  0.00           C  
ATOM   1893  C   GLY   121      28.510  30.140  45.320  0.00  0.00           C  
ATOM   1894  O   GLY   121      29.050  29.090  44.870  0.00  0.00           O  
ATOM   1895  HN  GLY   121      31.000  31.690  44.500  0.00  0.00           H  
ATOM   1896  HA1 GLY   121      28.950  32.200  45.110  0.00  0.00           H  
ATOM   1897  HA2 GLY   121      29.240  31.420  46.720  0.00  0.00           H  
ATOM   1898  N   GLU   122      27.170  30.200  45.440  0.00  0.00           N  
ATOM   1899  CA  GLU   122      26.220  29.090  45.170  0.00  0.00           C  
ATOM   1900  C   GLU   122      26.240  28.520  43.780  0.00  0.00           C  
ATOM   1901  O   GLU   122      26.540  29.170  42.820  0.00  0.00           O  
ATOM   1902  CB  GLU   122      24.770  29.640  45.430  0.00  0.00           C  
ATOM   1903  CG  GLU   122      24.640  30.170  46.940  0.00  0.00           C  
ATOM   1904  CD  GLU   122      24.420  29.060  47.920  0.00  0.00           C  
ATOM   1905  OE1 GLU   122      23.980  29.400  49.020  0.00  0.00           O  
ATOM   1906  OE2 GLU   122      24.650  27.860  47.590  0.00  0.00           O1-
ATOM   1907  HN  GLU   122      26.800  31.040  45.820  0.00  0.00           H  
ATOM   1908  HA  GLU   122      26.450  28.410  45.970  0.00  0.00           H  
ATOM   1909  HB1 GLU   122      24.080  28.780  45.300  0.00  0.00           H  
ATOM   1910  HB2 GLU   122      24.350  30.360  44.700  0.00  0.00           H  
ATOM   1911  HG1 GLU   122      23.720  30.790  46.940  0.00  0.00           H  
ATOM   1912  HG2 GLU   122      25.510  30.810  47.190  0.00  0.00           H  
ATOM   1913  N   ALA   123      25.940  27.230  43.650  0.00  0.00           N  
ATOM   1914  CA  ALA   123      26.200  26.540  42.420  0.00  0.00           C  
ATOM   1915  C   ALA   123      25.310  26.930  41.260  0.00  0.00           C  
ATOM   1916  O   ALA   123      24.140  27.080  41.390  0.00  0.00           O  
ATOM   1917  CB  ALA   123      26.300  24.970  42.600  0.00  0.00           C  
ATOM   1918  HN  ALA   123      25.470  26.620  44.290  0.00  0.00           H  
ATOM   1919  HA  ALA   123      27.220  26.770  42.160  0.00  0.00           H  
ATOM   1920  HB1 ALA   123      26.950  24.740  43.460  0.00  0.00           H  
ATOM   1921  HB2 ALA   123      26.670  24.420  41.710  0.00  0.00           H  
ATOM   1922  HB3 ALA   123      25.270  24.590  42.800  0.00  0.00           H  
ATOM   1923  N   THR   124      25.940  26.900  40.100  0.00  0.00           N  
ATOM   1924  CA  THR   124      25.380  27.150  38.770  0.00  0.00           C  
ATOM   1925  C   THR   124      24.850  25.990  37.980  0.00  0.00           C  
ATOM   1926  O   THR   124      25.270  24.840  37.940  0.00  0.00           O  
ATOM   1927  CB  THR   124      26.440  27.880  37.910  0.00  0.00           C  
ATOM   1928  CG2 THR   124      26.910  29.150  38.690  0.00  0.00           C  
ATOM   1929  OG1 THR   124      27.610  27.140  37.660  0.00  0.00           O  
ATOM   1930  HN  THR   124      26.900  26.620  40.040  0.00  0.00           H  
ATOM   1931  HA  THR   124      24.650  27.940  38.870  0.00  0.00           H  
ATOM   1932  HB  THR   124      26.010  28.230  36.940  0.00  0.00           H  
ATOM   1933  HG1 THR   124      28.110  27.700  37.070  0.00  0.00           H  
ATOM   1934 HG21 THR   124      25.990  29.760  38.830  0.00  0.00           H  
ATOM   1935 HG22 THR   124      27.490  29.750  37.960  0.00  0.00           H  
ATOM   1936 HG23 THR   124      27.510  28.900  39.590  0.00  0.00           H  
ATOM   1937  N   SER   125      23.770  26.400  37.290  0.00  0.00           N  
ATOM   1938  CA  SER   125      23.240  25.620  36.150  0.00  0.00           C  
ATOM   1939  C   SER   125      24.040  25.900  34.960  0.00  0.00           C  
ATOM   1940  O   SER   125      24.410  27.010  34.610  0.00  0.00           O  
ATOM   1941  CB  SER   125      21.700  25.910  35.880  0.00  0.00           C  
ATOM   1942  OG  SER   125      20.720  25.400  36.800  0.00  0.00           O  
ATOM   1943  HN  SER   125      23.400  27.270  37.610  0.00  0.00           H  
ATOM   1944  HA  SER   125      23.310  24.560  36.320  0.00  0.00           H  
ATOM   1945  HB1 SER   125      21.610  25.550  34.840  0.00  0.00           H  
ATOM   1946  HB2 SER   125      21.530  27.010  35.900  0.00  0.00           H  
ATOM   1947  HG1 SER   125      20.280  26.100  37.300  0.00  0.00           H  
ATOM   1948  N   VAL   126      24.410  24.780  34.280  0.00  0.00           N  
ATOM   1949  CA  VAL   126      25.390  24.650  33.270  0.00  0.00           C  
ATOM   1950  C   VAL   126      24.710  24.120  32.080  0.00  0.00           C  
ATOM   1951  O   VAL   126      23.730  23.350  32.290  0.00  0.00           O  
ATOM   1952  CB  VAL   126      26.550  23.690  33.720  0.00  0.00           C  
ATOM   1953  CG1 VAL   126      27.480  24.420  34.660  0.00  0.00           C  
ATOM   1954  CG2 VAL   126      25.980  22.440  34.360  0.00  0.00           C  
ATOM   1955  HN  VAL   126      24.190  23.890  34.660  0.00  0.00           H  
ATOM   1956  HA  VAL   126      25.760  25.600  32.910  0.00  0.00           H  
ATOM   1957  HB  VAL   126      27.070  23.410  32.780  0.00  0.00           H  
ATOM   1958 HG11 VAL   126      27.960  25.330  34.240  0.00  0.00           H  
ATOM   1959 HG12 VAL   126      28.350  23.760  34.870  0.00  0.00           H  
ATOM   1960 HG13 VAL   126      27.080  24.560  35.680  0.00  0.00           H  
ATOM   1961 HG21 VAL   126      25.310  22.040  33.570  0.00  0.00           H  
ATOM   1962 HG22 VAL   126      25.550  22.600  35.370  0.00  0.00           H  
ATOM   1963 HG23 VAL   126      26.720  21.630  34.540  0.00  0.00           H  
ATOM   1964  N   GLN   127      25.130  24.360  30.800  0.00  0.00           N  
ATOM   1965  CA  GLN   127      24.620  23.730  29.600  0.00  0.00           C  
ATOM   1966  C   GLN   127      25.800  23.440  28.750  0.00  0.00           C  
ATOM   1967  O   GLN   127      26.680  24.210  28.540  0.00  0.00           O  
ATOM   1968  CB  GLN   127      23.400  24.450  28.840  0.00  0.00           C  
ATOM   1969  CG  GLN   127      22.190  24.590  29.730  0.00  0.00           C  
ATOM   1970  CD  GLN   127      20.940  25.040  29.020  0.00  0.00           C  
ATOM   1971  NE2 GLN   127      20.470  24.150  28.180  0.00  0.00           N  
ATOM   1972  OE1 GLN   127      20.440  26.160  29.170  0.00  0.00           O  
ATOM   1973  HN  GLN   127      25.850  25.020  30.600  0.00  0.00           H  
ATOM   1974  HA  GLN   127      24.270  22.740  29.840  0.00  0.00           H  
ATOM   1975  HB1 GLN   127      23.120  23.810  27.970  0.00  0.00           H  
ATOM   1976  HB2 GLN   127      23.840  25.410  28.500  0.00  0.00           H  
ATOM   1977  HG1 GLN   127      22.460  25.310  30.530  0.00  0.00           H  
ATOM   1978  HG2 GLN   127      21.990  23.600  30.180  0.00  0.00           H  
ATOM   1979 HE21 GLN   127      19.730  24.490  27.590  0.00  0.00           H  
ATOM   1980 HE22 GLN   127      20.920  23.280  28.000  0.00  0.00           H  
ATOM   1981  N   TRP   128      25.870  22.170  28.270  0.00  0.00           N  
ATOM   1982  CA  TRP   128      26.870  21.770  27.310  0.00  0.00           C  
ATOM   1983  C   TRP   128      26.240  21.640  25.950  0.00  0.00           C  
ATOM   1984  O   TRP   128      25.130  21.060  25.810  0.00  0.00           O  
ATOM   1985  CB  TRP   128      27.440  20.410  27.810  0.00  0.00           C  
ATOM   1986  CG  TRP   128      28.410  20.480  28.980  0.00  0.00           C  
ATOM   1987  CD1 TRP   128      29.760  20.460  28.920  0.00  0.00           C  
ATOM   1988  CD2 TRP   128      28.010  20.050  30.280  0.00  0.00           C  
ATOM   1989  CE2 TRP   128      29.150  20.010  31.060  0.00  0.00           C  
ATOM   1990  CE3 TRP   128      26.800  19.710  30.870  0.00  0.00           C  
ATOM   1991  NE1 TRP   128      30.190  20.320  30.230  0.00  0.00           N  
ATOM   1992  CZ2 TRP   128      29.160  19.740  32.420  0.00  0.00           C  
ATOM   1993  CZ3 TRP   128      26.820  19.310  32.200  0.00  0.00           C  
ATOM   1994  CH2 TRP   128      27.960  19.310  32.960  0.00  0.00           C  
ATOM   1995  HN  TRP   128      25.090  21.610  28.560  0.00  0.00           H  
ATOM   1996  HA  TRP   128      27.610  22.540  27.180  0.00  0.00           H  
ATOM   1997  HB1 TRP   128      28.020  19.970  26.970  0.00  0.00           H  
ATOM   1998  HB2 TRP   128      26.720  19.600  28.000  0.00  0.00           H  
ATOM   1999  HD1 TRP   128      30.310  20.810  28.070  0.00  0.00           H  
ATOM   2000  HE1 TRP   128      31.050  20.450  30.670  0.00  0.00           H  
ATOM   2001  HE3 TRP   128      25.870  19.770  30.320  0.00  0.00           H  
ATOM   2002  HZ2 TRP   128      30.050  19.710  33.040  0.00  0.00           H  
ATOM   2003  HZ3 TRP   128      25.870  19.180  32.710  0.00  0.00           H  
ATOM   2004  HH2 TRP   128      27.890  19.240  34.030  0.00  0.00           H  
ATOM   2005  N   SER   129      26.880  22.160  24.900  0.00  0.00           N  
ATOM   2006  CA  SER   129      26.470  21.880  23.520  0.00  0.00           C  
ATOM   2007  C   SER   129      26.860  20.490  23.060  0.00  0.00           C  
ATOM   2008  O   SER   129      27.890  20.000  23.530  0.00  0.00           O  
ATOM   2009  CB  SER   129      26.970  22.830  22.390  0.00  0.00           C  
ATOM   2010  OG  SER   129      26.330  22.640  21.140  0.00  0.00           O  
ATOM   2011  HN  SER   129      27.750  22.630  25.020  0.00  0.00           H  
ATOM   2012  HA  SER   129      25.400  22.020  23.500  0.00  0.00           H  
ATOM   2013  HB1 SER   129      28.070  22.760  22.280  0.00  0.00           H  
ATOM   2014  HB2 SER   129      26.780  23.850  22.800  0.00  0.00           H  
ATOM   2015  HG1 SER   129      26.660  21.800  20.840  0.00  0.00           H  
ATOM   2016  N   SER   130      26.120  19.850  22.130  0.00  0.00           N  
ATOM   2017  CA  SER   130      26.680  18.870  21.260  0.00  0.00           C  
ATOM   2018  C   SER   130      27.900  19.280  20.560  0.00  0.00           C  
ATOM   2019  O   SER   130      27.930  20.330  20.020  0.00  0.00           O  
ATOM   2020  CB  SER   130      25.710  18.190  20.250  0.00  0.00           C  
ATOM   2021  OG  SER   130      24.970  19.210  19.560  0.00  0.00           O  
ATOM   2022  HN  SER   130      25.160  20.090  22.160  0.00  0.00           H  
ATOM   2023  HA  SER   130      26.990  18.090  21.940  0.00  0.00           H  
ATOM   2024  HB1 SER   130      25.020  17.620  20.930  0.00  0.00           H  
ATOM   2025  HB2 SER   130      26.140  17.510  19.480  0.00  0.00           H  
ATOM   2026  HG1 SER   130      24.270  19.450  20.170  0.00  0.00           H  
ATOM   2027  N   GLY   131      29.000  18.440  20.560  0.00  0.00           N  
ATOM   2028  CA  GLY   131      30.280  18.670  19.910  0.00  0.00           C  
ATOM   2029  C   GLY   131      31.190  19.470  20.790  0.00  0.00           C  
ATOM   2030  O   GLY   131      31.950  20.330  20.330  0.00  0.00           O  
ATOM   2031  HN  GLY   131      28.980  17.650  21.160  0.00  0.00           H  
ATOM   2032  HA1 GLY   131      30.060  19.160  18.970  0.00  0.00           H  
ATOM   2033  HA2 GLY   131      30.820  17.740  19.820  0.00  0.00           H  
ATOM   2034  N   THR   132      31.140  19.270  22.090  0.00  0.00           N  
ATOM   2035  CA  THR   132      31.820  20.140  23.040  0.00  0.00           C  
ATOM   2036  C   THR   132      32.820  19.250  23.730  0.00  0.00           C  
ATOM   2037  O   THR   132      32.460  18.170  24.280  0.00  0.00           O  
ATOM   2038  CB  THR   132      30.860  20.720  24.060  0.00  0.00           C  
ATOM   2039  CG2 THR   132      31.600  21.540  25.170  0.00  0.00           C  
ATOM   2040  OG1 THR   132      29.990  21.640  23.400  0.00  0.00           O  
ATOM   2041  HN  THR   132      30.530  18.610  22.500  0.00  0.00           H  
ATOM   2042  HA  THR   132      32.330  20.930  22.510  0.00  0.00           H  
ATOM   2043  HB  THR   132      30.300  19.840  24.450  0.00  0.00           H  
ATOM   2044  HG1 THR   132      29.200  21.100  23.310  0.00  0.00           H  
ATOM   2045 HG21 THR   132      31.970  20.960  26.040  0.00  0.00           H  
ATOM   2046 HG22 THR   132      30.870  22.180  25.700  0.00  0.00           H  
ATOM   2047 HG23 THR   132      32.300  22.290  24.740  0.00  0.00           H  
ATOM   2048  N   TRP   133      34.050  19.660  23.770  0.00  0.00           N  
ATOM   2049  CA  TRP   133      35.200  18.920  24.080  0.00  0.00           C  
ATOM   2050  C   TRP   133      36.200  19.730  24.900  0.00  0.00           C  
ATOM   2051  O   TRP   133      36.560  20.860  24.630  0.00  0.00           O  
ATOM   2052  CB  TRP   133      35.830  18.500  22.700  0.00  0.00           C  
ATOM   2053  CG  TRP   133      34.910  17.570  21.990  0.00  0.00           C  
ATOM   2054  CD1 TRP   133      34.120  17.730  20.830  0.00  0.00           C  
ATOM   2055  CD2 TRP   133      34.570  16.270  22.500  0.00  0.00           C  
ATOM   2056  CE2 TRP   133      33.530  15.730  21.680  0.00  0.00           C  
ATOM   2057  CE3 TRP   133      34.920  15.510  23.600  0.00  0.00           C  
ATOM   2058  NE1 TRP   133      33.350  16.620  20.640  0.00  0.00           N  
ATOM   2059  CZ2 TRP   133      32.800  14.600  22.020  0.00  0.00           C  
ATOM   2060  CZ3 TRP   133      34.240  14.320  23.910  0.00  0.00           C  
ATOM   2061  CH2 TRP   133      33.230  13.830  23.090  0.00  0.00           C  
ATOM   2062  HN  TRP   133      34.220  20.470  23.220  0.00  0.00           H  
ATOM   2063  HA  TRP   133      34.870  18.150  24.760  0.00  0.00           H  
ATOM   2064  HB1 TRP   133      36.860  18.080  22.770  0.00  0.00           H  
ATOM   2065  HB2 TRP   133      35.940  19.350  22.000  0.00  0.00           H  
ATOM   2066  HD1 TRP   133      34.030  18.690  20.340  0.00  0.00           H  
ATOM   2067  HE1 TRP   133      32.800  16.400  19.870  0.00  0.00           H  
ATOM   2068  HE3 TRP   133      35.700  15.780  24.300  0.00  0.00           H  
ATOM   2069  HZ2 TRP   133      31.930  14.280  21.460  0.00  0.00           H  
ATOM   2070  HZ3 TRP   133      34.470  13.780  24.820  0.00  0.00           H  
ATOM   2071  HH2 TRP   133      32.800  12.890  23.420  0.00  0.00           H  
ATOM   2072  N   MET   134      36.590  19.130  26.010  0.00  0.00           N  
ATOM   2073  CA  MET   134      37.210  19.770  27.130  0.00  0.00           C  
ATOM   2074  C   MET   134      38.420  18.930  27.690  0.00  0.00           C  
ATOM   2075  O   MET   134      38.430  17.730  27.710  0.00  0.00           O  
ATOM   2076  CB  MET   134      36.140  20.030  28.260  0.00  0.00           C  
ATOM   2077  CG  MET   134      34.890  20.770  27.670  0.00  0.00           C  
ATOM   2078  SD  MET   134      33.510  20.980  28.820  0.00  0.00           S  
ATOM   2079  CE  MET   134      34.030  22.470  29.740  0.00  0.00           C  
ATOM   2080  HN  MET   134      36.200  18.240  26.220  0.00  0.00           H  
ATOM   2081  HA  MET   134      37.600  20.740  26.830  0.00  0.00           H  
ATOM   2082  HB1 MET   134      36.580  20.570  29.130  0.00  0.00           H  
ATOM   2083  HB2 MET   134      35.790  19.020  28.570  0.00  0.00           H  
ATOM   2084  HG1 MET   134      34.520  20.330  26.710  0.00  0.00           H  
ATOM   2085  HG2 MET   134      35.290  21.780  27.460  0.00  0.00           H  
ATOM   2086  HE1 MET   134      34.320  23.330  29.110  0.00  0.00           H  
ATOM   2087  HE2 MET   134      34.850  22.240  30.450  0.00  0.00           H  
ATOM   2088  HE3 MET   134      33.080  22.650  30.310  0.00  0.00           H  
ATOM   2089  N   VAL   135      39.410  19.670  28.180  0.00  0.00           N  
ATOM   2090  CA  VAL   135      40.600  19.130  28.800  0.00  0.00           C  
ATOM   2091  C   VAL   135      40.540  19.470  30.280  0.00  0.00           C  
ATOM   2092  O   VAL   135      40.120  20.580  30.650  0.00  0.00           O  
ATOM   2093  CB  VAL   135      41.990  19.680  28.300  0.00  0.00           C  
ATOM   2094  CG1 VAL   135      43.130  18.950  29.020  0.00  0.00           C  
ATOM   2095  CG2 VAL   135      41.990  19.450  26.740  0.00  0.00           C  
ATOM   2096  HN  VAL   135      39.290  20.660  28.200  0.00  0.00           H  
ATOM   2097  HA  VAL   135      40.620  18.050  28.710  0.00  0.00           H  
ATOM   2098  HB  VAL   135      42.010  20.770  28.520  0.00  0.00           H  
ATOM   2099 HG11 VAL   135      42.990  17.840  29.040  0.00  0.00           H  
ATOM   2100 HG12 VAL   135      43.160  19.350  30.060  0.00  0.00           H  
ATOM   2101 HG13 VAL   135      44.060  19.210  28.480  0.00  0.00           H  
ATOM   2102 HG21 VAL   135      43.050  19.650  26.470  0.00  0.00           H  
ATOM   2103 HG22 VAL   135      41.360  20.210  26.240  0.00  0.00           H  
ATOM   2104 HG23 VAL   135      41.600  18.430  26.530  0.00  0.00           H  
ATOM   2105  N   GLU   136      40.800  18.480  31.180  0.00  0.00           N  
ATOM   2106  CA  GLU   136      40.730  18.720  32.660  0.00  0.00           C  
ATOM   2107  C   GLU   136      42.050  18.330  33.260  0.00  0.00           C  
ATOM   2108  O   GLU   136      42.690  17.370  32.930  0.00  0.00           O  
ATOM   2109  CB  GLU   136      39.630  17.960  33.440  0.00  0.00           C  
ATOM   2110  CG  GLU   136      39.540  18.210  34.990  0.00  0.00           C  
ATOM   2111  CD  GLU   136      38.250  17.650  35.620  0.00  0.00           C  
ATOM   2112  OE1 GLU   136      37.190  18.340  35.460  0.00  0.00           O  
ATOM   2113  OE2 GLU   136      38.220  16.550  36.230  0.00  0.00           O1-
ATOM   2114  HN  GLU   136      41.140  17.600  30.870  0.00  0.00           H  
ATOM   2115  HA  GLU   136      40.580  19.770  32.830  0.00  0.00           H  
ATOM   2116  HB1 GLU   136      39.870  16.890  33.260  0.00  0.00           H  
ATOM   2117  HB2 GLU   136      38.670  18.240  32.950  0.00  0.00           H  
ATOM   2118  HG1 GLU   136      39.520  19.310  35.150  0.00  0.00           H  
ATOM   2119  HG2 GLU   136      40.410  17.730  35.480  0.00  0.00           H  
ATOM   2120  N   TYR   137      42.440  19.220  34.220  0.00  0.00           N  
ATOM   2121  CA  TYR   137      43.590  18.990  35.050  0.00  0.00           C  
ATOM   2122  C   TYR   137      43.340  19.390  36.520  0.00  0.00           C  
ATOM   2123  O   TYR   137      42.830  20.470  36.730  0.00  0.00           O  
ATOM   2124  CB  TYR   137      44.860  19.680  34.440  0.00  0.00           C  
ATOM   2125  CG  TYR   137      46.040  19.630  35.370  0.00  0.00           C  
ATOM   2126  CD1 TYR   137      46.920  18.580  35.340  0.00  0.00           C  
ATOM   2127  CD2 TYR   137      46.360  20.690  36.270  0.00  0.00           C  
ATOM   2128  CE1 TYR   137      48.120  18.500  36.090  0.00  0.00           C  
ATOM   2129  CE2 TYR   137      47.530  20.620  37.040  0.00  0.00           C  
ATOM   2130  CZ  TYR   137      48.360  19.510  37.030  0.00  0.00           C  
ATOM   2131  OH  TYR   137      49.320  19.250  37.940  0.00  0.00           O  
ATOM   2132  HN  TYR   137      41.940  20.040  34.500  0.00  0.00           H  
ATOM   2133  HA  TYR   137      43.650  17.920  35.080  0.00  0.00           H  
ATOM   2134  HB1 TYR   137      44.580  20.740  34.310  0.00  0.00           H  
ATOM   2135  HB2 TYR   137      44.970  19.110  33.490  0.00  0.00           H  
ATOM   2136  HD1 TYR   137      46.590  17.740  34.750  0.00  0.00           H  
ATOM   2137  HD2 TYR   137      45.700  21.540  36.260  0.00  0.00           H  
ATOM   2138  HE1 TYR   137      48.650  17.560  36.120  0.00  0.00           H  
ATOM   2139  HE2 TYR   137      47.770  21.480  37.640  0.00  0.00           H  
ATOM   2140  HH  TYR   137      49.820  18.490  37.650  0.00  0.00           H  
ATOM   2141  N   GLY   138      43.650  18.480  37.500  0.00  0.00           N  
ATOM   2142  CA  GLY   138      43.320  18.790  38.860  0.00  0.00           C  
ATOM   2143  C   GLY   138      44.430  18.380  39.740  0.00  0.00           C  
ATOM   2144  O   GLY   138      45.190  17.450  39.440  0.00  0.00           O  
ATOM   2145  HN  GLY   138      44.310  17.760  37.320  0.00  0.00           H  
ATOM   2146  HA1 GLY   138      42.450  18.150  38.950  0.00  0.00           H  
ATOM   2147  HA2 GLY   138      43.100  19.840  38.940  0.00  0.00           H  
ATOM   2148  N   ARG   139      44.560  19.060  40.880  0.00  0.00           N  
ATOM   2149  CA  ARG   139      45.490  18.740  41.930  0.00  0.00           C  
ATOM   2150  C   ARG   139      44.770  17.900  43.010  0.00  0.00           C  
ATOM   2151  O   ARG   139      43.610  18.050  43.370  0.00  0.00           O  
ATOM   2152  CB  ARG   139      45.950  20.080  42.620  0.00  0.00           C  
ATOM   2153  CG  ARG   139      46.710  20.990  41.680  0.00  0.00           C  
ATOM   2154  CD  ARG   139      47.870  20.300  40.930  0.00  0.00           C  
ATOM   2155  NE  ARG   139      48.920  20.180  41.970  0.00  0.00           N  
ATOM   2156  CZ  ARG   139      50.170  19.780  41.760  0.00  0.00           C  
ATOM   2157  NH1 ARG   139      50.580  19.330  40.620  0.00  0.00           N1+
ATOM   2158  NH2 ARG   139      51.130  20.010  42.690  0.00  0.00           N  
ATOM   2159  HN  ARG   139      43.970  19.820  41.130  0.00  0.00           H  
ATOM   2160  HA  ARG   139      46.240  18.140  41.430  0.00  0.00           H  
ATOM   2161  HB1 ARG   139      46.630  19.770  43.450  0.00  0.00           H  
ATOM   2162  HB2 ARG   139      45.070  20.600  43.050  0.00  0.00           H  
ATOM   2163  HG1 ARG   139      46.960  21.910  42.250  0.00  0.00           H  
ATOM   2164  HG2 ARG   139      45.980  21.370  40.930  0.00  0.00           H  
ATOM   2165  HD1 ARG   139      48.240  20.960  40.120  0.00  0.00           H  
ATOM   2166  HD2 ARG   139      47.610  19.330  40.440  0.00  0.00           H  
ATOM   2167  HE  ARG   139      48.780  20.530  42.900  0.00  0.00           H  
ATOM   2168 HH11 ARG   139      49.860  19.450  39.940  0.00  0.00           H  
ATOM   2169 HH12 ARG   139      51.540  19.380  40.330  0.00  0.00           H  
ATOM   2170 HH21 ARG   139      50.960  20.360  43.610  0.00  0.00           H  
ATOM   2171 HH22 ARG   139      52.040  19.850  42.310  0.00  0.00           H  
ATOM   2172  N   GLY   140      45.540  16.940  43.590  0.00  0.00           N  
ATOM   2173  CA  GLY   140      45.080  15.950  44.600  0.00  0.00           C  
ATOM   2174  C   GLY   140      44.950  14.530  44.180  0.00  0.00           C  
ATOM   2175  O   GLY   140      44.830  14.240  43.000  0.00  0.00           O  
ATOM   2176  HN  GLY   140      46.500  16.790  43.380  0.00  0.00           H  
ATOM   2177  HA1 GLY   140      44.100  16.140  44.990  0.00  0.00           H  
ATOM   2178  HA2 GLY   140      45.830  16.040  45.380  0.00  0.00           H  
ATOM   2179  N   PHE   141      44.950  13.630  45.170  0.00  0.00           N  
ATOM   2180  CA  PHE   141      44.740  12.180  45.060  0.00  0.00           C  
ATOM   2181  C   PHE   141      43.280  11.830  45.030  0.00  0.00           C  
ATOM   2182  O   PHE   141      42.470  12.650  45.410  0.00  0.00           O  
ATOM   2183  CB  PHE   141      45.420  11.480  46.220  0.00  0.00           C  
ATOM   2184  CG  PHE   141      45.440  10.000  46.190  0.00  0.00           C  
ATOM   2185  CD1 PHE   141      45.750   9.290  44.940  0.00  0.00           C  
ATOM   2186  CD2 PHE   141      45.280   9.260  47.370  0.00  0.00           C  
ATOM   2187  CE1 PHE   141      45.850   7.910  44.990  0.00  0.00           C  
ATOM   2188  CE2 PHE   141      45.320   7.840  47.310  0.00  0.00           C  
ATOM   2189  CZ  PHE   141      45.660   7.200  46.090  0.00  0.00           C  
ATOM   2190  HN  PHE   141      44.970  14.000  46.090  0.00  0.00           H  
ATOM   2191  HA  PHE   141      45.150  11.780  44.140  0.00  0.00           H  
ATOM   2192  HB1 PHE   141      44.960  11.800  47.170  0.00  0.00           H  
ATOM   2193  HB2 PHE   141      46.480  11.800  46.110  0.00  0.00           H  
ATOM   2194  HD1 PHE   141      45.930   9.760  43.980  0.00  0.00           H  
ATOM   2195  HD2 PHE   141      45.120   9.850  48.260  0.00  0.00           H  
ATOM   2196  HE1 PHE   141      46.130   7.420  44.070  0.00  0.00           H  
ATOM   2197  HE2 PHE   141      45.250   7.260  48.220  0.00  0.00           H  
ATOM   2198  HZ  PHE   141      45.910   6.150  46.090  0.00  0.00           H  
ATOM   2199  N   ILE   142      42.930  10.580  44.590  0.00  0.00           N  
ATOM   2200  CA  ILE   142      41.560  10.080  44.420  0.00  0.00           C  
ATOM   2201  C   ILE   142      40.600  10.360  45.620  0.00  0.00           C  
ATOM   2202  O   ILE   142      39.470  10.770  45.320  0.00  0.00           O  
ATOM   2203  CB  ILE   142      41.570   8.600  43.930  0.00  0.00           C  
ATOM   2204  CG1 ILE   142      42.700   8.240  42.830  0.00  0.00           C  
ATOM   2205  CG2 ILE   142      40.130   8.150  43.630  0.00  0.00           C  
ATOM   2206  CD  ILE   142      42.820   9.190  41.650  0.00  0.00           C  
ATOM   2207  HN  ILE   142      43.690  10.000  44.330  0.00  0.00           H  
ATOM   2208  HA  ILE   142      41.170  10.640  43.580  0.00  0.00           H  
ATOM   2209  HB  ILE   142      41.720   8.010  44.860  0.00  0.00           H  
ATOM   2210 HG11 ILE   142      42.630   7.150  42.630  0.00  0.00           H  
ATOM   2211 HG12 ILE   142      43.690   8.220  43.340  0.00  0.00           H  
ATOM   2212 HG21 ILE   142      39.790   8.910  42.890  0.00  0.00           H  
ATOM   2213 HG22 ILE   142      39.480   8.230  44.530  0.00  0.00           H  
ATOM   2214 HG23 ILE   142      40.090   7.130  43.190  0.00  0.00           H  
ATOM   2215  HD1 ILE   142      43.830   9.220  41.210  0.00  0.00           H  
ATOM   2216  HD2 ILE   142      42.550  10.250  41.850  0.00  0.00           H  
ATOM   2217  HD3 ILE   142      42.080   8.860  40.880  0.00  0.00           H  
ATOM   2218  N   PRO   143      40.890  10.260  46.920  0.00  0.00           N  
ATOM   2219  CA  PRO   143      39.870  10.580  47.960  0.00  0.00           C  
ATOM   2220  C   PRO   143      39.570  12.050  48.050  0.00  0.00           C  
ATOM   2221  O   PRO   143      38.560  12.280  48.650  0.00  0.00           O  
ATOM   2222  CB  PRO   143      40.620  10.060  49.180  0.00  0.00           C  
ATOM   2223  CG  PRO   143      41.380   8.920  48.790  0.00  0.00           C  
ATOM   2224  CD  PRO   143      41.910   9.430  47.470  0.00  0.00           C  
ATOM   2225  HA  PRO   143      39.030   9.930  47.750  0.00  0.00           H  
ATOM   2226  HB1 PRO   143      39.930   9.830  50.020  0.00  0.00           H  
ATOM   2227  HB2 PRO   143      41.360  10.730  49.670  0.00  0.00           H  
ATOM   2228  HG1 PRO   143      42.110   8.740  49.620  0.00  0.00           H  
ATOM   2229  HG2 PRO   143      40.800   7.980  48.640  0.00  0.00           H  
ATOM   2230  HD1 PRO   143      42.750  10.110  47.710  0.00  0.00           H  
ATOM   2231  HD2 PRO   143      42.200   8.600  46.790  0.00  0.00           H  
ATOM   2232  N   SER   144      40.380  12.960  47.560  0.00  0.00           N  
ATOM   2233  CA  SER   144      40.040  14.370  47.480  0.00  0.00           C  
ATOM   2234  C   SER   144      39.420  14.760  46.050  0.00  0.00           C  
ATOM   2235  O   SER   144      38.430  15.440  45.950  0.00  0.00           O  
ATOM   2236  CB  SER   144      41.310  15.270  47.630  0.00  0.00           C  
ATOM   2237  OG  SER   144      41.060  16.660  47.730  0.00  0.00           O  
ATOM   2238  HN  SER   144      41.260  12.650  47.190  0.00  0.00           H  
ATOM   2239  HA  SER   144      39.280  14.630  48.200  0.00  0.00           H  
ATOM   2240  HB1 SER   144      41.980  15.020  46.780  0.00  0.00           H  
ATOM   2241  HB2 SER   144      41.650  14.920  48.630  0.00  0.00           H  
ATOM   2242  HG1 SER   144      40.310  16.780  48.310  0.00  0.00           H  
ATOM   2243  N   THR   145      40.050  14.270  45.020  0.00  0.00           N  
ATOM   2244  CA  THR   145      39.520  14.590  43.670  0.00  0.00           C  
ATOM   2245  C   THR   145      38.410  13.600  43.140  0.00  0.00           C  
ATOM   2246  O   THR   145      37.240  13.660  43.510  0.00  0.00           O  
ATOM   2247  CB  THR   145      40.640  14.580  42.650  0.00  0.00           C  
ATOM   2248  CG2 THR   145      41.670  15.630  42.930  0.00  0.00           C  
ATOM   2249  OG1 THR   145      41.370  13.390  42.620  0.00  0.00           O  
ATOM   2250  HN  THR   145      40.790  13.600  45.000  0.00  0.00           H  
ATOM   2251  HA  THR   145      39.140  15.600  43.600  0.00  0.00           H  
ATOM   2252  HB  THR   145      40.250  14.750  41.620  0.00  0.00           H  
ATOM   2253  HG1 THR   145      42.240  13.610  42.290  0.00  0.00           H  
ATOM   2254 HG21 THR   145      41.220  16.640  43.030  0.00  0.00           H  
ATOM   2255 HG22 THR   145      42.390  15.750  42.100  0.00  0.00           H  
ATOM   2256 HG23 THR   145      42.270  15.390  43.840  0.00  0.00           H  
ATOM   2257  N   LEU   146      38.820  12.570  42.360  0.00  0.00           N  
ATOM   2258  CA  LEU   146      37.940  11.690  41.580  0.00  0.00           C  
ATOM   2259  C   LEU   146      36.980  10.820  42.350  0.00  0.00           C  
ATOM   2260  O   LEU   146      35.940  10.500  41.770  0.00  0.00           O  
ATOM   2261  CB  LEU   146      38.770  10.860  40.540  0.00  0.00           C  
ATOM   2262  CG  LEU   146      39.840  11.670  39.700  0.00  0.00           C  
ATOM   2263  CD1 LEU   146      40.770  10.850  38.830  0.00  0.00           C  
ATOM   2264  CD2 LEU   146      39.080  12.720  38.870  0.00  0.00           C  
ATOM   2265  HN  LEU   146      39.820  12.490  42.320  0.00  0.00           H  
ATOM   2266  HA  LEU   146      37.400  12.340  40.910  0.00  0.00           H  
ATOM   2267  HB1 LEU   146      38.040  10.420  39.830  0.00  0.00           H  
ATOM   2268  HB2 LEU   146      39.320  10.050  41.070  0.00  0.00           H  
ATOM   2269  HG  LEU   146      40.420  12.270  40.440  0.00  0.00           H  
ATOM   2270 HD11 LEU   146      40.170  10.150  38.210  0.00  0.00           H  
ATOM   2271 HD12 LEU   146      41.400  10.190  39.480  0.00  0.00           H  
ATOM   2272 HD13 LEU   146      41.360  11.440  38.100  0.00  0.00           H  
ATOM   2273 HD21 LEU   146      38.740  13.610  39.450  0.00  0.00           H  
ATOM   2274 HD22 LEU   146      38.140  12.290  38.470  0.00  0.00           H  
ATOM   2275 HD23 LEU   146      39.730  12.960  38.000  0.00  0.00           H  
ATOM   2276  N   ALA   147      37.260  10.430  43.620  0.00  0.00           N  
ATOM   2277  CA  ALA   147      36.170   9.750  44.370  0.00  0.00           C  
ATOM   2278  C   ALA   147      34.870  10.530  44.530  0.00  0.00           C  
ATOM   2279  O   ALA   147      33.770   9.980  44.430  0.00  0.00           O  
ATOM   2280  CB  ALA   147      36.710   9.410  45.690  0.00  0.00           C  
ATOM   2281  HN  ALA   147      38.060  10.750  44.120  0.00  0.00           H  
ATOM   2282  HA  ALA   147      35.880   8.900  43.770  0.00  0.00           H  
ATOM   2283  HB1 ALA   147      37.700   8.910  45.580  0.00  0.00           H  
ATOM   2284  HB2 ALA   147      36.100   8.650  46.210  0.00  0.00           H  
ATOM   2285  HB3 ALA   147      36.820  10.270  46.390  0.00  0.00           H  
ATOM   2286  N   PHE   148      34.930  11.890  44.860  0.00  0.00           N  
ATOM   2287  CA  PHE   148      33.870  12.840  44.790  0.00  0.00           C  
ATOM   2288  C   PHE   148      33.270  12.990  43.410  0.00  0.00           C  
ATOM   2289  O   PHE   148      32.100  13.050  43.200  0.00  0.00           O  
ATOM   2290  CB  PHE   148      34.390  14.290  45.200  0.00  0.00           C  
ATOM   2291  CG  PHE   148      34.370  14.350  46.690  0.00  0.00           C  
ATOM   2292  CD1 PHE   148      35.540  14.360  47.380  0.00  0.00           C  
ATOM   2293  CD2 PHE   148      33.170  14.640  47.320  0.00  0.00           C  
ATOM   2294  CE1 PHE   148      35.520  14.450  48.760  0.00  0.00           C  
ATOM   2295  CE2 PHE   148      33.190  14.920  48.700  0.00  0.00           C  
ATOM   2296  CZ  PHE   148      34.380  14.920  49.410  0.00  0.00           C  
ATOM   2297  HN  PHE   148      35.810  12.350  44.940  0.00  0.00           H  
ATOM   2298  HA  PHE   148      33.050  12.430  45.370  0.00  0.00           H  
ATOM   2299  HB1 PHE   148      33.760  15.140  44.850  0.00  0.00           H  
ATOM   2300  HB2 PHE   148      35.390  14.520  44.780  0.00  0.00           H  
ATOM   2301  HD1 PHE   148      36.490  14.210  46.890  0.00  0.00           H  
ATOM   2302  HD2 PHE   148      32.250  14.500  46.780  0.00  0.00           H  
ATOM   2303  HE1 PHE   148      36.460  14.310  49.270  0.00  0.00           H  
ATOM   2304  HE2 PHE   148      32.270  14.920  49.270  0.00  0.00           H  
ATOM   2305  HZ  PHE   148      34.450  15.240  50.440  0.00  0.00           H  
ATOM   2306  N   ALA   149      34.220  13.150  42.480  0.00  0.00           N  
ATOM   2307  CA  ALA   149      33.850  13.460  41.160  0.00  0.00           C  
ATOM   2308  C   ALA   149      33.020  12.340  40.510  0.00  0.00           C  
ATOM   2309  O   ALA   149      32.060  12.640  39.810  0.00  0.00           O  
ATOM   2310  CB  ALA   149      35.060  13.820  40.380  0.00  0.00           C  
ATOM   2311  HN  ALA   149      35.180  13.320  42.710  0.00  0.00           H  
ATOM   2312  HA  ALA   149      33.200  14.320  41.180  0.00  0.00           H  
ATOM   2313  HB1 ALA   149      34.770  14.060  39.330  0.00  0.00           H  
ATOM   2314  HB2 ALA   149      35.790  12.990  40.270  0.00  0.00           H  
ATOM   2315  HB3 ALA   149      35.560  14.740  40.770  0.00  0.00           H  
ATOM   2316  N   LEU   150      33.340  11.070  40.680  0.00  0.00           N  
ATOM   2317  CA  LEU   150      32.680  10.010  39.990  0.00  0.00           C  
ATOM   2318  C   LEU   150      31.550   9.400  40.910  0.00  0.00           C  
ATOM   2319  O   LEU   150      30.720   8.650  40.490  0.00  0.00           O  
ATOM   2320  CB  LEU   150      33.780   8.990  39.630  0.00  0.00           C  
ATOM   2321  CG  LEU   150      34.710   9.450  38.490  0.00  0.00           C  
ATOM   2322  CD1 LEU   150      35.840   8.440  38.430  0.00  0.00           C  
ATOM   2323  CD2 LEU   150      34.090   9.790  37.130  0.00  0.00           C  
ATOM   2324  HN  LEU   150      34.190  10.840  41.150  0.00  0.00           H  
ATOM   2325  HA  LEU   150      32.230  10.370  39.080  0.00  0.00           H  
ATOM   2326  HB1 LEU   150      33.500   8.030  39.140  0.00  0.00           H  
ATOM   2327  HB2 LEU   150      34.430   8.720  40.490  0.00  0.00           H  
ATOM   2328  HG  LEU   150      35.140  10.410  38.830  0.00  0.00           H  
ATOM   2329 HD11 LEU   150      35.480   7.400  38.260  0.00  0.00           H  
ATOM   2330 HD12 LEU   150      36.470   8.550  39.340  0.00  0.00           H  
ATOM   2331 HD13 LEU   150      36.560   8.740  37.640  0.00  0.00           H  
ATOM   2332 HD21 LEU   150      33.530  10.730  37.320  0.00  0.00           H  
ATOM   2333 HD22 LEU   150      33.450   8.960  36.770  0.00  0.00           H  
ATOM   2334 HD23 LEU   150      34.810  10.040  36.320  0.00  0.00           H  
ATOM   2335  N   ALA   151      31.340   9.890  42.160  0.00  0.00           N  
ATOM   2336  CA  ALA   151      30.250   9.560  43.100  0.00  0.00           C  
ATOM   2337  C   ALA   151      28.880   9.720  42.580  0.00  0.00           C  
ATOM   2338  O   ALA   151      28.020   8.940  42.880  0.00  0.00           O  
ATOM   2339  CB  ALA   151      30.490  10.440  44.420  0.00  0.00           C  
ATOM   2340  HN  ALA   151      32.090  10.440  42.530  0.00  0.00           H  
ATOM   2341  HA  ALA   151      30.430   8.540  43.410  0.00  0.00           H  
ATOM   2342  HB1 ALA   151      30.050  11.430  44.160  0.00  0.00           H  
ATOM   2343  HB2 ALA   151      31.560  10.490  44.720  0.00  0.00           H  
ATOM   2344  HB3 ALA   151      29.990   9.990  45.300  0.00  0.00           H  
ATOM   2345  N   ASP   152      28.650  10.830  41.790  0.00  0.00           N  
ATOM   2346  CA  ASP   152      27.460  11.120  41.080  0.00  0.00           C  
ATOM   2347  C   ASP   152      27.040  10.070  39.970  0.00  0.00           C  
ATOM   2348  O   ASP   152      25.920   9.540  39.910  0.00  0.00           O  
ATOM   2349  CB  ASP   152      27.540  12.580  40.620  0.00  0.00           C  
ATOM   2350  CG  ASP   152      27.480  13.520  41.840  0.00  0.00           C  
ATOM   2351  OD1 ASP   152      28.030  14.660  41.660  0.00  0.00           O  
ATOM   2352  OD2 ASP   152      26.840  13.160  42.870  0.00  0.00           O1-
ATOM   2353  HN  ASP   152      29.310  11.570  41.740  0.00  0.00           H  
ATOM   2354  HA  ASP   152      26.650  11.080  41.790  0.00  0.00           H  
ATOM   2355  HB1 ASP   152      26.690  12.860  39.960  0.00  0.00           H  
ATOM   2356  HB2 ASP   152      28.480  12.780  40.050  0.00  0.00           H  
ATOM   2357  N   THR   153      28.040   9.710  39.070  0.00  0.00           N  
ATOM   2358  CA  THR   153      27.850   8.720  38.030  0.00  0.00           C  
ATOM   2359  C   THR   153      27.540   7.310  38.570  0.00  0.00           C  
ATOM   2360  O   THR   153      26.650   6.600  38.110  0.00  0.00           O  
ATOM   2361  CB  THR   153      29.040   8.670  37.070  0.00  0.00           C  
ATOM   2362  CG2 THR   153      29.030   7.500  36.130  0.00  0.00           C  
ATOM   2363  OG1 THR   153      28.990   9.790  36.160  0.00  0.00           O  
ATOM   2364  HN  THR   153      28.980  10.020  39.190  0.00  0.00           H  
ATOM   2365  HA  THR   153      26.990   9.020  37.450  0.00  0.00           H  
ATOM   2366  HB  THR   153      29.930   8.600  37.730  0.00  0.00           H  
ATOM   2367  HG1 THR   153      29.420  10.490  36.660  0.00  0.00           H  
ATOM   2368 HG21 THR   153      29.830   7.580  35.350  0.00  0.00           H  
ATOM   2369 HG22 THR   153      28.030   7.450  35.660  0.00  0.00           H  
ATOM   2370 HG23 THR   153      29.130   6.520  36.640  0.00  0.00           H  
ATOM   2371  N   ILE   154      28.240   6.970  39.670  0.00  0.00           N  
ATOM   2372  CA  ILE   154      28.090   5.710  40.350  0.00  0.00           C  
ATOM   2373  C   ILE   154      26.740   5.560  40.900  0.00  0.00           C  
ATOM   2374  O   ILE   154      26.090   4.530  40.670  0.00  0.00           O  
ATOM   2375  CB  ILE   154      29.120   5.440  41.390  0.00  0.00           C  
ATOM   2376  CG1 ILE   154      30.550   5.380  40.750  0.00  0.00           C  
ATOM   2377  CG2 ILE   154      28.960   4.300  42.370  0.00  0.00           C  
ATOM   2378  CD  ILE   154      31.790   5.520  41.680  0.00  0.00           C  
ATOM   2379  HN  ILE   154      28.830   7.650  40.090  0.00  0.00           H  
ATOM   2380  HA  ILE   154      28.190   4.920  39.620  0.00  0.00           H  
ATOM   2381  HB  ILE   154      29.240   6.370  41.980  0.00  0.00           H  
ATOM   2382 HG11 ILE   154      30.540   6.260  40.070  0.00  0.00           H  
ATOM   2383 HG12 ILE   154      30.670   4.430  40.190  0.00  0.00           H  
ATOM   2384 HG21 ILE   154      28.110   4.460  43.080  0.00  0.00           H  
ATOM   2385 HG22 ILE   154      29.820   3.940  42.970  0.00  0.00           H  
ATOM   2386 HG23 ILE   154      28.590   3.390  41.850  0.00  0.00           H  
ATOM   2387  HD1 ILE   154      32.260   4.620  42.140  0.00  0.00           H  
ATOM   2388  HD2 ILE   154      31.500   6.270  42.440  0.00  0.00           H  
ATOM   2389  HD3 ILE   154      32.610   6.000  41.110  0.00  0.00           H  
ATOM   2390  N   PHE   155      26.100   6.570  41.590  0.00  0.00           N  
ATOM   2391  CA  PHE   155      24.660   6.480  41.870  0.00  0.00           C  
ATOM   2392  C   PHE   155      23.750   6.410  40.580  0.00  0.00           C  
ATOM   2393  O   PHE   155      22.960   5.460  40.410  0.00  0.00           O  
ATOM   2394  CB  PHE   155      24.180   7.580  42.870  0.00  0.00           C  
ATOM   2395  CG  PHE   155      22.720   7.490  43.250  0.00  0.00           C  
ATOM   2396  CD1 PHE   155      21.810   8.310  42.710  0.00  0.00           C  
ATOM   2397  CD2 PHE   155      22.320   6.420  44.110  0.00  0.00           C  
ATOM   2398  CE1 PHE   155      20.470   8.300  43.090  0.00  0.00           C  
ATOM   2399  CE2 PHE   155      20.940   6.310  44.380  0.00  0.00           C  
ATOM   2400  CZ  PHE   155      19.990   7.260  43.880  0.00  0.00           C  
ATOM   2401  HN  PHE   155      26.660   7.360  41.830  0.00  0.00           H  
ATOM   2402  HA  PHE   155      24.440   5.610  42.470  0.00  0.00           H  
ATOM   2403  HB1 PHE   155      24.420   8.590  42.460  0.00  0.00           H  
ATOM   2404  HB2 PHE   155      24.690   7.390  43.840  0.00  0.00           H  
ATOM   2405  HD1 PHE   155      22.090   9.170  42.110  0.00  0.00           H  
ATOM   2406  HD2 PHE   155      23.030   5.770  44.590  0.00  0.00           H  
ATOM   2407  HE1 PHE   155      19.860   9.060  42.630  0.00  0.00           H  
ATOM   2408  HE2 PHE   155      20.620   5.530  45.050  0.00  0.00           H  
ATOM   2409  HZ  PHE   155      18.920   7.160  44.040  0.00  0.00           H  
ATOM   2410  N   SER   156      23.940   7.310  39.610  0.00  0.00           N  
ATOM   2411  CA  SER   156      23.040   7.410  38.390  0.00  0.00           C  
ATOM   2412  C   SER   156      23.010   6.130  37.520  0.00  0.00           C  
ATOM   2413  O   SER   156      21.950   5.740  37.110  0.00  0.00           O  
ATOM   2414  CB  SER   156      23.410   8.690  37.700  0.00  0.00           C  
ATOM   2415  OG  SER   156      22.930   8.770  36.400  0.00  0.00           O  
ATOM   2416  HN  SER   156      24.680   7.980  39.620  0.00  0.00           H  
ATOM   2417  HA  SER   156      22.030   7.540  38.760  0.00  0.00           H  
ATOM   2418  HB1 SER   156      24.500   8.890  37.720  0.00  0.00           H  
ATOM   2419  HB2 SER   156      22.970   9.570  38.210  0.00  0.00           H  
ATOM   2420  HG1 SER   156      23.580   8.400  35.800  0.00  0.00           H  
ATOM   2421  N   THR   157      24.170   5.450  37.400  0.00  0.00           N  
ATOM   2422  CA  THR   157      24.310   4.200  36.600  0.00  0.00           C  
ATOM   2423  C   THR   157      24.170   2.950  37.450  0.00  0.00           C  
ATOM   2424  O   THR   157      24.250   1.820  37.040  0.00  0.00           O  
ATOM   2425  CB  THR   157      25.560   4.200  35.760  0.00  0.00           C  
ATOM   2426  CG2 THR   157      25.660   5.400  34.850  0.00  0.00           C  
ATOM   2427  OG1 THR   157      26.740   4.210  36.630  0.00  0.00           O  
ATOM   2428  HN  THR   157      24.960   5.860  37.850  0.00  0.00           H  
ATOM   2429  HA  THR   157      23.590   4.180  35.790  0.00  0.00           H  
ATOM   2430  HB  THR   157      25.550   3.270  35.150  0.00  0.00           H  
ATOM   2431  HG1 THR   157      26.760   5.030  37.130  0.00  0.00           H  
ATOM   2432 HG21 THR   157      25.660   6.330  35.450  0.00  0.00           H  
ATOM   2433 HG22 THR   157      24.880   5.420  34.060  0.00  0.00           H  
ATOM   2434 HG23 THR   157      26.600   5.200  34.290  0.00  0.00           H  
ATOM   2435  N   GLN   158      24.040   3.180  38.820  0.00  0.00           N  
ATOM   2436  CA  GLN   158      23.830   2.180  39.850  0.00  0.00           C  
ATOM   2437  C   GLN   158      25.030   1.260  39.940  0.00  0.00           C  
ATOM   2438  O   GLN   158      24.840   0.090  40.240  0.00  0.00           O  
ATOM   2439  CB  GLN   158      22.450   1.430  39.730  0.00  0.00           C  
ATOM   2440  CG  GLN   158      21.210   2.350  39.880  0.00  0.00           C  
ATOM   2441  CD  GLN   158      19.970   1.600  39.860  0.00  0.00           C  
ATOM   2442  NE2 GLN   158      19.640   0.860  38.740  0.00  0.00           N  
ATOM   2443  OE1 GLN   158      19.230   1.620  40.850  0.00  0.00           O  
ATOM   2444  HN  GLN   158      23.860   4.100  39.140  0.00  0.00           H  
ATOM   2445  HA  GLN   158      23.900   2.640  40.830  0.00  0.00           H  
ATOM   2446  HB1 GLN   158      22.400   0.670  40.540  0.00  0.00           H  
ATOM   2447  HB2 GLN   158      22.310   0.940  38.740  0.00  0.00           H  
ATOM   2448  HG1 GLN   158      21.100   3.150  39.110  0.00  0.00           H  
ATOM   2449  HG2 GLN   158      21.280   2.840  40.880  0.00  0.00           H  
ATOM   2450 HE21 GLN   158      18.670   0.610  38.650  0.00  0.00           H  
ATOM   2451 HE22 GLN   158      20.300   0.910  37.990  0.00  0.00           H  
ATOM   2452  N   ASP   159      26.310   1.730  39.730  0.00  0.00           N  
ATOM   2453  CA  ASP   159      27.440   0.850  39.590  0.00  0.00           C  
ATOM   2454  C   ASP   159      28.820   1.490  39.730  0.00  0.00           C  
ATOM   2455  O   ASP   159      28.940   2.670  39.520  0.00  0.00           O  
ATOM   2456  CB  ASP   159      27.310   0.050  38.260  0.00  0.00           C  
ATOM   2457  CG  ASP   159      28.340  -1.060  37.950  0.00  0.00           C  
ATOM   2458  OD1 ASP   159      28.550  -1.280  36.750  0.00  0.00           O  
ATOM   2459  OD2 ASP   159      28.870  -1.810  38.800  0.00  0.00           O1-
ATOM   2460  HN  ASP   159      26.440   2.710  39.630  0.00  0.00           H  
ATOM   2461  HA  ASP   159      27.480   0.180  40.440  0.00  0.00           H  
ATOM   2462  HB1 ASP   159      27.310   0.860  37.500  0.00  0.00           H  
ATOM   2463  HB2 ASP   159      26.310  -0.440  38.310  0.00  0.00           H  
ATOM   2464  N   PHE   160      29.900   0.720  40.150  0.00  0.00           N  
ATOM   2465  CA  PHE   160      31.200   1.280  40.570  0.00  0.00           C  
ATOM   2466  C   PHE   160      32.240   1.530  39.500  0.00  0.00           C  
ATOM   2467  O   PHE   160      33.240   2.180  39.790  0.00  0.00           O  
ATOM   2468  CB  PHE   160      31.750   0.280  41.640  0.00  0.00           C  
ATOM   2469  CG  PHE   160      30.840   0.040  42.810  0.00  0.00           C  
ATOM   2470  CD1 PHE   160      30.290  -1.210  42.920  0.00  0.00           C  
ATOM   2471  CD2 PHE   160      30.410   1.110  43.640  0.00  0.00           C  
ATOM   2472  CE1 PHE   160      29.250  -1.450  43.860  0.00  0.00           C  
ATOM   2473  CE2 PHE   160      29.520   0.830  44.670  0.00  0.00           C  
ATOM   2474  CZ  PHE   160      28.860  -0.410  44.770  0.00  0.00           C  
ATOM   2475  HN  PHE   160      29.800  -0.270  40.210  0.00  0.00           H  
ATOM   2476  HA  PHE   160      31.070   2.270  40.980  0.00  0.00           H  
ATOM   2477  HB1 PHE   160      32.660   0.700  42.120  0.00  0.00           H  
ATOM   2478  HB2 PHE   160      31.900  -0.710  41.150  0.00  0.00           H  
ATOM   2479  HD1 PHE   160      30.560  -2.010  42.230  0.00  0.00           H  
ATOM   2480  HD2 PHE   160      30.850   2.090  43.530  0.00  0.00           H  
ATOM   2481  HE1 PHE   160      28.690  -2.360  43.950  0.00  0.00           H  
ATOM   2482  HE2 PHE   160      29.340   1.620  45.380  0.00  0.00           H  
ATOM   2483  HZ  PHE   160      28.130  -0.610  45.540  0.00  0.00           H  
ATOM   2484  N   LEU   161      32.100   1.070  38.270  0.00  0.00           N  
ATOM   2485  CA  LEU   161      33.000   0.880  37.090  0.00  0.00           C  
ATOM   2486  C   LEU   161      33.970   2.040  36.910  0.00  0.00           C  
ATOM   2487  O   LEU   161      35.120   1.920  36.650  0.00  0.00           O  
ATOM   2488  CB  LEU   161      32.120   0.670  35.840  0.00  0.00           C  
ATOM   2489  CG  LEU   161      32.780   0.950  34.470  0.00  0.00           C  
ATOM   2490  CD1 LEU   161      33.900   0.020  34.100  0.00  0.00           C  
ATOM   2491  CD2 LEU   161      31.580   1.100  33.410  0.00  0.00           C  
ATOM   2492  HN  LEU   161      31.220   0.610  38.120  0.00  0.00           H  
ATOM   2493  HA  LEU   161      33.580  -0.010  37.320  0.00  0.00           H  
ATOM   2494  HB1 LEU   161      31.170   1.230  35.940  0.00  0.00           H  
ATOM   2495  HB2 LEU   161      31.800  -0.390  35.920  0.00  0.00           H  
ATOM   2496  HG  LEU   161      33.100   2.010  34.580  0.00  0.00           H  
ATOM   2497 HD11 LEU   161      34.440   0.400  33.210  0.00  0.00           H  
ATOM   2498 HD12 LEU   161      33.640  -1.040  33.860  0.00  0.00           H  
ATOM   2499 HD13 LEU   161      34.650  -0.070  34.920  0.00  0.00           H  
ATOM   2500 HD21 LEU   161      30.890   1.900  33.780  0.00  0.00           H  
ATOM   2501 HD22 LEU   161      30.990   0.170  33.480  0.00  0.00           H  
ATOM   2502 HD23 LEU   161      31.960   1.320  32.390  0.00  0.00           H  
ATOM   2503  N   THR   162      33.450   3.240  37.020  0.00  0.00           N  
ATOM   2504  CA  THR   162      34.220   4.460  36.830  0.00  0.00           C  
ATOM   2505  C   THR   162      35.380   4.630  37.810  0.00  0.00           C  
ATOM   2506  O   THR   162      36.460   5.060  37.420  0.00  0.00           O  
ATOM   2507  CB  THR   162      33.420   5.710  36.850  0.00  0.00           C  
ATOM   2508  CG2 THR   162      32.610   5.770  35.590  0.00  0.00           C  
ATOM   2509  OG1 THR   162      32.460   5.780  37.940  0.00  0.00           O  
ATOM   2510  HN  THR   162      32.470   3.300  37.190  0.00  0.00           H  
ATOM   2511  HA  THR   162      34.700   4.370  35.870  0.00  0.00           H  
ATOM   2512  HB  THR   162      34.010   6.650  36.800  0.00  0.00           H  
ATOM   2513  HG1 THR   162      31.820   5.090  37.780  0.00  0.00           H  
ATOM   2514 HG21 THR   162      32.170   4.760  35.430  0.00  0.00           H  
ATOM   2515 HG22 THR   162      33.080   5.970  34.610  0.00  0.00           H  
ATOM   2516 HG23 THR   162      31.710   6.410  35.700  0.00  0.00           H  
ATOM   2517  N   LEU   163      35.140   4.340  39.130  0.00  0.00           N  
ATOM   2518  CA  LEU   163      36.180   4.300  40.100  0.00  0.00           C  
ATOM   2519  C   LEU   163      37.090   3.090  39.970  0.00  0.00           C  
ATOM   2520  O   LEU   163      38.320   3.140  40.190  0.00  0.00           O  
ATOM   2521  CB  LEU   163      35.410   4.290  41.470  0.00  0.00           C  
ATOM   2522  CG  LEU   163      36.250   4.100  42.730  0.00  0.00           C  
ATOM   2523  CD1 LEU   163      37.300   5.160  42.890  0.00  0.00           C  
ATOM   2524  CD2 LEU   163      35.430   4.250  43.930  0.00  0.00           C  
ATOM   2525  HN  LEU   163      34.230   4.400  39.520  0.00  0.00           H  
ATOM   2526  HA  LEU   163      36.800   5.180  40.030  0.00  0.00           H  
ATOM   2527  HB1 LEU   163      34.570   3.560  41.400  0.00  0.00           H  
ATOM   2528  HB2 LEU   163      34.870   5.260  41.540  0.00  0.00           H  
ATOM   2529  HG  LEU   163      36.810   3.140  42.760  0.00  0.00           H  
ATOM   2530 HD11 LEU   163      36.890   6.170  42.670  0.00  0.00           H  
ATOM   2531 HD12 LEU   163      38.180   5.080  42.220  0.00  0.00           H  
ATOM   2532 HD13 LEU   163      37.790   5.200  43.890  0.00  0.00           H  
ATOM   2533 HD21 LEU   163      34.710   5.090  43.800  0.00  0.00           H  
ATOM   2534 HD22 LEU   163      36.020   4.360  44.870  0.00  0.00           H  
ATOM   2535 HD23 LEU   163      34.750   3.370  44.050  0.00  0.00           H  
ATOM   2536  N   PHE   164      36.560   1.920  39.620  0.00  0.00           N  
ATOM   2537  CA  PHE   164      37.510   0.780  39.460  0.00  0.00           C  
ATOM   2538  C   PHE   164      38.540   0.950  38.390  0.00  0.00           C  
ATOM   2539  O   PHE   164      39.740   0.710  38.610  0.00  0.00           O  
ATOM   2540  CB  PHE   164      36.560  -0.460  39.210  0.00  0.00           C  
ATOM   2541  CG  PHE   164      36.130  -1.120  40.470  0.00  0.00           C  
ATOM   2542  CD1 PHE   164      34.780  -1.320  40.790  0.00  0.00           C  
ATOM   2543  CD2 PHE   164      37.170  -1.460  41.310  0.00  0.00           C  
ATOM   2544  CE1 PHE   164      34.360  -2.090  41.890  0.00  0.00           C  
ATOM   2545  CE2 PHE   164      36.710  -2.090  42.490  0.00  0.00           C  
ATOM   2546  CZ  PHE   164      35.430  -2.510  42.710  0.00  0.00           C  
ATOM   2547  HN  PHE   164      35.590   1.680  39.500  0.00  0.00           H  
ATOM   2548  HA  PHE   164      38.180   0.710  40.310  0.00  0.00           H  
ATOM   2549  HB1 PHE   164      37.080  -1.250  38.620  0.00  0.00           H  
ATOM   2550  HB2 PHE   164      35.750  -0.170  38.500  0.00  0.00           H  
ATOM   2551  HD1 PHE   164      34.010  -0.880  40.180  0.00  0.00           H  
ATOM   2552  HD2 PHE   164      38.200  -1.220  41.120  0.00  0.00           H  
ATOM   2553  HE1 PHE   164      33.360  -2.440  42.090  0.00  0.00           H  
ATOM   2554  HE2 PHE   164      37.410  -2.400  43.250  0.00  0.00           H  
ATOM   2555  HZ  PHE   164      35.170  -3.020  43.620  0.00  0.00           H  
ATOM   2556  N   TYR   165      38.160   1.500  37.240  0.00  0.00           N  
ATOM   2557  CA  TYR   165      39.040   1.910  36.170  0.00  0.00           C  
ATOM   2558  C   TYR   165      39.940   3.070  36.520  0.00  0.00           C  
ATOM   2559  O   TYR   165      41.110   3.040  36.170  0.00  0.00           O  
ATOM   2560  CB  TYR   165      38.180   2.190  34.910  0.00  0.00           C  
ATOM   2561  CG  TYR   165      38.630   3.220  33.870  0.00  0.00           C  
ATOM   2562  CD1 TYR   165      38.200   4.550  33.950  0.00  0.00           C  
ATOM   2563  CD2 TYR   165      39.400   2.840  32.790  0.00  0.00           C  
ATOM   2564  CE1 TYR   165      38.680   5.530  33.130  0.00  0.00           C  
ATOM   2565  CE2 TYR   165      39.690   3.780  31.800  0.00  0.00           C  
ATOM   2566  CZ  TYR   165      39.440   5.120  32.020  0.00  0.00           C  
ATOM   2567  OH  TYR   165      39.760   6.160  31.130  0.00  0.00           O  
ATOM   2568  HN  TYR   165      37.200   1.760  37.120  0.00  0.00           H  
ATOM   2569  HA  TYR   165      39.680   1.110  35.840  0.00  0.00           H  
ATOM   2570  HB1 TYR   165      37.200   2.590  35.240  0.00  0.00           H  
ATOM   2571  HB2 TYR   165      37.910   1.160  34.570  0.00  0.00           H  
ATOM   2572  HD1 TYR   165      37.460   4.840  34.690  0.00  0.00           H  
ATOM   2573  HD2 TYR   165      39.730   1.820  32.650  0.00  0.00           H  
ATOM   2574  HE1 TYR   165      38.420   6.560  33.330  0.00  0.00           H  
ATOM   2575  HE2 TYR   165      40.270   3.510  30.930  0.00  0.00           H  
ATOM   2576  HH  TYR   165      39.660   5.770  30.260  0.00  0.00           H  
ATOM   2577  N   THR   166      39.480   3.980  37.350  0.00  0.00           N  
ATOM   2578  CA  THR   166      40.300   5.060  37.940  0.00  0.00           C  
ATOM   2579  C   THR   166      41.440   4.470  38.820  0.00  0.00           C  
ATOM   2580  O   THR   166      42.610   4.810  38.680  0.00  0.00           O  
ATOM   2581  CB  THR   166      39.490   6.060  38.780  0.00  0.00           C  
ATOM   2582  CG2 THR   166      40.260   7.080  39.620  0.00  0.00           C  
ATOM   2583  OG1 THR   166      38.730   6.870  37.980  0.00  0.00           O  
ATOM   2584  HN  THR   166      38.490   4.050  37.490  0.00  0.00           H  
ATOM   2585  HA  THR   166      40.800   5.540  37.110  0.00  0.00           H  
ATOM   2586  HB  THR   166      38.730   5.550  39.420  0.00  0.00           H  
ATOM   2587  HG1 THR   166      37.910   6.450  37.730  0.00  0.00           H  
ATOM   2588 HG21 THR   166      40.930   7.700  38.980  0.00  0.00           H  
ATOM   2589 HG22 THR   166      40.980   6.550  40.290  0.00  0.00           H  
ATOM   2590 HG23 THR   166      39.570   7.780  40.120  0.00  0.00           H  
ATOM   2591  N   VAL   167      41.140   3.550  39.680  0.00  0.00           N  
ATOM   2592  CA  VAL   167      42.170   2.890  40.410  0.00  0.00           C  
ATOM   2593  C   VAL   167      43.090   2.020  39.500  0.00  0.00           C  
ATOM   2594  O   VAL   167      44.290   1.970  39.770  0.00  0.00           O  
ATOM   2595  CB  VAL   167      41.560   2.150  41.720  0.00  0.00           C  
ATOM   2596  CG1 VAL   167      42.570   1.260  42.400  0.00  0.00           C  
ATOM   2597  CG2 VAL   167      41.120   3.260  42.720  0.00  0.00           C  
ATOM   2598  HN  VAL   167      40.230   3.150  39.630  0.00  0.00           H  
ATOM   2599  HA  VAL   167      42.790   3.620  40.920  0.00  0.00           H  
ATOM   2600  HB  VAL   167      40.640   1.630  41.400  0.00  0.00           H  
ATOM   2601 HG11 VAL   167      42.300   0.900  43.410  0.00  0.00           H  
ATOM   2602 HG12 VAL   167      43.550   1.770  42.550  0.00  0.00           H  
ATOM   2603 HG13 VAL   167      42.820   0.350  41.820  0.00  0.00           H  
ATOM   2604 HG21 VAL   167      40.450   4.050  42.310  0.00  0.00           H  
ATOM   2605 HG22 VAL   167      42.030   3.670  43.210  0.00  0.00           H  
ATOM   2606 HG23 VAL   167      40.510   2.620  43.400  0.00  0.00           H  
ATOM   2607  N   LYS   168      42.520   1.350  38.470  0.00  0.00           N  
ATOM   2608  CA  LYS   168      43.300   0.610  37.540  0.00  0.00           C  
ATOM   2609  C   LYS   168      44.360   1.380  36.750  0.00  0.00           C  
ATOM   2610  O   LYS   168      45.570   1.010  36.670  0.00  0.00           O  
ATOM   2611  CB  LYS   168      42.300  -0.090  36.480  0.00  0.00           C  
ATOM   2612  CG  LYS   168      42.890  -1.200  35.700  0.00  0.00           C  
ATOM   2613  CD  LYS   168      42.150  -1.680  34.410  0.00  0.00           C  
ATOM   2614  CE  LYS   168      40.750  -2.350  34.650  0.00  0.00           C  
ATOM   2615  NZ  LYS   168      40.180  -3.030  33.470  0.00  0.00           N1+
ATOM   2616  HN  LYS   168      41.540   1.340  38.280  0.00  0.00           H  
ATOM   2617  HA  LYS   168      43.770  -0.240  38.000  0.00  0.00           H  
ATOM   2618  HB1 LYS   168      41.810   0.690  35.860  0.00  0.00           H  
ATOM   2619  HB2 LYS   168      41.490  -0.590  37.050  0.00  0.00           H  
ATOM   2620  HG1 LYS   168      42.910  -2.030  36.450  0.00  0.00           H  
ATOM   2621  HG2 LYS   168      43.940  -0.990  35.430  0.00  0.00           H  
ATOM   2622  HD1 LYS   168      42.840  -2.460  34.000  0.00  0.00           H  
ATOM   2623  HD2 LYS   168      42.080  -0.780  33.760  0.00  0.00           H  
ATOM   2624  HE1 LYS   168      40.020  -1.570  34.930  0.00  0.00           H  
ATOM   2625  HE2 LYS   168      40.880  -3.100  35.470  0.00  0.00           H  
ATOM   2626  HZ1 LYS   168      39.170  -3.260  33.500  0.00  0.00           H  
ATOM   2627  HZ2 LYS   168      40.580  -3.980  33.350  0.00  0.00           H  
ATOM   2628  HZ3 LYS   168      40.380  -2.450  32.630  0.00  0.00           H  
ATOM   2629  N   VAL   169      43.960   2.570  36.290  0.00  0.00           N  
ATOM   2630  CA  VAL   169      44.780   3.560  35.640  0.00  0.00           C  
ATOM   2631  C   VAL   169      45.820   4.150  36.540  0.00  0.00           C  
ATOM   2632  O   VAL   169      46.930   4.250  36.070  0.00  0.00           O  
ATOM   2633  CB  VAL   169      43.870   4.690  35.200  0.00  0.00           C  
ATOM   2634  CG1 VAL   169      44.630   5.950  34.760  0.00  0.00           C  
ATOM   2635  CG2 VAL   169      42.920   4.300  34.130  0.00  0.00           C  
ATOM   2636  HN  VAL   169      42.990   2.770  36.460  0.00  0.00           H  
ATOM   2637  HA  VAL   169      45.300   3.060  34.830  0.00  0.00           H  
ATOM   2638  HB  VAL   169      43.220   5.030  36.030  0.00  0.00           H  
ATOM   2639 HG11 VAL   169      43.950   6.680  34.270  0.00  0.00           H  
ATOM   2640 HG12 VAL   169      45.490   5.790  34.070  0.00  0.00           H  
ATOM   2641 HG13 VAL   169      45.050   6.480  35.640  0.00  0.00           H  
ATOM   2642 HG21 VAL   169      42.370   3.330  34.190  0.00  0.00           H  
ATOM   2643 HG22 VAL   169      43.480   4.100  33.200  0.00  0.00           H  
ATOM   2644 HG23 VAL   169      42.160   5.080  33.900  0.00  0.00           H  
ATOM   2645  N   TYR   170      45.530   4.500  37.790  0.00  0.00           N  
ATOM   2646  CA  TYR   170      46.450   4.900  38.910  0.00  0.00           C  
ATOM   2647  C   TYR   170      47.540   3.790  39.110  0.00  0.00           C  
ATOM   2648  O   TYR   170      48.690   4.130  39.190  0.00  0.00           O  
ATOM   2649  CB  TYR   170      45.550   5.230  40.170  0.00  0.00           C  
ATOM   2650  CG  TYR   170      46.440   5.200  41.470  0.00  0.00           C  
ATOM   2651  CD1 TYR   170      46.230   4.510  42.720  0.00  0.00           C  
ATOM   2652  CD2 TYR   170      47.650   5.900  41.400  0.00  0.00           C  
ATOM   2653  CE1 TYR   170      47.170   4.500  43.730  0.00  0.00           C  
ATOM   2654  CE2 TYR   170      48.530   5.980  42.430  0.00  0.00           C  
ATOM   2655  CZ  TYR   170      48.290   5.230  43.570  0.00  0.00           C  
ATOM   2656  OH  TYR   170      49.270   5.330  44.630  0.00  0.00           O  
ATOM   2657  HN  TYR   170      44.590   4.550  38.100  0.00  0.00           H  
ATOM   2658  HA  TYR   170      47.000   5.750  38.540  0.00  0.00           H  
ATOM   2659  HB1 TYR   170      44.770   4.460  40.350  0.00  0.00           H  
ATOM   2660  HB2 TYR   170      45.020   6.190  40.050  0.00  0.00           H  
ATOM   2661  HD1 TYR   170      45.290   3.980  42.770  0.00  0.00           H  
ATOM   2662  HD2 TYR   170      47.920   6.440  40.500  0.00  0.00           H  
ATOM   2663  HE1 TYR   170      46.980   3.970  44.650  0.00  0.00           H  
ATOM   2664  HE2 TYR   170      49.410   6.600  42.330  0.00  0.00           H  
ATOM   2665  HH  TYR   170      48.930   4.830  45.380  0.00  0.00           H  
ATOM   2666  N   SER   171      47.070   2.560  39.230  0.00  0.00           N  
ATOM   2667  CA  SER   171      47.900   1.310  39.320  0.00  0.00           C  
ATOM   2668  C   SER   171      48.870   1.170  38.170  0.00  0.00           C  
ATOM   2669  O   SER   171      50.110   0.890  38.270  0.00  0.00           O  
ATOM   2670  CB  SER   171      47.140   0.010  39.480  0.00  0.00           C  
ATOM   2671  OG  SER   171      46.240   0.020  40.660  0.00  0.00           O  
ATOM   2672  HN  SER   171      46.090   2.340  39.220  0.00  0.00           H  
ATOM   2673  HA  SER   171      48.440   1.430  40.240  0.00  0.00           H  
ATOM   2674  HB1 SER   171      47.880  -0.780  39.710  0.00  0.00           H  
ATOM   2675  HB2 SER   171      46.590  -0.330  38.570  0.00  0.00           H  
ATOM   2676  HG1 SER   171      45.460   0.580  40.590  0.00  0.00           H  
ATOM   2677  N   LYS   172      48.340   1.450  36.980  0.00  0.00           N  
ATOM   2678  CA  LYS   172      49.120   1.570  35.780  0.00  0.00           C  
ATOM   2679  C   LYS   172      50.090   2.670  35.600  0.00  0.00           C  
ATOM   2680  O   LYS   172      51.260   2.360  35.210  0.00  0.00           O  
ATOM   2681  CB  LYS   172      48.370   1.430  34.410  0.00  0.00           C  
ATOM   2682  CG  LYS   172      47.880  -0.010  34.120  0.00  0.00           C  
ATOM   2683  CD  LYS   172      47.280  -0.240  32.700  0.00  0.00           C  
ATOM   2684  CE  LYS   172      46.910  -1.720  32.610  0.00  0.00           C  
ATOM   2685  NZ  LYS   172      46.080  -1.930  31.410  0.00  0.00           N1+
ATOM   2686  HN  LYS   172      47.350   1.600  36.930  0.00  0.00           H  
ATOM   2687  HA  LYS   172      49.660   0.640  35.760  0.00  0.00           H  
ATOM   2688  HB1 LYS   172      49.070   1.640  33.570  0.00  0.00           H  
ATOM   2689  HB2 LYS   172      47.490   2.100  34.300  0.00  0.00           H  
ATOM   2690  HG1 LYS   172      47.170  -0.440  34.870  0.00  0.00           H  
ATOM   2691  HG2 LYS   172      48.800  -0.630  34.090  0.00  0.00           H  
ATOM   2692  HD1 LYS   172      48.070  -0.040  31.950  0.00  0.00           H  
ATOM   2693  HD2 LYS   172      46.400   0.420  32.550  0.00  0.00           H  
ATOM   2694  HE1 LYS   172      46.280  -1.930  33.500  0.00  0.00           H  
ATOM   2695  HE2 LYS   172      47.850  -2.320  32.640  0.00  0.00           H  
ATOM   2696  HZ1 LYS   172      45.340  -1.200  31.350  0.00  0.00           H  
ATOM   2697  HZ2 LYS   172      45.640  -2.860  31.270  0.00  0.00           H  
ATOM   2698  HZ3 LYS   172      46.680  -1.810  30.570  0.00  0.00           H  
ATOM   2699  N   ALA   173      49.720   3.910  35.870  0.00  0.00           N  
ATOM   2700  CA  ALA   173      50.590   5.070  36.110  0.00  0.00           C  
ATOM   2701  C   ALA   173      51.730   4.900  37.130  0.00  0.00           C  
ATOM   2702  O   ALA   173      52.890   5.340  36.930  0.00  0.00           O  
ATOM   2703  CB  ALA   173      49.700   6.270  36.500  0.00  0.00           C  
ATOM   2704  HN  ALA   173      48.730   4.000  35.970  0.00  0.00           H  
ATOM   2705  HA  ALA   173      51.160   5.140  35.190  0.00  0.00           H  
ATOM   2706  HB1 ALA   173      50.220   7.250  36.410  0.00  0.00           H  
ATOM   2707  HB2 ALA   173      49.380   6.140  37.550  0.00  0.00           H  
ATOM   2708  HB3 ALA   173      48.840   6.280  35.790  0.00  0.00           H  
ATOM   2709  N   LEU   174      51.460   4.320  38.260  0.00  0.00           N  
ATOM   2710  CA  LEU   174      52.490   4.000  39.220  0.00  0.00           C  
ATOM   2711  C   LEU   174      53.580   3.010  38.810  0.00  0.00           C  
ATOM   2712  O   LEU   174      54.790   3.060  39.070  0.00  0.00           O  
ATOM   2713  CB  LEU   174      51.640   3.350  40.400  0.00  0.00           C  
ATOM   2714  CG  LEU   174      52.470   2.990  41.630  0.00  0.00           C  
ATOM   2715  CD1 LEU   174      51.620   3.230  42.890  0.00  0.00           C  
ATOM   2716  CD2 LEU   174      53.060   1.570  41.720  0.00  0.00           C  
ATOM   2717  HN  LEU   174      50.500   4.250  38.540  0.00  0.00           H  
ATOM   2718  HA  LEU   174      52.950   4.890  39.620  0.00  0.00           H  
ATOM   2719  HB1 LEU   174      51.060   2.440  40.130  0.00  0.00           H  
ATOM   2720  HB2 LEU   174      50.830   4.050  40.710  0.00  0.00           H  
ATOM   2721  HG  LEU   174      53.250   3.770  41.700  0.00  0.00           H  
ATOM   2722 HD11 LEU   174      52.220   3.080  43.820  0.00  0.00           H  
ATOM   2723 HD12 LEU   174      50.640   2.710  42.840  0.00  0.00           H  
ATOM   2724 HD13 LEU   174      51.430   4.320  42.990  0.00  0.00           H  
ATOM   2725 HD21 LEU   174      52.240   0.850  41.920  0.00  0.00           H  
ATOM   2726 HD22 LEU   174      53.790   1.450  42.540  0.00  0.00           H  
ATOM   2727 HD23 LEU   174      53.540   1.130  40.810  0.00  0.00           H  
ATOM   2728  N   LEU   175      53.080   1.910  38.170  0.00  0.00           N  
ATOM   2729  CA  LEU   175      53.860   0.930  37.440  0.00  0.00           C  
ATOM   2730  C   LEU   175      54.630   1.530  36.300  0.00  0.00           C  
ATOM   2731  O   LEU   175      55.800   1.170  36.040  0.00  0.00           O  
ATOM   2732  CB  LEU   175      52.860  -0.130  36.850  0.00  0.00           C  
ATOM   2733  CG  LEU   175      53.520  -1.330  36.100  0.00  0.00           C  
ATOM   2734  CD1 LEU   175      54.380  -2.140  36.940  0.00  0.00           C  
ATOM   2735  CD2 LEU   175      52.340  -2.230  35.550  0.00  0.00           C  
ATOM   2736  HN  LEU   175      52.110   1.830  37.960  0.00  0.00           H  
ATOM   2737  HA  LEU   175      54.600   0.500  38.100  0.00  0.00           H  
ATOM   2738  HB1 LEU   175      52.090   0.390  36.240  0.00  0.00           H  
ATOM   2739  HB2 LEU   175      52.450  -0.570  37.780  0.00  0.00           H  
ATOM   2740  HG  LEU   175      54.080  -0.930  35.230  0.00  0.00           H  
ATOM   2741 HD11 LEU   175      53.880  -2.620  37.810  0.00  0.00           H  
ATOM   2742 HD12 LEU   175      55.220  -1.530  37.320  0.00  0.00           H  
ATOM   2743 HD13 LEU   175      54.980  -2.910  36.400  0.00  0.00           H  
ATOM   2744 HD21 LEU   175      51.580  -2.570  36.290  0.00  0.00           H  
ATOM   2745 HD22 LEU   175      52.960  -3.060  35.170  0.00  0.00           H  
ATOM   2746 HD23 LEU   175      51.880  -1.630  34.730  0.00  0.00           H  
ATOM   2747  N   LEU   176      54.060   2.440  35.510  0.00  0.00           N  
ATOM   2748  CA  LEU   176      54.770   3.120  34.430  0.00  0.00           C  
ATOM   2749  C   LEU   176      55.810   4.030  34.840  0.00  0.00           C  
ATOM   2750  O   LEU   176      56.860   4.130  34.170  0.00  0.00           O  
ATOM   2751  CB  LEU   176      53.700   3.920  33.600  0.00  0.00           C  
ATOM   2752  CG  LEU   176      54.320   4.460  32.240  0.00  0.00           C  
ATOM   2753  CD1 LEU   176      54.570   3.430  31.150  0.00  0.00           C  
ATOM   2754  CD2 LEU   176      53.430   5.630  31.770  0.00  0.00           C  
ATOM   2755  HN  LEU   176      53.090   2.630  35.660  0.00  0.00           H  
ATOM   2756  HA  LEU   176      55.210   2.300  33.890  0.00  0.00           H  
ATOM   2757  HB1 LEU   176      53.170   4.700  34.190  0.00  0.00           H  
ATOM   2758  HB2 LEU   176      52.930   3.180  33.290  0.00  0.00           H  
ATOM   2759  HG  LEU   176      55.290   4.960  32.460  0.00  0.00           H  
ATOM   2760 HD11 LEU   176      53.690   2.750  31.090  0.00  0.00           H  
ATOM   2761 HD12 LEU   176      55.420   2.740  31.390  0.00  0.00           H  
ATOM   2762 HD13 LEU   176      54.680   3.940  30.170  0.00  0.00           H  
ATOM   2763 HD21 LEU   176      53.350   6.390  32.570  0.00  0.00           H  
ATOM   2764 HD22 LEU   176      52.390   5.270  31.610  0.00  0.00           H  
ATOM   2765 HD23 LEU   176      53.860   6.020  30.820  0.00  0.00           H  
ATOM   2766  N   GLU   177      55.620   4.680  36.060  0.00  0.00           N  
ATOM   2767  CA  GLU   177      56.550   5.530  36.700  0.00  0.00           C  
ATOM   2768  C   GLU   177      57.750   4.680  36.960  0.00  0.00           C  
ATOM   2769  O   GLU   177      58.860   4.930  36.520  0.00  0.00           O  
ATOM   2770  CB  GLU   177      56.010   6.070  38.050  0.00  0.00           C  
ATOM   2771  CG  GLU   177      56.750   7.210  38.650  0.00  0.00           C  
ATOM   2772  CD  GLU   177      55.960   7.770  39.780  0.00  0.00           C  
ATOM   2773  OE1 GLU   177      55.540   7.100  40.730  0.00  0.00           O  
ATOM   2774  OE2 GLU   177      55.780   9.020  39.750  0.00  0.00           O1-
ATOM   2775  HN  GLU   177      54.720   4.510  36.450  0.00  0.00           H  
ATOM   2776  HA  GLU   177      56.810   6.320  36.010  0.00  0.00           H  
ATOM   2777  HB1 GLU   177      55.920   5.270  38.820  0.00  0.00           H  
ATOM   2778  HB2 GLU   177      54.980   6.400  37.800  0.00  0.00           H  
ATOM   2779  HG1 GLU   177      56.640   7.970  37.850  0.00  0.00           H  
ATOM   2780  HG2 GLU   177      57.770   6.930  38.980  0.00  0.00           H  
ATOM   2781  N   ALA   178      57.530   3.520  37.640  0.00  0.00           N  
ATOM   2782  CA  ALA   178      58.580   2.520  38.020  0.00  0.00           C  
ATOM   2783  C   ALA   178      59.340   1.940  36.780  0.00  0.00           C  
ATOM   2784  O   ALA   178      60.560   1.910  36.710  0.00  0.00           O  
ATOM   2785  CB  ALA   178      57.910   1.380  38.810  0.00  0.00           C  
ATOM   2786  HN  ALA   178      56.630   3.360  38.050  0.00  0.00           H  
ATOM   2787  HA  ALA   178      59.310   2.980  38.670  0.00  0.00           H  
ATOM   2788  HB1 ALA   178      58.650   0.640  39.170  0.00  0.00           H  
ATOM   2789  HB2 ALA   178      57.070   0.870  38.300  0.00  0.00           H  
ATOM   2790  HB3 ALA   178      57.400   1.790  39.710  0.00  0.00           H  
ATOM   2791  N   SER   179      58.560   1.590  35.700  0.00  0.00           N  
ATOM   2792  CA  SER   179      59.000   1.140  34.460  0.00  0.00           C  
ATOM   2793  C   SER   179      59.890   2.040  33.620  0.00  0.00           C  
ATOM   2794  O   SER   179      60.850   1.610  32.950  0.00  0.00           O  
ATOM   2795  CB  SER   179      57.800   0.840  33.500  0.00  0.00           C  
ATOM   2796  OG  SER   179      58.080  -0.010  32.370  0.00  0.00           O  
ATOM   2797  HN  SER   179      57.590   1.440  35.900  0.00  0.00           H  
ATOM   2798  HA  SER   179      59.620   0.260  34.560  0.00  0.00           H  
ATOM   2799  HB1 SER   179      57.390   1.790  33.120  0.00  0.00           H  
ATOM   2800  HB2 SER   179      56.990   0.310  34.040  0.00  0.00           H  
ATOM   2801  HG1 SER   179      58.630   0.540  31.810  0.00  0.00           H  
ATOM   2802  N   THR   180      59.650   3.350  33.610  0.00  0.00           N  
ATOM   2803  CA  THR   180      60.190   4.350  32.720  0.00  0.00           C  
ATOM   2804  C   THR   180      61.520   4.780  33.340  0.00  0.00           C  
ATOM   2805  O   THR   180      61.540   5.400  34.430  0.00  0.00           O  
ATOM   2806  CB  THR   180      59.320   5.620  32.550  0.00  0.00           C  
ATOM   2807  CG2 THR   180      59.860   6.570  31.410  0.00  0.00           C  
ATOM   2808  OG1 THR   180      58.030   5.190  32.120  0.00  0.00           O  
ATOM   2809  HN  THR   180      58.920   3.620  34.230  0.00  0.00           H  
ATOM   2810  HA  THR   180      60.440   3.850  31.800  0.00  0.00           H  
ATOM   2811  HB  THR   180      59.070   6.230  33.450  0.00  0.00           H  
ATOM   2812  HG1 THR   180      57.780   4.770  32.950  0.00  0.00           H  
ATOM   2813 HG21 THR   180      60.860   6.960  31.700  0.00  0.00           H  
ATOM   2814 HG22 THR   180      59.250   7.470  31.160  0.00  0.00           H  
ATOM   2815 HG23 THR   180      59.910   5.860  30.560  0.00  0.00           H  
ATOM   2816  N   HSD   181      62.630   4.420  32.690  0.00  0.00           N  
ATOM   2817  CA  HSD   181      64.000   5.020  33.060  0.00  0.00           C  
ATOM   2818  C   HSD   181      64.160   6.460  32.670  0.00  0.00           C  
ATOM   2819  O   HSD   181      63.800   6.810  31.570  0.00  0.00           O  
ATOM   2820  CB  HSD   181      65.130   4.260  32.480  0.00  0.00           C  
ATOM   2821  CG  HSD   181      66.480   4.750  32.880  0.00  0.00           C  
ATOM   2822  CD2 HSD   181      67.550   5.180  32.150  0.00  0.00           C  
ATOM   2823  ND1 HSD   181      66.940   4.550  34.160  0.00  0.00           N  
ATOM   2824  CE1 HSD   181      68.300   4.770  34.070  0.00  0.00           C  
ATOM   2825  NE2 HSD   181      68.680   5.250  32.900  0.00  0.00           N  
ATOM   2826  HN  HSD   181      62.720   3.750  31.960  0.00  0.00           H  
ATOM   2827  HA  HSD   181      64.130   5.040  34.130  0.00  0.00           H  
ATOM   2828  HB1 HSD   181      65.030   4.190  31.370  0.00  0.00           H  
ATOM   2829  HB2 HSD   181      65.090   3.230  32.890  0.00  0.00           H  
ATOM   2830  HD1 HSD   181      66.550   4.280  35.040  0.00  0.00           H  
ATOM   2831  HD2 HSD   181      67.630   5.670  31.190  0.00  0.00           H  
ATOM   2832  HE1 HSD   181      68.940   4.410  34.870  0.00  0.00           H  
ATOM   2833  N   LEU   182      64.760   7.290  33.520  0.00  0.00           N  
ATOM   2834  CA  LEU   182      65.190   8.660  33.150  0.00  0.00           C  
ATOM   2835  C   LEU   182      66.630   8.670  33.030  0.00  0.00           C  
ATOM   2836  O   LEU   182      67.470   8.530  33.950  0.00  0.00           O  
ATOM   2837  CB  LEU   182      64.660   9.790  34.130  0.00  0.00           C  
ATOM   2838  CG  LEU   182      63.110   9.600  34.420  0.00  0.00           C  
ATOM   2839  CD1 LEU   182      62.700  10.240  35.700  0.00  0.00           C  
ATOM   2840  CD2 LEU   182      62.200   9.940  33.290  0.00  0.00           C  
ATOM   2841  HN  LEU   182      64.850   7.080  34.490  0.00  0.00           H  
ATOM   2842  HA  LEU   182      64.770   8.820  32.170  0.00  0.00           H  
ATOM   2843  HB1 LEU   182      64.850  10.810  33.730  0.00  0.00           H  
ATOM   2844  HB2 LEU   182      65.270   9.700  35.060  0.00  0.00           H  
ATOM   2845  HG  LEU   182      62.990   8.510  34.580  0.00  0.00           H  
ATOM   2846 HD11 LEU   182      63.180  11.210  35.950  0.00  0.00           H  
ATOM   2847 HD12 LEU   182      62.830   9.440  36.460  0.00  0.00           H  
ATOM   2848 HD13 LEU   182      61.600  10.380  35.820  0.00  0.00           H  
ATOM   2849 HD21 LEU   182      62.440  10.970  32.950  0.00  0.00           H  
ATOM   2850 HD22 LEU   182      61.180   9.860  33.720  0.00  0.00           H  
ATOM   2851 HD23 LEU   182      62.210   9.140  32.520  0.00  0.00           H  
ATOM   2852  N   SER   183      67.000   8.850  31.800  0.00  0.00           N  
ATOM   2853  CA  SER   183      68.340   8.970  31.400  0.00  0.00           C  
ATOM   2854  C   SER   183      68.740  10.420  31.350  0.00  0.00           C  
ATOM   2855  O   SER   183      69.570  10.880  32.040  0.00  0.00           O  
ATOM   2856  CB  SER   183      68.690   8.350  29.960  0.00  0.00           C  
ATOM   2857  OG  SER   183      70.080   8.610  29.630  0.00  0.00           O  
ATOM   2858  HN  SER   183      66.350   8.850  31.050  0.00  0.00           H  
ATOM   2859  HA  SER   183      69.000   8.400  32.030  0.00  0.00           H  
ATOM   2860  HB1 SER   183      68.050   8.820  29.190  0.00  0.00           H  
ATOM   2861  HB2 SER   183      68.360   7.290  29.860  0.00  0.00           H  
ATOM   2862  HG1 SER   183      70.040   9.400  29.080  0.00  0.00           H  
ATOM   2863  N   GLN   184      67.960  11.280  30.630  0.00  0.00           N  
ATOM   2864  CA  GLN   184      68.000  12.740  30.540  0.00  0.00           C  
ATOM   2865  C   GLN   184      66.640  13.170  30.880  0.00  0.00           C  
ATOM   2866  O   GLN   184      65.680  12.400  30.830  0.00  0.00           O  
ATOM   2867  CB  GLN   184      68.470  13.390  29.230  0.00  0.00           C  
ATOM   2868  CG  GLN   184      67.480  13.340  28.100  0.00  0.00           C  
ATOM   2869  CD  GLN   184      68.230  13.410  26.760  0.00  0.00           C  
ATOM   2870  NE2 GLN   184      68.100  14.480  25.910  0.00  0.00           N  
ATOM   2871  OE1 GLN   184      68.880  12.440  26.450  0.00  0.00           O  
ATOM   2872  HN  GLN   184      67.180  10.850  30.160  0.00  0.00           H  
ATOM   2873  HA  GLN   184      68.630  13.070  31.350  0.00  0.00           H  
ATOM   2874  HB1 GLN   184      69.400  12.910  28.870  0.00  0.00           H  
ATOM   2875  HB2 GLN   184      68.810  14.430  29.450  0.00  0.00           H  
ATOM   2876  HG1 GLN   184      66.830  14.240  28.180  0.00  0.00           H  
ATOM   2877  HG2 GLN   184      66.800  12.460  28.050  0.00  0.00           H  
ATOM   2878 HE21 GLN   184      68.570  14.610  25.040  0.00  0.00           H  
ATOM   2879 HE22 GLN   184      67.500  15.210  26.210  0.00  0.00           H  
ATOM   2880  N   LEU   185      66.510  14.410  31.110  0.00  0.00           N  
ATOM   2881  CA  LEU   185      65.240  15.110  31.320  0.00  0.00           C  
ATOM   2882  C   LEU   185      65.200  16.340  30.390  0.00  0.00           C  
ATOM   2883  O   LEU   185      66.230  16.860  29.990  0.00  0.00           O  
ATOM   2884  CB  LEU   185      65.130  15.590  32.790  0.00  0.00           C  
ATOM   2885  CG  LEU   185      64.950  14.480  33.760  0.00  0.00           C  
ATOM   2886  CD1 LEU   185      64.820  14.960  35.240  0.00  0.00           C  
ATOM   2887  CD2 LEU   185      63.790  13.540  33.550  0.00  0.00           C  
ATOM   2888  HN  LEU   185      67.230  15.060  30.880  0.00  0.00           H  
ATOM   2889  HA  LEU   185      64.420  14.480  31.000  0.00  0.00           H  
ATOM   2890  HB1 LEU   185      64.310  16.300  33.030  0.00  0.00           H  
ATOM   2891  HB2 LEU   185      66.040  16.150  33.120  0.00  0.00           H  
ATOM   2892  HG  LEU   185      65.830  13.810  33.680  0.00  0.00           H  
ATOM   2893 HD11 LEU   185      64.590  14.180  36.000  0.00  0.00           H  
ATOM   2894 HD12 LEU   185      64.040  15.730  35.420  0.00  0.00           H  
ATOM   2895 HD13 LEU   185      65.770  15.460  35.530  0.00  0.00           H  
ATOM   2896 HD21 LEU   185      63.710  12.880  34.430  0.00  0.00           H  
ATOM   2897 HD22 LEU   185      63.860  12.970  32.600  0.00  0.00           H  
ATOM   2898 HD23 LEU   185      62.760  13.980  33.490  0.00  0.00           H  
ATOM   2899  N   GLY   186      64.040  16.830  29.950  0.00  0.00           N  
ATOM   2900  CA  GLY   186      64.030  17.940  29.030  0.00  0.00           C  
ATOM   2901  C   GLY   186      63.160  17.640  27.740  0.00  0.00           C  
ATOM   2902  OT1 GLY   186      63.650  17.680  26.600  0.00  0.00           O  
ATOM   2903  OT2 GLY   186      61.920  17.520  27.880  0.00  0.00           O  
ATOM   2904  HN  GLY   186      63.120  16.520  30.200  0.00  0.00           H  
ATOM   2905  HA1 GLY   186      65.010  18.290  28.730  0.00  0.00           H  
ATOM   2906  HA2 GLY   186      63.600  18.810  29.510  0.00  0.00           H  
TER   
ATOM   2907 POT  POT   187      50.940  31.310  12.490  0.00  0.00          PoT  
ATOM   2908 POT  POT   188      35.170  64.870   3.020  0.00  0.00          PoT  
ATOM   2909 POT  POT   189      58.460  18.460  79.720  0.00  0.00          PoT  
ATOM   2910 POT  POT   190       2.610  15.340  73.700  0.00  0.00          PoT  
ATOM   2911 POT  POT   191      51.120  28.070   3.130  0.00  0.00          PoT  
ATOM   2912 POT  POT   192      46.810  37.950  79.250  0.00  0.00          PoT  
ATOM   2913 POT  POT   193      77.390  13.720  19.860  0.00  0.00          PoT  
ATOM   2914 POT  POT   194      60.060  12.030  40.490  0.00  0.00          PoT  
ATOM   2915 POT  POT   195      17.070   0.520  23.320  0.00  0.00          PoT  
ATOM   2916 POT  POT   196      59.510   5.650  75.180  0.00  0.00          PoT  
ATOM   2917 POT  POT   197      53.240  73.710  18.830  0.00  0.00          PoT  
ATOM   2918 POT  POT   198      79.670  72.800  12.920  0.00  0.00          PoT  
ATOM   2919 POT  POT   199      51.540  71.430  51.060  0.00  0.00          PoT  
ATOM   2920 POT  POT   200      46.310  45.630  33.490  0.00  0.00          PoT  
ATOM   2921 POT  POT   201      25.360  58.720  40.140  0.00  0.00          PoT  
ATOM   2922 POT  POT   202       0.580  33.370  79.790  0.00  0.00          PoT  
ATOM   2923 POT  POT   203      75.680  58.590  76.880  0.00  0.00          PoT  
ATOM   2924 POT  POT   204      34.980  65.660  15.610  0.00  0.00          PoT  
ATOM   2925 POT  POT   205      65.900   2.750  55.380  0.00  0.00          PoT  
ATOM   2926 POT  POT   206       9.890   1.300  17.580  0.00  0.00          PoT  
ATOM   2927 POT  POT   207      69.210  66.750  24.970  0.00  0.00          PoT  
ATOM   2928 POT  POT   208      48.020  69.720  37.280  0.00  0.00          PoT  
ATOM   2929 POT  POT   209      48.170  45.160  70.030  0.00  0.00          PoT  
ATOM   2930 POT  POT   210      15.460  47.450  16.500  0.00  0.00          PoT  
ATOM   2931 POT  POT   211       0.130   5.230  78.640  0.00  0.00          PoT  
ATOM   2932 POT  POT   212      54.580  58.990  76.760  0.00  0.00          PoT  
ATOM   2933 POT  POT   213      56.990  67.260  16.540  0.00  0.00          PoT  
ATOM   2934 POT  POT   214      53.450  55.270  47.800  0.00  0.00          PoT  
ATOM   2935 POT  POT   215      16.620  56.090  18.170  0.00  0.00          PoT  
ATOM   2936 POT  POT   216      14.180  48.020  37.710  0.00  0.00          PoT  
ATOM   2937 POT  POT   217       3.750  13.440  54.420  0.00  0.00          PoT  
ATOM   2938 POT  POT   218      77.270  24.760  51.120  0.00  0.00          PoT  
ATOM   2939 POT  POT   219      71.480  38.920  71.450  0.00  0.00          PoT  
ATOM   2940 POT  POT   220      30.760  16.870  11.550  0.00  0.00          PoT  
ATOM   2941 POT  POT   221      74.020  52.820  53.180  0.00  0.00          PoT  
ATOM   2942 POT  POT   222      34.210   2.010  26.990  0.00  0.00          PoT  
ATOM   2943 POT  POT   223      34.310  33.240   5.060  0.00  0.00          PoT  
ATOM   2944 POT  POT   224      28.450  40.750  47.560  0.00  0.00          PoT  
ATOM   2945 POT  POT   225      15.050  52.330  36.740  0.00  0.00          PoT  
ATOM   2946 POT  POT   226      66.680  46.200   8.840  0.00  0.00          PoT  
ATOM   2947 POT  POT   227       5.890  71.670  43.510  0.00  0.00          PoT  
ATOM   2948 POT  POT   228      70.030  17.130  26.710  0.00  0.00          PoT  
ATOM   2949 POT  POT   229      37.230  23.880  43.870  0.00  0.00          PoT  
ATOM   2950 POT  POT   230      15.300  48.080  57.980  0.00  0.00          PoT  
ATOM   2951 POT  POT   231      26.410  72.600  72.320  0.00  0.00          PoT  
ATOM   2952 POT  POT   232      58.810  50.100   1.940  0.00  0.00          PoT  
ATOM   2953 POT  POT   233      10.190  54.900  40.310  0.00  0.00          PoT  
ATOM   2954 POT  POT   234      31.100   6.980   6.870  0.00  0.00          PoT  
ATOM   2955 POT  POT   235      62.320  24.280  15.340  0.00  0.00          PoT  
ATOM   2956 POT  POT   236       2.530  79.230   4.660  0.00  0.00          PoT  
ATOM   2957 POT  POT   237      11.660  69.470  73.740  0.00  0.00          PoT  
ATOM   2958 POT  POT   238      27.840  47.350  40.400  0.00  0.00          PoT  
ATOM   2959 CLA  CLA   239      49.090  34.840   1.460  0.00  0.00          ClA  
ATOM   2960 CLA  CLA   240      18.890  47.480  33.530  0.00  0.00          ClA  
ATOM   2961 CLA  CLA   241      54.200  29.620  80.090  0.00  0.00          ClA  
ATOM   2962 CLA  CLA   242      72.940  44.320  70.900  0.00  0.00          ClA  
ATOM   2963 CLA  CLA   243      70.460  14.550  17.370  0.00  0.00          ClA  
ATOM   2964 CLA  CLA   244      54.810  38.000  20.480  0.00  0.00          ClA  
ATOM   2965 CLA  CLA   245      76.170  29.300   5.280  0.00  0.00          ClA  
ATOM   2966 CLA  CLA   246      67.970  71.490  11.610  0.00  0.00          ClA  
ATOM   2967 CLA  CLA   247      17.770  37.030  35.920  0.00  0.00          ClA  
ATOM   2968 CLA  CLA   248      37.550  29.690  77.120  0.00  0.00          ClA  
ATOM   2969 CLA  CLA   249      60.790  62.800  23.150  0.00  0.00          ClA  
ATOM   2970 CLA  CLA   250      10.680   4.020  37.690  0.00  0.00          ClA  
ATOM   2971 CLA  CLA   251      43.100   6.020  16.160  0.00  0.00          ClA  
ATOM   2972 CLA  CLA   252      67.620  78.170  75.740  0.00  0.00          ClA  
ATOM   2973 CLA  CLA   253      53.280  65.740  55.330  0.00  0.00          ClA  
ATOM   2974 CLA  CLA   254      36.040  77.550  28.440  0.00  0.00          ClA  
ATOM   2975 CLA  CLA   255      41.350  74.270  33.230  0.00  0.00          ClA  
ATOM   2976 CLA  CLA   256      72.500  53.110  78.580  0.00  0.00          ClA  
ATOM   2977 CLA  CLA   257      42.380  53.660  16.510  0.00  0.00          ClA  
ATOM   2978 CLA  CLA   258      48.620  59.720  62.100  0.00  0.00          ClA  
ATOM   2979 CLA  CLA   259      64.620   4.820  72.880  0.00  0.00          ClA  
ATOM   2980 CLA  CLA   260      18.180  76.070  48.630  0.00  0.00          ClA  
ATOM   2981 CLA  CLA   261      70.170  11.550  49.500  0.00  0.00          ClA  
ATOM   2982 CLA  CLA   262      52.130  15.670   8.060  0.00  0.00          ClA  
ATOM   2983 CLA  CLA   263       8.490  23.310   8.670  0.00  0.00          ClA  
ATOM   2984 CLA  CLA   264      47.250  31.010  46.590  0.00  0.00          ClA  
ATOM   2985 CLA  CLA   265      72.530   0.080  62.340  0.00  0.00          ClA  
ATOM   2986 CLA  CLA   266      72.600  19.290  15.650  0.00  0.00          ClA  
ATOM   2987 CLA  CLA   267      76.930  76.950  36.690  0.00  0.00          ClA  
ATOM   2988 CLA  CLA   268      70.180  14.450  35.010  0.00  0.00          ClA  
ATOM   2989 CLA  CLA   269      29.710   8.390  57.340  0.00  0.00          ClA  
ATOM   2990 CLA  CLA   270      42.540   8.910  66.980  0.00  0.00          ClA  
ATOM   2991 CLA  CLA   271      31.540  72.390  22.600  0.00  0.00          ClA  
ATOM   2992 CLA  CLA   272      16.790  43.160  24.740  0.00  0.00          ClA  
ATOM   2993 CLA  CLA   273      28.230  26.270  71.210  0.00  0.00          ClA  
ATOM   2994 CLA  CLA   274      48.930  30.410   0.520  0.00  0.00          ClA  
ATOM   2995 CLA  CLA   275      29.690  42.560  75.540  0.00  0.00          ClA  
ATOM   2996 CLA  CLA   276      16.650  54.200  48.550  0.00  0.00          ClA  
ATOM   2997 CLA  CLA   277       5.380  15.980   4.300  0.00  0.00          ClA  
ATOM   2998 CLA  CLA   278      61.070  64.490  73.480  0.00  0.00          ClA  
ATOM   2999 CLA  CLA   279      22.080  32.110  25.840  0.00  0.00          ClA  
ATOM   3000 CLA  CLA   280      55.230  54.470  14.160  0.00  0.00          ClA  
ATOM   3001 CLA  CLA   281       9.980  57.810  18.530  0.00  0.00          ClA  
ATOM   3002 CLA  CLA   282       4.400  57.820  41.500  0.00  0.00          ClA  
ATOM   3003 CLA  CLA   283      27.060  45.160  51.860  0.00  0.00          ClA  
ATOM   3004 CLA  CLA   284      34.160  45.680  53.050  0.00  0.00          ClA  
ATOM   3005  OH2 TIP3  285      74.150  73.730  19.720  0.00  0.00           O  
ATOM   3006  H1  TIP3  285      74.940  74.270  19.660  0.00  0.00           H  
ATOM   3007  H2  TIP3  285      74.200  73.330  20.590  0.00  0.00           H  
ATOM   3008  OH2 TIP3  286      44.280   7.350  11.510  0.00  0.00           O  
ATOM   3009  H1  TIP3  286      44.730   7.470  12.340  0.00  0.00           H  
ATOM   3010  H2  TIP3  286      43.350   7.340  11.740  0.00  0.00           H  
ATOM   3011  OH2 TIP3  287       2.620  23.890  77.110  0.00  0.00           O  
ATOM   3012  H1  TIP3  287       2.220  23.930  76.240  0.00  0.00           H  
ATOM   3013  H2  TIP3  287       2.660  22.960  77.330  0.00  0.00           H  
ATOM   3014  OH2 TIP3  288       8.940  47.790  65.840  0.00  0.00           O  
ATOM   3015  H1  TIP3  288       8.750  48.180  64.990  0.00  0.00           H  
ATOM   3016  H2  TIP3  288       8.250  47.140  65.960  0.00  0.00           H  
ATOM   3017  OH2 TIP3  289      41.370  71.880  38.300  0.00  0.00           O  
ATOM   3018  H1  TIP3  289      40.560  72.370  38.190  0.00  0.00           H  
ATOM   3019  H2  TIP3  289      41.750  72.210  39.110  0.00  0.00           H  
ATOM   3020  OH2 TIP3  290      57.010   5.660  12.170  0.00  0.00           O  
ATOM   3021  H1  TIP3  290      57.960   5.610  12.240  0.00  0.00           H  
ATOM   3022  H2  TIP3  290      56.720   6.060  12.990  0.00  0.00           H  
ATOM   3023  OH2 TIP3  291      38.320  10.100  70.800  0.00  0.00           O  
ATOM   3024  H1  TIP3  291      37.650  10.450  71.390  0.00  0.00           H  
ATOM   3025  H2  TIP3  291      38.770  10.880  70.460  0.00  0.00           H  
ATOM   3026  OH2 TIP3  292      63.850   9.420  55.130  0.00  0.00           O  
ATOM   3027  H1  TIP3  292      63.560   9.750  54.280  0.00  0.00           H  
ATOM   3028  H2  TIP3  292      63.320   8.630  55.270  0.00  0.00           H  
ATOM   3029  OH2 TIP3  293      50.370  46.650  63.660  0.00  0.00           O  
ATOM   3030  H1  TIP3  293      51.310  46.820  63.610  0.00  0.00           H  
ATOM   3031  H2  TIP3  293      50.290  45.700  63.640  0.00  0.00           H  
ATOM   3032  OH2 TIP3  294      13.220  10.120  49.980  0.00  0.00           O  
ATOM   3033  H1  TIP3  294      12.630   9.850  50.690  0.00  0.00           H  
ATOM   3034  H2  TIP3  294      13.440  11.030  50.190  0.00  0.00           H  
ATOM   3035  OH2 TIP3  295       0.760   2.760   1.010  0.00  0.00           O  
ATOM   3036  H1  TIP3  295      -0.130   2.820   0.660  0.00  0.00           H  
ATOM   3037  H2  TIP3  295       1.240   2.270   0.340  0.00  0.00           H  
ATOM   3038  OH2 TIP3  296      25.720  54.390  78.820  0.00  0.00           O  
ATOM   3039  H1  TIP3  296      26.130  54.780  78.060  0.00  0.00           H  
ATOM   3040  H2  TIP3  296      26.340  53.710  79.100  0.00  0.00           H  
ATOM   3041  OH2 TIP3  297       6.410  68.420  43.230  0.00  0.00           O  
ATOM   3042  H1  TIP3  297       6.960  67.790  43.700  0.00  0.00           H  
ATOM   3043  H2  TIP3  297       6.970  68.720  42.500  0.00  0.00           H  
ATOM   3044  OH2 TIP3  298      22.090  35.170  19.430  0.00  0.00           O  
ATOM   3045  H1  TIP3  298      21.820  34.320  19.780  0.00  0.00           H  
ATOM   3046  H2  TIP3  298      21.740  35.180  18.540  0.00  0.00           H  
ATOM   3047  OH2 TIP3  299      41.800   4.710  13.810  0.00  0.00           O  
ATOM   3048  H1  TIP3  299      41.870   3.750  13.800  0.00  0.00           H  
ATOM   3049  H2  TIP3  299      42.270   4.980  14.600  0.00  0.00           H  
ATOM   3050  OH2 TIP3  300      57.720  37.480   1.650  0.00  0.00           O  
ATOM   3051  H1  TIP3  300      56.850  37.180   1.910  0.00  0.00           H  
ATOM   3052  H2  TIP3  300      58.290  37.200   2.380  0.00  0.00           H  
ATOM   3053  OH2 TIP3  301       5.280  14.650  60.690  0.00  0.00           O  
ATOM   3054  H1  TIP3  301       4.550  14.460  61.280  0.00  0.00           H  
ATOM   3055  H2  TIP3  301       5.180  14.030  59.970  0.00  0.00           H  
ATOM   3056  OH2 TIP3  302      41.480   2.320  79.730  0.00  0.00           O  
ATOM   3057  H1  TIP3  302      41.760   2.050  78.850  0.00  0.00           H  
ATOM   3058  H2  TIP3  302      42.300   2.380  80.230  0.00  0.00           H  
ATOM   3059  OH2 TIP3  303      62.720   3.350  78.650  0.00  0.00           O  
ATOM   3060  H1  TIP3  303      61.940   3.510  79.180  0.00  0.00           H  
ATOM   3061  H2  TIP3  303      62.420   2.810  77.920  0.00  0.00           H  
ATOM   3062  OH2 TIP3  304      58.520  62.110  16.690  0.00  0.00           O  
ATOM   3063  H1  TIP3  304      58.850  61.520  17.380  0.00  0.00           H  
ATOM   3064  H2  TIP3  304      59.010  61.860  15.910  0.00  0.00           H  
ATOM   3065  OH2 TIP3  305      11.190  55.210  64.700  0.00  0.00           O  
ATOM   3066  H1  TIP3  305      11.690  55.880  65.170  0.00  0.00           H  
ATOM   3067  H2  TIP3  305      11.630  54.380  64.920  0.00  0.00           H  
ATOM   3068  OH2 TIP3  306      28.740  67.740  65.600  0.00  0.00           O  
ATOM   3069  H1  TIP3  306      28.400  66.970  65.140  0.00  0.00           H  
ATOM   3070  H2  TIP3  306      28.570  68.470  65.000  0.00  0.00           H  
ATOM   3071  OH2 TIP3  307      25.990  26.450  69.030  0.00  0.00           O  
ATOM   3072  H1  TIP3  307      25.930  26.520  69.980  0.00  0.00           H  
ATOM   3073  H2  TIP3  307      26.930  26.510  68.850  0.00  0.00           H  
ATOM   3074  OH2 TIP3  308      38.170  35.800  62.480  0.00  0.00           O  
ATOM   3075  H1  TIP3  308      37.430  35.610  63.060  0.00  0.00           H  
ATOM   3076  H2  TIP3  308      38.160  35.090  61.840  0.00  0.00           H  
ATOM   3077  OH2 TIP3  309      78.330  22.040  66.570  0.00  0.00           O  
ATOM   3078  H1  TIP3  309      78.290  21.350  67.220  0.00  0.00           H  
ATOM   3079  H2  TIP3  309      77.590  21.850  65.980  0.00  0.00           H  
ATOM   3080  OH2 TIP3  310      30.300  65.260  25.000  0.00  0.00           O  
ATOM   3081  H1  TIP3  310      30.110  65.860  24.280  0.00  0.00           H  
ATOM   3082  H2  TIP3  310      31.250  65.270  25.080  0.00  0.00           H  
ATOM   3083  OH2 TIP3  311      61.520  62.360  19.950  0.00  0.00           O  
ATOM   3084  H1  TIP3  311      61.380  63.300  19.860  0.00  0.00           H  
ATOM   3085  H2  TIP3  311      61.480  62.210  20.900  0.00  0.00           H  
ATOM   3086  OH2 TIP3  312      41.680  53.050   7.660  0.00  0.00           O  
ATOM   3087  H1  TIP3  312      41.850  53.290   6.750  0.00  0.00           H  
ATOM   3088  H2  TIP3  312      42.060  52.170   7.760  0.00  0.00           H  
ATOM   3089  OH2 TIP3  313      71.300  47.490  42.840  0.00  0.00           O  
ATOM   3090  H1  TIP3  313      71.190  47.090  41.970  0.00  0.00           H  
ATOM   3091  H2  TIP3  313      71.840  48.260  42.680  0.00  0.00           H  
ATOM   3092  OH2 TIP3  314       7.500  56.810  50.950  0.00  0.00           O  
ATOM   3093  H1  TIP3  314       6.900  56.350  51.540  0.00  0.00           H  
ATOM   3094  H2  TIP3  314       7.830  56.130  50.360  0.00  0.00           H  
ATOM   3095  OH2 TIP3  315      64.160  39.720  66.690  0.00  0.00           O  
ATOM   3096  H1  TIP3  315      65.070  39.570  66.940  0.00  0.00           H  
ATOM   3097  H2  TIP3  315      63.640  39.400  67.420  0.00  0.00           H  
ATOM   3098  OH2 TIP3  316      49.650  58.440  19.350  0.00  0.00           O  
ATOM   3099  H1  TIP3  316      50.040  58.480  20.220  0.00  0.00           H  
ATOM   3100  H2  TIP3  316      48.740  58.190  19.500  0.00  0.00           H  
ATOM   3101  OH2 TIP3  317      71.120  59.460  30.060  0.00  0.00           O  
ATOM   3102  H1  TIP3  317      71.430  58.670  30.500  0.00  0.00           H  
ATOM   3103  H2  TIP3  317      71.340  60.170  30.660  0.00  0.00           H  
ATOM   3104  OH2 TIP3  318       2.320  13.560  15.380  0.00  0.00           O  
ATOM   3105  H1  TIP3  318       2.470  14.040  14.570  0.00  0.00           H  
ATOM   3106  H2  TIP3  318       3.160  13.610  15.850  0.00  0.00           H  
ATOM   3107  OH2 TIP3  319      25.220  59.390  27.590  0.00  0.00           O  
ATOM   3108  H1  TIP3  319      25.440  59.030  26.730  0.00  0.00           H  
ATOM   3109  H2  TIP3  319      26.070  59.640  27.970  0.00  0.00           H  
ATOM   3110  OH2 TIP3  320       2.860  43.740  59.570  0.00  0.00           O  
ATOM   3111  H1  TIP3  320       2.600  44.120  60.400  0.00  0.00           H  
ATOM   3112  H2  TIP3  320       3.110  44.480  59.020  0.00  0.00           H  
ATOM   3113  OH2 TIP3  321      19.600  34.510  68.700  0.00  0.00           O  
ATOM   3114  H1  TIP3  321      19.430  34.590  67.760  0.00  0.00           H  
ATOM   3115  H2  TIP3  321      20.360  35.080  68.850  0.00  0.00           H  
ATOM   3116  OH2 TIP3  322      51.070  43.270  20.840  0.00  0.00           O  
ATOM   3117  H1  TIP3  322      51.540  42.720  21.470  0.00  0.00           H  
ATOM   3118  H2  TIP3  322      51.060  42.740  20.040  0.00  0.00           H  
ATOM   3119  OH2 TIP3  323      37.740   4.710  56.640  0.00  0.00           O  
ATOM   3120  H1  TIP3  323      37.360   4.730  55.760  0.00  0.00           H  
ATOM   3121  H2  TIP3  323      38.550   5.210  56.560  0.00  0.00           H  
ATOM   3122  OH2 TIP3  324      33.190  56.720  19.120  0.00  0.00           O  
ATOM   3123  H1  TIP3  324      32.810  57.600  19.200  0.00  0.00           H  
ATOM   3124  H2  TIP3  324      32.540  56.230  18.620  0.00  0.00           H  
ATOM   3125  OH2 TIP3  325      53.900  26.980  55.250  0.00  0.00           O  
ATOM   3126  H1  TIP3  325      53.380  26.300  55.680  0.00  0.00           H  
ATOM   3127  H2  TIP3  325      53.870  27.730  55.850  0.00  0.00           H  
ATOM   3128  OH2 TIP3  326      50.420  42.760  52.550  0.00  0.00           O  
ATOM   3129  H1  TIP3  326      49.480  42.650  52.690  0.00  0.00           H  
ATOM   3130  H2  TIP3  326      50.820  42.590  53.410  0.00  0.00           H  
ATOM   3131  OH2 TIP3  327      69.710  26.780   1.280  0.00  0.00           O  
ATOM   3132  H1  TIP3  327      70.570  27.180   1.180  0.00  0.00           H  
ATOM   3133  H2  TIP3  327      69.090  27.510   1.250  0.00  0.00           H  
ATOM   3134  OH2 TIP3  328       0.950  62.000   2.420  0.00  0.00           O  
ATOM   3135  H1  TIP3  328       0.990  62.950   2.530  0.00  0.00           H  
ATOM   3136  H2  TIP3  328       0.140  61.740   2.870  0.00  0.00           H  
ATOM   3137  OH2 TIP3  329      15.130  23.490  77.080  0.00  0.00           O  
ATOM   3138  H1  TIP3  329      15.440  24.220  77.620  0.00  0.00           H  
ATOM   3139  H2  TIP3  329      15.270  23.780  76.180  0.00  0.00           H  
ATOM   3140  OH2 TIP3  330      62.950  48.210  32.530  0.00  0.00           O  
ATOM   3141  H1  TIP3  330      62.480  47.430  32.830  0.00  0.00           H  
ATOM   3142  H2  TIP3  330      62.330  48.920  32.670  0.00  0.00           H  
ATOM   3143  OH2 TIP3  331      43.890  66.480  39.010  0.00  0.00           O  
ATOM   3144  H1  TIP3  331      43.820  67.270  38.470  0.00  0.00           H  
ATOM   3145  H2  TIP3  331      43.240  65.880  38.630  0.00  0.00           H  
ATOM   3146  OH2 TIP3  332       7.880  53.340  40.300  0.00  0.00           O  
ATOM   3147  H1  TIP3  332       7.160  53.890  40.000  0.00  0.00           H  
ATOM   3148  H2  TIP3  332       7.470  52.690  40.870  0.00  0.00           H  
ATOM   3149  OH2 TIP3  333      72.050  59.860  16.800  0.00  0.00           O  
ATOM   3150  H1  TIP3  333      72.180  60.040  15.860  0.00  0.00           H  
ATOM   3151  H2  TIP3  333      71.880  58.920  16.850  0.00  0.00           H  
ATOM   3152  OH2 TIP3  334      14.170  16.430  49.160  0.00  0.00           O  
ATOM   3153  H1  TIP3  334      13.980  15.600  48.730  0.00  0.00           H  
ATOM   3154  H2  TIP3  334      15.110  16.420  49.320  0.00  0.00           H  
ATOM   3155  OH2 TIP3  335      14.940  30.470  18.720  0.00  0.00           O  
ATOM   3156  H1  TIP3  335      15.540  30.600  17.980  0.00  0.00           H  
ATOM   3157  H2  TIP3  335      15.500  30.460  19.490  0.00  0.00           H  
ATOM   3158  OH2 TIP3  336      25.590   0.180  44.320  0.00  0.00           O  
ATOM   3159  H1  TIP3  336      24.800   0.330  44.850  0.00  0.00           H  
ATOM   3160  H2  TIP3  336      25.690   0.980  43.800  0.00  0.00           H  
ATOM   3161  OH2 TIP3  337      58.360  59.500   4.660  0.00  0.00           O  
ATOM   3162  H1  TIP3  337      57.450  59.400   4.950  0.00  0.00           H  
ATOM   3163  H2  TIP3  337      58.620  58.620   4.400  0.00  0.00           H  
ATOM   3164  OH2 TIP3  338       3.570  68.470  33.730  0.00  0.00           O  
ATOM   3165  H1  TIP3  338       3.020  67.850  34.210  0.00  0.00           H  
ATOM   3166  H2  TIP3  338       3.930  69.050  34.400  0.00  0.00           H  
ATOM   3167  OH2 TIP3  339       1.530   0.100  18.450  0.00  0.00           O  
ATOM   3168  H1  TIP3  339       1.060  -0.480  17.860  0.00  0.00           H  
ATOM   3169  H2  TIP3  339       2.090  -0.480  18.970  0.00  0.00           H  
ATOM   3170  OH2 TIP3  340       4.910   1.450  26.490  0.00  0.00           O  
ATOM   3171  H1  TIP3  340       4.640   0.550  26.680  0.00  0.00           H  
ATOM   3172  H2  TIP3  340       4.260   2.000  26.920  0.00  0.00           H  
ATOM   3173  OH2 TIP3  341      56.990  73.640  38.620  0.00  0.00           O  
ATOM   3174  H1  TIP3  341      57.380  72.870  38.200  0.00  0.00           H  
ATOM   3175  H2  TIP3  341      56.490  74.060  37.930  0.00  0.00           H  
ATOM   3176  OH2 TIP3  342      10.910  23.500  36.430  0.00  0.00           O  
ATOM   3177  H1  TIP3  342      11.180  23.910  37.250  0.00  0.00           H  
ATOM   3178  H2  TIP3  342      10.110  23.030  36.650  0.00  0.00           H  
ATOM   3179  OH2 TIP3  343       0.890  11.110  13.330  0.00  0.00           O  
ATOM   3180  H1  TIP3  343       1.390  11.710  12.790  0.00  0.00           H  
ATOM   3181  H2  TIP3  343       0.770  11.570  14.160  0.00  0.00           H  
ATOM   3182  OH2 TIP3  344      32.030  75.370  75.520  0.00  0.00           O  
ATOM   3183  H1  TIP3  344      32.860  75.630  75.110  0.00  0.00           H  
ATOM   3184  H2  TIP3  344      31.370  75.810  74.980  0.00  0.00           H  
ATOM   3185  OH2 TIP3  345       5.080  51.240  39.510  0.00  0.00           O  
ATOM   3186  H1  TIP3  345       5.090  50.930  40.420  0.00  0.00           H  
ATOM   3187  H2  TIP3  345       5.320  50.470  38.990  0.00  0.00           H  
ATOM   3188  OH2 TIP3  346      33.800  16.150  36.780  0.00  0.00           O  
ATOM   3189  H1  TIP3  346      34.010  16.780  36.100  0.00  0.00           H  
ATOM   3190  H2  TIP3  346      33.900  16.630  37.600  0.00  0.00           H  
ATOM   3191  OH2 TIP3  347      11.170  65.670  41.160  0.00  0.00           O  
ATOM   3192  H1  TIP3  347      11.600  65.220  41.890  0.00  0.00           H  
ATOM   3193  H2  TIP3  347      11.490  66.570  41.210  0.00  0.00           H  
ATOM   3194  OH2 TIP3  348      15.370  16.450  78.500  0.00  0.00           O  
ATOM   3195  H1  TIP3  348      15.820  17.010  77.870  0.00  0.00           H  
ATOM   3196  H2  TIP3  348      15.620  16.810  79.350  0.00  0.00           H  
ATOM   3197  OH2 TIP3  349      17.700  21.430   2.480  0.00  0.00           O  
ATOM   3198  H1  TIP3  349      17.930  22.340   2.300  0.00  0.00           H  
ATOM   3199  H2  TIP3  349      18.330  20.910   1.980  0.00  0.00           H  
ATOM   3200  OH2 TIP3  350      48.300  50.110  70.070  0.00  0.00           O  
ATOM   3201  H1  TIP3  350      48.790  50.290  69.270  0.00  0.00           H  
ATOM   3202  H2  TIP3  350      47.410  50.390  69.880  0.00  0.00           H  
ATOM   3203  OH2 TIP3  351      26.770  34.540   7.630  0.00  0.00           O  
ATOM   3204  H1  TIP3  351      26.740  34.220   6.730  0.00  0.00           H  
ATOM   3205  H2  TIP3  351      26.580  35.480   7.560  0.00  0.00           H  
ATOM   3206  OH2 TIP3  352      56.840  61.130  21.280  0.00  0.00           O  
ATOM   3207  H1  TIP3  352      57.090  62.040  21.100  0.00  0.00           H  
ATOM   3208  H2  TIP3  352      57.670  60.680  21.400  0.00  0.00           H  
ATOM   3209  OH2 TIP3  353      20.760  70.230  12.460  0.00  0.00           O  
ATOM   3210  H1  TIP3  353      20.900  70.900  11.790  0.00  0.00           H  
ATOM   3211  H2  TIP3  353      19.940  70.480  12.890  0.00  0.00           H  
ATOM   3212  OH2 TIP3  354      18.420  45.420  55.200  0.00  0.00           O  
ATOM   3213  H1  TIP3  354      18.180  46.070  54.530  0.00  0.00           H  
ATOM   3214  H2  TIP3  354      19.000  44.810  54.750  0.00  0.00           H  
ATOM   3215  OH2 TIP3  355       8.230  38.170  37.940  0.00  0.00           O  
ATOM   3216  H1  TIP3  355       8.770  37.860  38.670  0.00  0.00           H  
ATOM   3217  H2  TIP3  355       8.850  38.580  37.350  0.00  0.00           H  
ATOM   3218  OH2 TIP3  356       9.780  51.010  59.930  0.00  0.00           O  
ATOM   3219  H1  TIP3  356       9.880  50.080  59.720  0.00  0.00           H  
ATOM   3220  H2  TIP3  356      10.390  51.450  59.340  0.00  0.00           H  
ATOM   3221  OH2 TIP3  357      28.550   1.030  48.150  0.00  0.00           O  
ATOM   3222  H1  TIP3  357      27.660   1.050  47.780  0.00  0.00           H  
ATOM   3223  H2  TIP3  357      28.640   1.860  48.610  0.00  0.00           H  
ATOM   3224  OH2 TIP3  358      60.000  38.970  51.780  0.00  0.00           O  
ATOM   3225  H1  TIP3  358      59.740  39.740  52.300  0.00  0.00           H  
ATOM   3226  H2  TIP3  358      59.190  38.690  51.360  0.00  0.00           H  
ATOM   3227  OH2 TIP3  359      16.560  55.360  27.460  0.00  0.00           O  
ATOM   3228  H1  TIP3  359      15.960  55.860  26.910  0.00  0.00           H  
ATOM   3229  H2  TIP3  359      17.260  55.980  27.670  0.00  0.00           H  
ATOM   3230  OH2 TIP3  360       8.510  11.780  48.340  0.00  0.00           O  
ATOM   3231  H1  TIP3  360       8.930  12.390  48.950  0.00  0.00           H  
ATOM   3232  H2  TIP3  360       9.210  11.550  47.720  0.00  0.00           H  
ATOM   3233  OH2 TIP3  361       5.480  61.460  44.390  0.00  0.00           O  
ATOM   3234  H1  TIP3  361       4.960  60.670  44.540  0.00  0.00           H  
ATOM   3235  H2  TIP3  361       5.720  61.420  43.460  0.00  0.00           H  
ATOM   3236  OH2 TIP3  362      67.180  14.630  20.080  0.00  0.00           O  
ATOM   3237  H1  TIP3  362      66.850  13.860  20.550  0.00  0.00           H  
ATOM   3238  H2  TIP3  362      68.090  14.710  20.360  0.00  0.00           H  
ATOM   3239  OH2 TIP3  363      20.460  52.690  27.850  0.00  0.00           O  
ATOM   3240  H1  TIP3  363      19.600  53.090  27.980  0.00  0.00           H  
ATOM   3241  H2  TIP3  363      20.710  52.930  26.960  0.00  0.00           H  
ATOM   3242  OH2 TIP3  364      35.880  66.810  39.410  0.00  0.00           O  
ATOM   3243  H1  TIP3  364      35.660  65.970  39.800  0.00  0.00           H  
ATOM   3244  H2  TIP3  364      35.060  67.140  39.060  0.00  0.00           H  
ATOM   3245  OH2 TIP3  365      19.360  57.020  68.640  0.00  0.00           O  
ATOM   3246  H1  TIP3  365      18.580  57.120  69.190  0.00  0.00           H  
ATOM   3247  H2  TIP3  365      19.650  56.120  68.790  0.00  0.00           H  
ATOM   3248  OH2 TIP3  366      42.600  29.670  47.030  0.00  0.00           O  
ATOM   3249  H1  TIP3  366      42.550  29.440  47.950  0.00  0.00           H  
ATOM   3250  H2  TIP3  366      42.020  30.430  46.940  0.00  0.00           H  
ATOM   3251  OH2 TIP3  367      14.880  34.760  50.200  0.00  0.00           O  
ATOM   3252  H1  TIP3  367      14.910  35.510  49.620  0.00  0.00           H  
ATOM   3253  H2  TIP3  367      15.370  35.030  50.980  0.00  0.00           H  
ATOM   3254  OH2 TIP3  368      59.270  43.270  11.660  0.00  0.00           O  
ATOM   3255  H1  TIP3  368      58.920  43.600  12.490  0.00  0.00           H  
ATOM   3256  H2  TIP3  368      58.540  42.790  11.270  0.00  0.00           H  
ATOM   3257  OH2 TIP3  369      15.050  62.180  68.390  0.00  0.00           O  
ATOM   3258  H1  TIP3  369      15.530  61.660  67.750  0.00  0.00           H  
ATOM   3259  H2  TIP3  369      15.690  62.810  68.720  0.00  0.00           H  
ATOM   3260  OH2 TIP3  370      72.370  15.930  19.520  0.00  0.00           O  
ATOM   3261  H1  TIP3  370      71.990  15.680  20.360  0.00  0.00           H  
ATOM   3262  H2  TIP3  370      71.730  15.640  18.870  0.00  0.00           H  
ATOM   3263  OH2 TIP3  371       0.250   7.680  27.180  0.00  0.00           O  
ATOM   3264  H1  TIP3  371       1.000   7.140  27.440  0.00  0.00           H  
ATOM   3265  H2  TIP3  371      -0.130   7.220  26.430  0.00  0.00           H  
ATOM   3266  OH2 TIP3  372      45.540   3.990  46.900  0.00  0.00           O  
ATOM   3267  H1  TIP3  372      45.130   4.490  47.600  0.00  0.00           H  
ATOM   3268  H2  TIP3  372      46.460   3.950  47.140  0.00  0.00           H  
ATOM   3269  OH2 TIP3  373       1.960  42.350  18.700  0.00  0.00           O  
ATOM   3270  H1  TIP3  373       2.130  41.530  18.240  0.00  0.00           H  
ATOM   3271  H2  TIP3  373       1.020  42.500  18.570  0.00  0.00           H  
ATOM   3272  OH2 TIP3  374      51.930  49.360  37.920  0.00  0.00           O  
ATOM   3273  H1  TIP3  374      52.110  48.510  38.320  0.00  0.00           H  
ATOM   3274  H2  TIP3  374      51.800  49.160  36.990  0.00  0.00           H  
ATOM   3275  OH2 TIP3  375      12.420   4.820  65.870  0.00  0.00           O  
ATOM   3276  H1  TIP3  375      12.700   4.960  66.780  0.00  0.00           H  
ATOM   3277  H2  TIP3  375      11.720   4.170  65.930  0.00  0.00           H  
ATOM   3278  OH2 TIP3  376      49.390  69.340  15.740  0.00  0.00           O  
ATOM   3279  H1  TIP3  376      50.140  69.160  16.310  0.00  0.00           H  
ATOM   3280  H2  TIP3  376      48.660  68.880  16.150  0.00  0.00           H  
ATOM   3281  OH2 TIP3  377      64.630  35.370  78.390  0.00  0.00           O  
ATOM   3282  H1  TIP3  377      65.180  34.590  78.470  0.00  0.00           H  
ATOM   3283  H2  TIP3  377      63.790  35.100  78.750  0.00  0.00           H  
ATOM   3284  OH2 TIP3  378       5.510  42.070  72.690  0.00  0.00           O  
ATOM   3285  H1  TIP3  378       6.010  41.550  73.310  0.00  0.00           H  
ATOM   3286  H2  TIP3  378       6.150  42.660  72.290  0.00  0.00           H  
ATOM   3287  OH2 TIP3  379       0.840  41.770  68.790  0.00  0.00           O  
ATOM   3288  H1  TIP3  379       1.740  41.790  69.130  0.00  0.00           H  
ATOM   3289  H2  TIP3  379       0.930  41.920  67.850  0.00  0.00           H  
ATOM   3290  OH2 TIP3  380      74.460  44.310  14.610  0.00  0.00           O  
ATOM   3291  H1  TIP3  380      74.440  45.130  14.110  0.00  0.00           H  
ATOM   3292  H2  TIP3  380      74.410  44.590  15.520  0.00  0.00           H  
ATOM   3293  OH2 TIP3  381      12.570  73.020  62.980  0.00  0.00           O  
ATOM   3294  H1  TIP3  381      13.410  72.750  63.360  0.00  0.00           H  
ATOM   3295  H2  TIP3  381      12.440  73.910  63.300  0.00  0.00           H  
ATOM   3296  OH2 TIP3  382      52.220  38.480  53.310  0.00  0.00           O  
ATOM   3297  H1  TIP3  382      51.500  38.900  52.840  0.00  0.00           H  
ATOM   3298  H2  TIP3  382      52.030  37.540  53.240  0.00  0.00           H  
ATOM   3299  OH2 TIP3  383      38.480  65.610  25.170  0.00  0.00           O  
ATOM   3300  H1  TIP3  383      37.840  65.040  24.740  0.00  0.00           H  
ATOM   3301  H2  TIP3  383      37.960  66.080  25.830  0.00  0.00           H  
ATOM   3302  OH2 TIP3  384      47.430  65.880  32.430  0.00  0.00           O  
ATOM   3303  H1  TIP3  384      47.820  66.010  31.560  0.00  0.00           H  
ATOM   3304  H2  TIP3  384      46.790  65.180  32.300  0.00  0.00           H  
ATOM   3305  OH2 TIP3  385      49.420   7.740  58.940  0.00  0.00           O  
ATOM   3306  H1  TIP3  385      49.440   7.560  59.880  0.00  0.00           H  
ATOM   3307  H2  TIP3  385      50.010   7.090  58.550  0.00  0.00           H  
ATOM   3308  OH2 TIP3  386      76.720   8.350  79.170  0.00  0.00           O  
ATOM   3309  H1  TIP3  386      77.110   9.130  78.780  0.00  0.00           H  
ATOM   3310  H2  TIP3  386      76.930   8.420  80.110  0.00  0.00           H  
ATOM   3311  OH2 TIP3  387      51.170  51.020  55.890  0.00  0.00           O  
ATOM   3312  H1  TIP3  387      51.790  50.390  56.280  0.00  0.00           H  
ATOM   3313  H2  TIP3  387      50.930  51.600  56.620  0.00  0.00           H  
ATOM   3314  OH2 TIP3  388      39.560  70.100  57.950  0.00  0.00           O  
ATOM   3315  H1  TIP3  388      38.740  69.840  57.540  0.00  0.00           H  
ATOM   3316  H2  TIP3  388      39.580  69.610  58.780  0.00  0.00           H  
ATOM   3317  OH2 TIP3  389      56.120  30.860  54.510  0.00  0.00           O  
ATOM   3318  H1  TIP3  389      55.870  29.940  54.620  0.00  0.00           H  
ATOM   3319  H2  TIP3  389      56.850  30.980  55.110  0.00  0.00           H  
ATOM   3320  OH2 TIP3  390      24.420  46.030  37.800  0.00  0.00           O  
ATOM   3321  H1  TIP3  390      24.950  45.380  38.270  0.00  0.00           H  
ATOM   3322  H2  TIP3  390      24.580  45.840  36.880  0.00  0.00           H  
ATOM   3323  OH2 TIP3  391       8.360  59.270  75.740  0.00  0.00           O  
ATOM   3324  H1  TIP3  391       9.110  59.870  75.730  0.00  0.00           H  
ATOM   3325  H2  TIP3  391       8.730  58.440  76.030  0.00  0.00           H  
ATOM   3326  OH2 TIP3  392       9.940  64.840  21.150  0.00  0.00           O  
ATOM   3327  H1  TIP3  392       9.950  65.750  20.860  0.00  0.00           H  
ATOM   3328  H2  TIP3  392       9.020  64.670  21.370  0.00  0.00           H  
ATOM   3329  OH2 TIP3  393      46.520  72.380  33.170  0.00  0.00           O  
ATOM   3330  H1  TIP3  393      46.470  71.690  32.500  0.00  0.00           H  
ATOM   3331  H2  TIP3  393      45.680  72.830  33.120  0.00  0.00           H  
ATOM   3332  OH2 TIP3  394      12.820  18.380   1.520  0.00  0.00           O  
ATOM   3333  H1  TIP3  394      12.160  18.360   2.210  0.00  0.00           H  
ATOM   3334  H2  TIP3  394      13.220  19.240   1.600  0.00  0.00           H  
ATOM   3335  OH2 TIP3  395      53.220  41.680   7.000  0.00  0.00           O  
ATOM   3336  H1  TIP3  395      53.110  42.190   6.200  0.00  0.00           H  
ATOM   3337  H2  TIP3  395      52.550  42.010   7.600  0.00  0.00           H  
ATOM   3338  OH2 TIP3  396      71.310  65.910  37.230  0.00  0.00           O  
ATOM   3339  H1  TIP3  396      70.810  66.320  37.930  0.00  0.00           H  
ATOM   3340  H2  TIP3  396      71.650  65.100  37.630  0.00  0.00           H  
ATOM   3341  OH2 TIP3  397       7.210  67.540  16.400  0.00  0.00           O  
ATOM   3342  H1  TIP3  397       6.890  68.430  16.580  0.00  0.00           H  
ATOM   3343  H2  TIP3  397       7.660  67.630  15.560  0.00  0.00           H  
ATOM   3344  OH2 TIP3  398       8.820  77.020  51.220  0.00  0.00           O  
ATOM   3345  H1  TIP3  398       9.680  76.690  50.960  0.00  0.00           H  
ATOM   3346  H2  TIP3  398       8.350  77.150  50.400  0.00  0.00           H  
ATOM   3347  OH2 TIP3  399      62.110  32.360   2.640  0.00  0.00           O  
ATOM   3348  H1  TIP3  399      61.340  31.870   2.350  0.00  0.00           H  
ATOM   3349  H2  TIP3  399      61.750  33.040   3.210  0.00  0.00           H  
ATOM   3350  OH2 TIP3  400      74.070  40.650  33.950  0.00  0.00           O  
ATOM   3351  H1  TIP3  400      74.700  40.240  33.360  0.00  0.00           H  
ATOM   3352  H2  TIP3  400      73.620  39.910  34.370  0.00  0.00           H  
ATOM   3353  OH2 TIP3  401      78.000  75.630   8.220  0.00  0.00           O  
ATOM   3354  H1  TIP3  401      77.610  76.500   8.270  0.00  0.00           H  
ATOM   3355  H2  TIP3  401      77.340  75.080   7.800  0.00  0.00           H  
ATOM   3356  OH2 TIP3  402       8.370   3.300  77.740  0.00  0.00           O  
ATOM   3357  H1  TIP3  402       8.750   3.820  77.040  0.00  0.00           H  
ATOM   3358  H2  TIP3  402       8.810   3.600  78.530  0.00  0.00           H  
ATOM   3359  OH2 TIP3  403       0.800  75.560   7.380  0.00  0.00           O  
ATOM   3360  H1  TIP3  403       1.050  76.250   6.770  0.00  0.00           H  
ATOM   3361  H2  TIP3  403      -0.140  75.450   7.240  0.00  0.00           H  
ATOM   3362  OH2 TIP3  404      65.320   9.490  79.360  0.00  0.00           O  
ATOM   3363  H1  TIP3  404      66.080   8.930  79.160  0.00  0.00           H  
ATOM   3364  H2  TIP3  404      64.680   8.900  79.740  0.00  0.00           H  
ATOM   3365  OH2 TIP3  405      30.680  25.380  17.550  0.00  0.00           O  
ATOM   3366  H1  TIP3  405      31.240  26.020  18.000  0.00  0.00           H  
ATOM   3367  H2  TIP3  405      30.050  25.920  17.060  0.00  0.00           H  
ATOM   3368  OH2 TIP3  406      73.870  50.070  13.300  0.00  0.00           O  
ATOM   3369  H1  TIP3  406      73.320  49.880  14.070  0.00  0.00           H  
ATOM   3370  H2  TIP3  406      74.140  50.970  13.420  0.00  0.00           H  
ATOM   3371  OH2 TIP3  407      76.420  39.870  53.720  0.00  0.00           O  
ATOM   3372  H1  TIP3  407      75.610  40.120  53.270  0.00  0.00           H  
ATOM   3373  H2  TIP3  407      76.470  40.470  54.470  0.00  0.00           H  
ATOM   3374  OH2 TIP3  408      26.050  54.780  21.600  0.00  0.00           O  
ATOM   3375  H1  TIP3  408      25.870  54.090  20.960  0.00  0.00           H  
ATOM   3376  H2  TIP3  408      26.780  54.430  22.120  0.00  0.00           H  
ATOM   3377  OH2 TIP3  409      66.770  49.350  13.960  0.00  0.00           O  
ATOM   3378  H1  TIP3  409      67.210  48.850  13.270  0.00  0.00           H  
ATOM   3379  H2  TIP3  409      66.760  50.250  13.640  0.00  0.00           H  
ATOM   3380  OH2 TIP3  410       5.800  55.060  39.980  0.00  0.00           O  
ATOM   3381  H1  TIP3  410       5.320  55.470  40.700  0.00  0.00           H  
ATOM   3382  H2  TIP3  410       5.140  54.870  39.320  0.00  0.00           H  
ATOM   3383  OH2 TIP3  411      62.220  13.780  41.560  0.00  0.00           O  
ATOM   3384  H1  TIP3  411      61.990  14.020  42.460  0.00  0.00           H  
ATOM   3385  H2  TIP3  411      63.050  14.230  41.400  0.00  0.00           H  
ATOM   3386  OH2 TIP3  412      26.700  58.040  65.890  0.00  0.00           O  
ATOM   3387  H1  TIP3  412      26.090  58.390  65.230  0.00  0.00           H  
ATOM   3388  H2  TIP3  412      26.990  58.810  66.380  0.00  0.00           H  
ATOM   3389  OH2 TIP3  413       8.450  41.670  64.000  0.00  0.00           O  
ATOM   3390  H1  TIP3  413       8.230  42.480  63.550  0.00  0.00           H  
ATOM   3391  H2  TIP3  413       8.330  40.990  63.340  0.00  0.00           H  
ATOM   3392  OH2 TIP3  414      51.290  64.380  42.150  0.00  0.00           O  
ATOM   3393  H1  TIP3  414      51.830  64.080  41.420  0.00  0.00           H  
ATOM   3394  H2  TIP3  414      50.530  64.790  41.740  0.00  0.00           H  
ATOM   3395  OH2 TIP3  415      36.380  26.120  57.240  0.00  0.00           O  
ATOM   3396  H1  TIP3  415      37.040  26.470  56.640  0.00  0.00           H  
ATOM   3397  H2  TIP3  415      35.720  25.730  56.670  0.00  0.00           H  
ATOM   3398  OH2 TIP3  416      78.760  30.090   0.920  0.00  0.00           O  
ATOM   3399  H1  TIP3  416      78.240  30.780   0.520  0.00  0.00           H  
ATOM   3400  H2  TIP3  416      78.250  29.810   1.680  0.00  0.00           H  
ATOM   3401  OH2 TIP3  417      57.890  48.020  18.330  0.00  0.00           O  
ATOM   3402  H1  TIP3  417      57.540  48.900  18.180  0.00  0.00           H  
ATOM   3403  H2  TIP3  417      58.840  48.150  18.370  0.00  0.00           H  
ATOM   3404  OH2 TIP3  418      35.760  21.820  11.820  0.00  0.00           O  
ATOM   3405  H1  TIP3  418      35.160  22.320  11.260  0.00  0.00           H  
ATOM   3406  H2  TIP3  418      36.630  22.000  11.440  0.00  0.00           H  
ATOM   3407  OH2 TIP3  419      65.420  64.290  38.880  0.00  0.00           O  
ATOM   3408  H1  TIP3  419      65.250  64.870  38.140  0.00  0.00           H  
ATOM   3409  H2  TIP3  419      65.620  64.880  39.610  0.00  0.00           H  
ATOM   3410  OH2 TIP3  420      34.980   1.340  64.650  0.00  0.00           O  
ATOM   3411  H1  TIP3  420      34.480   1.260  65.460  0.00  0.00           H  
ATOM   3412  H2  TIP3  420      35.750   0.780  64.790  0.00  0.00           H  
ATOM   3413  OH2 TIP3  421      29.480  12.400  17.130  0.00  0.00           O  
ATOM   3414  H1  TIP3  421      29.750  13.030  16.460  0.00  0.00           H  
ATOM   3415  H2  TIP3  421      29.930  12.680  17.920  0.00  0.00           H  
ATOM   3416  OH2 TIP3  422      64.490  43.450  22.720  0.00  0.00           O  
ATOM   3417  H1  TIP3  422      65.380  43.780  22.560  0.00  0.00           H  
ATOM   3418  H2  TIP3  422      64.480  43.240  23.650  0.00  0.00           H  
ATOM   3419  OH2 TIP3  423      74.460   8.980  44.910  0.00  0.00           O  
ATOM   3420  H1  TIP3  423      74.140   9.730  44.410  0.00  0.00           H  
ATOM   3421  H2  TIP3  423      73.900   8.970  45.700  0.00  0.00           H  
ATOM   3422  OH2 TIP3  424      75.980  66.090  64.060  0.00  0.00           O  
ATOM   3423  H1  TIP3  424      76.080  66.890  64.570  0.00  0.00           H  
ATOM   3424  H2  TIP3  424      75.040  66.020  63.900  0.00  0.00           H  
ATOM   3425  OH2 TIP3  425       6.070  70.250  12.550  0.00  0.00           O  
ATOM   3426  H1  TIP3  425       6.810  70.510  13.110  0.00  0.00           H  
ATOM   3427  H2  TIP3  425       6.190  69.310  12.420  0.00  0.00           H  
ATOM   3428  OH2 TIP3  426       5.220   9.660  62.110  0.00  0.00           O  
ATOM   3429  H1  TIP3  426       5.700   9.870  62.910  0.00  0.00           H  
ATOM   3430  H2  TIP3  426       5.740  10.060  61.410  0.00  0.00           H  
ATOM   3431  OH2 TIP3  427      13.350  18.250  30.040  0.00  0.00           O  
ATOM   3432  H1  TIP3  427      14.150  17.860  29.680  0.00  0.00           H  
ATOM   3433  H2  TIP3  427      12.650  17.920  29.490  0.00  0.00           H  
ATOM   3434  OH2 TIP3  428       3.530  78.460   9.440  0.00  0.00           O  
ATOM   3435  H1  TIP3  428       3.100  78.430  10.300  0.00  0.00           H  
ATOM   3436  H2  TIP3  428       3.930  77.590   9.350  0.00  0.00           H  
ATOM   3437  OH2 TIP3  429      19.930  62.350  33.470  0.00  0.00           O  
ATOM   3438  H1  TIP3  429      19.390  62.780  34.130  0.00  0.00           H  
ATOM   3439  H2  TIP3  429      20.540  61.800  33.970  0.00  0.00           H  
ATOM   3440  OH2 TIP3  430       5.720   6.210   2.660  0.00  0.00           O  
ATOM   3441  H1  TIP3  430       5.130   6.320   3.410  0.00  0.00           H  
ATOM   3442  H2  TIP3  430       5.450   5.380   2.270  0.00  0.00           H  
ATOM   3443  OH2 TIP3  431      15.680  74.600  61.590  0.00  0.00           O  
ATOM   3444  H1  TIP3  431      15.270  74.070  62.270  0.00  0.00           H  
ATOM   3445  H2  TIP3  431      16.100  73.960  61.010  0.00  0.00           H  
ATOM   3446  OH2 TIP3  432      46.800  20.180  72.340  0.00  0.00           O  
ATOM   3447  H1  TIP3  432      46.750  20.900  71.700  0.00  0.00           H  
ATOM   3448  H2  TIP3  432      46.350  19.460  71.910  0.00  0.00           H  
ATOM   3449  OH2 TIP3  433      35.090  39.350  64.980  0.00  0.00           O  
ATOM   3450  H1  TIP3  433      35.400  39.000  64.140  0.00  0.00           H  
ATOM   3451  H2  TIP3  433      34.250  38.910  65.120  0.00  0.00           H  
ATOM   3452  OH2 TIP3  434      40.520  39.400  12.000  0.00  0.00           O  
ATOM   3453  H1  TIP3  434      39.920  39.960  11.490  0.00  0.00           H  
ATOM   3454  H2  TIP3  434      41.060  38.960  11.330  0.00  0.00           H  
ATOM   3455  OH2 TIP3  435       7.190  27.230  77.890  0.00  0.00           O  
ATOM   3456  H1  TIP3  435       7.160  27.900  78.570  0.00  0.00           H  
ATOM   3457  H2  TIP3  435       6.850  26.440  78.320  0.00  0.00           H  
ATOM   3458  OH2 TIP3  436      12.290  42.940  58.190  0.00  0.00           O  
ATOM   3459  H1  TIP3  436      12.810  42.920  57.390  0.00  0.00           H  
ATOM   3460  H2  TIP3  436      11.380  42.940  57.890  0.00  0.00           H  
ATOM   3461  OH2 TIP3  437      44.780  53.910  56.270  0.00  0.00           O  
ATOM   3462  H1  TIP3  437      45.590  54.270  56.630  0.00  0.00           H  
ATOM   3463  H2  TIP3  437      44.820  52.980  56.450  0.00  0.00           H  
ATOM   3464  OH2 TIP3  438      39.250  73.380  23.860  0.00  0.00           O  
ATOM   3465  H1  TIP3  438      38.630  74.060  24.130  0.00  0.00           H  
ATOM   3466  H2  TIP3  438      38.710  72.740  23.390  0.00  0.00           H  
ATOM   3467  OH2 TIP3  439      58.280  39.660  59.300  0.00  0.00           O  
ATOM   3468  H1  TIP3  439      59.030  40.050  58.840  0.00  0.00           H  
ATOM   3469  H2  TIP3  439      57.520  39.920  58.780  0.00  0.00           H  
ATOM   3470  OH2 TIP3  440       7.240   9.150  12.180  0.00  0.00           O  
ATOM   3471  H1  TIP3  440       6.700   8.610  12.750  0.00  0.00           H  
ATOM   3472  H2  TIP3  440       7.940   9.460  12.750  0.00  0.00           H  
ATOM   3473  OH2 TIP3  441      35.560  27.200  70.890  0.00  0.00           O  
ATOM   3474  H1  TIP3  441      35.880  27.930  71.420  0.00  0.00           H  
ATOM   3475  H2  TIP3  441      36.340  26.890  70.410  0.00  0.00           H  
ATOM   3476  OH2 TIP3  442       1.430  37.100  16.380  0.00  0.00           O  
ATOM   3477  H1  TIP3  442       2.070  36.550  16.830  0.00  0.00           H  
ATOM   3478  H2  TIP3  442       1.340  36.710  15.520  0.00  0.00           H  
ATOM   3479  OH2 TIP3  443      67.880  30.650  35.460  0.00  0.00           O  
ATOM   3480  H1  TIP3  443      68.420  30.080  34.910  0.00  0.00           H  
ATOM   3481  H2  TIP3  443      67.050  30.720  35.000  0.00  0.00           H  
ATOM   3482  OH2 TIP3  444      18.090   5.470  47.080  0.00  0.00           O  
ATOM   3483  H1  TIP3  444      18.000   4.520  47.010  0.00  0.00           H  
ATOM   3484  H2  TIP3  444      17.510   5.820  46.390  0.00  0.00           H  
ATOM   3485  OH2 TIP3  445      18.330  75.180   7.590  0.00  0.00           O  
ATOM   3486  H1  TIP3  445      18.270  74.280   7.290  0.00  0.00           H  
ATOM   3487  H2  TIP3  445      18.880  75.610   6.940  0.00  0.00           H  
ATOM   3488  OH2 TIP3  446      40.330  76.640   6.480  0.00  0.00           O  
ATOM   3489  H1  TIP3  446      41.160  76.760   6.030  0.00  0.00           H  
ATOM   3490  H2  TIP3  446      40.560  76.310   7.350  0.00  0.00           H  
ATOM   3491  OH2 TIP3  447      41.690  62.460  66.040  0.00  0.00           O  
ATOM   3492  H1  TIP3  447      40.920  62.480  65.480  0.00  0.00           H  
ATOM   3493  H2  TIP3  447      41.990  63.370  66.070  0.00  0.00           H  
ATOM   3494  OH2 TIP3  448       8.360  19.430  60.130  0.00  0.00           O  
ATOM   3495  H1  TIP3  448       9.020  19.960  60.570  0.00  0.00           H  
ATOM   3496  H2  TIP3  448       7.550  19.640  60.580  0.00  0.00           H  
ATOM   3497  OH2 TIP3  449      68.220  69.560  76.230  0.00  0.00           O  
ATOM   3498  H1  TIP3  449      68.960  69.910  76.730  0.00  0.00           H  
ATOM   3499  H2  TIP3  449      67.570  70.260  76.240  0.00  0.00           H  
ATOM   3500  OH2 TIP3  450      35.190  63.050  46.280  0.00  0.00           O  
ATOM   3501  H1  TIP3  450      34.330  63.270  45.920  0.00  0.00           H  
ATOM   3502  H2  TIP3  450      35.170  62.100  46.400  0.00  0.00           H  
ATOM   3503  OH2 TIP3  451      29.710  19.790  11.500  0.00  0.00           O  
ATOM   3504  H1  TIP3  451      30.270  20.510  11.790  0.00  0.00           H  
ATOM   3505  H2  TIP3  451      28.870  20.210  11.310  0.00  0.00           H  
ATOM   3506  OH2 TIP3  452      57.830  70.920  37.940  0.00  0.00           O  
ATOM   3507  H1  TIP3  452      58.700  71.320  37.930  0.00  0.00           H  
ATOM   3508  H2  TIP3  452      57.950  70.050  37.560  0.00  0.00           H  
ATOM   3509  OH2 TIP3  453      16.190  37.050   5.960  0.00  0.00           O  
ATOM   3510  H1  TIP3  453      17.140  36.960   5.910  0.00  0.00           H  
ATOM   3511  H2  TIP3  453      15.930  37.370   5.090  0.00  0.00           H  
ATOM   3512  OH2 TIP3  454       7.270  32.480  66.700  0.00  0.00           O  
ATOM   3513  H1  TIP3  454       7.490  32.500  65.770  0.00  0.00           H  
ATOM   3514  H2  TIP3  454       6.470  32.990  66.770  0.00  0.00           H  
ATOM   3515  OH2 TIP3  455      46.140  30.070  38.400  0.00  0.00           O  
ATOM   3516  H1  TIP3  455      46.200  30.690  37.670  0.00  0.00           H  
ATOM   3517  H2  TIP3  455      45.580  30.510  39.040  0.00  0.00           H  
ATOM   3518  OH2 TIP3  456      62.720  73.800  56.850  0.00  0.00           O  
ATOM   3519  H1  TIP3  456      62.150  73.940  56.090  0.00  0.00           H  
ATOM   3520  H2  TIP3  456      62.700  74.630  57.320  0.00  0.00           H  
ATOM   3521  OH2 TIP3  457      27.680  47.760  25.990  0.00  0.00           O  
ATOM   3522  H1  TIP3  457      26.830  48.020  25.650  0.00  0.00           H  
ATOM   3523  H2  TIP3  457      27.940  48.490  26.560  0.00  0.00           H  
ATOM   3524  OH2 TIP3  458      39.800  33.500  66.200  0.00  0.00           O  
ATOM   3525  H1  TIP3  458      40.670  33.180  66.430  0.00  0.00           H  
ATOM   3526  H2  TIP3  458      39.910  34.450  66.100  0.00  0.00           H  
ATOM   3527  OH2 TIP3  459      77.510  30.310  24.030  0.00  0.00           O  
ATOM   3528  H1  TIP3  459      77.230  30.060  24.910  0.00  0.00           H  
ATOM   3529  H2  TIP3  459      77.090  31.160  23.870  0.00  0.00           H  
ATOM   3530  OH2 TIP3  460      58.540  43.140  44.340  0.00  0.00           O  
ATOM   3531  H1  TIP3  460      58.580  43.840  43.690  0.00  0.00           H  
ATOM   3532  H2  TIP3  460      58.440  43.600  45.180  0.00  0.00           H  
ATOM   3533  OH2 TIP3  461      68.480  41.610  40.750  0.00  0.00           O  
ATOM   3534  H1  TIP3  461      68.950  41.040  41.370  0.00  0.00           H  
ATOM   3535  H2  TIP3  461      69.000  41.560  39.950  0.00  0.00           H  
ATOM   3536  OH2 TIP3  462      23.130   2.670  43.370  0.00  0.00           O  
ATOM   3537  H1  TIP3  462      22.490   3.300  43.700  0.00  0.00           H  
ATOM   3538  H2  TIP3  462      22.690   1.820  43.430  0.00  0.00           H  
ATOM   3539  OH2 TIP3  463       0.960  43.340  44.550  0.00  0.00           O  
ATOM   3540  H1  TIP3  463       0.690  44.140  45.000  0.00  0.00           H  
ATOM   3541  H2  TIP3  463       0.350  43.250  43.820  0.00  0.00           H  
ATOM   3542  OH2 TIP3  464      25.950   2.770  30.610  0.00  0.00           O  
ATOM   3543  H1  TIP3  464      26.490   3.080  29.880  0.00  0.00           H  
ATOM   3544  H2  TIP3  464      26.560   2.640  31.330  0.00  0.00           H  
ATOM   3545  OH2 TIP3  465       9.990  41.500  24.080  0.00  0.00           O  
ATOM   3546  H1  TIP3  465      10.050  42.440  24.260  0.00  0.00           H  
ATOM   3547  H2  TIP3  465      10.580  41.360  23.330  0.00  0.00           H  
ATOM   3548  OH2 TIP3  466      68.140  25.200  58.960  0.00  0.00           O  
ATOM   3549  H1  TIP3  466      67.430  25.340  59.590  0.00  0.00           H  
ATOM   3550  H2  TIP3  466      68.640  24.460  59.320  0.00  0.00           H  
ATOM   3551  OH2 TIP3  467       9.110  18.940  24.150  0.00  0.00           O  
ATOM   3552  H1  TIP3  467       8.800  19.770  23.780  0.00  0.00           H  
ATOM   3553  H2  TIP3  467       9.200  18.360  23.400  0.00  0.00           H  
ATOM   3554  OH2 TIP3  468      48.030  46.570  22.590  0.00  0.00           O  
ATOM   3555  H1  TIP3  468      48.760  46.180  23.080  0.00  0.00           H  
ATOM   3556  H2  TIP3  468      48.440  46.920  21.800  0.00  0.00           H  
ATOM   3557  OH2 TIP3  469      63.790  62.230  38.860  0.00  0.00           O  
ATOM   3558  H1  TIP3  469      64.430  62.930  38.720  0.00  0.00           H  
ATOM   3559  H2  TIP3  469      63.730  61.800  38.000  0.00  0.00           H  
ATOM   3560  OH2 TIP3  470      76.010  43.570  74.790  0.00  0.00           O  
ATOM   3561  H1  TIP3  470      76.000  44.530  74.700  0.00  0.00           H  
ATOM   3562  H2  TIP3  470      75.160  43.300  74.460  0.00  0.00           H  
ATOM   3563  OH2 TIP3  471      60.620  25.620   5.030  0.00  0.00           O  
ATOM   3564  H1  TIP3  471      60.190  25.010   5.630  0.00  0.00           H  
ATOM   3565  H2  TIP3  471      61.160  26.170   5.590  0.00  0.00           H  
ATOM   3566  OH2 TIP3  472      20.370  78.130  50.680  0.00  0.00           O  
ATOM   3567  H1  TIP3  472      19.790  78.110  51.440  0.00  0.00           H  
ATOM   3568  H2  TIP3  472      19.940  77.570  50.030  0.00  0.00           H  
ATOM   3569  OH2 TIP3  473      63.420  69.770  74.080  0.00  0.00           O  
ATOM   3570  H1  TIP3  473      62.580  70.170  73.870  0.00  0.00           H  
ATOM   3571  H2  TIP3  473      63.410  68.930  73.610  0.00  0.00           H  
ATOM   3572  OH2 TIP3  474      36.380  35.740  70.350  0.00  0.00           O  
ATOM   3573  H1  TIP3  474      35.610  35.280  70.660  0.00  0.00           H  
ATOM   3574  H2  TIP3  474      36.040  36.520  69.910  0.00  0.00           H  
ATOM   3575  OH2 TIP3  475      74.810  51.580  70.920  0.00  0.00           O  
ATOM   3576  H1  TIP3  475      75.110  50.700  70.710  0.00  0.00           H  
ATOM   3577  H2  TIP3  475      73.860  51.540  70.800  0.00  0.00           H  
ATOM   3578  OH2 TIP3  476      10.060  48.870  78.600  0.00  0.00           O  
ATOM   3579  H1  TIP3  476      10.020  48.340  79.400  0.00  0.00           H  
ATOM   3580  H2  TIP3  476      10.930  48.710  78.240  0.00  0.00           H  
ATOM   3581  OH2 TIP3  477      34.080  41.820  11.630  0.00  0.00           O  
ATOM   3582  H1  TIP3  477      33.950  42.410  10.880  0.00  0.00           H  
ATOM   3583  H2  TIP3  477      34.620  42.320  12.240  0.00  0.00           H  
ATOM   3584  OH2 TIP3  478      58.660   5.150  72.650  0.00  0.00           O  
ATOM   3585  H1  TIP3  478      58.060   5.740  72.180  0.00  0.00           H  
ATOM   3586  H2  TIP3  478      59.310   4.900  71.990  0.00  0.00           H  
ATOM   3587  OH2 TIP3  479      12.850  66.370  25.090  0.00  0.00           O  
ATOM   3588  H1  TIP3  479      12.720  66.890  24.300  0.00  0.00           H  
ATOM   3589  H2  TIP3  479      11.990  66.010  25.280  0.00  0.00           H  
ATOM   3590  OH2 TIP3  480      51.490   1.230  23.540  0.00  0.00           O  
ATOM   3591  H1  TIP3  480      51.780   0.390  23.900  0.00  0.00           H  
ATOM   3592  H2  TIP3  480      51.330   1.050  22.610  0.00  0.00           H  
ATOM   3593  OH2 TIP3  481      57.940  33.890  57.910  0.00  0.00           O  
ATOM   3594  H1  TIP3  481      57.510  34.590  57.430  0.00  0.00           H  
ATOM   3595  H2  TIP3  481      58.080  34.240  58.790  0.00  0.00           H  
ATOM   3596  OH2 TIP3  482      76.250  14.930  62.980  0.00  0.00           O  
ATOM   3597  H1  TIP3  482      76.630  14.050  62.930  0.00  0.00           H  
ATOM   3598  H2  TIP3  482      76.540  15.260  63.840  0.00  0.00           H  
ATOM   3599  OH2 TIP3  483      74.270  21.620  75.250  0.00  0.00           O  
ATOM   3600  H1  TIP3  483      74.150  22.530  74.970  0.00  0.00           H  
ATOM   3601  H2  TIP3  483      73.380  21.290  75.380  0.00  0.00           H  
ATOM   3602  OH2 TIP3  484      16.220  72.720  74.110  0.00  0.00           O  
ATOM   3603  H1  TIP3  484      15.860  72.340  74.920  0.00  0.00           H  
ATOM   3604  H2  TIP3  484      16.890  73.330  74.410  0.00  0.00           H  
ATOM   3605  OH2 TIP3  485      63.850  33.210  74.570  0.00  0.00           O  
ATOM   3606  H1  TIP3  485      64.760  32.980  74.400  0.00  0.00           H  
ATOM   3607  H2  TIP3  485      63.830  34.170  74.530  0.00  0.00           H  
ATOM   3608  OH2 TIP3  486      10.690  45.270   6.160  0.00  0.00           O  
ATOM   3609  H1  TIP3  486      11.420  44.660   6.060  0.00  0.00           H  
ATOM   3610  H2  TIP3  486       9.970  44.740   6.480  0.00  0.00           H  
ATOM   3611  OH2 TIP3  487      11.210  22.060  55.060  0.00  0.00           O  
ATOM   3612  H1  TIP3  487      11.960  22.490  54.640  0.00  0.00           H  
ATOM   3613  H2  TIP3  487      10.760  21.620  54.340  0.00  0.00           H  
ATOM   3614  OH2 TIP3  488      35.490  21.310  14.690  0.00  0.00           O  
ATOM   3615  H1  TIP3  488      34.930  20.870  14.050  0.00  0.00           H  
ATOM   3616  H2  TIP3  488      35.130  22.190  14.750  0.00  0.00           H  
ATOM   3617  OH2 TIP3  489      13.120  16.950  24.400  0.00  0.00           O  
ATOM   3618  H1  TIP3  489      13.020  17.300  25.280  0.00  0.00           H  
ATOM   3619  H2  TIP3  489      12.630  16.120  24.420  0.00  0.00           H  
ATOM   3620  OH2 TIP3  490      24.840  34.780  47.280  0.00  0.00           O  
ATOM   3621  H1  TIP3  490      25.510  35.460  47.260  0.00  0.00           H  
ATOM   3622  H2  TIP3  490      24.080  35.180  46.870  0.00  0.00           H  
ATOM   3623  OH2 TIP3  491      70.870  30.630  14.460  0.00  0.00           O  
ATOM   3624  H1  TIP3  491      70.960  31.300  13.780  0.00  0.00           H  
ATOM   3625  H2  TIP3  491      71.630  30.060  14.340  0.00  0.00           H  
ATOM   3626  OH2 TIP3  492      10.390  59.920  35.320  0.00  0.00           O  
ATOM   3627  H1  TIP3  492      10.690  59.300  34.660  0.00  0.00           H  
ATOM   3628  H2  TIP3  492       9.870  59.400  35.930  0.00  0.00           H  
ATOM   3629  OH2 TIP3  493      23.190  23.780  70.390  0.00  0.00           O  
ATOM   3630  H1  TIP3  493      23.360  23.310  69.570  0.00  0.00           H  
ATOM   3631  H2  TIP3  493      22.350  23.430  70.690  0.00  0.00           H  
ATOM   3632  OH2 TIP3  494      48.380   3.640  46.870  0.00  0.00           O  
ATOM   3633  H1  TIP3  494      49.060   3.460  47.510  0.00  0.00           H  
ATOM   3634  H2  TIP3  494      48.350   2.860  46.320  0.00  0.00           H  
ATOM   3635  OH2 TIP3  495      14.130   4.870  36.410  0.00  0.00           O  
ATOM   3636  H1  TIP3  495      13.910   5.260  35.570  0.00  0.00           H  
ATOM   3637  H2  TIP3  495      14.670   5.520  36.850  0.00  0.00           H  
ATOM   3638  OH2 TIP3  496      43.610  73.380  49.710  0.00  0.00           O  
ATOM   3639  H1  TIP3  496      43.820  73.580  50.620  0.00  0.00           H  
ATOM   3640  H2  TIP3  496      43.890  74.150  49.210  0.00  0.00           H  
ATOM   3641  OH2 TIP3  497      30.470  62.900  40.380  0.00  0.00           O  
ATOM   3642  H1  TIP3  497      29.520  62.980  40.310  0.00  0.00           H  
ATOM   3643  H2  TIP3  497      30.610  62.470  41.220  0.00  0.00           H  
ATOM   3644  OH2 TIP3  498       0.880  57.460   2.070  0.00  0.00           O  
ATOM   3645  H1  TIP3  498       0.130  56.890   2.230  0.00  0.00           H  
ATOM   3646  H2  TIP3  498       0.580  58.070   1.390  0.00  0.00           H  
ATOM   3647  OH2 TIP3  499       3.320  77.360  56.080  0.00  0.00           O  
ATOM   3648  H1  TIP3  499       2.950  76.880  56.820  0.00  0.00           H  
ATOM   3649  H2  TIP3  499       2.640  77.330  55.410  0.00  0.00           H  
ATOM   3650  OH2 TIP3  500      66.950  46.700  46.210  0.00  0.00           O  
ATOM   3651  H1  TIP3  500      66.790  47.620  46.010  0.00  0.00           H  
ATOM   3652  H2  TIP3  500      67.790  46.510  45.790  0.00  0.00           H  
ATOM   3653  OH2 TIP3  501      57.680  20.940  19.690  0.00  0.00           O  
ATOM   3654  H1  TIP3  501      57.810  20.490  20.530  0.00  0.00           H  
ATOM   3655  H2  TIP3  501      58.390  21.580  19.640  0.00  0.00           H  
ATOM   3656  OH2 TIP3  502       8.940  53.220  78.410  0.00  0.00           O  
ATOM   3657  H1  TIP3  502       8.210  52.640  78.210  0.00  0.00           H  
ATOM   3658  H2  TIP3  502       8.530  54.070  78.580  0.00  0.00           H  
ATOM   3659  OH2 TIP3  503      34.210  15.350  74.860  0.00  0.00           O  
ATOM   3660  H1  TIP3  503      35.080  15.210  75.250  0.00  0.00           H  
ATOM   3661  H2  TIP3  503      34.210  16.260  74.560  0.00  0.00           H  
ATOM   3662  OH2 TIP3  504      54.500  78.020  46.630  0.00  0.00           O  
ATOM   3663  H1  TIP3  504      55.350  77.740  46.280  0.00  0.00           H  
ATOM   3664  H2  TIP3  504      54.350  78.880  46.230  0.00  0.00           H  
ATOM   3665  OH2 TIP3  505      64.300  20.600   2.810  0.00  0.00           O  
ATOM   3666  H1  TIP3  505      63.690  20.630   2.080  0.00  0.00           H  
ATOM   3667  H2  TIP3  505      65.010  21.190   2.560  0.00  0.00           H  
ATOM   3668  OH2 TIP3  506      26.060  32.820  20.820  0.00  0.00           O  
ATOM   3669  H1  TIP3  506      26.700  32.320  20.310  0.00  0.00           H  
ATOM   3670  H2  TIP3  506      25.690  33.430  20.180  0.00  0.00           H  
ATOM   3671  OH2 TIP3  507      19.190  19.890  47.420  0.00  0.00           O  
ATOM   3672  H1  TIP3  507      19.680  19.080  47.330  0.00  0.00           H  
ATOM   3673  H2  TIP3  507      19.750  20.450  47.960  0.00  0.00           H  
ATOM   3674  OH2 TIP3  508      44.300  78.940  71.710  0.00  0.00           O  
ATOM   3675  H1  TIP3  508      43.660  79.570  72.060  0.00  0.00           H  
ATOM   3676  H2  TIP3  508      44.660  78.510  72.490  0.00  0.00           H  
ATOM   3677  OH2 TIP3  509      55.160  21.100  34.390  0.00  0.00           O  
ATOM   3678  H1  TIP3  509      54.880  21.840  33.840  0.00  0.00           H  
ATOM   3679  H2  TIP3  509      56.110  21.100  34.330  0.00  0.00           H  
ATOM   3680  OH2 TIP3  510      12.210  71.300  24.170  0.00  0.00           O  
ATOM   3681  H1  TIP3  510      12.570  70.410  24.190  0.00  0.00           H  
ATOM   3682  H2  TIP3  510      11.710  71.370  24.980  0.00  0.00           H  
ATOM   3683  OH2 TIP3  511       6.870  40.340  74.400  0.00  0.00           O  
ATOM   3684  H1  TIP3  511       7.340  39.510  74.530  0.00  0.00           H  
ATOM   3685  H2  TIP3  511       6.260  40.390  75.140  0.00  0.00           H  
ATOM   3686  OH2 TIP3  512      34.510  63.830  71.820  0.00  0.00           O  
ATOM   3687  H1  TIP3  512      35.160  63.140  71.690  0.00  0.00           H  
ATOM   3688  H2  TIP3  512      33.790  63.590  71.230  0.00  0.00           H  
ATOM   3689  OH2 TIP3  513      31.080  37.770  58.780  0.00  0.00           O  
ATOM   3690  H1  TIP3  513      30.780  36.860  58.740  0.00  0.00           H  
ATOM   3691  H2  TIP3  513      31.360  37.970  57.880  0.00  0.00           H  
ATOM   3692  OH2 TIP3  514      38.540  39.920  69.000  0.00  0.00           O  
ATOM   3693  H1  TIP3  514      37.950  39.600  69.690  0.00  0.00           H  
ATOM   3694  H2  TIP3  514      38.020  39.890  68.200  0.00  0.00           H  
ATOM   3695  OH2 TIP3  515       5.190  15.960   7.660  0.00  0.00           O  
ATOM   3696  H1  TIP3  515       5.310  15.810   6.720  0.00  0.00           H  
ATOM   3697  H2  TIP3  515       4.360  16.440   7.730  0.00  0.00           H  
ATOM   3698  OH2 TIP3  516      78.160  11.500   0.540  0.00  0.00           O  
ATOM   3699  H1  TIP3  516      78.040  10.650   0.970  0.00  0.00           H  
ATOM   3700  H2  TIP3  516      78.900  11.360  -0.050  0.00  0.00           H  
ATOM   3701  OH2 TIP3  517      52.400   8.610  10.310  0.00  0.00           O  
ATOM   3702  H1  TIP3  517      52.280   7.750   9.910  0.00  0.00           H  
ATOM   3703  H2  TIP3  517      52.380   9.220   9.570  0.00  0.00           H  
ATOM   3704  OH2 TIP3  518      68.750  63.080  44.720  0.00  0.00           O  
ATOM   3705  H1  TIP3  518      68.430  62.220  44.990  0.00  0.00           H  
ATOM   3706  H2  TIP3  518      69.660  63.110  45.020  0.00  0.00           H  
ATOM   3707  OH2 TIP3  519      11.550  48.150  68.690  0.00  0.00           O  
ATOM   3708  H1  TIP3  519      11.610  48.350  69.620  0.00  0.00           H  
ATOM   3709  H2  TIP3  519      12.440  47.920  68.430  0.00  0.00           H  
ATOM   3710  OH2 TIP3  520       5.030  50.050  61.850  0.00  0.00           O  
ATOM   3711  H1  TIP3  520       4.550  50.260  61.040  0.00  0.00           H  
ATOM   3712  H2  TIP3  520       4.340  49.900  62.500  0.00  0.00           H  
ATOM   3713  OH2 TIP3  521      52.420  11.820  14.590  0.00  0.00           O  
ATOM   3714  H1  TIP3  521      52.320  12.050  13.670  0.00  0.00           H  
ATOM   3715  H2  TIP3  521      52.170  10.900  14.640  0.00  0.00           H  
ATOM   3716  OH2 TIP3  522       4.490  58.850  33.670  0.00  0.00           O  
ATOM   3717  H1  TIP3  522       4.360  59.180  32.790  0.00  0.00           H  
ATOM   3718  H2  TIP3  522       3.610  58.780  34.040  0.00  0.00           H  
ATOM   3719  OH2 TIP3  523      23.070  61.250  10.040  0.00  0.00           O  
ATOM   3720  H1  TIP3  523      23.260  61.440  10.960  0.00  0.00           H  
ATOM   3721  H2  TIP3  523      22.210  61.660   9.890  0.00  0.00           H  
ATOM   3722  OH2 TIP3  524      69.860  44.190  57.660  0.00  0.00           O  
ATOM   3723  H1  TIP3  524      69.700  44.190  56.710  0.00  0.00           H  
ATOM   3724  H2  TIP3  524      70.090  45.100  57.860  0.00  0.00           H  
ATOM   3725  OH2 TIP3  525      49.370  54.280  72.270  0.00  0.00           O  
ATOM   3726  H1  TIP3  525      48.510  54.230  72.680  0.00  0.00           H  
ATOM   3727  H2  TIP3  525      49.290  53.740  71.480  0.00  0.00           H  
ATOM   3728  OH2 TIP3  526      55.980  42.240  39.910  0.00  0.00           O  
ATOM   3729  H1  TIP3  526      55.300  42.800  39.540  0.00  0.00           H  
ATOM   3730  H2  TIP3  526      56.050  42.520  40.820  0.00  0.00           H  
ATOM   3731  OH2 TIP3  527      54.120  78.910  41.790  0.00  0.00           O  
ATOM   3732  H1  TIP3  527      54.220  78.300  41.060  0.00  0.00           H  
ATOM   3733  H2  TIP3  527      53.210  78.810  42.060  0.00  0.00           H  
ATOM   3734  OH2 TIP3  528      16.050  21.320  73.260  0.00  0.00           O  
ATOM   3735  H1  TIP3  528      15.320  21.510  72.680  0.00  0.00           H  
ATOM   3736  H2  TIP3  528      16.120  20.360  73.250  0.00  0.00           H  
ATOM   3737  OH2 TIP3  529      78.400  42.600  45.370  0.00  0.00           O  
ATOM   3738  H1  TIP3  529      77.560  42.180  45.550  0.00  0.00           H  
ATOM   3739  H2  TIP3  529      78.390  43.380  45.920  0.00  0.00           H  
ATOM   3740  OH2 TIP3  530      35.650  45.180  46.250  0.00  0.00           O  
ATOM   3741  H1  TIP3  530      35.230  46.050  46.290  0.00  0.00           H  
ATOM   3742  H2  TIP3  530      35.130  44.690  45.620  0.00  0.00           H  
ATOM   3743  OH2 TIP3  531      13.770  68.840  46.790  0.00  0.00           O  
ATOM   3744  H1  TIP3  531      14.340  68.070  46.750  0.00  0.00           H  
ATOM   3745  H2  TIP3  531      12.950  68.550  46.380  0.00  0.00           H  
ATOM   3746  OH2 TIP3  532      38.730  35.980  27.360  0.00  0.00           O  
ATOM   3747  H1  TIP3  532      38.930  35.730  26.460  0.00  0.00           H  
ATOM   3748  H2  TIP3  532      37.800  35.770  27.470  0.00  0.00           H  
ATOM   3749  OH2 TIP3  533      57.200  48.640  31.910  0.00  0.00           O  
ATOM   3750  H1  TIP3  533      56.970  47.840  32.380  0.00  0.00           H  
ATOM   3751  H2  TIP3  533      56.640  48.630  31.130  0.00  0.00           H  
ATOM   3752  OH2 TIP3  534      72.920  29.010  14.750  0.00  0.00           O  
ATOM   3753  H1  TIP3  534      73.560  29.150  15.440  0.00  0.00           H  
ATOM   3754  H2  TIP3  534      72.260  28.440  15.150  0.00  0.00           H  
ATOM   3755  OH2 TIP3  535      53.840  68.610  42.650  0.00  0.00           O  
ATOM   3756  H1  TIP3  535      53.130  69.230  42.790  0.00  0.00           H  
ATOM   3757  H2  TIP3  535      53.490  67.770  42.920  0.00  0.00           H  
ATOM   3758  OH2 TIP3  536      49.290  61.840  18.910  0.00  0.00           O  
ATOM   3759  H1  TIP3  536      49.520  61.110  18.320  0.00  0.00           H  
ATOM   3760  H2  TIP3  536      49.040  62.550  18.320  0.00  0.00           H  
ATOM   3761  OH2 TIP3  537       3.520  72.110  28.710  0.00  0.00           O  
ATOM   3762  H1  TIP3  537       3.640  72.770  29.400  0.00  0.00           H  
ATOM   3763  H2  TIP3  537       2.780  72.430  28.200  0.00  0.00           H  
ATOM   3764  OH2 TIP3  538      74.580  34.330  47.720  0.00  0.00           O  
ATOM   3765  H1  TIP3  538      74.790  34.210  48.650  0.00  0.00           H  
ATOM   3766  H2  TIP3  538      74.340  35.250  47.640  0.00  0.00           H  
ATOM   3767  OH2 TIP3  539      76.960  60.230  59.860  0.00  0.00           O  
ATOM   3768  H1  TIP3  539      76.620  59.440  59.450  0.00  0.00           H  
ATOM   3769  H2  TIP3  539      77.600  59.920  60.510  0.00  0.00           H  
ATOM   3770  OH2 TIP3  540      60.070   3.780  13.850  0.00  0.00           O  
ATOM   3771  H1  TIP3  540      59.920   4.560  13.310  0.00  0.00           H  
ATOM   3772  H2  TIP3  540      59.960   4.090  14.750  0.00  0.00           H  
ATOM   3773  OH2 TIP3  541      58.700  59.540  14.760  0.00  0.00           O  
ATOM   3774  H1  TIP3  541      59.060  59.130  15.540  0.00  0.00           H  
ATOM   3775  H2  TIP3  541      58.140  60.250  15.100  0.00  0.00           H  
ATOM   3776  OH2 TIP3  542      31.200  10.990  72.500  0.00  0.00           O  
ATOM   3777  H1  TIP3  542      30.490  10.840  73.120  0.00  0.00           H  
ATOM   3778  H2  TIP3  542      31.310  10.150  72.060  0.00  0.00           H  
ATOM   3779  OH2 TIP3  543       7.080  56.140   1.210  0.00  0.00           O  
ATOM   3780  H1  TIP3  543       6.450  56.660   0.710  0.00  0.00           H  
ATOM   3781  H2  TIP3  543       6.660  56.040   2.070  0.00  0.00           H  
ATOM   3782  OH2 TIP3  544      29.180  37.180  18.830  0.00  0.00           O  
ATOM   3783  H1  TIP3  544      29.670  37.270  18.010  0.00  0.00           H  
ATOM   3784  H2  TIP3  544      29.840  36.890  19.470  0.00  0.00           H  
ATOM   3785  OH2 TIP3  545      75.720   6.070  22.440  0.00  0.00           O  
ATOM   3786  H1  TIP3  545      75.400   6.970  22.430  0.00  0.00           H  
ATOM   3787  H2  TIP3  545      76.280   6.010  21.660  0.00  0.00           H  
ATOM   3788  OH2 TIP3  546      48.560  66.450  35.370  0.00  0.00           O  
ATOM   3789  H1  TIP3  546      47.890  65.790  35.580  0.00  0.00           H  
ATOM   3790  H2  TIP3  546      48.240  66.870  34.570  0.00  0.00           H  
ATOM   3791  OH2 TIP3  547      46.150  51.450  73.310  0.00  0.00           O  
ATOM   3792  H1  TIP3  547      46.240  51.810  72.430  0.00  0.00           H  
ATOM   3793  H2  TIP3  547      45.210  51.460  73.480  0.00  0.00           H  
ATOM   3794  OH2 TIP3  548      78.630  43.560  63.850  0.00  0.00           O  
ATOM   3795  H1  TIP3  548      78.180  44.370  64.100  0.00  0.00           H  
ATOM   3796  H2  TIP3  548      77.910  42.940  63.700  0.00  0.00           H  
ATOM   3797  OH2 TIP3  549      43.800  43.000  78.050  0.00  0.00           O  
ATOM   3798  H1  TIP3  549      43.420  43.880  78.090  0.00  0.00           H  
ATOM   3799  H2  TIP3  549      43.700  42.650  78.940  0.00  0.00           H  
ATOM   3800  OH2 TIP3  550      47.470  73.140  63.070  0.00  0.00           O  
ATOM   3801  H1  TIP3  550      47.420  73.880  62.460  0.00  0.00           H  
ATOM   3802  H2  TIP3  550      48.310  73.260  63.520  0.00  0.00           H  
ATOM   3803  OH2 TIP3  551      21.500   0.270   7.420  0.00  0.00           O  
ATOM   3804  H1  TIP3  551      20.620   0.590   7.610  0.00  0.00           H  
ATOM   3805  H2  TIP3  551      21.520  -0.610   7.800  0.00  0.00           H  
ATOM   3806  OH2 TIP3  552      16.860  23.200  40.110  0.00  0.00           O  
ATOM   3807  H1  TIP3  552      17.810  23.270  40.140  0.00  0.00           H  
ATOM   3808  H2  TIP3  552      16.630  22.700  40.900  0.00  0.00           H  
ATOM   3809  OH2 TIP3  553      53.290  25.930  52.640  0.00  0.00           O  
ATOM   3810  H1  TIP3  553      53.550  26.530  53.350  0.00  0.00           H  
ATOM   3811  H2  TIP3  553      53.450  26.430  51.840  0.00  0.00           H  
ATOM   3812  OH2 TIP3  554      42.450  59.990  49.040  0.00  0.00           O  
ATOM   3813  H1  TIP3  554      41.840  60.720  49.160  0.00  0.00           H  
ATOM   3814  H2  TIP3  554      43.200  60.210  49.610  0.00  0.00           H  
ATOM   3815  OH2 TIP3  555      45.030  48.620  31.110  0.00  0.00           O  
ATOM   3816  H1  TIP3  555      44.940  48.070  30.330  0.00  0.00           H  
ATOM   3817  H2  TIP3  555      44.450  49.370  30.940  0.00  0.00           H  
ATOM   3818  OH2 TIP3  556      70.380  34.730  38.260  0.00  0.00           O  
ATOM   3819  H1  TIP3  556      70.430  35.630  37.950  0.00  0.00           H  
ATOM   3820  H2  TIP3  556      70.080  34.800  39.170  0.00  0.00           H  
ATOM   3821  OH2 TIP3  557      64.910  46.210  30.950  0.00  0.00           O  
ATOM   3822  H1  TIP3  557      64.100  46.570  30.600  0.00  0.00           H  
ATOM   3823  H2  TIP3  557      64.710  46.020  31.870  0.00  0.00           H  
ATOM   3824  OH2 TIP3  558      59.740  55.260  64.240  0.00  0.00           O  
ATOM   3825  H1  TIP3  558      59.240  55.040  63.450  0.00  0.00           H  
ATOM   3826  H2  TIP3  558      59.200  54.930  64.960  0.00  0.00           H  
ATOM   3827  OH2 TIP3  559      57.020  78.830   8.580  0.00  0.00           O  
ATOM   3828  H1  TIP3  559      57.040  79.040   7.650  0.00  0.00           H  
ATOM   3829  H2  TIP3  559      57.760  78.230   8.700  0.00  0.00           H  
ATOM   3830  OH2 TIP3  560      23.680  20.050  42.700  0.00  0.00           O  
ATOM   3831  H1  TIP3  560      23.500  19.580  41.890  0.00  0.00           H  
ATOM   3832  H2  TIP3  560      23.870  19.360  43.340  0.00  0.00           H  
ATOM   3833  OH2 TIP3  561      79.360  77.870  59.260  0.00  0.00           O  
ATOM   3834  H1  TIP3  561      79.080  76.960  59.130  0.00  0.00           H  
ATOM   3835  H2  TIP3  561      79.800  78.100  58.440  0.00  0.00           H  
ATOM   3836  OH2 TIP3  562      69.680  24.510   3.540  0.00  0.00           O  
ATOM   3837  H1  TIP3  562      70.430  24.710   2.980  0.00  0.00           H  
ATOM   3838  H2  TIP3  562      68.980  25.080   3.210  0.00  0.00           H  
ATOM   3839  OH2 TIP3  563      18.950  45.410   6.790  0.00  0.00           O  
ATOM   3840  H1  TIP3  563      18.450  45.520   5.980  0.00  0.00           H  
ATOM   3841  H2  TIP3  563      18.360  45.740   7.470  0.00  0.00           H  
ATOM   3842  OH2 TIP3  564      69.750  40.020  29.790  0.00  0.00           O  
ATOM   3843  H1  TIP3  564      70.530  39.770  29.300  0.00  0.00           H  
ATOM   3844  H2  TIP3  564      69.140  40.350  29.140  0.00  0.00           H  
ATOM   3845  OH2 TIP3  565      70.490  70.260  71.720  0.00  0.00           O  
ATOM   3846  H1  TIP3  565      70.270  69.840  72.550  0.00  0.00           H  
ATOM   3847  H2  TIP3  565      69.690  70.710  71.460  0.00  0.00           H  
ATOM   3848  OH2 TIP3  566      38.280  67.200  76.360  0.00  0.00           O  
ATOM   3849  H1  TIP3  566      38.590  67.550  77.190  0.00  0.00           H  
ATOM   3850  H2  TIP3  566      37.800  67.920  75.960  0.00  0.00           H  
ATOM   3851  OH2 TIP3  567      74.450  66.360  17.160  0.00  0.00           O  
ATOM   3852  H1  TIP3  567      74.340  67.280  17.410  0.00  0.00           H  
ATOM   3853  H2  TIP3  567      75.160  66.380  16.520  0.00  0.00           H  
ATOM   3854  OH2 TIP3  568      60.610  47.650  18.190  0.00  0.00           O  
ATOM   3855  H1  TIP3  568      61.180  48.240  18.690  0.00  0.00           H  
ATOM   3856  H2  TIP3  568      60.940  47.720  17.290  0.00  0.00           H  
ATOM   3857  OH2 TIP3  569      58.000   3.920  29.750  0.00  0.00           O  
ATOM   3858  H1  TIP3  569      58.370   4.620  29.210  0.00  0.00           H  
ATOM   3859  H2  TIP3  569      57.940   4.290  30.630  0.00  0.00           H  
ATOM   3860  OH2 TIP3  570      57.790  44.220  68.950  0.00  0.00           O  
ATOM   3861  H1  TIP3  570      57.480  44.170  69.860  0.00  0.00           H  
ATOM   3862  H2  TIP3  570      58.370  43.460  68.860  0.00  0.00           H  
ATOM   3863  OH2 TIP3  571      66.770  58.780  26.940  0.00  0.00           O  
ATOM   3864  H1  TIP3  571      65.820  58.740  27.050  0.00  0.00           H  
ATOM   3865  H2  TIP3  571      66.950  58.180  26.210  0.00  0.00           H  
ATOM   3866  OH2 TIP3  572      42.910  10.540  55.980  0.00  0.00           O  
ATOM   3867  H1  TIP3  572      43.420  11.290  56.270  0.00  0.00           H  
ATOM   3868  H2  TIP3  572      42.390  10.290  56.750  0.00  0.00           H  
ATOM   3869  OH2 TIP3  573      29.200  16.710  40.110  0.00  0.00           O  
ATOM   3870  H1  TIP3  573      28.410  17.190  39.870  0.00  0.00           H  
ATOM   3871  H2  TIP3  573      28.910  16.040  40.720  0.00  0.00           H  
ATOM   3872  OH2 TIP3  574      43.140  77.350  74.160  0.00  0.00           O  
ATOM   3873  H1  TIP3  574      43.260  76.400  74.070  0.00  0.00           H  
ATOM   3874  H2  TIP3  574      42.420  77.560  73.570  0.00  0.00           H  
ATOM   3875  OH2 TIP3  575      64.640  58.980  71.880  0.00  0.00           O  
ATOM   3876  H1  TIP3  575      65.360  58.920  72.510  0.00  0.00           H  
ATOM   3877  H2  TIP3  575      64.780  59.800  71.420  0.00  0.00           H  
ATOM   3878  OH2 TIP3  576      45.620   4.030   9.020  0.00  0.00           O  
ATOM   3879  H1  TIP3  576      45.370   4.920   8.780  0.00  0.00           H  
ATOM   3880  H2  TIP3  576      46.020   4.120   9.880  0.00  0.00           H  
ATOM   3881  OH2 TIP3  577      53.210  27.800  70.790  0.00  0.00           O  
ATOM   3882  H1  TIP3  577      52.510  28.190  71.310  0.00  0.00           H  
ATOM   3883  H2  TIP3  577      53.390  28.450  70.100  0.00  0.00           H  
ATOM   3884  OH2 TIP3  578      29.590  39.020  56.600  0.00  0.00           O  
ATOM   3885  H1  TIP3  578      28.640  39.090  56.650  0.00  0.00           H  
ATOM   3886  H2  TIP3  578      29.820  39.430  55.770  0.00  0.00           H  
ATOM   3887  OH2 TIP3  579      49.650  16.790  58.740  0.00  0.00           O  
ATOM   3888  H1  TIP3  579      48.790  16.380  58.850  0.00  0.00           H  
ATOM   3889  H2  TIP3  579      49.700  16.980  57.800  0.00  0.00           H  
ATOM   3890  OH2 TIP3  580       3.450   1.610  14.140  0.00  0.00           O  
ATOM   3891  H1  TIP3  580       3.450   2.500  14.500  0.00  0.00           H  
ATOM   3892  H2  TIP3  580       3.850   1.710  13.280  0.00  0.00           H  
ATOM   3893  OH2 TIP3  581      16.020  65.430  18.750  0.00  0.00           O  
ATOM   3894  H1  TIP3  581      15.780  65.000  17.930  0.00  0.00           H  
ATOM   3895  H2  TIP3  581      15.910  64.760  19.420  0.00  0.00           H  
ATOM   3896  OH2 TIP3  582       5.080   5.700  60.770  0.00  0.00           O  
ATOM   3897  H1  TIP3  582       5.890   5.880  61.250  0.00  0.00           H  
ATOM   3898  H2  TIP3  582       4.390   5.960  61.380  0.00  0.00           H  
ATOM   3899  OH2 TIP3  583      54.360  15.720  65.500  0.00  0.00           O  
ATOM   3900  H1  TIP3  583      54.910  15.320  64.820  0.00  0.00           H  
ATOM   3901  H2  TIP3  583      54.130  16.580  65.150  0.00  0.00           H  
ATOM   3902  OH2 TIP3  584      42.850  75.940  25.590  0.00  0.00           O  
ATOM   3903  H1  TIP3  584      41.960  75.970  25.230  0.00  0.00           H  
ATOM   3904  H2  TIP3  584      42.760  76.300  26.470  0.00  0.00           H  
ATOM   3905  OH2 TIP3  585      47.690  75.670  74.000  0.00  0.00           O  
ATOM   3906  H1  TIP3  585      47.450  74.830  73.610  0.00  0.00           H  
ATOM   3907  H2  TIP3  585      47.350  76.320  73.380  0.00  0.00           H  
ATOM   3908  OH2 TIP3  586       5.840   5.070  52.600  0.00  0.00           O  
ATOM   3909  H1  TIP3  586       4.960   5.450  52.620  0.00  0.00           H  
ATOM   3910  H2  TIP3  586       6.310   5.510  53.300  0.00  0.00           H  
ATOM   3911  OH2 TIP3  587      33.850  35.040  24.720  0.00  0.00           O  
ATOM   3912  H1  TIP3  587      34.610  34.470  24.640  0.00  0.00           H  
ATOM   3913  H2  TIP3  587      34.150  35.890  24.380  0.00  0.00           H  
ATOM   3914  OH2 TIP3  588      63.560  55.050  25.540  0.00  0.00           O  
ATOM   3915  H1  TIP3  588      63.120  55.860  25.820  0.00  0.00           H  
ATOM   3916  H2  TIP3  588      63.390  55.010  24.590  0.00  0.00           H  
ATOM   3917  OH2 TIP3  589      79.200  56.890  12.620  0.00  0.00           O  
ATOM   3918  H1  TIP3  589      78.890  57.780  12.440  0.00  0.00           H  
ATOM   3919  H2  TIP3  589      78.710  56.340  12.010  0.00  0.00           H  
ATOM   3920  OH2 TIP3  590      55.900  60.330  55.640  0.00  0.00           O  
ATOM   3921  H1  TIP3  590      55.460  60.580  54.820  0.00  0.00           H  
ATOM   3922  H2  TIP3  590      55.470  60.850  56.310  0.00  0.00           H  
ATOM   3923  OH2 TIP3  591      79.400  29.470  53.670  0.00  0.00           O  
ATOM   3924  H1  TIP3  591      79.940  30.150  54.080  0.00  0.00           H  
ATOM   3925  H2  TIP3  591      79.960  28.690  53.690  0.00  0.00           H  
ATOM   3926  OH2 TIP3  592      14.420  23.250  55.890  0.00  0.00           O  
ATOM   3927  H1  TIP3  592      14.820  23.750  55.180  0.00  0.00           H  
ATOM   3928  H2  TIP3  592      13.650  22.840  55.490  0.00  0.00           H  
ATOM   3929  OH2 TIP3  593      42.580  42.580  55.260  0.00  0.00           O  
ATOM   3930  H1  TIP3  593      43.200  42.790  55.950  0.00  0.00           H  
ATOM   3931  H2  TIP3  593      42.010  43.360  55.200  0.00  0.00           H  
ATOM   3932  OH2 TIP3  594      17.510  31.490   9.260  0.00  0.00           O  
ATOM   3933  H1  TIP3  594      18.330  31.960   9.400  0.00  0.00           H  
ATOM   3934  H2  TIP3  594      17.440  31.420   8.310  0.00  0.00           H  
ATOM   3935  OH2 TIP3  595      20.690  16.300  41.130  0.00  0.00           O  
ATOM   3936  H1  TIP3  595      21.300  17.030  41.000  0.00  0.00           H  
ATOM   3937  H2  TIP3  595      20.390  16.070  40.250  0.00  0.00           H  
ATOM   3938  OH2 TIP3  596      53.830  78.610   8.280  0.00  0.00           O  
ATOM   3939  H1  TIP3  596      53.970  79.250   8.970  0.00  0.00           H  
ATOM   3940  H2  TIP3  596      54.460  77.910   8.470  0.00  0.00           H  
ATOM   3941  OH2 TIP3  597      38.840  37.220   8.780  0.00  0.00           O  
ATOM   3942  H1  TIP3  597      38.140  36.680   8.410  0.00  0.00           H  
ATOM   3943  H2  TIP3  597      38.720  38.070   8.360  0.00  0.00           H  
ATOM   3944  OH2 TIP3  598      40.070  34.750   0.200  0.00  0.00           O  
ATOM   3945  H1  TIP3  598      39.480  34.000   0.300  0.00  0.00           H  
ATOM   3946  H2  TIP3  598      39.970  35.010  -0.720  0.00  0.00           H  
ATOM   3947  OH2 TIP3  599      17.820  74.600  59.460  0.00  0.00           O  
ATOM   3948  H1  TIP3  599      17.640  74.200  58.610  0.00  0.00           H  
ATOM   3949  H2  TIP3  599      18.020  75.510  59.250  0.00  0.00           H  
ATOM   3950  OH2 TIP3  600      74.050  37.960   2.010  0.00  0.00           O  
ATOM   3951  H1  TIP3  600      73.640  37.130   2.280  0.00  0.00           H  
ATOM   3952  H2  TIP3  600      73.740  38.100   1.120  0.00  0.00           H  
ATOM   3953  OH2 TIP3  601      15.230  32.560  33.210  0.00  0.00           O  
ATOM   3954  H1  TIP3  601      14.730  33.300  33.550  0.00  0.00           H  
ATOM   3955  H2  TIP3  601      14.630  32.100  32.630  0.00  0.00           H  
ATOM   3956  OH2 TIP3  602      34.400  53.860  60.360  0.00  0.00           O  
ATOM   3957  H1  TIP3  602      33.800  54.600  60.340  0.00  0.00           H  
ATOM   3958  H2  TIP3  602      34.220  53.380  59.550  0.00  0.00           H  
ATOM   3959  OH2 TIP3  603      52.050  48.150   9.580  0.00  0.00           O  
ATOM   3960  H1  TIP3  603      51.670  47.640  10.310  0.00  0.00           H  
ATOM   3961  H2  TIP3  603      51.470  48.910   9.500  0.00  0.00           H  
ATOM   3962  OH2 TIP3  604      67.330  18.640  68.000  0.00  0.00           O  
ATOM   3963  H1  TIP3  604      66.810  19.170  68.600  0.00  0.00           H  
ATOM   3964  H2  TIP3  604      67.940  18.160  68.560  0.00  0.00           H  
ATOM   3965  OH2 TIP3  605      38.970  60.650  62.380  0.00  0.00           O  
ATOM   3966  H1  TIP3  605      39.800  60.170  62.370  0.00  0.00           H  
ATOM   3967  H2  TIP3  605      38.890  61.020  61.510  0.00  0.00           H  
ATOM   3968  OH2 TIP3  606       2.450  30.450  48.580  0.00  0.00           O  
ATOM   3969  H1  TIP3  606       2.020  31.290  48.430  0.00  0.00           H  
ATOM   3970  H2  TIP3  606       1.980  29.840  48.000  0.00  0.00           H  
ATOM   3971  OH2 TIP3  607      27.670  44.050  28.820  0.00  0.00           O  
ATOM   3972  H1  TIP3  607      27.140  43.330  28.480  0.00  0.00           H  
ATOM   3973  H2  TIP3  607      28.560  43.700  28.850  0.00  0.00           H  
ATOM   3974  OH2 TIP3  608      35.990  38.820  74.820  0.00  0.00           O  
ATOM   3975  H1  TIP3  608      36.130  37.920  74.550  0.00  0.00           H  
ATOM   3976  H2  TIP3  608      35.420  39.190  74.150  0.00  0.00           H  
ATOM   3977  OH2 TIP3  609      57.850  70.000  26.170  0.00  0.00           O  
ATOM   3978  H1  TIP3  609      57.440  70.410  25.400  0.00  0.00           H  
ATOM   3979  H2  TIP3  609      58.400  70.680  26.540  0.00  0.00           H  
ATOM   3980  OH2 TIP3  610       1.470  24.230  14.480  0.00  0.00           O  
ATOM   3981  H1  TIP3  610       1.200  25.140  14.570  0.00  0.00           H  
ATOM   3982  H2  TIP3  610       2.420  24.260  14.390  0.00  0.00           H  
ATOM   3983  OH2 TIP3  611       8.090  74.570  40.560  0.00  0.00           O  
ATOM   3984  H1  TIP3  611       9.010  74.650  40.790  0.00  0.00           H  
ATOM   3985  H2  TIP3  611       7.910  75.320  40.000  0.00  0.00           H  
ATOM   3986  OH2 TIP3  612      53.270  38.530  66.340  0.00  0.00           O  
ATOM   3987  H1  TIP3  612      52.430  38.440  65.900  0.00  0.00           H  
ATOM   3988  H2  TIP3  612      53.160  38.060  67.170  0.00  0.00           H  
ATOM   3989  OH2 TIP3  613      25.260  70.430  49.780  0.00  0.00           O  
ATOM   3990  H1  TIP3  613      25.110  70.700  50.690  0.00  0.00           H  
ATOM   3991  H2  TIP3  613      25.770  71.150  49.400  0.00  0.00           H  
ATOM   3992  OH2 TIP3  614       1.140  19.870   8.730  0.00  0.00           O  
ATOM   3993  H1  TIP3  614       0.790  20.700   8.420  0.00  0.00           H  
ATOM   3994  H2  TIP3  614       0.620  19.210   8.260  0.00  0.00           H  
ATOM   3995  OH2 TIP3  615      29.140  64.340  59.910  0.00  0.00           O  
ATOM   3996  H1  TIP3  615      29.640  63.910  59.220  0.00  0.00           H  
ATOM   3997  H2  TIP3  615      29.230  65.280  59.730  0.00  0.00           H  
ATOM   3998  OH2 TIP3  616       8.310  37.170  33.110  0.00  0.00           O  
ATOM   3999  H1  TIP3  616       9.170  37.310  33.490  0.00  0.00           H  
ATOM   4000  H2  TIP3  616       8.400  37.450  32.200  0.00  0.00           H  
ATOM   4001  OH2 TIP3  617       6.840  60.900  67.130  0.00  0.00           O  
ATOM   4002  H1  TIP3  617       5.900  60.710  67.220  0.00  0.00           H  
ATOM   4003  H2  TIP3  617       7.230  60.060  66.880  0.00  0.00           H  
ATOM   4004  OH2 TIP3  618      30.730  80.040  11.250  0.00  0.00           O  
ATOM   4005  H1  TIP3  618      29.830  80.360  11.190  0.00  0.00           H  
ATOM   4006  H2  TIP3  618      30.640  79.090  11.350  0.00  0.00           H  
ATOM   4007  OH2 TIP3  619      18.870  65.350  60.040  0.00  0.00           O  
ATOM   4008  H1  TIP3  619      19.550  65.240  59.370  0.00  0.00           H  
ATOM   4009  H2  TIP3  619      18.050  65.410  59.550  0.00  0.00           H  
ATOM   4010  OH2 TIP3  620      13.120  59.940  66.110  0.00  0.00           O  
ATOM   4011  H1  TIP3  620      13.910  60.230  66.560  0.00  0.00           H  
ATOM   4012  H2  TIP3  620      12.480  60.620  66.290  0.00  0.00           H  
ATOM   4013  OH2 TIP3  621      21.590  42.020  56.490  0.00  0.00           O  
ATOM   4014  H1  TIP3  621      22.100  41.670  55.770  0.00  0.00           H  
ATOM   4015  H2  TIP3  621      22.120  41.840  57.270  0.00  0.00           H  
ATOM   4016  OH2 TIP3  622       6.400  17.250  61.820  0.00  0.00           O  
ATOM   4017  H1  TIP3  622       5.620  16.700  61.820  0.00  0.00           H  
ATOM   4018  H2  TIP3  622       6.480  17.550  62.730  0.00  0.00           H  
ATOM   4019  OH2 TIP3  623      78.020  79.200  18.460  0.00  0.00           O  
ATOM   4020  H1  TIP3  623      77.160  79.120  18.040  0.00  0.00           H  
ATOM   4021  H2  TIP3  623      78.640  79.140  17.740  0.00  0.00           H  
ATOM   4022  OH2 TIP3  624      74.080  48.880  19.440  0.00  0.00           O  
ATOM   4023  H1  TIP3  624      74.650  48.150  19.680  0.00  0.00           H  
ATOM   4024  H2  TIP3  624      73.420  48.910  20.140  0.00  0.00           H  
ATOM   4025  OH2 TIP3  625      73.210   5.910  76.130  0.00  0.00           O  
ATOM   4026  H1  TIP3  625      72.320   6.020  76.470  0.00  0.00           H  
ATOM   4027  H2  TIP3  625      73.750   5.800  76.910  0.00  0.00           H  
ATOM   4028  OH2 TIP3  626      41.700  38.250  20.730  0.00  0.00           O  
ATOM   4029  H1  TIP3  626      41.510  39.170  20.930  0.00  0.00           H  
ATOM   4030  H2  TIP3  626      42.640  38.160  20.900  0.00  0.00           H  
ATOM   4031  OH2 TIP3  627      37.670  77.850  69.020  0.00  0.00           O  
ATOM   4032  H1  TIP3  627      37.500  78.720  69.400  0.00  0.00           H  
ATOM   4033  H2  TIP3  627      37.340  77.240  69.670  0.00  0.00           H  
ATOM   4034  OH2 TIP3  628       3.600  46.460   2.030  0.00  0.00           O  
ATOM   4035  H1  TIP3  628       3.610  45.530   1.850  0.00  0.00           H  
ATOM   4036  H2  TIP3  628       4.520  46.720   2.030  0.00  0.00           H  
ATOM   4037  OH2 TIP3  629      63.200   1.820  38.420  0.00  0.00           O  
ATOM   4038  H1  TIP3  629      64.110   1.920  38.710  0.00  0.00           H  
ATOM   4039  H2  TIP3  629      62.790   2.650  38.660  0.00  0.00           H  
ATOM   4040  OH2 TIP3  630      76.300  22.360  64.490  0.00  0.00           O  
ATOM   4041  H1  TIP3  630      76.120  23.270  64.730  0.00  0.00           H  
ATOM   4042  H2  TIP3  630      75.440  21.930  64.560  0.00  0.00           H  
ATOM   4043  OH2 TIP3  631      37.970  44.520  16.940  0.00  0.00           O  
ATOM   4044  H1  TIP3  631      38.640  45.070  16.530  0.00  0.00           H  
ATOM   4045  H2  TIP3  631      38.400  44.140  17.700  0.00  0.00           H  
ATOM   4046  OH2 TIP3  632      46.660  39.160  10.600  0.00  0.00           O  
ATOM   4047  H1  TIP3  632      45.940  38.530  10.590  0.00  0.00           H  
ATOM   4048  H2  TIP3  632      46.770  39.400   9.680  0.00  0.00           H  
ATOM   4049  OH2 TIP3  633      50.670  70.290  54.900  0.00  0.00           O  
ATOM   4050  H1  TIP3  633      50.470  69.360  55.000  0.00  0.00           H  
ATOM   4051  H2  TIP3  633      51.590  70.370  55.160  0.00  0.00           H  
ATOM   4052  OH2 TIP3  634      28.730   3.590  49.140  0.00  0.00           O  
ATOM   4053  H1  TIP3  634      28.200   4.390  49.210  0.00  0.00           H  
ATOM   4054  H2  TIP3  634      29.560   3.890  48.750  0.00  0.00           H  
ATOM   4055  OH2 TIP3  635      73.450  41.860  61.000  0.00  0.00           O  
ATOM   4056  H1  TIP3  635      72.700  42.160  60.480  0.00  0.00           H  
ATOM   4057  H2  TIP3  635      74.140  41.690  60.360  0.00  0.00           H  
ATOM   4058  OH2 TIP3  636      72.910  17.790  46.290  0.00  0.00           O  
ATOM   4059  H1  TIP3  636      73.460  17.350  46.940  0.00  0.00           H  
ATOM   4060  H2  TIP3  636      73.100  17.330  45.470  0.00  0.00           H  
ATOM   4061  OH2 TIP3  637      54.090  15.660  73.240  0.00  0.00           O  
ATOM   4062  H1  TIP3  637      53.400  16.310  73.130  0.00  0.00           H  
ATOM   4063  H2  TIP3  637      54.640  15.750  72.450  0.00  0.00           H  
ATOM   4064  OH2 TIP3  638      66.190  68.040  44.300  0.00  0.00           O  
ATOM   4065  H1  TIP3  638      66.660  67.210  44.290  0.00  0.00           H  
ATOM   4066  H2  TIP3  638      65.370  67.860  43.830  0.00  0.00           H  
ATOM   4067  OH2 TIP3  639      48.580  67.380  19.380  0.00  0.00           O  
ATOM   4068  H1  TIP3  639      48.010  67.560  18.630  0.00  0.00           H  
ATOM   4069  H2  TIP3  639      49.160  68.140  19.420  0.00  0.00           H  
ATOM   4070  OH2 TIP3  640      62.510  28.040  32.640  0.00  0.00           O  
ATOM   4071  H1  TIP3  640      61.880  27.640  32.050  0.00  0.00           H  
ATOM   4072  H2  TIP3  640      63.350  27.960  32.180  0.00  0.00           H  
ATOM   4073  OH2 TIP3  641      24.980   3.300  75.930  0.00  0.00           O  
ATOM   4074  H1  TIP3  641      24.290   2.650  76.090  0.00  0.00           H  
ATOM   4075  H2  TIP3  641      25.720   2.970  76.430  0.00  0.00           H  
ATOM   4076  OH2 TIP3  642      11.400  44.820  72.540  0.00  0.00           O  
ATOM   4077  H1  TIP3  642      11.890  44.870  73.350  0.00  0.00           H  
ATOM   4078  H2  TIP3  642      11.360  43.890  72.320  0.00  0.00           H  
ATOM   4079  OH2 TIP3  643       9.790  35.000  52.400  0.00  0.00           O  
ATOM   4080  H1  TIP3  643       9.540  34.310  51.790  0.00  0.00           H  
ATOM   4081  H2  TIP3  643      10.680  34.780  52.670  0.00  0.00           H  
ATOM   4082  OH2 TIP3  644      25.700   6.660  63.810  0.00  0.00           O  
ATOM   4083  H1  TIP3  644      25.450   5.910  64.350  0.00  0.00           H  
ATOM   4084  H2  TIP3  644      26.610   6.830  64.050  0.00  0.00           H  
ATOM   4085  OH2 TIP3  645      56.400  16.920  57.020  0.00  0.00           O  
ATOM   4086  H1  TIP3  645      57.250  17.310  57.220  0.00  0.00           H  
ATOM   4087  H2  TIP3  645      56.590  16.000  56.840  0.00  0.00           H  
ATOM   4088  OH2 TIP3  646      49.840  46.140  39.840  0.00  0.00           O  
ATOM   4089  H1  TIP3  646      50.190  45.650  39.100  0.00  0.00           H  
ATOM   4090  H2  TIP3  646      49.720  47.030  39.510  0.00  0.00           H  
ATOM   4091  OH2 TIP3  647      12.500  47.790  73.820  0.00  0.00           O  
ATOM   4092  H1  TIP3  647      12.930  46.930  73.760  0.00  0.00           H  
ATOM   4093  H2  TIP3  647      11.760  47.640  74.400  0.00  0.00           H  
ATOM   4094  OH2 TIP3  648      64.150   8.360  14.020  0.00  0.00           O  
ATOM   4095  H1  TIP3  648      64.270   9.160  13.510  0.00  0.00           H  
ATOM   4096  H2  TIP3  648      63.950   7.690  13.360  0.00  0.00           H  
ATOM   4097  OH2 TIP3  649      59.340  62.750   7.160  0.00  0.00           O  
ATOM   4098  H1  TIP3  649      60.230  62.960   7.450  0.00  0.00           H  
ATOM   4099  H2  TIP3  649      58.910  63.590   7.060  0.00  0.00           H  
ATOM   4100  OH2 TIP3  650      67.120  30.120  48.810  0.00  0.00           O  
ATOM   4101  H1  TIP3  650      67.290  29.690  47.970  0.00  0.00           H  
ATOM   4102  H2  TIP3  650      66.180  30.010  48.950  0.00  0.00           H  
ATOM   4103  OH2 TIP3  651      36.150  53.940  75.070  0.00  0.00           O  
ATOM   4104  H1  TIP3  651      35.500  54.230  75.710  0.00  0.00           H  
ATOM   4105  H2  TIP3  651      36.990  54.150  75.480  0.00  0.00           H  
ATOM   4106  OH2 TIP3  652      17.130  39.550   8.190  0.00  0.00           O  
ATOM   4107  H1  TIP3  652      17.400  38.770   7.700  0.00  0.00           H  
ATOM   4108  H2  TIP3  652      17.200  40.260   7.560  0.00  0.00           H  
ATOM   4109  OH2 TIP3  653      30.630  31.210  61.450  0.00  0.00           O  
ATOM   4110  H1  TIP3  653      30.130  30.440  61.720  0.00  0.00           H  
ATOM   4111  H2  TIP3  653      30.200  31.500  60.640  0.00  0.00           H  
ATOM   4112  OH2 TIP3  654       7.630  12.010  45.360  0.00  0.00           O  
ATOM   4113  H1  TIP3  654       8.540  12.300  45.320  0.00  0.00           H  
ATOM   4114  H2  TIP3  654       7.460  11.660  44.480  0.00  0.00           H  
ATOM   4115  OH2 TIP3  655      21.730   0.420   3.110  0.00  0.00           O  
ATOM   4116  H1  TIP3  655      22.480  -0.090   3.410  0.00  0.00           H  
ATOM   4117  H2  TIP3  655      21.480   0.950   3.870  0.00  0.00           H  
ATOM   4118  OH2 TIP3  656       6.500  21.570  63.490  0.00  0.00           O  
ATOM   4119  H1  TIP3  656       6.140  22.240  64.080  0.00  0.00           H  
ATOM   4120  H2  TIP3  656       6.520  20.770  64.010  0.00  0.00           H  
ATOM   4121  OH2 TIP3  657      12.560  29.300  10.270  0.00  0.00           O  
ATOM   4122  H1  TIP3  657      13.160  30.010  10.030  0.00  0.00           H  
ATOM   4123  H2  TIP3  657      12.550  28.730   9.500  0.00  0.00           H  
ATOM   4124  OH2 TIP3  658      12.040  29.950  76.570  0.00  0.00           O  
ATOM   4125  H1  TIP3  658      11.940  30.880  76.370  0.00  0.00           H  
ATOM   4126  H2  TIP3  658      11.140  29.630  76.660  0.00  0.00           H  
ATOM   4127  OH2 TIP3  659       6.220  17.130  12.040  0.00  0.00           O  
ATOM   4128  H1  TIP3  659       6.930  17.220  12.670  0.00  0.00           H  
ATOM   4129  H2  TIP3  659       6.640  17.140  11.180  0.00  0.00           H  
ATOM   4130  OH2 TIP3  660       6.380  21.240  39.940  0.00  0.00           O  
ATOM   4131  H1  TIP3  660       7.120  21.840  40.050  0.00  0.00           H  
ATOM   4132  H2  TIP3  660       6.700  20.560  39.350  0.00  0.00           H  
ATOM   4133  OH2 TIP3  661      67.300  76.860  22.510  0.00  0.00           O  
ATOM   4134  H1  TIP3  661      66.710  76.410  21.910  0.00  0.00           H  
ATOM   4135  H2  TIP3  661      67.500  77.690  22.080  0.00  0.00           H  
ATOM   4136  OH2 TIP3  662      41.020  34.620  17.650  0.00  0.00           O  
ATOM   4137  H1  TIP3  662      41.520  33.910  17.240  0.00  0.00           H  
ATOM   4138  H2  TIP3  662      40.530  34.190  18.350  0.00  0.00           H  
ATOM   4139  OH2 TIP3  663      68.360  28.470   6.240  0.00  0.00           O  
ATOM   4140  H1  TIP3  663      69.010  28.350   6.940  0.00  0.00           H  
ATOM   4141  H2  TIP3  663      68.100  29.380   6.310  0.00  0.00           H  
ATOM   4142  OH2 TIP3  664      37.990  20.690  68.700  0.00  0.00           O  
ATOM   4143  H1  TIP3  664      37.960  20.720  67.750  0.00  0.00           H  
ATOM   4144  H2  TIP3  664      37.180  21.130  68.980  0.00  0.00           H  
ATOM   4145  OH2 TIP3  665      76.420  41.490  71.570  0.00  0.00           O  
ATOM   4146  H1  TIP3  665      75.560  41.880  71.420  0.00  0.00           H  
ATOM   4147  H2  TIP3  665      76.950  42.210  71.910  0.00  0.00           H  
ATOM   4148  OH2 TIP3  666      75.620  48.450  40.180  0.00  0.00           O  
ATOM   4149  H1  TIP3  666      75.790  48.350  41.120  0.00  0.00           H  
ATOM   4150  H2  TIP3  666      75.730  47.570  39.820  0.00  0.00           H  
ATOM   4151  OH2 TIP3  667      46.350  30.380  31.250  0.00  0.00           O  
ATOM   4152  H1  TIP3  667      45.580  30.900  31.480  0.00  0.00           H  
ATOM   4153  H2  TIP3  667      47.040  31.040  31.100  0.00  0.00           H  
ATOM   4154  OH2 TIP3  668      53.460  73.280  50.680  0.00  0.00           O  
ATOM   4155  H1  TIP3  668      54.340  72.970  50.440  0.00  0.00           H  
ATOM   4156  H2  TIP3  668      53.620  73.870  51.420  0.00  0.00           H  
ATOM   4157  OH2 TIP3  669      77.070  22.170  69.750  0.00  0.00           O  
ATOM   4158  H1  TIP3  669      76.220  22.240  70.190  0.00  0.00           H  
ATOM   4159  H2  TIP3  669      76.920  21.550  69.040  0.00  0.00           H  
ATOM   4160  OH2 TIP3  670      28.340  50.310  44.350  0.00  0.00           O  
ATOM   4161  H1  TIP3  670      28.880  50.050  45.100  0.00  0.00           H  
ATOM   4162  H2  TIP3  670      27.950  51.140  44.610  0.00  0.00           H  
ATOM   4163  OH2 TIP3  671       9.600  67.010   1.510  0.00  0.00           O  
ATOM   4164  H1  TIP3  671      10.340  66.880   2.110  0.00  0.00           H  
ATOM   4165  H2  TIP3  671       9.000  66.300   1.710  0.00  0.00           H  
ATOM   4166  OH2 TIP3  672      11.070  61.350  62.250  0.00  0.00           O  
ATOM   4167  H1  TIP3  672      11.240  61.850  61.450  0.00  0.00           H  
ATOM   4168  H2  TIP3  672      10.840  62.010  62.910  0.00  0.00           H  
ATOM   4169  OH2 TIP3  673      64.100  46.450  15.620  0.00  0.00           O  
ATOM   4170  H1  TIP3  673      64.020  46.740  14.710  0.00  0.00           H  
ATOM   4171  H2  TIP3  673      64.750  47.040  16.000  0.00  0.00           H  
ATOM   4172  OH2 TIP3  674      15.540  72.430  71.360  0.00  0.00           O  
ATOM   4173  H1  TIP3  674      15.680  72.480  72.300  0.00  0.00           H  
ATOM   4174  H2  TIP3  674      14.610  72.220  71.270  0.00  0.00           H  
ATOM   4175  OH2 TIP3  675      58.880  23.510   1.150  0.00  0.00           O  
ATOM   4176  H1  TIP3  675      58.840  24.460   1.290  0.00  0.00           H  
ATOM   4177  H2  TIP3  675      59.640  23.220   1.640  0.00  0.00           H  
ATOM   4178  OH2 TIP3  676      21.200  45.340  63.030  0.00  0.00           O  
ATOM   4179  H1  TIP3  676      21.550  46.230  62.940  0.00  0.00           H  
ATOM   4180  H2  TIP3  676      21.700  44.960  63.750  0.00  0.00           H  
ATOM   4181  OH2 TIP3  677      21.300   7.000  21.900  0.00  0.00           O  
ATOM   4182  H1  TIP3  677      21.440   7.760  22.460  0.00  0.00           H  
ATOM   4183  H2  TIP3  677      20.380   6.750  22.050  0.00  0.00           H  
ATOM   4184  OH2 TIP3  678      40.970  59.210  54.000  0.00  0.00           O  
ATOM   4185  H1  TIP3  678      40.590  58.930  53.160  0.00  0.00           H  
ATOM   4186  H2  TIP3  678      41.910  59.230  53.840  0.00  0.00           H  
ATOM   4187  OH2 TIP3  679      28.630  58.880  36.120  0.00  0.00           O  
ATOM   4188  H1  TIP3  679      27.700  59.010  35.970  0.00  0.00           H  
ATOM   4189  H2  TIP3  679      29.060  59.510  35.540  0.00  0.00           H  
ATOM   4190  OH2 TIP3  680      51.700  47.460  17.830  0.00  0.00           O  
ATOM   4191  H1  TIP3  680      52.580  47.750  18.040  0.00  0.00           H  
ATOM   4192  H2  TIP3  680      51.400  47.010  18.620  0.00  0.00           H  
ATOM   4193  OH2 TIP3  681      53.180  59.130  27.760  0.00  0.00           O  
ATOM   4194  H1  TIP3  681      53.740  59.350  27.010  0.00  0.00           H  
ATOM   4195  H2  TIP3  681      52.460  59.740  27.710  0.00  0.00           H  
ATOM   4196  OH2 TIP3  682      68.680  49.860  56.700  0.00  0.00           O  
ATOM   4197  H1  TIP3  682      68.830  50.020  55.760  0.00  0.00           H  
ATOM   4198  H2  TIP3  682      68.750  48.910  56.790  0.00  0.00           H  
ATOM   4199  OH2 TIP3  683      79.850  40.190  75.620  0.00  0.00           O  
ATOM   4200  H1  TIP3  683      79.140  40.700  76.010  0.00  0.00           H  
ATOM   4201  H2  TIP3  683      79.610  40.100  74.690  0.00  0.00           H  
ATOM   4202  OH2 TIP3  684       9.390  58.720  11.260  0.00  0.00           O  
ATOM   4203  H1  TIP3  684       8.820  59.430  11.530  0.00  0.00           H  
ATOM   4204  H2  TIP3  684       9.250  58.030  11.910  0.00  0.00           H  
ATOM   4205  OH2 TIP3  685      25.200  60.560  38.080  0.00  0.00           O  
ATOM   4206  H1  TIP3  685      24.970  61.460  37.860  0.00  0.00           H  
ATOM   4207  H2  TIP3  685      25.320  60.120  37.240  0.00  0.00           H  
ATOM   4208  OH2 TIP3  686      29.700  50.230  68.170  0.00  0.00           O  
ATOM   4209  H1  TIP3  686      29.280  50.870  67.590  0.00  0.00           H  
ATOM   4210  H2  TIP3  686      30.000  50.740  68.920  0.00  0.00           H  
ATOM   4211  OH2 TIP3  687      59.060  17.460  60.390  0.00  0.00           O  
ATOM   4212  H1  TIP3  687      58.310  16.920  60.150  0.00  0.00           H  
ATOM   4213  H2  TIP3  687      58.850  18.330  60.060  0.00  0.00           H  
ATOM   4214  OH2 TIP3  688      66.170  45.050  36.340  0.00  0.00           O  
ATOM   4215  H1  TIP3  688      65.630  44.580  36.970  0.00  0.00           H  
ATOM   4216  H2  TIP3  688      66.970  44.540  36.270  0.00  0.00           H  
ATOM   4217  OH2 TIP3  689      33.080  18.320  76.980  0.00  0.00           O  
ATOM   4218  H1  TIP3  689      33.690  18.710  76.360  0.00  0.00           H  
ATOM   4219  H2  TIP3  689      32.220  18.610  76.680  0.00  0.00           H  
ATOM   4220  OH2 TIP3  690       9.330  71.700  54.460  0.00  0.00           O  
ATOM   4221  H1  TIP3  690       8.580  72.260  54.670  0.00  0.00           H  
ATOM   4222  H2  TIP3  690      10.070  72.130  54.870  0.00  0.00           H  
ATOM   4223  OH2 TIP3  691      37.500  79.770  19.900  0.00  0.00           O  
ATOM   4224  H1  TIP3  691      37.430  78.820  19.840  0.00  0.00           H  
ATOM   4225  H2  TIP3  691      36.690  80.100  19.510  0.00  0.00           H  
ATOM   4226  OH2 TIP3  692      55.120   4.160  59.110  0.00  0.00           O  
ATOM   4227  H1  TIP3  692      55.240   5.110  59.080  0.00  0.00           H  
ATOM   4228  H2  TIP3  692      54.480   4.010  59.800  0.00  0.00           H  
ATOM   4229  OH2 TIP3  693      60.180  23.660  26.370  0.00  0.00           O  
ATOM   4230  H1  TIP3  693      60.880  23.530  27.000  0.00  0.00           H  
ATOM   4231  H2  TIP3  693      59.600  24.300  26.780  0.00  0.00           H  
ATOM   4232  OH2 TIP3  694       4.040  31.020  52.230  0.00  0.00           O  
ATOM   4233  H1  TIP3  694       3.940  31.780  52.800  0.00  0.00           H  
ATOM   4234  H2  TIP3  694       4.850  31.190  51.750  0.00  0.00           H  
ATOM   4235  OH2 TIP3  695      23.460  65.170  36.110  0.00  0.00           O  
ATOM   4236  H1  TIP3  695      22.560  64.980  35.850  0.00  0.00           H  
ATOM   4237  H2  TIP3  695      23.380  65.830  36.790  0.00  0.00           H  
ATOM   4238  OH2 TIP3  696      48.580  35.670  10.100  0.00  0.00           O  
ATOM   4239  H1  TIP3  696      48.930  35.100  10.780  0.00  0.00           H  
ATOM   4240  H2  TIP3  696      48.920  36.540  10.320  0.00  0.00           H  
ATOM   4241  OH2 TIP3  697      45.450  45.590  66.400  0.00  0.00           O  
ATOM   4242  H1  TIP3  697      45.600  46.360  66.950  0.00  0.00           H  
ATOM   4243  H2  TIP3  697      46.230  45.540  65.850  0.00  0.00           H  
ATOM   4244  OH2 TIP3  698      23.800  67.280  20.490  0.00  0.00           O  
ATOM   4245  H1  TIP3  698      24.570  67.640  20.940  0.00  0.00           H  
ATOM   4246  H2  TIP3  698      24.020  67.340  19.560  0.00  0.00           H  
ATOM   4247  OH2 TIP3  699      70.340  80.000  73.070  0.00  0.00           O  
ATOM   4248  H1  TIP3  699      70.960  80.470  72.520  0.00  0.00           H  
ATOM   4249  H2  TIP3  699      70.410  79.090  72.780  0.00  0.00           H  
ATOM   4250  OH2 TIP3  700      15.920  34.640  24.620  0.00  0.00           O  
ATOM   4251  H1  TIP3  700      16.540  34.040  24.210  0.00  0.00           H  
ATOM   4252  H2  TIP3  700      15.850  34.350  25.530  0.00  0.00           H  
ATOM   4253  OH2 TIP3  701      61.900  67.150  10.910  0.00  0.00           O  
ATOM   4254  H1  TIP3  701      62.220  67.630  11.670  0.00  0.00           H  
ATOM   4255  H2  TIP3  701      62.380  66.330  10.920  0.00  0.00           H  
ATOM   4256  OH2 TIP3  702      38.780   3.620  69.700  0.00  0.00           O  
ATOM   4257  H1  TIP3  702      38.320   2.950  69.210  0.00  0.00           H  
ATOM   4258  H2  TIP3  702      39.680   3.290  69.790  0.00  0.00           H  
ATOM   4259  OH2 TIP3  703      30.630  55.440   9.470  0.00  0.00           O  
ATOM   4260  H1  TIP3  703      31.080  56.110   9.980  0.00  0.00           H  
ATOM   4261  H2  TIP3  703      29.820  55.860   9.190  0.00  0.00           H  
ATOM   4262  OH2 TIP3  704      46.140  22.530  44.810  0.00  0.00           O  
ATOM   4263  H1  TIP3  704      45.300  22.080  44.900  0.00  0.00           H  
ATOM   4264  H2  TIP3  704      45.900  23.450  44.700  0.00  0.00           H  
ATOM   4265  OH2 TIP3  705      55.260  63.760  62.720  0.00  0.00           O  
ATOM   4266  H1  TIP3  705      55.680  64.610  62.840  0.00  0.00           H  
ATOM   4267  H2  TIP3  705      54.690  63.660  63.490  0.00  0.00           H  
ATOM   4268  OH2 TIP3  706      73.500  62.070  15.410  0.00  0.00           O  
ATOM   4269  H1  TIP3  706      72.830  62.740  15.280  0.00  0.00           H  
ATOM   4270  H2  TIP3  706      73.870  62.270  16.270  0.00  0.00           H  
ATOM   4271  OH2 TIP3  707      29.110  78.290  33.470  0.00  0.00           O  
ATOM   4272  H1  TIP3  707      28.970  79.010  34.090  0.00  0.00           H  
ATOM   4273  H2  TIP3  707      28.660  78.570  32.670  0.00  0.00           H  
ATOM   4274  OH2 TIP3  708      75.060  51.880  36.960  0.00  0.00           O  
ATOM   4275  H1  TIP3  708      74.520  51.790  36.180  0.00  0.00           H  
ATOM   4276  H2  TIP3  708      74.450  51.760  37.690  0.00  0.00           H  
ATOM   4277  OH2 TIP3  709      63.080  73.850  16.960  0.00  0.00           O  
ATOM   4278  H1  TIP3  709      63.060  73.190  17.650  0.00  0.00           H  
ATOM   4279  H2  TIP3  709      63.190  73.350  16.150  0.00  0.00           H  
ATOM   4280  OH2 TIP3  710      34.140  66.800  74.810  0.00  0.00           O  
ATOM   4281  H1  TIP3  710      33.200  66.910  74.960  0.00  0.00           H  
ATOM   4282  H2  TIP3  710      34.490  66.600  75.680  0.00  0.00           H  
ATOM   4283  OH2 TIP3  711      23.430   2.310  57.140  0.00  0.00           O  
ATOM   4284  H1  TIP3  711      24.190   1.930  57.590  0.00  0.00           H  
ATOM   4285  H2  TIP3  711      23.410   3.220  57.430  0.00  0.00           H  
ATOM   4286  OH2 TIP3  712      64.270   4.000  69.090  0.00  0.00           O  
ATOM   4287  H1  TIP3  712      64.970   3.610  68.570  0.00  0.00           H  
ATOM   4288  H2  TIP3  712      64.510   3.830  70.000  0.00  0.00           H  
ATOM   4289  OH2 TIP3  713      75.010  63.710   6.900  0.00  0.00           O  
ATOM   4290  H1  TIP3  713      75.820  63.860   6.410  0.00  0.00           H  
ATOM   4291  H2  TIP3  713      75.110  64.230   7.700  0.00  0.00           H  
ATOM   4292  OH2 TIP3  714      54.510  58.700  47.810  0.00  0.00           O  
ATOM   4293  H1  TIP3  714      54.160  59.580  47.650  0.00  0.00           H  
ATOM   4294  H2  TIP3  714      54.830  58.410  46.950  0.00  0.00           H  
ATOM   4295  OH2 TIP3  715      29.510   6.910   9.370  0.00  0.00           O  
ATOM   4296  H1  TIP3  715      29.220   7.820   9.360  0.00  0.00           H  
ATOM   4297  H2  TIP3  715      28.710   6.400   9.240  0.00  0.00           H  
ATOM   4298  OH2 TIP3  716      36.130   4.090  15.460  0.00  0.00           O  
ATOM   4299  H1  TIP3  716      36.790   3.930  16.140  0.00  0.00           H  
ATOM   4300  H2  TIP3  716      35.400   4.490  15.920  0.00  0.00           H  
ATOM   4301  OH2 TIP3  717      32.440  35.790  63.670  0.00  0.00           O  
ATOM   4302  H1  TIP3  717      32.420  34.880  63.360  0.00  0.00           H  
ATOM   4303  H2  TIP3  717      33.150  35.810  64.310  0.00  0.00           H  
ATOM   4304  OH2 TIP3  718      19.380  53.700  55.220  0.00  0.00           O  
ATOM   4305  H1  TIP3  718      20.090  54.120  54.730  0.00  0.00           H  
ATOM   4306  H2  TIP3  718      18.580  54.100  54.890  0.00  0.00           H  
ATOM   4307  OH2 TIP3  719      39.210  47.990  24.920  0.00  0.00           O  
ATOM   4308  H1  TIP3  719      39.230  47.040  24.990  0.00  0.00           H  
ATOM   4309  H2  TIP3  719      39.360  48.170  23.990  0.00  0.00           H  
ATOM   4310  OH2 TIP3  720      54.970  76.740  60.600  0.00  0.00           O  
ATOM   4311  H1  TIP3  720      54.310  77.390  60.850  0.00  0.00           H  
ATOM   4312  H2  TIP3  720      55.330  76.430  61.430  0.00  0.00           H  
ATOM   4313  OH2 TIP3  721      22.720  42.960   3.720  0.00  0.00           O  
ATOM   4314  H1  TIP3  721      23.480  42.910   3.150  0.00  0.00           H  
ATOM   4315  H2  TIP3  721      22.210  43.690   3.370  0.00  0.00           H  
ATOM   4316  OH2 TIP3  722      12.650  41.860  43.920  0.00  0.00           O  
ATOM   4317  H1  TIP3  722      12.140  41.530  43.180  0.00  0.00           H  
ATOM   4318  H2  TIP3  722      12.980  41.060  44.350  0.00  0.00           H  
ATOM   4319  OH2 TIP3  723       9.410  52.440  68.230  0.00  0.00           O  
ATOM   4320  H1  TIP3  723      10.100  52.950  68.650  0.00  0.00           H  
ATOM   4321  H2  TIP3  723       9.630  51.530  68.420  0.00  0.00           H  
ATOM   4322  OH2 TIP3  724      58.030  60.110  34.280  0.00  0.00           O  
ATOM   4323  H1  TIP3  724      57.780  60.790  33.660  0.00  0.00           H  
ATOM   4324  H2  TIP3  724      57.410  59.400  34.110  0.00  0.00           H  
ATOM   4325  OH2 TIP3  725       4.670  23.230  61.010  0.00  0.00           O  
ATOM   4326  H1  TIP3  725       4.890  24.080  61.390  0.00  0.00           H  
ATOM   4327  H2  TIP3  725       5.260  23.140  60.260  0.00  0.00           H  
ATOM   4328  OH2 TIP3  726      67.070  54.190   2.330  0.00  0.00           O  
ATOM   4329  H1  TIP3  726      67.940  54.110   1.940  0.00  0.00           H  
ATOM   4330  H2  TIP3  726      66.960  55.130   2.490  0.00  0.00           H  
ATOM   4331  OH2 TIP3  727      14.220  66.590  57.690  0.00  0.00           O  
ATOM   4332  H1  TIP3  727      13.420  67.020  57.380  0.00  0.00           H  
ATOM   4333  H2  TIP3  727      14.890  66.830  57.040  0.00  0.00           H  
ATOM   4334  OH2 TIP3  728      46.190  71.000  64.480  0.00  0.00           O  
ATOM   4335  H1  TIP3  728      45.470  71.480  64.890  0.00  0.00           H  
ATOM   4336  H2  TIP3  728      46.610  71.640  63.890  0.00  0.00           H  
ATOM   4337  OH2 TIP3  729      10.680  78.030   4.110  0.00  0.00           O  
ATOM   4338  H1  TIP3  729      11.040  77.160   3.930  0.00  0.00           H  
ATOM   4339  H2  TIP3  729      11.440  78.610   4.110  0.00  0.00           H  
ATOM   4340  OH2 TIP3  730      37.770  48.700  55.760  0.00  0.00           O  
ATOM   4341  H1  TIP3  730      37.090  48.020  55.770  0.00  0.00           H  
ATOM   4342  H2  TIP3  730      38.500  48.300  55.280  0.00  0.00           H  
ATOM   4343  OH2 TIP3  731      75.160  23.800  10.410  0.00  0.00           O  
ATOM   4344  H1  TIP3  731      75.090  23.930  11.360  0.00  0.00           H  
ATOM   4345  H2  TIP3  731      74.760  22.940  10.260  0.00  0.00           H  
ATOM   4346  OH2 TIP3  732       6.970   5.860  55.060  0.00  0.00           O  
ATOM   4347  H1  TIP3  732       7.890   6.140  55.040  0.00  0.00           H  
ATOM   4348  H2  TIP3  732       6.490   6.630  55.360  0.00  0.00           H  
ATOM   4349  OH2 TIP3  733      42.920  70.920  14.540  0.00  0.00           O  
ATOM   4350  H1  TIP3  733      43.730  70.480  14.320  0.00  0.00           H  
ATOM   4351  H2  TIP3  733      42.670  71.400  13.750  0.00  0.00           H  
ATOM   4352  OH2 TIP3  734      57.500  17.270  12.520  0.00  0.00           O  
ATOM   4353  H1  TIP3  734      58.260  17.310  13.090  0.00  0.00           H  
ATOM   4354  H2  TIP3  734      57.690  17.880  11.810  0.00  0.00           H  
ATOM   4355  OH2 TIP3  735      38.490   8.310  19.910  0.00  0.00           O  
ATOM   4356  H1  TIP3  735      39.220   8.830  19.580  0.00  0.00           H  
ATOM   4357  H2  TIP3  735      38.330   8.650  20.790  0.00  0.00           H  
ATOM   4358  OH2 TIP3  736      64.530  14.540  70.870  0.00  0.00           O  
ATOM   4359  H1  TIP3  736      65.220  15.140  70.570  0.00  0.00           H  
ATOM   4360  H2  TIP3  736      64.670  13.740  70.370  0.00  0.00           H  
ATOM   4361  OH2 TIP3  737      24.710   5.350  10.700  0.00  0.00           O  
ATOM   4362  H1  TIP3  737      23.760   5.460  10.730  0.00  0.00           H  
ATOM   4363  H2  TIP3  737      25.040   5.930  11.390  0.00  0.00           H  
ATOM   4364  OH2 TIP3  738      26.370  66.870  78.830  0.00  0.00           O  
ATOM   4365  H1  TIP3  738      27.020  66.240  79.150  0.00  0.00           H  
ATOM   4366  H2  TIP3  738      25.670  66.850  79.480  0.00  0.00           H  
ATOM   4367  OH2 TIP3  739      59.340  32.880  51.450  0.00  0.00           O  
ATOM   4368  H1  TIP3  739      58.490  32.580  51.760  0.00  0.00           H  
ATOM   4369  H2  TIP3  739      59.630  32.200  50.840  0.00  0.00           H  
ATOM   4370  OH2 TIP3  740      17.760  63.980  76.050  0.00  0.00           O  
ATOM   4371  H1  TIP3  740      17.000  63.420  76.200  0.00  0.00           H  
ATOM   4372  H2  TIP3  740      18.490  63.500  76.430  0.00  0.00           H  
ATOM   4373  OH2 TIP3  741      33.600  53.950  42.410  0.00  0.00           O  
ATOM   4374  H1  TIP3  741      34.380  53.510  42.070  0.00  0.00           H  
ATOM   4375  H2  TIP3  741      33.070  53.240  42.780  0.00  0.00           H  
ATOM   4376  OH2 TIP3  742      41.440   2.640  69.400  0.00  0.00           O  
ATOM   4377  H1  TIP3  742      41.850   2.280  68.620  0.00  0.00           H  
ATOM   4378  H2  TIP3  742      41.330   1.890  69.990  0.00  0.00           H  
ATOM   4379  OH2 TIP3  743       9.110  43.350  49.760  0.00  0.00           O  
ATOM   4380  H1  TIP3  743       9.410  44.160  49.330  0.00  0.00           H  
ATOM   4381  H2  TIP3  743       9.860  43.080  50.300  0.00  0.00           H  
ATOM   4382  OH2 TIP3  744       4.460  30.620  34.130  0.00  0.00           O  
ATOM   4383  H1  TIP3  744       3.800  30.850  34.780  0.00  0.00           H  
ATOM   4384  H2  TIP3  744       5.180  31.240  34.280  0.00  0.00           H  
ATOM   4385  OH2 TIP3  745      65.020  42.570  75.310  0.00  0.00           O  
ATOM   4386  H1  TIP3  745      65.440  41.870  74.810  0.00  0.00           H  
ATOM   4387  H2  TIP3  745      65.500  43.360  75.050  0.00  0.00           H  
ATOM   4388  OH2 TIP3  746      79.060  23.170  23.900  0.00  0.00           O  
ATOM   4389  H1  TIP3  746      78.630  22.990  23.070  0.00  0.00           H  
ATOM   4390  H2  TIP3  746      78.870  22.410  24.440  0.00  0.00           H  
ATOM   4391  OH2 TIP3  747      39.830  78.870  44.230  0.00  0.00           O  
ATOM   4392  H1  TIP3  747      39.170  79.310  44.760  0.00  0.00           H  
ATOM   4393  H2  TIP3  747      40.550  78.690  44.840  0.00  0.00           H  
ATOM   4394  OH2 TIP3  748      63.730   0.150  74.800  0.00  0.00           O  
ATOM   4395  H1  TIP3  748      63.950   0.760  74.100  0.00  0.00           H  
ATOM   4396  H2  TIP3  748      64.430   0.250  75.450  0.00  0.00           H  
ATOM   4397  OH2 TIP3  749      63.780   1.480  54.130  0.00  0.00           O  
ATOM   4398  H1  TIP3  749      63.350   0.670  53.860  0.00  0.00           H  
ATOM   4399  H2  TIP3  749      63.070   2.130  54.120  0.00  0.00           H  
ATOM   4400  OH2 TIP3  750       0.120  60.540  78.000  0.00  0.00           O  
ATOM   4401  H1  TIP3  750      -0.310  60.570  77.140  0.00  0.00           H  
ATOM   4402  H2  TIP3  750       1.010  60.230  77.810  0.00  0.00           H  
ATOM   4403  OH2 TIP3  751      37.050  78.890   1.560  0.00  0.00           O  
ATOM   4404  H1  TIP3  751      37.640  78.760   0.820  0.00  0.00           H  
ATOM   4405  H2  TIP3  751      36.250  79.230   1.170  0.00  0.00           H  
ATOM   4406  OH2 TIP3  752       1.550  63.400  11.890  0.00  0.00           O  
ATOM   4407  H1  TIP3  752       2.490  63.560  12.020  0.00  0.00           H  
ATOM   4408  H2  TIP3  752       1.470  62.450  11.920  0.00  0.00           H  
ATOM   4409  OH2 TIP3  753      32.640  37.310  71.750  0.00  0.00           O  
ATOM   4410  H1  TIP3  753      31.870  37.820  71.990  0.00  0.00           H  
ATOM   4411  H2  TIP3  753      32.630  37.280  70.800  0.00  0.00           H  
ATOM   4412  OH2 TIP3  754       8.890  56.330  26.820  0.00  0.00           O  
ATOM   4413  H1  TIP3  754       9.060  56.790  27.640  0.00  0.00           H  
ATOM   4414  H2  TIP3  754       9.600  56.610  26.240  0.00  0.00           H  
ATOM   4415  OH2 TIP3  755      18.080  73.050  52.720  0.00  0.00           O  
ATOM   4416  H1  TIP3  755      17.990  72.350  52.070  0.00  0.00           H  
ATOM   4417  H2  TIP3  755      17.530  73.760  52.380  0.00  0.00           H  
ATOM   4418  OH2 TIP3  756      76.040  26.780  50.100  0.00  0.00           O  
ATOM   4419  H1  TIP3  756      76.020  27.050  49.190  0.00  0.00           H  
ATOM   4420  H2  TIP3  756      76.030  27.600  50.600  0.00  0.00           H  
ATOM   4421  OH2 TIP3  757       3.220  35.190  51.000  0.00  0.00           O  
ATOM   4422  H1  TIP3  757       3.250  36.090  50.670  0.00  0.00           H  
ATOM   4423  H2  TIP3  757       2.460  34.800  50.570  0.00  0.00           H  
ATOM   4424  OH2 TIP3  758      16.040  17.740  33.270  0.00  0.00           O  
ATOM   4425  H1  TIP3  758      16.790  18.100  33.750  0.00  0.00           H  
ATOM   4426  H2  TIP3  758      15.560  18.500  32.970  0.00  0.00           H  
ATOM   4427  OH2 TIP3  759      13.180  25.720   9.540  0.00  0.00           O  
ATOM   4428  H1  TIP3  759      12.670  26.330   9.010  0.00  0.00           H  
ATOM   4429  H2  TIP3  759      13.890  25.430   8.960  0.00  0.00           H  
ATOM   4430  OH2 TIP3  760      34.430  57.550  39.640  0.00  0.00           O  
ATOM   4431  H1  TIP3  760      34.210  58.050  38.850  0.00  0.00           H  
ATOM   4432  H2  TIP3  760      33.750  56.880  39.690  0.00  0.00           H  
ATOM   4433  OH2 TIP3  761      78.380  26.030  34.730  0.00  0.00           O  
ATOM   4434  H1  TIP3  761      77.690  26.450  34.210  0.00  0.00           H  
ATOM   4435  H2  TIP3  761      79.190  26.460  34.440  0.00  0.00           H  
ATOM   4436  OH2 TIP3  762      51.320  30.890  21.810  0.00  0.00           O  
ATOM   4437  H1  TIP3  762      51.430  29.950  21.950  0.00  0.00           H  
ATOM   4438  H2  TIP3  762      50.630  30.960  21.160  0.00  0.00           H  
ATOM   4439  OH2 TIP3  763      66.220  56.700  42.140  0.00  0.00           O  
ATOM   4440  H1  TIP3  763      66.470  57.480  41.640  0.00  0.00           H  
ATOM   4441  H2  TIP3  763      66.690  55.980  41.710  0.00  0.00           H  
ATOM   4442  OH2 TIP3  764      21.910  17.340  53.850  0.00  0.00           O  
ATOM   4443  H1  TIP3  764      21.900  16.560  54.410  0.00  0.00           H  
ATOM   4444  H2  TIP3  764      21.670  18.050  54.440  0.00  0.00           H  
ATOM   4445  OH2 TIP3  765      62.930   7.630  50.020  0.00  0.00           O  
ATOM   4446  H1  TIP3  765      62.390   7.480  49.250  0.00  0.00           H  
ATOM   4447  H2  TIP3  765      63.830   7.520  49.720  0.00  0.00           H  
ATOM   4448  OH2 TIP3  766      26.450  46.030  14.900  0.00  0.00           O  
ATOM   4449  H1  TIP3  766      26.130  45.340  14.320  0.00  0.00           H  
ATOM   4450  H2  TIP3  766      27.220  45.650  15.330  0.00  0.00           H  
ATOM   4451  OH2 TIP3  767      27.120  16.080  69.810  0.00  0.00           O  
ATOM   4452  H1  TIP3  767      26.530  16.830  69.730  0.00  0.00           H  
ATOM   4453  H2  TIP3  767      27.180  15.930  70.750  0.00  0.00           H  
ATOM   4454  OH2 TIP3  768      55.260  55.140  29.600  0.00  0.00           O  
ATOM   4455  H1  TIP3  768      55.340  54.930  28.670  0.00  0.00           H  
ATOM   4456  H2  TIP3  768      56.100  55.520  29.840  0.00  0.00           H  
ATOM   4457  OH2 TIP3  769      24.340  28.670  58.070  0.00  0.00           O  
ATOM   4458  H1  TIP3  769      24.120  29.600  58.200  0.00  0.00           H  
ATOM   4459  H2  TIP3  769      23.620  28.330  57.540  0.00  0.00           H  
ATOM   4460  OH2 TIP3  770      60.700  21.850  24.300  0.00  0.00           O  
ATOM   4461  H1  TIP3  770      60.340  22.340  25.030  0.00  0.00           H  
ATOM   4462  H2  TIP3  770      61.370  21.290  24.690  0.00  0.00           H  
ATOM   4463  OH2 TIP3  771      56.410  26.040  65.670  0.00  0.00           O  
ATOM   4464  H1  TIP3  771      55.970  25.370  66.200  0.00  0.00           H  
ATOM   4465  H2  TIP3  771      55.750  26.310  65.030  0.00  0.00           H  
ATOM   4466  OH2 TIP3  772      19.110  67.590  69.880  0.00  0.00           O  
ATOM   4467  H1  TIP3  772      18.760  67.650  70.770  0.00  0.00           H  
ATOM   4468  H2  TIP3  772      19.490  68.450  69.720  0.00  0.00           H  
ATOM   4469  OH2 TIP3  773      80.150  20.740  46.590  0.00  0.00           O  
ATOM   4470  H1  TIP3  773      80.080  21.550  47.110  0.00  0.00           H  
ATOM   4471  H2  TIP3  773      79.390  20.220  46.850  0.00  0.00           H  
ATOM   4472  OH2 TIP3  774       5.690   5.240  20.780  0.00  0.00           O  
ATOM   4473  H1  TIP3  774       6.150   4.420  20.920  0.00  0.00           H  
ATOM   4474  H2  TIP3  774       6.390   5.890  20.640  0.00  0.00           H  
ATOM   4475  OH2 TIP3  775      20.450  15.780  59.440  0.00  0.00           O  
ATOM   4476  H1  TIP3  775      20.080  15.760  60.320  0.00  0.00           H  
ATOM   4477  H2  TIP3  775      20.770  16.680  59.340  0.00  0.00           H  
ATOM   4478  OH2 TIP3  776      69.740  58.830  15.080  0.00  0.00           O  
ATOM   4479  H1  TIP3  776      69.480  59.680  14.730  0.00  0.00           H  
ATOM   4480  H2  TIP3  776      69.560  58.880  16.020  0.00  0.00           H  
ATOM   4481  OH2 TIP3  777      56.700  31.750  41.720  0.00  0.00           O  
ATOM   4482  H1  TIP3  777      56.580  31.410  42.600  0.00  0.00           H  
ATOM   4483  H2  TIP3  777      57.480  32.300  41.780  0.00  0.00           H  
ATOM   4484  OH2 TIP3  778      74.540  45.590  49.510  0.00  0.00           O  
ATOM   4485  H1  TIP3  778      73.740  45.350  49.980  0.00  0.00           H  
ATOM   4486  H2  TIP3  778      75.230  45.550  50.170  0.00  0.00           H  
ATOM   4487  OH2 TIP3  779      68.270  14.500  59.050  0.00  0.00           O  
ATOM   4488  H1  TIP3  779      69.060  14.060  58.710  0.00  0.00           H  
ATOM   4489  H2  TIP3  779      67.770  13.800  59.470  0.00  0.00           H  
ATOM   4490  OH2 TIP3  780       1.260  66.280  30.260  0.00  0.00           O  
ATOM   4491  H1  TIP3  780       0.720  67.060  30.330  0.00  0.00           H  
ATOM   4492  H2  TIP3  780       0.720  65.570  30.610  0.00  0.00           H  
ATOM   4493  OH2 TIP3  781      55.840  53.650   3.720  0.00  0.00           O  
ATOM   4494  H1  TIP3  781      55.920  52.720   3.910  0.00  0.00           H  
ATOM   4495  H2  TIP3  781      54.900  53.800   3.630  0.00  0.00           H  
ATOM   4496  OH2 TIP3  782      19.670  39.110  74.760  0.00  0.00           O  
ATOM   4497  H1  TIP3  782      20.440  39.570  74.410  0.00  0.00           H  
ATOM   4498  H2  TIP3  782      19.340  38.590  74.030  0.00  0.00           H  
ATOM   4499  OH2 TIP3  783       7.550  41.370  48.030  0.00  0.00           O  
ATOM   4500  H1  TIP3  783       7.330  40.650  48.620  0.00  0.00           H  
ATOM   4501  H2  TIP3  783       8.110  41.950  48.550  0.00  0.00           H  
ATOM   4502  OH2 TIP3  784      68.320  41.190  26.750  0.00  0.00           O  
ATOM   4503  H1  TIP3  784      69.060  41.470  27.290  0.00  0.00           H  
ATOM   4504  H2  TIP3  784      67.650  41.850  26.910  0.00  0.00           H  
ATOM   4505  OH2 TIP3  785      15.190  42.960  67.730  0.00  0.00           O  
ATOM   4506  H1  TIP3  785      14.830  42.110  67.490  0.00  0.00           H  
ATOM   4507  H2  TIP3  785      14.710  43.590  67.200  0.00  0.00           H  
ATOM   4508  OH2 TIP3  786      27.750  58.440  38.790  0.00  0.00           O  
ATOM   4509  H1  TIP3  786      28.450  59.080  38.880  0.00  0.00           H  
ATOM   4510  H2  TIP3  786      27.690  58.290  37.850  0.00  0.00           H  
ATOM   4511  OH2 TIP3  787      77.580  74.500  55.520  0.00  0.00           O  
ATOM   4512  H1  TIP3  787      78.410  74.590  55.050  0.00  0.00           H  
ATOM   4513  H2  TIP3  787      76.910  74.710  54.870  0.00  0.00           H  
ATOM   4514  OH2 TIP3  788      63.870  25.660  64.730  0.00  0.00           O  
ATOM   4515  H1  TIP3  788      63.100  25.440  65.240  0.00  0.00           H  
ATOM   4516  H2  TIP3  788      64.580  25.180  65.140  0.00  0.00           H  
ATOM   4517  OH2 TIP3  789       8.810  24.820  46.770  0.00  0.00           O  
ATOM   4518  H1  TIP3  789       8.760  25.240  47.630  0.00  0.00           H  
ATOM   4519  H2  TIP3  789       9.610  25.160  46.380  0.00  0.00           H  
ATOM   4520  OH2 TIP3  790      29.130  10.720  63.150  0.00  0.00           O  
ATOM   4521  H1  TIP3  790      29.940  10.260  63.350  0.00  0.00           H  
ATOM   4522  H2  TIP3  790      28.670  10.150  62.540  0.00  0.00           H  
ATOM   4523  OH2 TIP3  791       2.210  28.720  14.120  0.00  0.00           O  
ATOM   4524  H1  TIP3  791       1.450  28.360  14.580  0.00  0.00           H  
ATOM   4525  H2  TIP3  791       1.900  28.840  13.220  0.00  0.00           H  
ATOM   4526  OH2 TIP3  792      12.690  29.850  14.190  0.00  0.00           O  
ATOM   4527  H1  TIP3  792      13.130  29.040  14.430  0.00  0.00           H  
ATOM   4528  H2  TIP3  792      11.770  29.700  14.420  0.00  0.00           H  
ATOM   4529  OH2 TIP3  793      35.650  33.910  61.780  0.00  0.00           O  
ATOM   4530  H1  TIP3  793      35.500  34.160  62.690  0.00  0.00           H  
ATOM   4531  H2  TIP3  793      36.470  33.420  61.800  0.00  0.00           H  
ATOM   4532  OH2 TIP3  794      57.840  63.190  44.620  0.00  0.00           O  
ATOM   4533  H1  TIP3  794      57.740  62.400  44.090  0.00  0.00           H  
ATOM   4534  H2  TIP3  794      58.390  63.770  44.090  0.00  0.00           H  
ATOM   4535  OH2 TIP3  795      32.440  60.440  33.660  0.00  0.00           O  
ATOM   4536  H1  TIP3  795      33.140  60.010  34.150  0.00  0.00           H  
ATOM   4537  H2  TIP3  795      31.780  59.760  33.540  0.00  0.00           H  
ATOM   4538  OH2 TIP3  796      48.960  31.610   7.690  0.00  0.00           O  
ATOM   4539  H1  TIP3  796      48.990  30.810   7.160  0.00  0.00           H  
ATOM   4540  H2  TIP3  796      48.350  31.400   8.400  0.00  0.00           H  
ATOM   4541  OH2 TIP3  797      15.520  52.540  11.290  0.00  0.00           O  
ATOM   4542  H1  TIP3  797      16.070  52.140  11.960  0.00  0.00           H  
ATOM   4543  H2  TIP3  797      15.050  51.810  10.890  0.00  0.00           H  
ATOM   4544  OH2 TIP3  798      14.700  27.780  19.490  0.00  0.00           O  
ATOM   4545  H1  TIP3  798      15.200  28.580  19.290  0.00  0.00           H  
ATOM   4546  H2  TIP3  798      14.500  27.410  18.630  0.00  0.00           H  
ATOM   4547  OH2 TIP3  799      58.410  55.440  16.480  0.00  0.00           O  
ATOM   4548  H1  TIP3  799      58.500  54.640  15.970  0.00  0.00           H  
ATOM   4549  H2  TIP3  799      57.690  55.920  16.060  0.00  0.00           H  
ATOM   4550  OH2 TIP3  800      69.180  22.650  59.820  0.00  0.00           O  
ATOM   4551  H1  TIP3  800      69.750  21.890  59.890  0.00  0.00           H  
ATOM   4552  H2  TIP3  800      68.310  22.280  59.650  0.00  0.00           H  
ATOM   4553  OH2 TIP3  801      34.240  13.370  58.000  0.00  0.00           O  
ATOM   4554  H1  TIP3  801      34.900  13.750  58.590  0.00  0.00           H  
ATOM   4555  H2  TIP3  801      34.680  12.600  57.620  0.00  0.00           H  
ATOM   4556  OH2 TIP3  802      67.200  20.860  59.570  0.00  0.00           O  
ATOM   4557  H1  TIP3  802      67.710  20.220  60.070  0.00  0.00           H  
ATOM   4558  H2  TIP3  802      66.320  20.810  59.940  0.00  0.00           H  
ATOM   4559  OH2 TIP3  803       5.030  61.920   7.370  0.00  0.00           O  
ATOM   4560  H1  TIP3  803       5.370  61.220   7.920  0.00  0.00           H  
ATOM   4561  H2  TIP3  803       4.960  62.680   7.950  0.00  0.00           H  
ATOM   4562  OH2 TIP3  804      74.770  31.730  60.200  0.00  0.00           O  
ATOM   4563  H1  TIP3  804      74.390  30.860  60.110  0.00  0.00           H  
ATOM   4564  H2  TIP3  804      74.570  31.980  61.110  0.00  0.00           H  
ATOM   4565  OH2 TIP3  805       1.390  72.090  31.460  0.00  0.00           O  
ATOM   4566  H1  TIP3  805       2.170  72.530  31.800  0.00  0.00           H  
ATOM   4567  H2  TIP3  805       0.660  72.500  31.920  0.00  0.00           H  
ATOM   4568  OH2 TIP3  806      11.160  79.270  59.590  0.00  0.00           O  
ATOM   4569  H1  TIP3  806      10.550  78.600  59.900  0.00  0.00           H  
ATOM   4570  H2  TIP3  806      11.090  79.960  60.250  0.00  0.00           H  
ATOM   4571  OH2 TIP3  807      24.020  19.560  13.090  0.00  0.00           O  
ATOM   4572  H1  TIP3  807      24.500  20.360  13.300  0.00  0.00           H  
ATOM   4573  H2  TIP3  807      23.100  19.790  13.180  0.00  0.00           H  
ATOM   4574  OH2 TIP3  808      13.360   6.210  54.160  0.00  0.00           O  
ATOM   4575  H1  TIP3  808      13.520   7.150  54.130  0.00  0.00           H  
ATOM   4576  H2  TIP3  808      12.460   6.100  53.850  0.00  0.00           H  
ATOM   4577  OH2 TIP3  809      27.840  76.570  41.410  0.00  0.00           O  
ATOM   4578  H1  TIP3  809      28.080  77.110  40.670  0.00  0.00           H  
ATOM   4579  H2  TIP3  809      27.180  77.090  41.880  0.00  0.00           H  
ATOM   4580  OH2 TIP3  810      13.210   3.610  20.550  0.00  0.00           O  
ATOM   4581  H1  TIP3  810      13.860   4.100  20.040  0.00  0.00           H  
ATOM   4582  H2  TIP3  810      13.660   2.800  20.810  0.00  0.00           H  
ATOM   4583  OH2 TIP3  811      48.440  15.050  73.720  0.00  0.00           O  
ATOM   4584  H1  TIP3  811      49.280  14.630  73.520  0.00  0.00           H  
ATOM   4585  H2  TIP3  811      47.820  14.660  73.100  0.00  0.00           H  
ATOM   4586  OH2 TIP3  812      16.620   2.210  41.450  0.00  0.00           O  
ATOM   4587  H1  TIP3  812      16.680   1.650  42.220  0.00  0.00           H  
ATOM   4588  H2  TIP3  812      17.510   2.220  41.090  0.00  0.00           H  
ATOM   4589  OH2 TIP3  813      43.340  71.510  36.400  0.00  0.00           O  
ATOM   4590  H1  TIP3  813      42.850  71.340  35.590  0.00  0.00           H  
ATOM   4591  H2  TIP3  813      42.670  71.680  37.060  0.00  0.00           H  
ATOM   4592  OH2 TIP3  814      37.650  37.840  60.380  0.00  0.00           O  
ATOM   4593  H1  TIP3  814      37.780  37.620  59.460  0.00  0.00           H  
ATOM   4594  H2  TIP3  814      37.720  37.010  60.840  0.00  0.00           H  
ATOM   4595  OH2 TIP3  815      43.810  43.870  57.460  0.00  0.00           O  
ATOM   4596  H1  TIP3  815      44.720  44.170  57.450  0.00  0.00           H  
ATOM   4597  H2  TIP3  815      43.320  44.620  57.800  0.00  0.00           H  
ATOM   4598  OH2 TIP3  816      25.510  70.730  25.280  0.00  0.00           O  
ATOM   4599  H1  TIP3  816      25.360  69.830  25.010  0.00  0.00           H  
ATOM   4600  H2  TIP3  816      25.880  70.660  26.160  0.00  0.00           H  
ATOM   4601  OH2 TIP3  817      41.740  69.520  40.240  0.00  0.00           O  
ATOM   4602  H1  TIP3  817      41.240  69.120  39.530  0.00  0.00           H  
ATOM   4603  H2  TIP3  817      41.120  70.120  40.660  0.00  0.00           H  
ATOM   4604  OH2 TIP3  818      34.870  67.230  11.250  0.00  0.00           O  
ATOM   4605  H1  TIP3  818      34.420  67.770  11.910  0.00  0.00           H  
ATOM   4606  H2  TIP3  818      34.270  67.200  10.510  0.00  0.00           H  
ATOM   4607  OH2 TIP3  819      67.430  16.480  60.980  0.00  0.00           O  
ATOM   4608  H1  TIP3  819      66.580  16.350  60.570  0.00  0.00           H  
ATOM   4609  H2  TIP3  819      67.960  15.750  60.670  0.00  0.00           H  
ATOM   4610  OH2 TIP3  820      40.960  42.260  13.390  0.00  0.00           O  
ATOM   4611  H1  TIP3  820      41.780  42.700  13.160  0.00  0.00           H  
ATOM   4612  H2  TIP3  820      40.310  42.640  12.800  0.00  0.00           H  
ATOM   4613  OH2 TIP3  821      31.000  34.890  57.860  0.00  0.00           O  
ATOM   4614  H1  TIP3  821      30.700  34.170  57.310  0.00  0.00           H  
ATOM   4615  H2  TIP3  821      31.660  35.330  57.330  0.00  0.00           H  
ATOM   4616  OH2 TIP3  822      68.480  76.460  51.210  0.00  0.00           O  
ATOM   4617  H1  TIP3  822      69.330  76.710  51.580  0.00  0.00           H  
ATOM   4618  H2  TIP3  822      68.490  76.810  50.320  0.00  0.00           H  
ATOM   4619  OH2 TIP3  823      25.240  67.670  11.360  0.00  0.00           O  
ATOM   4620  H1  TIP3  823      24.420  68.170  11.350  0.00  0.00           H  
ATOM   4621  H2  TIP3  823      24.970  66.780  11.610  0.00  0.00           H  
ATOM   4622  OH2 TIP3  824       7.560  47.210  73.590  0.00  0.00           O  
ATOM   4623  H1  TIP3  824       8.050  47.680  72.920  0.00  0.00           H  
ATOM   4624  H2  TIP3  824       7.980  46.360  73.660  0.00  0.00           H  
ATOM   4625  OH2 TIP3  825      24.390  45.110  24.360  0.00  0.00           O  
ATOM   4626  H1  TIP3  825      24.370  44.970  25.300  0.00  0.00           H  
ATOM   4627  H2  TIP3  825      24.840  44.340  24.010  0.00  0.00           H  
ATOM   4628  OH2 TIP3  826      21.950  42.850  66.650  0.00  0.00           O  
ATOM   4629  H1  TIP3  826      21.170  42.300  66.720  0.00  0.00           H  
ATOM   4630  H2  TIP3  826      22.630  42.270  66.300  0.00  0.00           H  
ATOM   4631  OH2 TIP3  827      30.090  49.310  75.240  0.00  0.00           O  
ATOM   4632  H1  TIP3  827      30.390  48.410  75.410  0.00  0.00           H  
ATOM   4633  H2  TIP3  827      30.130  49.730  76.100  0.00  0.00           H  
ATOM   4634  OH2 TIP3  828       2.380  57.600  72.260  0.00  0.00           O  
ATOM   4635  H1  TIP3  828       2.290  57.370  73.180  0.00  0.00           H  
ATOM   4636  H2  TIP3  828       1.520  57.930  72.010  0.00  0.00           H  
ATOM   4637  OH2 TIP3  829      19.740  35.390  51.220  0.00  0.00           O  
ATOM   4638  H1  TIP3  829      19.970  34.470  51.370  0.00  0.00           H  
ATOM   4639  H2  TIP3  829      20.460  35.880  51.620  0.00  0.00           H  
ATOM   4640  OH2 TIP3  830      14.760  65.020   6.820  0.00  0.00           O  
ATOM   4641  H1  TIP3  830      15.020  64.200   6.410  0.00  0.00           H  
ATOM   4642  H2  TIP3  830      13.900  64.840   7.200  0.00  0.00           H  
ATOM   4643  OH2 TIP3  831      62.620  32.310  26.100  0.00  0.00           O  
ATOM   4644  H1  TIP3  831      62.330  31.810  26.870  0.00  0.00           H  
ATOM   4645  H2  TIP3  831      63.510  32.000  25.930  0.00  0.00           H  
ATOM   4646  OH2 TIP3  832       1.000  68.860  72.110  0.00  0.00           O  
ATOM   4647  H1  TIP3  832       0.910  69.350  71.300  0.00  0.00           H  
ATOM   4648  H2  TIP3  832       1.320  68.000  71.840  0.00  0.00           H  
ATOM   4649  OH2 TIP3  833       9.430  43.960  14.970  0.00  0.00           O  
ATOM   4650  H1  TIP3  833       9.500  44.240  14.050  0.00  0.00           H  
ATOM   4651  H2  TIP3  833       8.540  43.610  15.040  0.00  0.00           H  
ATOM   4652  OH2 TIP3  834      48.120  26.200  78.980  0.00  0.00           O  
ATOM   4653  H1  TIP3  834      48.680  26.650  79.610  0.00  0.00           H  
ATOM   4654  H2  TIP3  834      48.520  26.390  78.130  0.00  0.00           H  
ATOM   4655  OH2 TIP3  835      44.680   3.780   3.090  0.00  0.00           O  
ATOM   4656  H1  TIP3  835      44.880   2.930   3.490  0.00  0.00           H  
ATOM   4657  H2  TIP3  835      45.090   3.730   2.230  0.00  0.00           H  
ATOM   4658  OH2 TIP3  836      46.190  51.470  78.370  0.00  0.00           O  
ATOM   4659  H1  TIP3  836      46.980  51.070  78.740  0.00  0.00           H  
ATOM   4660  H2  TIP3  836      46.500  52.000  77.630  0.00  0.00           H  
ATOM   4661  OH2 TIP3  837      63.810   0.630  13.330  0.00  0.00           O  
ATOM   4662  H1  TIP3  837      64.100   1.530  13.290  0.00  0.00           H  
ATOM   4663  H2  TIP3  837      62.860   0.690  13.460  0.00  0.00           H  
ATOM   4664  OH2 TIP3  838      54.670  66.580  35.770  0.00  0.00           O  
ATOM   4665  H1  TIP3  838      54.380  65.680  35.940  0.00  0.00           H  
ATOM   4666  H2  TIP3  838      55.490  66.480  35.290  0.00  0.00           H  
ATOM   4667  OH2 TIP3  839       9.240  74.850   5.100  0.00  0.00           O  
ATOM   4668  H1  TIP3  839       9.430  73.910   5.020  0.00  0.00           H  
ATOM   4669  H2  TIP3  839       9.320  75.180   4.200  0.00  0.00           H  
ATOM   4670  OH2 TIP3  840      23.860  55.860  64.010  0.00  0.00           O  
ATOM   4671  H1  TIP3  840      23.190  55.870  63.330  0.00  0.00           H  
ATOM   4672  H2  TIP3  840      24.190  56.760  64.030  0.00  0.00           H  
ATOM   4673  OH2 TIP3  841      25.440   3.610  64.380  0.00  0.00           O  
ATOM   4674  H1  TIP3  841      25.250   3.670  65.320  0.00  0.00           H  
ATOM   4675  H2  TIP3  841      25.960   2.820  64.280  0.00  0.00           H  
ATOM   4676  OH2 TIP3  842      57.920  54.120  18.900  0.00  0.00           O  
ATOM   4677  H1  TIP3  842      58.330  53.340  18.540  0.00  0.00           H  
ATOM   4678  H2  TIP3  842      57.890  54.730  18.160  0.00  0.00           H  
ATOM   4679  OH2 TIP3  843      60.840  11.790  73.070  0.00  0.00           O  
ATOM   4680  H1  TIP3  843      60.910  12.170  72.200  0.00  0.00           H  
ATOM   4681  H2  TIP3  843      61.220  10.920  72.990  0.00  0.00           H  
ATOM   4682  OH2 TIP3  844       0.440  19.500   5.180  0.00  0.00           O  
ATOM   4683  H1  TIP3  844      -0.100  20.180   5.590  0.00  0.00           H  
ATOM   4684  H2  TIP3  844      -0.160  18.770   5.040  0.00  0.00           H  
ATOM   4685  OH2 TIP3  845      38.590   2.080  78.610  0.00  0.00           O  
ATOM   4686  H1  TIP3  845      38.900   2.890  79.020  0.00  0.00           H  
ATOM   4687  H2  TIP3  845      37.900   2.360  78.010  0.00  0.00           H  
ATOM   4688  OH2 TIP3  846      57.950  56.650  78.070  0.00  0.00           O  
ATOM   4689  H1  TIP3  846      58.550  57.370  78.240  0.00  0.00           H  
ATOM   4690  H2  TIP3  846      58.510  55.880  78.000  0.00  0.00           H  
ATOM   4691  OH2 TIP3  847      17.090  66.050  14.110  0.00  0.00           O  
ATOM   4692  H1  TIP3  847      16.390  66.060  13.450  0.00  0.00           H  
ATOM   4693  H2  TIP3  847      16.690  66.390  14.900  0.00  0.00           H  
ATOM   4694  OH2 TIP3  848       7.320   9.950  63.790  0.00  0.00           O  
ATOM   4695  H1  TIP3  848       7.760  10.540  63.180  0.00  0.00           H  
ATOM   4696  H2  TIP3  848       7.960   9.260  63.960  0.00  0.00           H  
ATOM   4697  OH2 TIP3  849      27.790  14.050   1.920  0.00  0.00           O  
ATOM   4698  H1  TIP3  849      26.900  13.860   1.610  0.00  0.00           H  
ATOM   4699  H2  TIP3  849      27.860  15.000   1.860  0.00  0.00           H  
ATOM   4700  OH2 TIP3  850      36.650  24.890  74.550  0.00  0.00           O  
ATOM   4701  H1  TIP3  850      37.480  24.430  74.420  0.00  0.00           H  
ATOM   4702  H2  TIP3  850      36.270  24.480  75.330  0.00  0.00           H  
ATOM   4703  OH2 TIP3  851      59.390  29.530  28.290  0.00  0.00           O  
ATOM   4704  H1  TIP3  851      58.700  29.260  27.680  0.00  0.00           H  
ATOM   4705  H2  TIP3  851      59.260  28.990  29.070  0.00  0.00           H  
ATOM   4706  OH2 TIP3  852      59.250  41.680  23.620  0.00  0.00           O  
ATOM   4707  H1  TIP3  852      58.600  41.180  24.120  0.00  0.00           H  
ATOM   4708  H2  TIP3  852      59.220  41.290  22.740  0.00  0.00           H  
ATOM   4709  OH2 TIP3  853      59.250  21.960  69.280  0.00  0.00           O  
ATOM   4710  H1  TIP3  853      59.360  21.050  69.030  0.00  0.00           H  
ATOM   4711  H2  TIP3  853      60.140  22.290  69.410  0.00  0.00           H  
ATOM   4712  OH2 TIP3  854      30.260  28.240   3.000  0.00  0.00           O  
ATOM   4713  H1  TIP3  854      29.530  28.140   3.600  0.00  0.00           H  
ATOM   4714  H2  TIP3  854      29.880  28.640   2.220  0.00  0.00           H  
ATOM   4715  OH2 TIP3  855      72.190  28.050  80.180  0.00  0.00           O  
ATOM   4716  H1  TIP3  855      73.030  27.710  80.470  0.00  0.00           H  
ATOM   4717  H2  TIP3  855      72.360  28.460  79.330  0.00  0.00           H  
ATOM   4718  OH2 TIP3  856      64.970  74.150  54.720  0.00  0.00           O  
ATOM   4719  H1  TIP3  856      65.410  73.350  55.000  0.00  0.00           H  
ATOM   4720  H2  TIP3  856      64.160  74.170  55.220  0.00  0.00           H  
ATOM   4721  OH2 TIP3  857      49.140   9.880  63.260  0.00  0.00           O  
ATOM   4722  H1  TIP3  857      49.670  10.650  63.080  0.00  0.00           H  
ATOM   4723  H2  TIP3  857      48.850  10.000  64.170  0.00  0.00           H  
ATOM   4724  OH2 TIP3  858      22.460  63.590  48.020  0.00  0.00           O  
ATOM   4725  H1  TIP3  858      21.580  63.740  48.380  0.00  0.00           H  
ATOM   4726  H2  TIP3  858      22.870  64.450  48.040  0.00  0.00           H  
ATOM   4727  OH2 TIP3  859      75.080  14.580  79.300  0.00  0.00           O  
ATOM   4728  H1  TIP3  859      75.270  13.770  78.820  0.00  0.00           H  
ATOM   4729  H2  TIP3  859      74.310  14.940  78.860  0.00  0.00           H  
ATOM   4730  OH2 TIP3  860      47.740  66.590  51.610  0.00  0.00           O  
ATOM   4731  H1  TIP3  860      48.620  66.390  51.930  0.00  0.00           H  
ATOM   4732  H2  TIP3  860      47.780  67.520  51.360  0.00  0.00           H  
ATOM   4733  OH2 TIP3  861      45.920  77.540  27.860  0.00  0.00           O  
ATOM   4734  H1  TIP3  861      45.370  78.080  27.290  0.00  0.00           H  
ATOM   4735  H2  TIP3  861      46.600  78.150  28.180  0.00  0.00           H  
ATOM   4736  OH2 TIP3  862      16.480  39.560  10.770  0.00  0.00           O  
ATOM   4737  H1  TIP3  862      16.390  38.620  10.930  0.00  0.00           H  
ATOM   4738  H2  TIP3  862      16.830  39.610   9.880  0.00  0.00           H  
ATOM   4739  OH2 TIP3  863      67.570  13.660   3.020  0.00  0.00           O  
ATOM   4740  H1  TIP3  863      66.820  13.740   2.430  0.00  0.00           H  
ATOM   4741  H2  TIP3  863      68.200  14.310   2.690  0.00  0.00           H  
ATOM   4742  OH2 TIP3  864      21.040  34.360  23.360  0.00  0.00           O  
ATOM   4743  H1  TIP3  864      21.250  33.950  24.200  0.00  0.00           H  
ATOM   4744  H2  TIP3  864      21.890  34.470  22.930  0.00  0.00           H  
ATOM   4745  OH2 TIP3  865      66.250  31.020  44.500  0.00  0.00           O  
ATOM   4746  H1  TIP3  865      66.870  30.420  44.100  0.00  0.00           H  
ATOM   4747  H2  TIP3  865      65.960  30.570  45.300  0.00  0.00           H  
ATOM   4748  OH2 TIP3  866      68.670  21.900  27.920  0.00  0.00           O  
ATOM   4749  H1  TIP3  866      68.330  21.150  27.420  0.00  0.00           H  
ATOM   4750  H2  TIP3  866      67.900  22.460  28.060  0.00  0.00           H  
ATOM   4751  OH2 TIP3  867      78.970  13.390  69.550  0.00  0.00           O  
ATOM   4752  H1  TIP3  867      78.970  12.450  69.410  0.00  0.00           H  
ATOM   4753  H2  TIP3  867      79.890  13.640  69.490  0.00  0.00           H  
ATOM   4754  OH2 TIP3  868       2.950  35.980  63.860  0.00  0.00           O  
ATOM   4755  H1  TIP3  868       2.550  36.390  63.090  0.00  0.00           H  
ATOM   4756  H2  TIP3  868       3.510  36.660  64.230  0.00  0.00           H  
ATOM   4757  OH2 TIP3  869      74.300  54.500  57.600  0.00  0.00           O  
ATOM   4758  H1  TIP3  869      73.780  54.950  58.270  0.00  0.00           H  
ATOM   4759  H2  TIP3  869      74.180  55.030  56.810  0.00  0.00           H  
ATOM   4760  OH2 TIP3  870       2.210  17.410  64.310  0.00  0.00           O  
ATOM   4761  H1  TIP3  870       2.230  17.810  65.170  0.00  0.00           H  
ATOM   4762  H2  TIP3  870       2.240  18.150  63.700  0.00  0.00           H  
ATOM   4763  OH2 TIP3  871      68.620  17.870  19.400  0.00  0.00           O  
ATOM   4764  H1  TIP3  871      68.060  17.520  18.710  0.00  0.00           H  
ATOM   4765  H2  TIP3  871      69.410  18.150  18.950  0.00  0.00           H  
ATOM   4766  OH2 TIP3  872      20.590  20.790  12.540  0.00  0.00           O  
ATOM   4767  H1  TIP3  872      20.890  21.060  11.680  0.00  0.00           H  
ATOM   4768  H2  TIP3  872      19.950  20.100  12.370  0.00  0.00           H  
ATOM   4769  OH2 TIP3  873      27.740  45.970  66.090  0.00  0.00           O  
ATOM   4770  H1  TIP3  873      27.910  46.000  65.150  0.00  0.00           H  
ATOM   4771  H2  TIP3  873      26.870  46.350  66.200  0.00  0.00           H  
ATOM   4772  OH2 TIP3  874      22.250  49.210  30.260  0.00  0.00           O  
ATOM   4773  H1  TIP3  874      21.390  49.020  30.640  0.00  0.00           H  
ATOM   4774  H2  TIP3  874      22.660  48.350  30.170  0.00  0.00           H  
ATOM   4775  OH2 TIP3  875      32.690  72.110  12.730  0.00  0.00           O  
ATOM   4776  H1  TIP3  875      33.430  72.710  12.670  0.00  0.00           H  
ATOM   4777  H2  TIP3  875      31.930  72.680  12.860  0.00  0.00           H  
ATOM   4778  OH2 TIP3  876      72.420   7.210  47.270  0.00  0.00           O  
ATOM   4779  H1  TIP3  876      71.850   6.590  46.820  0.00  0.00           H  
ATOM   4780  H2  TIP3  876      72.150   8.070  46.930  0.00  0.00           H  
ATOM   4781  OH2 TIP3  877      18.230  24.380   2.090  0.00  0.00           O  
ATOM   4782  H1  TIP3  877      19.150  24.380   1.830  0.00  0.00           H  
ATOM   4783  H2  TIP3  877      17.950  25.290   1.970  0.00  0.00           H  
ATOM   4784  OH2 TIP3  878      45.740  29.080  35.080  0.00  0.00           O  
ATOM   4785  H1  TIP3  878      45.170  29.320  34.350  0.00  0.00           H  
ATOM   4786  H2  TIP3  878      46.200  29.890  35.300  0.00  0.00           H  
ATOM   4787  OH2 TIP3  879      55.330  28.890  24.870  0.00  0.00           O  
ATOM   4788  H1  TIP3  879      55.120  29.600  24.250  0.00  0.00           H  
ATOM   4789  H2  TIP3  879      54.900  28.120  24.500  0.00  0.00           H  
ATOM   4790  OH2 TIP3  880      59.450  79.560  52.930  0.00  0.00           O  
ATOM   4791  H1  TIP3  880      59.380  80.500  53.070  0.00  0.00           H  
ATOM   4792  H2  TIP3  880      58.620  79.310  52.530  0.00  0.00           H  
ATOM   4793  OH2 TIP3  881      23.370  55.240  55.890  0.00  0.00           O  
ATOM   4794  H1  TIP3  881      22.510  55.100  55.480  0.00  0.00           H  
ATOM   4795  H2  TIP3  881      23.410  56.180  56.030  0.00  0.00           H  
ATOM   4796  OH2 TIP3  882      71.070  31.360  46.350  0.00  0.00           O  
ATOM   4797  H1  TIP3  882      71.100  31.780  45.500  0.00  0.00           H  
ATOM   4798  H2  TIP3  882      70.710  32.020  46.940  0.00  0.00           H  
ATOM   4799  OH2 TIP3  883      39.100  70.340  21.420  0.00  0.00           O  
ATOM   4800  H1  TIP3  883      39.760  70.420  22.100  0.00  0.00           H  
ATOM   4801  H2  TIP3  883      38.300  70.100  21.880  0.00  0.00           H  
ATOM   4802  OH2 TIP3  884      65.140  25.000  44.270  0.00  0.00           O  
ATOM   4803  H1  TIP3  884      65.530  24.180  44.580  0.00  0.00           H  
ATOM   4804  H2  TIP3  884      65.740  25.670  44.580  0.00  0.00           H  
ATOM   4805  OH2 TIP3  885      10.210  22.330  64.340  0.00  0.00           O  
ATOM   4806  H1  TIP3  885      10.280  23.280  64.480  0.00  0.00           H  
ATOM   4807  H2  TIP3  885       9.460  22.060  64.880  0.00  0.00           H  
ATOM   4808  OH2 TIP3  886      62.630  55.150  33.160  0.00  0.00           O  
ATOM   4809  H1  TIP3  886      62.720  55.830  33.830  0.00  0.00           H  
ATOM   4810  H2  TIP3  886      62.590  55.630  32.340  0.00  0.00           H  
ATOM   4811  OH2 TIP3  887      70.290   7.360  64.030  0.00  0.00           O  
ATOM   4812  H1  TIP3  887      70.830   7.640  64.760  0.00  0.00           H  
ATOM   4813  H2  TIP3  887      69.720   6.690  64.390  0.00  0.00           H  
ATOM   4814  OH2 TIP3  888      32.660  29.550  49.520  0.00  0.00           O  
ATOM   4815  H1  TIP3  888      32.070  29.810  48.810  0.00  0.00           H  
ATOM   4816  H2  TIP3  888      33.490  29.340  49.090  0.00  0.00           H  
ATOM   4817  OH2 TIP3  889       7.300   7.350  22.490  0.00  0.00           O  
ATOM   4818  H1  TIP3  889       7.570   7.670  23.350  0.00  0.00           H  
ATOM   4819  H2  TIP3  889       6.890   6.500  22.670  0.00  0.00           H  
ATOM   4820  OH2 TIP3  890       1.370  75.180  36.430  0.00  0.00           O  
ATOM   4821  H1  TIP3  890       1.300  75.300  37.370  0.00  0.00           H  
ATOM   4822  H2  TIP3  890       0.570  75.560  36.060  0.00  0.00           H  
ATOM   4823  OH2 TIP3  891      59.070  55.040  22.940  0.00  0.00           O  
ATOM   4824  H1  TIP3  891      58.790  54.130  22.950  0.00  0.00           H  
ATOM   4825  H2  TIP3  891      58.500  55.460  22.300  0.00  0.00           H  
ATOM   4826  OH2 TIP3  892       9.270  29.070  64.830  0.00  0.00           O  
ATOM   4827  H1  TIP3  892       8.720  28.360  65.160  0.00  0.00           H  
ATOM   4828  H2  TIP3  892       9.970  29.140  65.470  0.00  0.00           H  
ATOM   4829  OH2 TIP3  893      19.860  38.820   4.600  0.00  0.00           O  
ATOM   4830  H1  TIP3  893      19.490  39.220   3.810  0.00  0.00           H  
ATOM   4831  H2  TIP3  893      20.690  39.270   4.730  0.00  0.00           H  
ATOM   4832  OH2 TIP3  894      19.120  70.820  21.150  0.00  0.00           O  
ATOM   4833  H1  TIP3  894      19.390  71.260  21.960  0.00  0.00           H  
ATOM   4834  H2  TIP3  894      19.250  71.470  20.460  0.00  0.00           H  
ATOM   4835  OH2 TIP3  895       9.160  16.940   7.890  0.00  0.00           O  
ATOM   4836  H1  TIP3  895       9.440  17.780   8.240  0.00  0.00           H  
ATOM   4837  H2  TIP3  895       8.910  17.130   6.980  0.00  0.00           H  
ATOM   4838  OH2 TIP3  896      31.600  56.430  70.620  0.00  0.00           O  
ATOM   4839  H1  TIP3  896      31.050  55.900  70.040  0.00  0.00           H  
ATOM   4840  H2  TIP3  896      31.220  57.310  70.570  0.00  0.00           H  
ATOM   4841  OH2 TIP3  897      36.890  24.170  39.000  0.00  0.00           O  
ATOM   4842  H1  TIP3  897      37.800  24.340  38.760  0.00  0.00           H  
ATOM   4843  H2  TIP3  897      36.790  23.230  38.900  0.00  0.00           H  
ATOM   4844  OH2 TIP3  898      17.310  20.300  55.920  0.00  0.00           O  
ATOM   4845  H1  TIP3  898      17.530  20.070  55.020  0.00  0.00           H  
ATOM   4846  H2  TIP3  898      16.960  21.190  55.870  0.00  0.00           H  
ATOM   4847  OH2 TIP3  899       5.280  74.160  39.440  0.00  0.00           O  
ATOM   4848  H1  TIP3  899       4.480  73.660  39.550  0.00  0.00           H  
ATOM   4849  H2  TIP3  899       5.140  74.970  39.920  0.00  0.00           H  
ATOM   4850  OH2 TIP3  900       6.130  53.470  43.520  0.00  0.00           O  
ATOM   4851  H1  TIP3  900       6.690  54.120  43.940  0.00  0.00           H  
ATOM   4852  H2  TIP3  900       5.250  53.840  43.570  0.00  0.00           H  
ATOM   4853  OH2 TIP3  901      51.490  41.030  79.200  0.00  0.00           O  
ATOM   4854  H1  TIP3  901      51.160  40.350  79.790  0.00  0.00           H  
ATOM   4855  H2  TIP3  901      51.080  41.840  79.500  0.00  0.00           H  
ATOM   4856  OH2 TIP3  902      79.120   6.180  66.740  0.00  0.00           O  
ATOM   4857  H1  TIP3  902      78.690   6.140  65.880  0.00  0.00           H  
ATOM   4858  H2  TIP3  902      80.050   6.300  66.530  0.00  0.00           H  
ATOM   4859  OH2 TIP3  903      12.340  32.240  16.610  0.00  0.00           O  
ATOM   4860  H1  TIP3  903      11.940  31.500  17.070  0.00  0.00           H  
ATOM   4861  H2  TIP3  903      12.900  32.660  17.260  0.00  0.00           H  
ATOM   4862  OH2 TIP3  904      73.000  41.890  72.970  0.00  0.00           O  
ATOM   4863  H1  TIP3  904      72.190  41.450  72.710  0.00  0.00           H  
ATOM   4864  H2  TIP3  904      73.040  42.660  72.410  0.00  0.00           H  
ATOM   4865  OH2 TIP3  905      59.790  46.740  21.260  0.00  0.00           O  
ATOM   4866  H1  TIP3  905      59.820  46.370  20.380  0.00  0.00           H  
ATOM   4867  H2  TIP3  905      60.670  46.600  21.610  0.00  0.00           H  
ATOM   4868  OH2 TIP3  906      16.600  78.770  51.280  0.00  0.00           O  
ATOM   4869  H1  TIP3  906      17.100  79.360  50.720  0.00  0.00           H  
ATOM   4870  H2  TIP3  906      15.680  79.010  51.120  0.00  0.00           H  
ATOM   4871  OH2 TIP3  907      38.320  66.850  38.050  0.00  0.00           O  
ATOM   4872  H1  TIP3  907      38.040  66.880  37.130  0.00  0.00           H  
ATOM   4873  H2  TIP3  907      37.500  66.770  38.550  0.00  0.00           H  
ATOM   4874  OH2 TIP3  908      74.680  48.070   1.340  0.00  0.00           O  
ATOM   4875  H1  TIP3  908      75.380  48.590   0.950  0.00  0.00           H  
ATOM   4876  H2  TIP3  908      74.700  48.300   2.270  0.00  0.00           H  
ATOM   4877  OH2 TIP3  909      36.340  72.140  57.340  0.00  0.00           O  
ATOM   4878  H1  TIP3  909      35.450  72.440  57.520  0.00  0.00           H  
ATOM   4879  H2  TIP3  909      36.650  72.720  56.640  0.00  0.00           H  
ATOM   4880  OH2 TIP3  910      37.220  64.310  50.020  0.00  0.00           O  
ATOM   4881  H1  TIP3  910      38.100  64.560  49.750  0.00  0.00           H  
ATOM   4882  H2  TIP3  910      36.650  65.000  49.670  0.00  0.00           H  
ATOM   4883  OH2 TIP3  911      70.860  53.500  35.030  0.00  0.00           O  
ATOM   4884  H1  TIP3  911      71.310  52.870  34.460  0.00  0.00           H  
ATOM   4885  H2  TIP3  911      70.230  52.970  35.520  0.00  0.00           H  
ATOM   4886  OH2 TIP3  912      41.520   1.180  45.820  0.00  0.00           O  
ATOM   4887  H1  TIP3  912      40.700   1.430  45.400  0.00  0.00           H  
ATOM   4888  H2  TIP3  912      42.120   1.900  45.630  0.00  0.00           H  
ATOM   4889  OH2 TIP3  913      57.030  43.030   2.750  0.00  0.00           O  
ATOM   4890  H1  TIP3  913      57.240  42.670   1.890  0.00  0.00           H  
ATOM   4891  H2  TIP3  913      57.230  42.320   3.360  0.00  0.00           H  
ATOM   4892  OH2 TIP3  914      58.430  63.070  72.330  0.00  0.00           O  
ATOM   4893  H1  TIP3  914      59.100  63.710  72.580  0.00  0.00           H  
ATOM   4894  H2  TIP3  914      58.490  62.390  72.990  0.00  0.00           H  
ATOM   4895  OH2 TIP3  915      45.790  46.380  50.530  0.00  0.00           O  
ATOM   4896  H1  TIP3  915      46.710  46.380  50.780  0.00  0.00           H  
ATOM   4897  H2  TIP3  915      45.370  47.010  51.110  0.00  0.00           H  
ATOM   4898  OH2 TIP3  916      49.280  62.650  67.440  0.00  0.00           O  
ATOM   4899  H1  TIP3  916      48.960  63.350  66.870  0.00  0.00           H  
ATOM   4900  H2  TIP3  916      49.670  63.100  68.190  0.00  0.00           H  
ATOM   4901  OH2 TIP3  917       2.220  33.790  56.210  0.00  0.00           O  
ATOM   4902  H1  TIP3  917       2.380  32.840  56.170  0.00  0.00           H  
ATOM   4903  H2  TIP3  917       1.550  33.950  55.540  0.00  0.00           H  
ATOM   4904  OH2 TIP3  918       2.520  73.210  13.440  0.00  0.00           O  
ATOM   4905  H1  TIP3  918       2.390  72.380  13.900  0.00  0.00           H  
ATOM   4906  H2  TIP3  918       3.070  73.730  14.030  0.00  0.00           H  
ATOM   4907  OH2 TIP3  919      54.240  56.140  62.180  0.00  0.00           O  
ATOM   4908  H1  TIP3  919      53.600  56.050  61.480  0.00  0.00           H  
ATOM   4909  H2  TIP3  919      53.830  55.730  62.940  0.00  0.00           H  
ATOM   4910  OH2 TIP3  920      30.440  10.500  59.400  0.00  0.00           O  
ATOM   4911  H1  TIP3  920      30.500   9.960  58.610  0.00  0.00           H  
ATOM   4912  H2  TIP3  920      29.650  10.190  59.840  0.00  0.00           H  
ATOM   4913  OH2 TIP3  921      22.660  29.380  41.120  0.00  0.00           O  
ATOM   4914  H1  TIP3  921      23.390  28.820  41.400  0.00  0.00           H  
ATOM   4915  H2  TIP3  921      22.040  29.350  41.850  0.00  0.00           H  
ATOM   4916  OH2 TIP3  922      71.130  76.840  64.390  0.00  0.00           O  
ATOM   4917  H1  TIP3  922      70.500  76.140  64.200  0.00  0.00           H  
ATOM   4918  H2  TIP3  922      71.250  77.280  63.550  0.00  0.00           H  
ATOM   4919  OH2 TIP3  923      67.440  71.320  61.580  0.00  0.00           O  
ATOM   4920  H1  TIP3  923      67.720  72.230  61.620  0.00  0.00           H  
ATOM   4921  H2  TIP3  923      66.900  71.200  62.370  0.00  0.00           H  
ATOM   4922  OH2 TIP3  924      41.940  53.600  11.870  0.00  0.00           O  
ATOM   4923  H1  TIP3  924      42.330  54.100  12.580  0.00  0.00           H  
ATOM   4924  H2  TIP3  924      42.680  53.330  11.330  0.00  0.00           H  
ATOM   4925  OH2 TIP3  925      21.790  11.130   7.260  0.00  0.00           O  
ATOM   4926  H1  TIP3  925      21.410  10.470   6.680  0.00  0.00           H  
ATOM   4927  H2  TIP3  925      21.110  11.790   7.350  0.00  0.00           H  
ATOM   4928  OH2 TIP3  926      76.870  67.900  13.210  0.00  0.00           O  
ATOM   4929  H1  TIP3  926      76.270  68.160  12.520  0.00  0.00           H  
ATOM   4930  H2  TIP3  926      77.720  68.250  12.940  0.00  0.00           H  
ATOM   4931  OH2 TIP3  927      46.500  17.690  60.080  0.00  0.00           O  
ATOM   4932  H1  TIP3  927      45.980  17.050  59.590  0.00  0.00           H  
ATOM   4933  H2  TIP3  927      46.750  17.220  60.880  0.00  0.00           H  
ATOM   4934  OH2 TIP3  928      20.900  21.600  48.860  0.00  0.00           O  
ATOM   4935  H1  TIP3  928      21.100  22.530  48.980  0.00  0.00           H  
ATOM   4936  H2  TIP3  928      21.720  21.160  49.050  0.00  0.00           H
[truncated: 3,791,534 more chars]
