# Supplementary material for: Insight into binding of endogenous neurosteroid ligands to the sigma-1 receptor
Source: Nat Commun. 2024 Jul 4;15:5619. doi: 10.1038/s41467-024-49894-7 (PMC11224282; doi:10.1038/s41467-024-49894-7)
Supplement: Supplementary file 11 — Supplementary Data 8 [file 41467_2024_49894_MOESM11_ESM.zip › Supplementary Data 8. MD-run03-output_final-coordinate.pdb]

CRYST1   79.703   79.703   79.703  90.00  90.00  90.00               0
ATOM      1  N   PHE     1      33.850  18.520  16.810  0.00  0.00           N  
ATOM      2  CA  PHE     1      33.600  20.020  17.000  0.00  0.00           C  
ATOM      3  C   PHE     1      34.620  20.940  16.300  0.00  0.00           C  
ATOM      4  O   PHE     1      35.620  20.480  15.770  0.00  0.00           O  
ATOM      5  CB  PHE     1      33.360  20.350  18.480  0.00  0.00           C  
ATOM      6  CG  PHE     1      32.110  19.720  18.940  0.00  0.00           C  
ATOM      7  CD1 PHE     1      30.800  20.230  18.720  0.00  0.00           C  
ATOM      8  CD2 PHE     1      32.230  18.610  19.770  0.00  0.00           C  
ATOM      9  CE1 PHE     1      29.650  19.480  19.060  0.00  0.00           C  
ATOM     10  CE2 PHE     1      31.050  17.860  20.150  0.00  0.00           C  
ATOM     11  CZ  PHE     1      29.750  18.360  19.900  0.00  0.00           C  
ATOM     12  HA  PHE     1      32.650  20.230  16.520  0.00  0.00           H  
ATOM     13  HB1 PHE     1      33.220  21.450  18.500  0.00  0.00           H  
ATOM     14  HB2 PHE     1      34.220  20.090  19.140  0.00  0.00           H  
ATOM     15  HD1 PHE     1      30.670  21.190  18.250  0.00  0.00           H  
ATOM     16  HD2 PHE     1      33.240  18.350  20.060  0.00  0.00           H  
ATOM     17  HE1 PHE     1      28.700  19.980  18.920  0.00  0.00           H  
ATOM     18  HE2 PHE     1      31.170  16.970  20.730  0.00  0.00           H  
ATOM     19  HZ  PHE     1      28.880  17.850  20.270  0.00  0.00           H  
ATOM     20  HT1 PHE     1      34.380  18.390  15.930  0.00  0.00           H  
ATOM     21  HT2 PHE     1      33.000  17.920  16.780  0.00  0.00           H  
ATOM     22  HT3 PHE     1      34.420  18.130  17.590  0.00  0.00           H  
ATOM     23  N   ASN     2      34.360  22.240  16.250  0.00  0.00           N  
ATOM     24  CA  ASN     2      35.290  23.160  15.580  0.00  0.00           C  
ATOM     25  C   ASN     2      35.240  24.400  16.450  0.00  0.00           C  
ATOM     26  O   ASN     2      34.130  24.780  16.870  0.00  0.00           O  
ATOM     27  CB  ASN     2      34.730  23.400  14.150  0.00  0.00           C  
ATOM     28  CG  ASN     2      35.280  24.510  13.270  0.00  0.00           C  
ATOM     29  ND2 ASN     2      34.900  24.440  11.960  0.00  0.00           N  
ATOM     30  OD1 ASN     2      35.980  25.410  13.790  0.00  0.00           O  
ATOM     31  HN  ASN     2      33.500  22.620  16.570  0.00  0.00           H  
ATOM     32  HA  ASN     2      36.280  22.740  15.550  0.00  0.00           H  
ATOM     33  HB1 ASN     2      33.630  23.580  14.240  0.00  0.00           H  
ATOM     34  HB2 ASN     2      34.810  22.420  13.640  0.00  0.00           H  
ATOM     35 HD21 ASN     2      35.340  25.080  11.320  0.00  0.00           H  
ATOM     36 HD22 ASN     2      34.300  23.710  11.660  0.00  0.00           H  
ATOM     37  N   ARG     3      36.430  24.990  16.770  0.00  0.00           N  
ATOM     38  CA  ARG     3      36.490  26.210  17.560  0.00  0.00           C  
ATOM     39  C   ARG     3      35.790  27.390  17.020  0.00  0.00           C  
ATOM     40  O   ARG     3      35.060  28.040  17.780  0.00  0.00           O  
ATOM     41  CB  ARG     3      37.990  26.600  17.810  0.00  0.00           C  
ATOM     42  CG  ARG     3      38.320  27.870  18.560  0.00  0.00           C  
ATOM     43  CD  ARG     3      39.810  28.140  18.740  0.00  0.00           C  
ATOM     44  NE  ARG     3      40.520  28.170  17.380  0.00  0.00           N  
ATOM     45  CZ  ARG     3      40.380  29.130  16.440  0.00  0.00           C  
ATOM     46  NH1 ARG     3      40.760  28.960  15.140  0.00  0.00           N1+
ATOM     47  NH2 ARG     3      39.770  30.250  16.880  0.00  0.00           N  
ATOM     48  HN  ARG     3      37.240  24.520  16.430  0.00  0.00           H  
ATOM     49  HA  ARG     3      36.080  26.010  18.540  0.00  0.00           H  
ATOM     50  HB1 ARG     3      38.450  26.750  16.810  0.00  0.00           H  
ATOM     51  HB2 ARG     3      38.560  25.740  18.220  0.00  0.00           H  
ATOM     52  HG1 ARG     3      38.000  27.900  19.630  0.00  0.00           H  
ATOM     53  HG2 ARG     3      37.740  28.740  18.190  0.00  0.00           H  
ATOM     54  HD1 ARG     3      40.270  27.390  19.430  0.00  0.00           H  
ATOM     55  HD2 ARG     3      39.910  29.140  19.200  0.00  0.00           H  
ATOM     56  HE  ARG     3      40.830  27.330  16.930  0.00  0.00           H  
ATOM     57 HH11 ARG     3      40.520  29.580  14.400  0.00  0.00           H  
ATOM     58 HH12 ARG     3      41.270  28.150  14.860  0.00  0.00           H  
ATOM     59 HH21 ARG     3      39.440  30.430  17.800  0.00  0.00           H  
ATOM     60 HH22 ARG     3      39.420  30.790  16.120  0.00  0.00           H  
ATOM     61  N   GLU     4      35.770  27.660  15.660  0.00  0.00           N  
ATOM     62  CA  GLU     4      35.000  28.750  15.060  0.00  0.00           C  
ATOM     63  C   GLU     4      33.490  28.610  15.420  0.00  0.00           C  
ATOM     64  O   GLU     4      32.830  29.560  15.940  0.00  0.00           O  
ATOM     65  CB  GLU     4      35.320  28.840  13.570  0.00  0.00           C  
ATOM     66  CG  GLU     4      36.830  29.280  13.320  0.00  0.00           C  
ATOM     67  CD  GLU     4      37.020  29.540  11.830  0.00  0.00           C  
ATOM     68  OE1 GLU     4      37.270  28.490  11.150  0.00  0.00           O  
ATOM     69  OE2 GLU     4      36.890  30.670  11.350  0.00  0.00           O1-
ATOM     70  HN  GLU     4      36.160  27.000  15.020  0.00  0.00           H  
ATOM     71  HA  GLU     4      35.550  29.560  15.520  0.00  0.00           H  
ATOM     72  HB1 GLU     4      34.610  29.580  13.140  0.00  0.00           H  
ATOM     73  HB2 GLU     4      35.170  27.830  13.130  0.00  0.00           H  
ATOM     74  HG1 GLU     4      37.540  28.470  13.610  0.00  0.00           H  
ATOM     75  HG2 GLU     4      37.080  30.250  13.810  0.00  0.00           H  
ATOM     76  N   GLU     5      32.950  27.440  15.200  0.00  0.00           N  
ATOM     77  CA  GLU     5      31.530  27.160  15.460  0.00  0.00           C  
ATOM     78  C   GLU     5      31.200  27.320  16.930  0.00  0.00           C  
ATOM     79  O   GLU     5      30.200  27.860  17.300  0.00  0.00           O  
ATOM     80  CB  GLU     5      31.070  25.720  14.900  0.00  0.00           C  
ATOM     81  CG  GLU     5      31.170  25.710  13.350  0.00  0.00           C  
ATOM     82  CD  GLU     5      30.710  24.320  12.870  0.00  0.00           C  
ATOM     83  OE1 GLU     5      31.030  23.260  13.450  0.00  0.00           O  
ATOM     84  OE2 GLU     5      30.140  24.310  11.760  0.00  0.00           O1-
ATOM     85  HN  GLU     5      33.460  26.690  14.790  0.00  0.00           H  
ATOM     86  HA  GLU     5      30.990  27.970  15.010  0.00  0.00           H  
ATOM     87  HB1 GLU     5      30.010  25.570  15.210  0.00  0.00           H  
ATOM     88  HB2 GLU     5      31.640  24.900  15.390  0.00  0.00           H  
ATOM     89  HG1 GLU     5      32.200  25.870  12.970  0.00  0.00           H  
ATOM     90  HG2 GLU     5      30.420  26.400  12.920  0.00  0.00           H  
ATOM     91  N   ILE     6      32.080  26.770  17.910  0.00  0.00           N  
ATOM     92  CA  ILE     6      31.970  27.010  19.300  0.00  0.00           C  
ATOM     93  C   ILE     6      31.970  28.420  19.720  0.00  0.00           C  
ATOM     94  O   ILE     6      31.090  28.920  20.480  0.00  0.00           O  
ATOM     95  CB  ILE     6      33.060  26.310  20.130  0.00  0.00           C  
ATOM     96  CG1 ILE     6      32.970  24.760  20.150  0.00  0.00           C  
ATOM     97  CG2 ILE     6      33.010  26.720  21.630  0.00  0.00           C  
ATOM     98  CD  ILE     6      31.550  24.170  20.250  0.00  0.00           C  
ATOM     99  HN  ILE     6      32.810  26.250  17.460  0.00  0.00           H  
ATOM    100  HA  ILE     6      31.030  26.540  19.550  0.00  0.00           H  
ATOM    101  HB  ILE     6      34.030  26.690  19.770  0.00  0.00           H  
ATOM    102 HG11 ILE     6      33.480  24.320  21.040  0.00  0.00           H  
ATOM    103 HG12 ILE     6      33.410  24.330  19.230  0.00  0.00           H  
ATOM    104 HG21 ILE     6      31.960  26.700  22.020  0.00  0.00           H  
ATOM    105 HG22 ILE     6      33.410  27.750  21.680  0.00  0.00           H  
ATOM    106 HG23 ILE     6      33.720  26.070  22.180  0.00  0.00           H  
ATOM    107  HD1 ILE     6      31.010  24.770  21.000  0.00  0.00           H  
ATOM    108  HD2 ILE     6      31.600  23.100  20.540  0.00  0.00           H  
ATOM    109  HD3 ILE     6      30.950  24.330  19.330  0.00  0.00           H  
ATOM    110  N   ALA     7      32.940  29.250  19.140  0.00  0.00           N  
ATOM    111  CA  ALA     7      32.940  30.650  19.480  0.00  0.00           C  
ATOM    112  C   ALA     7      31.590  31.490  19.170  0.00  0.00           C  
ATOM    113  O   ALA     7      31.070  32.320  19.860  0.00  0.00           O  
ATOM    114  CB  ALA     7      34.230  31.300  18.940  0.00  0.00           C  
ATOM    115  HN  ALA     7      33.710  28.860  18.640  0.00  0.00           H  
ATOM    116  HA  ALA     7      32.930  30.690  20.560  0.00  0.00           H  
ATOM    117  HB1 ALA     7      34.300  32.360  19.240  0.00  0.00           H  
ATOM    118  HB2 ALA     7      34.280  31.280  17.830  0.00  0.00           H  
ATOM    119  HB3 ALA     7      35.130  30.740  19.280  0.00  0.00           H  
ATOM    120  N   ARG     8      31.000  31.250  18.040  0.00  0.00           N  
ATOM    121  CA  ARG     8      29.790  31.830  17.590  0.00  0.00           C  
ATOM    122  C   ARG     8      28.610  31.250  18.370  0.00  0.00           C  
ATOM    123  O   ARG     8      27.680  32.000  18.680  0.00  0.00           O  
ATOM    124  CB  ARG     8      29.480  31.660  16.020  0.00  0.00           C  
ATOM    125  CG  ARG     8      30.590  32.390  15.150  0.00  0.00           C  
ATOM    126  CD  ARG     8      30.970  33.780  15.530  0.00  0.00           C  
ATOM    127  NE  ARG     8      29.740  34.640  15.370  0.00  0.00           N  
ATOM    128  CZ  ARG     8      29.610  35.850  15.830  0.00  0.00           C  
ATOM    129  NH1 ARG     8      30.630  36.500  16.350  0.00  0.00           N1+
ATOM    130  NH2 ARG     8      28.410  36.330  16.020  0.00  0.00           N  
ATOM    131  HN  ARG     8      31.510  30.530  17.560  0.00  0.00           H  
ATOM    132  HA  ARG     8      29.810  32.870  17.870  0.00  0.00           H  
ATOM    133  HB1 ARG     8      28.480  32.120  15.870  0.00  0.00           H  
ATOM    134  HB2 ARG     8      29.510  30.580  15.760  0.00  0.00           H  
ATOM    135  HG1 ARG     8      30.480  32.200  14.060  0.00  0.00           H  
ATOM    136  HG2 ARG     8      31.540  31.880  15.400  0.00  0.00           H  
ATOM    137  HD1 ARG     8      31.850  34.210  15.010  0.00  0.00           H  
ATOM    138  HD2 ARG     8      31.270  33.850  16.600  0.00  0.00           H  
ATOM    139  HE  ARG     8      28.870  34.180  15.160  0.00  0.00           H  
ATOM    140 HH11 ARG     8      31.550  36.110  16.450  0.00  0.00           H  
ATOM    141 HH12 ARG     8      30.430  37.380  16.770  0.00  0.00           H  
ATOM    142 HH21 ARG     8      27.650  35.690  15.960  0.00  0.00           H  
ATOM    143 HH22 ARG     8      28.300  37.230  16.440  0.00  0.00           H  
ATOM    144  N   LEU     9      28.520  29.930  18.790  0.00  0.00           N  
ATOM    145  CA  LEU     9      27.530  29.310  19.640  0.00  0.00           C  
ATOM    146  C   LEU     9      27.480  30.020  20.980  0.00  0.00           C  
ATOM    147  O   LEU     9      26.490  30.360  21.600  0.00  0.00           O  
ATOM    148  CB  LEU     9      27.950  27.830  19.820  0.00  0.00           C  
ATOM    149  CG  LEU     9      27.370  26.990  20.910  0.00  0.00           C  
ATOM    150  CD1 LEU     9      25.880  26.730  20.830  0.00  0.00           C  
ATOM    151  CD2 LEU     9      28.150  25.660  20.920  0.00  0.00           C  
ATOM    152  HN  LEU     9      29.290  29.360  18.500  0.00  0.00           H  
ATOM    153  HA  LEU     9      26.590  29.390  19.110  0.00  0.00           H  
ATOM    154  HB1 LEU     9      29.040  27.740  19.960  0.00  0.00           H  
ATOM    155  HB2 LEU     9      27.750  27.350  18.840  0.00  0.00           H  
ATOM    156  HG  LEU     9      27.460  27.440  21.920  0.00  0.00           H  
ATOM    157 HD11 LEU     9      25.640  26.600  19.750  0.00  0.00           H  
ATOM    158 HD12 LEU     9      25.260  27.580  21.210  0.00  0.00           H  
ATOM    159 HD13 LEU     9      25.630  25.820  21.410  0.00  0.00           H  
ATOM    160 HD21 LEU     9      28.100  25.200  19.910  0.00  0.00           H  
ATOM    161 HD22 LEU     9      27.950  25.020  21.800  0.00  0.00           H  
ATOM    162 HD23 LEU     9      29.230  25.830  21.100  0.00  0.00           H  
ATOM    163  N   ALA    10      28.690  30.210  21.560  0.00  0.00           N  
ATOM    164  CA  ALA    10      28.820  30.740  22.960  0.00  0.00           C  
ATOM    165  C   ALA    10      28.690  32.310  22.940  0.00  0.00           C  
ATOM    166  O   ALA    10      28.410  32.890  23.950  0.00  0.00           O  
ATOM    167  CB  ALA    10      30.230  30.260  23.450  0.00  0.00           C  
ATOM    168  HN  ALA    10      29.480  29.880  21.050  0.00  0.00           H  
ATOM    169  HA  ALA    10      28.070  30.330  23.610  0.00  0.00           H  
ATOM    170  HB1 ALA    10      30.420  30.780  24.420  0.00  0.00           H  
ATOM    171  HB2 ALA    10      31.030  30.350  22.690  0.00  0.00           H  
ATOM    172  HB3 ALA    10      30.080  29.180  23.640  0.00  0.00           H  
ATOM    173  N   LYS    11      28.930  32.910  21.730  0.00  0.00           N  
ATOM    174  CA  LYS    11      28.610  34.340  21.500  0.00  0.00           C  
ATOM    175  C   LYS    11      27.190  34.650  21.570  0.00  0.00           C  
ATOM    176  O   LYS    11      26.840  35.690  22.120  0.00  0.00           O  
ATOM    177  CB  LYS    11      29.190  34.940  20.210  0.00  0.00           C  
ATOM    178  CG  LYS    11      28.800  36.370  19.880  0.00  0.00           C  
ATOM    179  CD  LYS    11      29.400  37.330  20.910  0.00  0.00           C  
ATOM    180  CE  LYS    11      29.310  38.780  20.410  0.00  0.00           C  
ATOM    181  NZ  LYS    11      27.940  39.260  20.250  0.00  0.00           N1+
ATOM    182  HN  LYS    11      29.420  32.520  20.960  0.00  0.00           H  
ATOM    183  HA  LYS    11      29.050  34.880  22.330  0.00  0.00           H  
ATOM    184  HB1 LYS    11      28.990  34.310  19.320  0.00  0.00           H  
ATOM    185  HB2 LYS    11      30.290  34.980  20.330  0.00  0.00           H  
ATOM    186  HG1 LYS    11      27.710  36.440  19.660  0.00  0.00           H  
ATOM    187  HG2 LYS    11      29.290  36.620  18.920  0.00  0.00           H  
ATOM    188  HD1 LYS    11      30.500  37.220  21.020  0.00  0.00           H  
ATOM    189  HD2 LYS    11      28.960  37.220  21.930  0.00  0.00           H  
ATOM    190  HE1 LYS    11      29.970  38.950  19.530  0.00  0.00           H  
ATOM    191  HE2 LYS    11      29.710  39.380  21.260  0.00  0.00           H  
ATOM    192  HZ1 LYS    11      27.460  38.720  19.500  0.00  0.00           H  
ATOM    193  HZ2 LYS    11      27.950  40.270  20.010  0.00  0.00           H  
ATOM    194  HZ3 LYS    11      27.400  39.230  21.130  0.00  0.00           H  
ATOM    195  N   GLU    12      26.360  33.840  20.910  0.00  0.00           N  
ATOM    196  CA  GLU    12      24.930  33.880  20.780  0.00  0.00           C  
ATOM    197  C   GLU    12      24.150  33.920  22.090  0.00  0.00           C  
ATOM    198  O   GLU    12      23.200  34.660  22.280  0.00  0.00           O  
ATOM    199  CB  GLU    12      24.430  32.880  19.650  0.00  0.00           C  
ATOM    200  CG  GLU    12      22.920  32.470  19.630  0.00  0.00           C  
ATOM    201  CD  GLU    12      22.300  31.830  18.330  0.00  0.00           C  
ATOM    202  OE1 GLU    12      21.970  32.610  17.450  0.00  0.00           O  
ATOM    203  OE2 GLU    12      22.220  30.630  18.170  0.00  0.00           O1-
ATOM    204  HN  GLU    12      26.850  33.050  20.550  0.00  0.00           H  
ATOM    205  HA  GLU    12      24.790  34.890  20.420  0.00  0.00           H  
ATOM    206  HB1 GLU    12      25.040  31.960  19.810  0.00  0.00           H  
ATOM    207  HB2 GLU    12      24.670  33.170  18.610  0.00  0.00           H  
ATOM    208  HG1 GLU    12      22.250  33.320  19.890  0.00  0.00           H  
ATOM    209  HG2 GLU    12      22.730  31.670  20.390  0.00  0.00           H  
ATOM    210  N   HSD    13      24.680  33.150  23.070  0.00  0.00           N  
ATOM    211  CA  HSD    13      23.940  32.800  24.300  0.00  0.00           C  
ATOM    212  C   HSD    13      24.520  33.540  25.530  0.00  0.00           C  
ATOM    213  O   HSD    13      24.220  33.340  26.680  0.00  0.00           O  
ATOM    214  CB  HSD    13      24.070  31.290  24.600  0.00  0.00           C  
ATOM    215  CG  HSD    13      23.380  30.440  23.600  0.00  0.00           C  
ATOM    216  CD2 HSD    13      22.030  30.090  23.560  0.00  0.00           C  
ATOM    217  ND1 HSD    13      23.950  29.790  22.460  0.00  0.00           N  
ATOM    218  CE1 HSD    13      22.970  29.170  21.790  0.00  0.00           C  
ATOM    219  NE2 HSD    13      21.840  29.370  22.390  0.00  0.00           N  
ATOM    220  HN  HSD    13      25.440  32.570  22.780  0.00  0.00           H  
ATOM    221  HA  HSD    13      22.900  33.020  24.080  0.00  0.00           H  
ATOM    222  HB1 HSD    13      23.370  31.180  25.450  0.00  0.00           H  
ATOM    223  HB2 HSD    13      25.140  31.000  24.700  0.00  0.00           H  
ATOM    224  HD1 HSD    13      24.870  29.950  22.100  0.00  0.00           H  
ATOM    225  HD2 HSD    13      21.270  30.490  24.220  0.00  0.00           H  
ATOM    226  HE1 HSD    13      23.010  28.810  20.760  0.00  0.00           H  
ATOM    227  N   SER    14      25.490  34.390  25.220  0.00  0.00           N  
ATOM    228  CA  SER    14      26.280  35.300  26.120  0.00  0.00           C  
ATOM    229  C   SER    14      25.450  36.390  26.750  0.00  0.00           C  
ATOM    230  O   SER    14      25.830  36.880  27.840  0.00  0.00           O  
ATOM    231  CB  SER    14      27.620  35.940  25.490  0.00  0.00           C  
ATOM    232  OG  SER    14      27.410  37.090  24.660  0.00  0.00           O  
ATOM    233  HN  SER    14      25.710  34.320  24.250  0.00  0.00           H  
ATOM    234  HA  SER    14      26.560  34.630  26.920  0.00  0.00           H  
ATOM    235  HB1 SER    14      28.260  35.190  24.970  0.00  0.00           H  
ATOM    236  HB2 SER    14      28.170  36.290  26.390  0.00  0.00           H  
ATOM    237  HG1 SER    14      27.220  36.840  23.750  0.00  0.00           H  
ATOM    238  N   GLY    15      24.330  36.860  26.150  0.00  0.00           N  
ATOM    239  CA  GLY    15      23.380  37.770  26.710  0.00  0.00           C  
ATOM    240  C   GLY    15      22.300  37.180  27.580  0.00  0.00           C  
ATOM    241  O   GLY    15      22.000  37.780  28.580  0.00  0.00           O  
ATOM    242  HN  GLY    15      24.120  36.540  25.230  0.00  0.00           H  
ATOM    243  HA1 GLY    15      23.000  38.330  25.870  0.00  0.00           H  
ATOM    244  HA2 GLY    15      23.870  38.400  27.430  0.00  0.00           H  
ATOM    245  N   LEU    16      21.790  36.050  27.200  0.00  0.00           N  
ATOM    246  CA  LEU    16      20.830  35.230  27.900  0.00  0.00           C  
ATOM    247  C   LEU    16      21.460  34.740  29.220  0.00  0.00           C  
ATOM    248  O   LEU    16      22.640  34.360  29.260  0.00  0.00           O  
ATOM    249  CB  LEU    16      20.420  34.000  26.990  0.00  0.00           C  
ATOM    250  CG  LEU    16      19.620  32.950  27.650  0.00  0.00           C  
ATOM    251  CD1 LEU    16      18.190  33.520  27.960  0.00  0.00           C  
ATOM    252  CD2 LEU    16      19.400  31.840  26.640  0.00  0.00           C  
ATOM    253  HN  LEU    16      22.100  35.700  26.310  0.00  0.00           H  
ATOM    254  HA  LEU    16      19.960  35.850  28.050  0.00  0.00           H  
ATOM    255  HB1 LEU    16      21.400  33.770  26.510  0.00  0.00           H  
ATOM    256  HB2 LEU    16      19.870  34.460  26.140  0.00  0.00           H  
ATOM    257  HG  LEU    16      20.010  32.500  28.590  0.00  0.00           H  
ATOM    258 HD11 LEU    16      17.830  34.240  27.190  0.00  0.00           H  
ATOM    259 HD12 LEU    16      18.250  34.190  28.850  0.00  0.00           H  
ATOM    260 HD13 LEU    16      17.460  32.690  28.120  0.00  0.00           H  
ATOM    261 HD21 LEU    16      18.970  32.270  25.710  0.00  0.00           H  
ATOM    262 HD22 LEU    16      18.710  31.080  27.070  0.00  0.00           H  
ATOM    263 HD23 LEU    16      20.360  31.400  26.300  0.00  0.00           H  
ATOM    264  N   ASP    17      20.620  34.670  30.270  0.00  0.00           N  
ATOM    265  CA  ASP    17      20.950  34.080  31.640  0.00  0.00           C  
ATOM    266  C   ASP    17      21.410  32.610  31.580  0.00  0.00           C  
ATOM    267  O   ASP    17      20.640  31.700  31.340  0.00  0.00           O  
ATOM    268  CB  ASP    17      19.900  34.390  32.720  0.00  0.00           C  
ATOM    269  CG  ASP    17      19.360  35.790  32.460  0.00  0.00           C  
ATOM    270  OD1 ASP    17      18.270  36.100  32.000  0.00  0.00           O  
ATOM    271  OD2 ASP    17      20.310  36.690  32.810  0.00  0.00           O1-
ATOM    272  HN  ASP    17      19.750  35.110  30.090  0.00  0.00           H  
ATOM    273  HA  ASP    17      21.770  34.660  32.030  0.00  0.00           H  
ATOM    274  HB1 ASP    17      20.280  34.390  33.760  0.00  0.00           H  
ATOM    275  HB2 ASP    17      19.090  33.640  32.670  0.00  0.00           H  
ATOM    276  HD2 ASP    17      19.950  37.520  32.500  0.00  0.00           H  
ATOM    277  N   TYR    18      22.650  32.440  32.050  0.00  0.00           N  
ATOM    278  CA  TYR    18      23.350  31.170  32.150  0.00  0.00           C  
ATOM    279  C   TYR    18      22.610  30.030  32.850  0.00  0.00           C  
ATOM    280  O   TYR    18      22.790  28.890  32.460  0.00  0.00           O  
ATOM    281  CB  TYR    18      24.840  31.320  32.600  0.00  0.00           C  
ATOM    282  CG  TYR    18      24.900  31.750  34.070  0.00  0.00           C  
ATOM    283  CD1 TYR    18      25.050  30.780  35.030  0.00  0.00           C  
ATOM    284  CD2 TYR    18      24.820  33.080  34.490  0.00  0.00           C  
ATOM    285  CE1 TYR    18      25.240  31.100  36.380  0.00  0.00           C  
ATOM    286  CE2 TYR    18      24.930  33.380  35.820  0.00  0.00           C  
ATOM    287  CZ  TYR    18      25.160  32.400  36.790  0.00  0.00           C  
ATOM    288  OH  TYR    18      25.180  32.760  38.170  0.00  0.00           O  
ATOM    289  HN  TYR    18      23.170  33.170  32.500  0.00  0.00           H  
ATOM    290  HA  TYR    18      23.510  30.800  31.150  0.00  0.00           H  
ATOM    291  HB1 TYR    18      25.360  32.130  32.040  0.00  0.00           H  
ATOM    292  HB2 TYR    18      25.330  30.340  32.420  0.00  0.00           H  
ATOM    293  HD1 TYR    18      25.200  29.730  34.800  0.00  0.00           H  
ATOM    294  HD2 TYR    18      24.790  33.830  33.720  0.00  0.00           H  
ATOM    295  HE1 TYR    18      25.360  30.360  37.160  0.00  0.00           H  
ATOM    296  HE2 TYR    18      24.910  34.440  36.040  0.00  0.00           H  
ATOM    297  HH  TYR    18      25.100  31.920  38.630  0.00  0.00           H  
ATOM    298  N   GLU    19      21.710  30.330  33.800  0.00  0.00           N  
ATOM    299  CA  GLU    19      20.880  29.290  34.380  0.00  0.00           C  
ATOM    300  C   GLU    19      19.850  28.620  33.400  0.00  0.00           C  
ATOM    301  O   GLU    19      19.670  27.360  33.370  0.00  0.00           O  
ATOM    302  CB  GLU    19      20.000  29.790  35.560  0.00  0.00           C  
ATOM    303  CG  GLU    19      20.840  30.200  36.840  0.00  0.00           C  
ATOM    304  CD  GLU    19      19.980  30.500  38.060  0.00  0.00           C  
ATOM    305  OE1 GLU    19      19.930  29.670  39.020  0.00  0.00           O  
ATOM    306  OE2 GLU    19      19.330  31.550  38.030  0.00  0.00           O1-
ATOM    307  HN  GLU    19      21.600  31.260  34.120  0.00  0.00           H  
ATOM    308  HA  GLU    19      21.510  28.500  34.770  0.00  0.00           H  
ATOM    309  HB1 GLU    19      19.300  28.960  35.800  0.00  0.00           H  
ATOM    310  HB2 GLU    19      19.450  30.700  35.240  0.00  0.00           H  
ATOM    311  HG1 GLU    19      21.420  31.130  36.630  0.00  0.00           H  
ATOM    312  HG2 GLU    19      21.470  29.340  37.150  0.00  0.00           H  
ATOM    313  N   VAL    20      19.310  29.420  32.490  0.00  0.00           N  
ATOM    314  CA  VAL    20      18.450  28.880  31.500  0.00  0.00           C  
ATOM    315  C   VAL    20      19.290  28.700  30.240  0.00  0.00           C  
ATOM    316  O   VAL    20      18.760  28.090  29.360  0.00  0.00           O  
ATOM    317  CB  VAL    20      17.210  29.670  31.330  0.00  0.00           C  
ATOM    318  CG1 VAL    20      16.360  29.500  32.610  0.00  0.00           C  
ATOM    319  CG2 VAL    20      17.430  31.230  31.130  0.00  0.00           C  
ATOM    320  HN  VAL    20      19.500  30.400  32.440  0.00  0.00           H  
ATOM    321  HA  VAL    20      18.150  27.880  31.780  0.00  0.00           H  
ATOM    322  HB  VAL    20      16.670  29.330  30.420  0.00  0.00           H  
ATOM    323 HG11 VAL    20      16.900  30.020  33.430  0.00  0.00           H  
ATOM    324 HG12 VAL    20      16.230  28.480  33.040  0.00  0.00           H  
ATOM    325 HG13 VAL    20      15.370  29.970  32.480  0.00  0.00           H  
ATOM    326 HG21 VAL    20      16.450  31.760  31.020  0.00  0.00           H  
ATOM    327 HG22 VAL    20      18.150  31.410  30.310  0.00  0.00           H  
ATOM    328 HG23 VAL    20      17.940  31.670  32.010  0.00  0.00           H  
ATOM    329  N   ALA    21      20.560  28.980  30.070  0.00  0.00           N  
ATOM    330  CA  ALA    21      21.310  28.910  28.820  0.00  0.00           C  
ATOM    331  C   ALA    21      22.360  27.800  28.660  0.00  0.00           C  
ATOM    332  O   ALA    21      22.750  27.400  27.540  0.00  0.00           O  
ATOM    333  CB  ALA    21      22.090  30.210  28.570  0.00  0.00           C  
ATOM    334  HN  ALA    21      21.100  29.280  30.860  0.00  0.00           H  
ATOM    335  HA  ALA    21      20.610  28.800  28.010  0.00  0.00           H  
ATOM    336  HB1 ALA    21      22.540  30.340  27.570  0.00  0.00           H  
ATOM    337  HB2 ALA    21      22.890  30.320  29.330  0.00  0.00           H  
ATOM    338  HB3 ALA    21      21.520  31.150  28.700  0.00  0.00           H  
ATOM    339  N   PHE    22      22.750  27.040  29.720  0.00  0.00           N  
ATOM    340  CA  PHE    22      23.550  25.840  29.620  0.00  0.00           C  
ATOM    341  C   PHE    22      22.860  24.710  28.870  0.00  0.00           C  
ATOM    342  O   PHE    22      23.420  23.860  28.150  0.00  0.00           O  
ATOM    343  CB  PHE    22      23.840  25.270  31.080  0.00  0.00           C  
ATOM    344  CG  PHE    22      24.880  26.010  31.840  0.00  0.00           C  
ATOM    345  CD1 PHE    22      26.050  26.550  31.220  0.00  0.00           C  
ATOM    346  CD2 PHE    22      24.640  26.380  33.190  0.00  0.00           C  
ATOM    347  CE1 PHE    22      26.920  27.420  31.880  0.00  0.00           C  
ATOM    348  CE2 PHE    22      25.540  27.280  33.850  0.00  0.00           C  
ATOM    349  CZ  PHE    22      26.640  27.840  33.180  0.00  0.00           C  
ATOM    350  HN  PHE    22      22.590  27.470  30.610  0.00  0.00           H  
ATOM    351  HA  PHE    22      24.390  26.090  28.980  0.00  0.00           H  
ATOM    352  HB1 PHE    22      24.380  24.310  30.900  0.00  0.00           H  
ATOM    353  HB2 PHE    22      22.870  25.190  31.630  0.00  0.00           H  
ATOM    354  HD1 PHE    22      26.270  26.200  30.220  0.00  0.00           H  
ATOM    355  HD2 PHE    22      23.750  26.040  33.680  0.00  0.00           H  
ATOM    356  HE1 PHE    22      27.860  27.640  31.390  0.00  0.00           H  
ATOM    357  HE2 PHE    22      25.270  27.500  34.870  0.00  0.00           H  
ATOM    358  HZ  PHE    22      27.240  28.380  33.900  0.00  0.00           H  
ATOM    359  N   SER    23      21.550  24.570  29.020  0.00  0.00           N  
ATOM    360  CA  SER    23      20.770  23.560  28.310  0.00  0.00           C  
ATOM    361  C   SER    23      20.410  23.910  26.860  0.00  0.00           C  
ATOM    362  O   SER    23      20.170  22.970  26.060  0.00  0.00           O  
ATOM    363  CB  SER    23      19.430  23.320  29.040  0.00  0.00           C  
ATOM    364  OG  SER    23      19.650  22.700  30.350  0.00  0.00           O  
ATOM    365  HN  SER    23      21.080  25.260  29.570  0.00  0.00           H  
ATOM    366  HA  SER    23      21.280  22.600  28.320  0.00  0.00           H  
ATOM    367  HB1 SER    23      18.810  22.640  28.420  0.00  0.00           H  
ATOM    368  HB2 SER    23      18.850  24.260  29.180  0.00  0.00           H  
ATOM    369  HG1 SER    23      19.930  21.810  30.140  0.00  0.00           H  
ATOM    370  N   LYS    24      20.450  25.220  26.550  0.00  0.00           N  
ATOM    371  CA  LYS    24      20.410  25.810  25.190  0.00  0.00           C  
ATOM    372  C   LYS    24      21.620  25.400  24.460  0.00  0.00           C  
ATOM    373  O   LYS    24      21.510  25.090  23.280  0.00  0.00           O  
ATOM    374  CB  LYS    24      20.150  27.320  25.200  0.00  0.00           C  
ATOM    375  CG  LYS    24      18.740  27.930  25.530  0.00  0.00           C  
ATOM    376  CD  LYS    24      17.580  27.170  24.770  0.00  0.00           C  
ATOM    377  CE  LYS    24      16.140  27.690  24.950  0.00  0.00           C  
ATOM    378  NZ  LYS    24      15.760  27.940  26.300  0.00  0.00           N1+
ATOM    379  HN  LYS    24      20.430  25.860  27.320  0.00  0.00           H  
ATOM    380  HA  LYS    24      19.580  25.290  24.740  0.00  0.00           H  
ATOM    381  HB1 LYS    24      20.340  27.620  24.150  0.00  0.00           H  
ATOM    382  HB2 LYS    24      20.850  27.970  25.760  0.00  0.00           H  
ATOM    383  HG1 LYS    24      18.870  29.020  25.410  0.00  0.00           H  
ATOM    384  HG2 LYS    24      18.490  27.750  26.590  0.00  0.00           H  
ATOM    385  HD1 LYS    24      17.520  26.180  25.270  0.00  0.00           H  
ATOM    386  HD2 LYS    24      17.840  27.070  23.690  0.00  0.00           H  
ATOM    387  HE1 LYS    24      15.390  27.000  24.500  0.00  0.00           H  
ATOM    388  HE2 LYS    24      16.120  28.610  24.330  0.00  0.00           H  
ATOM    389  HZ1 LYS    24      15.930  27.100  26.880  0.00  0.00           H  
ATOM    390  HZ2 LYS    24      14.730  28.070  26.380  0.00  0.00           H  
ATOM    391  HZ3 LYS    24      16.120  28.840  26.680  0.00  0.00           H  
ATOM    392  N   ILE    25      22.770  25.520  25.070  0.00  0.00           N  
ATOM    393  CA  ILE    25      24.050  24.990  24.540  0.00  0.00           C  
ATOM    394  C   ILE    25      24.090  23.500  24.300  0.00  0.00           C  
ATOM    395  O   ILE    25      24.430  23.020  23.220  0.00  0.00           O  
ATOM    396  CB  ILE    25      25.280  25.530  25.310  0.00  0.00           C  
ATOM    397  CG1 ILE    25      25.480  27.060  24.910  0.00  0.00           C  
ATOM    398  CG2 ILE    25      26.620  24.700  25.170  0.00  0.00           C  
ATOM    399  CD  ILE    25      26.510  27.770  25.760  0.00  0.00           C  
ATOM    400  HN  ILE    25      22.790  25.930  25.980  0.00  0.00           H  
ATOM    401  HA  ILE    25      24.140  25.420  23.550  0.00  0.00           H  
ATOM    402  HB  ILE    25      25.050  25.530  26.390  0.00  0.00           H  
ATOM    403 HG11 ILE    25      24.510  27.600  24.980  0.00  0.00           H  
ATOM    404 HG12 ILE    25      25.710  27.030  23.820  0.00  0.00           H  
ATOM    405 HG21 ILE    25      26.850  24.720  24.080  0.00  0.00           H  
ATOM    406 HG22 ILE    25      26.350  23.650  25.420  0.00  0.00           H  
ATOM    407 HG23 ILE    25      27.470  25.160  25.700  0.00  0.00           H  
ATOM    408  HD1 ILE    25      26.610  28.830  25.420  0.00  0.00           H  
ATOM    409  HD2 ILE    25      27.530  27.360  25.670  0.00  0.00           H  
ATOM    410  HD3 ILE    25      26.160  27.780  26.820  0.00  0.00           H  
ATOM    411  N   ILE    26      23.660  22.680  25.300  0.00  0.00           N  
ATOM    412  CA  ILE    26      23.780  21.210  25.300  0.00  0.00           C  
ATOM    413  C   ILE    26      22.900  20.550  24.210  0.00  0.00           C  
ATOM    414  O   ILE    26      23.290  19.670  23.440  0.00  0.00           O  
ATOM    415  CB  ILE    26      23.390  20.680  26.700  0.00  0.00           C  
ATOM    416  CG1 ILE    26      24.480  20.980  27.710  0.00  0.00           C  
ATOM    417  CG2 ILE    26      23.230  19.200  26.680  0.00  0.00           C  
ATOM    418  CD  ILE    26      24.090  20.770  29.200  0.00  0.00           C  
ATOM    419  HN  ILE    26      23.350  23.080  26.150  0.00  0.00           H  
ATOM    420  HA  ILE    26      24.780  20.970  24.960  0.00  0.00           H  
ATOM    421  HB  ILE    26      22.420  21.180  26.900  0.00  0.00           H  
ATOM    422 HG11 ILE    26      24.750  22.040  27.520  0.00  0.00           H  
ATOM    423 HG12 ILE    26      25.340  20.280  27.660  0.00  0.00           H  
ATOM    424 HG21 ILE    26      23.270  18.710  27.670  0.00  0.00           H  
ATOM    425 HG22 ILE    26      23.980  18.820  25.960  0.00  0.00           H  
ATOM    426 HG23 ILE    26      22.290  18.870  26.190  0.00  0.00           H  
ATOM    427  HD1 ILE    26      24.940  20.850  29.910  0.00  0.00           H  
ATOM    428  HD2 ILE    26      23.640  19.770  29.390  0.00  0.00           H  
ATOM    429  HD3 ILE    26      23.280  21.510  29.410  0.00  0.00           H  
ATOM    430  N   VAL    27      21.670  21.120  24.050  0.00  0.00           N  
ATOM    431  CA  VAL    27      20.790  21.030  22.840  0.00  0.00           C  
ATOM    432  C   VAL    27      21.410  21.220  21.500  0.00  0.00           C  
ATOM    433  O   VAL    27      21.420  20.330  20.640  0.00  0.00           O  
ATOM    434  CB  VAL    27      19.470  21.780  23.010  0.00  0.00           C  
ATOM    435  CG1 VAL    27      18.720  22.170  21.750  0.00  0.00           C  
ATOM    436  CG2 VAL    27      18.680  20.860  23.980  0.00  0.00           C  
ATOM    437  HN  VAL    27      21.420  21.880  24.650  0.00  0.00           H  
ATOM    438  HA  VAL    27      20.600  19.970  22.790  0.00  0.00           H  
ATOM    439  HB  VAL    27      19.690  22.720  23.550  0.00  0.00           H  
ATOM    440 HG11 VAL    27      18.550  21.280  21.110  0.00  0.00           H  
ATOM    441 HG12 VAL    27      19.250  22.960  21.170  0.00  0.00           H  
ATOM    442 HG13 VAL    27      17.750  22.660  21.980  0.00  0.00           H  
ATOM    443 HG21 VAL    27      19.260  20.620  24.900  0.00  0.00           H  
ATOM    444 HG22 VAL    27      18.260  19.950  23.500  0.00  0.00           H  
ATOM    445 HG23 VAL    27      17.810  21.430  24.350  0.00  0.00           H  
ATOM    446  N   GLU    28      22.010  22.420  21.220  0.00  0.00           N  
ATOM    447  CA  GLU    28      22.810  22.780  20.070  0.00  0.00           C  
ATOM    448  C   GLU    28      23.980  21.840  19.820  0.00  0.00           C  
ATOM    449  O   GLU    28      24.170  21.500  18.660  0.00  0.00           O  
ATOM    450  CB  GLU    28      23.270  24.270  20.030  0.00  0.00           C  
ATOM    451  CG  GLU    28      22.180  25.340  19.490  0.00  0.00           C  
ATOM    452  CD  GLU    28      22.210  25.590  18.000  0.00  0.00           C  
ATOM    453  OE1 GLU    28      22.010  24.630  17.200  0.00  0.00           O  
ATOM    454  OE2 GLU    28      22.320  26.810  17.610  0.00  0.00           O1-
ATOM    455  HN  GLU    28      22.120  23.110  21.920  0.00  0.00           H  
ATOM    456  HA  GLU    28      22.140  22.670  19.230  0.00  0.00           H  
ATOM    457  HB1 GLU    28      24.130  24.300  19.330  0.00  0.00           H  
ATOM    458  HB2 GLU    28      23.620  24.480  21.060  0.00  0.00           H  
ATOM    459  HG1 GLU    28      22.290  26.300  20.050  0.00  0.00           H  
ATOM    460  HG2 GLU    28      21.230  24.850  19.780  0.00  0.00           H  
ATOM    461  N   LEU    29      24.790  21.390  20.820  0.00  0.00           N  
ATOM    462  CA  LEU    29      25.830  20.370  20.650  0.00  0.00           C  
ATOM    463  C   LEU    29      25.300  18.940  20.220  0.00  0.00           C  
ATOM    464  O   LEU    29      25.790  18.340  19.380  0.00  0.00           O  
ATOM    465  CB  LEU    29      26.550  20.240  21.980  0.00  0.00           C  
ATOM    466  CG  LEU    29      27.300  21.530  22.470  0.00  0.00           C  
ATOM    467  CD1 LEU    29      28.070  21.160  23.690  0.00  0.00           C  
ATOM    468  CD2 LEU    29      28.310  22.020  21.500  0.00  0.00           C  
ATOM    469  HN  LEU    29      24.660  21.740  21.750  0.00  0.00           H  
ATOM    470  HA  LEU    29      26.470  20.730  19.860  0.00  0.00           H  
ATOM    471  HB1 LEU    29      27.300  19.420  21.960  0.00  0.00           H  
ATOM    472  HB2 LEU    29      25.820  19.990  22.780  0.00  0.00           H  
ATOM    473  HG  LEU    29      26.570  22.340  22.630  0.00  0.00           H  
ATOM    474 HD11 LEU    29      28.640  20.210  23.550  0.00  0.00           H  
ATOM    475 HD12 LEU    29      27.440  20.930  24.570  0.00  0.00           H  
ATOM    476 HD13 LEU    29      28.800  21.920  24.040  0.00  0.00           H  
ATOM    477 HD21 LEU    29      29.130  21.290  21.360  0.00  0.00           H  
ATOM    478 HD22 LEU    29      28.690  23.040  21.720  0.00  0.00           H  
ATOM    479 HD23 LEU    29      27.790  22.020  20.510  0.00  0.00           H  
ATOM    480  N   ARG    30      24.140  18.520  20.810  0.00  0.00           N  
ATOM    481  CA  ARG    30      23.360  17.360  20.440  0.00  0.00           C  
ATOM    482  C   ARG    30      22.810  17.250  18.990  0.00  0.00           C  
ATOM    483  O   ARG    30      22.790  16.230  18.330  0.00  0.00           O  
ATOM    484  CB  ARG    30      22.250  16.870  21.480  0.00  0.00           C  
ATOM    485  CG  ARG    30      22.810  16.200  22.780  0.00  0.00           C  
ATOM    486  CD  ARG    30      21.780  16.170  23.960  0.00  0.00           C  
ATOM    487  NE  ARG    30      22.410  15.700  25.290  0.00  0.00           N  
ATOM    488  CZ  ARG    30      21.990  15.890  26.540  0.00  0.00           C  
ATOM    489  NH1 ARG    30      20.960  16.580  27.000  0.00  0.00           N1+
ATOM    490  NH2 ARG    30      22.340  15.050  27.530  0.00  0.00           N  
ATOM    491  HN  ARG    30      23.790  19.020  21.600  0.00  0.00           H  
ATOM    492  HA  ARG    30      24.010  16.500  20.480  0.00  0.00           H  
ATOM    493  HB1 ARG    30      21.450  16.290  20.980  0.00  0.00           H  
ATOM    494  HB2 ARG    30      21.820  17.860  21.760  0.00  0.00           H  
ATOM    495  HG1 ARG    30      23.730  16.790  22.960  0.00  0.00           H  
ATOM    496  HG2 ARG    30      23.030  15.140  22.530  0.00  0.00           H  
ATOM    497  HD1 ARG    30      20.860  15.580  23.760  0.00  0.00           H  
ATOM    498  HD2 ARG    30      21.370  17.200  24.110  0.00  0.00           H  
ATOM    499  HE  ARG    30      22.940  14.860  25.290  0.00  0.00           H  
ATOM    500 HH11 ARG    30      20.270  16.970  26.400  0.00  0.00           H  
ATOM    501 HH12 ARG    30      20.760  16.450  27.970  0.00  0.00           H  
ATOM    502 HH21 ARG    30      23.170  14.490  27.570  0.00  0.00           H  
ATOM    503 HH22 ARG    30      21.780  15.180  28.360  0.00  0.00           H  
ATOM    504  N   LYS    31      22.320  18.390  18.420  0.00  0.00           N  
ATOM    505  CA  LYS    31      22.050  18.570  16.990  0.00  0.00           C  
ATOM    506  C   LYS    31      23.340  18.500  16.220  0.00  0.00           C  
ATOM    507  O   LYS    31      23.350  18.040  15.100  0.00  0.00           O  
ATOM    508  CB  LYS    31      21.430  19.960  16.890  0.00  0.00           C  
ATOM    509  CG  LYS    31      19.960  20.070  17.290  0.00  0.00           C  
ATOM    510  CD  LYS    31      19.590  21.550  17.460  0.00  0.00           C  
ATOM    511  CE  LYS    31      19.800  22.400  16.200  0.00  0.00           C  
ATOM    512  NZ  LYS    31      19.530  23.820  16.570  0.00  0.00           N1+
ATOM    513  HN  LYS    31      22.200  19.150  19.060  0.00  0.00           H  
ATOM    514  HA  LYS    31      21.310  17.840  16.700  0.00  0.00           H  
ATOM    515  HB1 LYS    31      21.450  20.270  15.820  0.00  0.00           H  
ATOM    516  HB2 LYS    31      22.080  20.690  17.420  0.00  0.00           H  
ATOM    517  HG1 LYS    31      19.780  19.570  18.260  0.00  0.00           H  
ATOM    518  HG2 LYS    31      19.330  19.640  16.480  0.00  0.00           H  
ATOM    519  HD1 LYS    31      20.210  21.990  18.270  0.00  0.00           H  
ATOM    520  HD2 LYS    31      18.500  21.660  17.680  0.00  0.00           H  
ATOM    521  HE1 LYS    31      19.080  22.150  15.390  0.00  0.00           H  
ATOM    522  HE2 LYS    31      20.830  22.330  15.790  0.00  0.00           H  
ATOM    523  HZ1 LYS    31      18.790  23.930  17.290  0.00  0.00           H  
ATOM    524  HZ2 LYS    31      19.440  24.360  15.690  0.00  0.00           H  
ATOM    525  HZ3 LYS    31      20.380  24.180  17.060  0.00  0.00           H  
ATOM    526  N   LYS    32      24.400  19.110  16.710  0.00  0.00           N  
ATOM    527  CA  LYS    32      25.660  19.190  15.870  0.00  0.00           C  
ATOM    528  C   LYS    32      26.420  17.860  15.800  0.00  0.00           C  
ATOM    529  O   LYS    32      26.910  17.540  14.710  0.00  0.00           O  
ATOM    530  CB  LYS    32      26.640  20.240  16.480  0.00  0.00           C  
ATOM    531  CG  LYS    32      28.080  20.090  16.140  0.00  0.00           C  
ATOM    532  CD  LYS    32      28.610  20.200  14.740  0.00  0.00           C  
ATOM    533  CE  LYS    32      28.290  21.470  14.010  0.00  0.00           C  
ATOM    534  NZ  LYS    32      28.970  21.380  12.730  0.00  0.00           N1+
ATOM    535  HN  LYS    32      24.420  19.480  17.630  0.00  0.00           H  
ATOM    536  HA  LYS    32      25.460  19.410  14.830  0.00  0.00           H  
ATOM    537  HB1 LYS    32      26.450  20.230  17.570  0.00  0.00           H  
ATOM    538  HB2 LYS    32      26.310  21.210  16.040  0.00  0.00           H  
ATOM    539  HG1 LYS    32      28.510  19.170  16.600  0.00  0.00           H  
ATOM    540  HG2 LYS    32      28.530  20.970  16.660  0.00  0.00           H  
ATOM    541  HD1 LYS    32      28.370  19.330  14.090  0.00  0.00           H  
ATOM    542  HD2 LYS    32      29.690  20.230  15.000  0.00  0.00           H  
ATOM    543  HE1 LYS    32      28.610  22.370  14.570  0.00  0.00           H  
ATOM    544  HE2 LYS    32      27.190  21.450  13.890  0.00  0.00           H  
ATOM    545  HZ1 LYS    32      28.340  21.830  12.030  0.00  0.00           H  
ATOM    546  HZ2 LYS    32      29.210  20.400  12.480  0.00  0.00           H  
ATOM    547  HZ3 LYS    32      29.850  21.940  12.760  0.00  0.00           H  
ATOM    548  N   HSD    33      26.440  17.010  16.870  0.00  0.00           N  
ATOM    549  CA  HSD    33      27.000  15.650  16.760  0.00  0.00           C  
ATOM    550  C   HSD    33      26.150  14.590  17.380  0.00  0.00           C  
ATOM    551  O   HSD    33      26.300  14.370  18.580  0.00  0.00           O  
ATOM    552  CB  HSD    33      28.440  15.460  17.470  0.00  0.00           C  
ATOM    553  CG  HSD    33      29.580  16.110  16.800  0.00  0.00           C  
ATOM    554  CD2 HSD    33      30.860  16.360  17.230  0.00  0.00           C  
ATOM    555  ND1 HSD    33      29.670  16.360  15.440  0.00  0.00           N  
ATOM    556  CE1 HSD    33      30.910  16.820  15.180  0.00  0.00           C  
ATOM    557  NE2 HSD    33      31.710  16.750  16.230  0.00  0.00           N  
ATOM    558  HN  HSD    33      25.930  17.250  17.690  0.00  0.00           H  
ATOM    559  HA  HSD    33      27.170  15.330  15.740  0.00  0.00           H  
ATOM    560  HB1 HSD    33      28.600  14.360  17.410  0.00  0.00           H  
ATOM    561  HB2 HSD    33      28.440  15.800  18.530  0.00  0.00           H  
ATOM    562  HD1 HSD    33      28.920  16.310  14.770  0.00  0.00           H  
ATOM    563  HD2 HSD    33      31.200  16.170  18.240  0.00  0.00           H  
ATOM    564  HE1 HSD    33      31.320  16.950  14.180  0.00  0.00           H  
ATOM    565  N   PRO    34      25.260  13.860  16.710  0.00  0.00           N  
ATOM    566  CA  PRO    34      24.650  12.660  17.160  0.00  0.00           C  
ATOM    567  C   PRO    34      25.730  11.640  17.710  0.00  0.00           C  
ATOM    568  O   PRO    34      26.860  11.650  17.150  0.00  0.00           O  
ATOM    569  CB  PRO    34      23.820  12.160  16.070  0.00  0.00           C  
ATOM    570  CG  PRO    34      23.370  13.490  15.360  0.00  0.00           C  
ATOM    571  CD  PRO    34      24.590  14.400  15.550  0.00  0.00           C  
ATOM    572  HA  PRO    34      24.040  12.990  17.990  0.00  0.00           H  
ATOM    573  HB1 PRO    34      22.980  11.550  16.460  0.00  0.00           H  
ATOM    574  HB2 PRO    34      24.460  11.530  15.420  0.00  0.00           H  
ATOM    575  HG1 PRO    34      23.110  13.400  14.280  0.00  0.00           H  
ATOM    576  HG2 PRO    34      22.420  13.780  15.870  0.00  0.00           H  
ATOM    577  HD1 PRO    34      25.240  14.360  14.640  0.00  0.00           H  
ATOM    578  HD2 PRO    34      24.250  15.410  15.850  0.00  0.00           H  
ATOM    579  N   GLY    35      25.540  10.990  18.900  0.00  0.00           N  
ATOM    580  CA  GLY    35      26.450  10.000  19.560  0.00  0.00           C  
ATOM    581  C   GLY    35      27.830  10.510  20.050  0.00  0.00           C  
ATOM    582  O   GLY    35      28.850   9.800  19.900  0.00  0.00           O  
ATOM    583  HN  GLY    35      24.640  11.160  19.300  0.00  0.00           H  
ATOM    584  HA1 GLY    35      26.690   9.210  18.860  0.00  0.00           H  
ATOM    585  HA2 GLY    35      26.020   9.560  20.450  0.00  0.00           H  
ATOM    586  N   HSD    36      27.910  11.760  20.610  0.00  0.00           N  
ATOM    587  CA  HSD    36      29.140  12.320  21.160  0.00  0.00           C  
ATOM    588  C   HSD    36      28.990  13.060  22.470  0.00  0.00           C  
ATOM    589  O   HSD    36      29.910  13.300  23.210  0.00  0.00           O  
ATOM    590  CB  HSD    36      29.710  13.480  20.260  0.00  0.00           C  
ATOM    591  CG  HSD    36      30.590  12.920  19.150  0.00  0.00           C  
ATOM    592  CD2 HSD    36      30.300  12.120  18.060  0.00  0.00           C  
ATOM    593  ND1 HSD    36      31.960  13.210  18.970  0.00  0.00           N  
ATOM    594  CE1 HSD    36      32.430  12.630  17.860  0.00  0.00           C  
ATOM    595  NE2 HSD    36      31.430  12.010  17.260  0.00  0.00           N  
ATOM    596  HN  HSD    36      27.070  12.300  20.600  0.00  0.00           H  
ATOM    597  HA  HSD    36      29.910  11.580  21.280  0.00  0.00           H  
ATOM    598  HB1 HSD    36      30.340  14.300  20.670  0.00  0.00           H  
ATOM    599  HB2 HSD    36      28.940  13.950  19.610  0.00  0.00           H  
ATOM    600  HD1 HSD    36      32.510  13.890  19.460  0.00  0.00           H  
ATOM    601  HD2 HSD    36      29.450  11.490  17.810  0.00  0.00           H  
ATOM    602  HE1 HSD    36      33.400  12.780  17.390  0.00  0.00           H  
ATOM    603  N   ILE    37      27.760  13.470  22.800  0.00  0.00           N  
ATOM    604  CA  ILE    37      27.470  14.200  24.030  0.00  0.00           C  
ATOM    605  C   ILE    37      26.740  13.310  25.010  0.00  0.00           C  
ATOM    606  O   ILE    37      25.810  12.580  24.690  0.00  0.00           O  
ATOM    607  CB  ILE    37      26.560  15.430  23.880  0.00  0.00           C  
ATOM    608  CG1 ILE    37      27.220  16.410  22.840  0.00  0.00           C  
ATOM    609  CG2 ILE    37      26.420  16.170  25.250  0.00  0.00           C  
ATOM    610  CD  ILE    37      28.410  17.250  23.420  0.00  0.00           C  
ATOM    611  HN  ILE    37      26.940  13.320  22.250  0.00  0.00           H  
ATOM    612  HA  ILE    37      28.420  14.490  24.460  0.00  0.00           H  
ATOM    613  HB  ILE    37      25.530  15.130  23.580  0.00  0.00           H  
ATOM    614 HG11 ILE    37      26.460  17.140  22.470  0.00  0.00           H  
ATOM    615 HG12 ILE    37      27.600  15.930  21.920  0.00  0.00           H  
ATOM    616 HG21 ILE    37      27.430  16.490  25.590  0.00  0.00           H  
ATOM    617 HG22 ILE    37      25.940  15.550  26.030  0.00  0.00           H  
ATOM    618 HG23 ILE    37      25.730  17.040  25.230  0.00  0.00           H  
ATOM    619  HD1 ILE    37      28.920  17.760  22.580  0.00  0.00           H  
ATOM    620  HD2 ILE    37      29.200  16.650  23.920  0.00  0.00           H  
ATOM    621  HD3 ILE    37      28.120  18.100  24.070  0.00  0.00           H  
ATOM    622  N   LEU    38      27.230  13.290  26.260  0.00  0.00           N  
ATOM    623  CA  LEU    38      26.790  12.450  27.290  0.00  0.00           C  
ATOM    624  C   LEU    38      25.340  12.590  27.670  0.00  0.00           C  
ATOM    625  O   LEU    38      24.600  13.550  27.490  0.00  0.00           O  
ATOM    626  CB  LEU    38      27.640  12.770  28.470  0.00  0.00           C  
ATOM    627  CG  LEU    38      29.170  12.490  28.360  0.00  0.00           C  
ATOM    628  CD1 LEU    38      29.740  13.340  29.570  0.00  0.00           C  
ATOM    629  CD2 LEU    38      29.520  10.950  28.460  0.00  0.00           C  
ATOM    630  HN  LEU    38      28.000  13.850  26.580  0.00  0.00           H  
ATOM    631  HA  LEU    38      26.950  11.440  26.930  0.00  0.00           H  
ATOM    632  HB1 LEU    38      27.310  12.260  29.410  0.00  0.00           H  
ATOM    633  HB2 LEU    38      27.570  13.830  28.780  0.00  0.00           H  
ATOM    634  HG  LEU    38      29.480  12.860  27.370  0.00  0.00           H  
ATOM    635 HD11 LEU    38      29.260  13.010  30.520  0.00  0.00           H  
ATOM    636 HD12 LEU    38      29.410  14.390  29.400  0.00  0.00           H  
ATOM    637 HD13 LEU    38      30.840  13.290  29.710  0.00  0.00           H  
ATOM    638 HD21 LEU    38      29.130  10.510  29.400  0.00  0.00           H  
ATOM    639 HD22 LEU    38      30.610  10.840  28.590  0.00  0.00           H  
ATOM    640 HD23 LEU    38      29.120  10.390  27.580  0.00  0.00           H  
ATOM    641  N   GLN    39      24.800  11.530  28.300  0.00  0.00           N  
ATOM    642  CA  GLN    39      23.430  11.300  28.680  0.00  0.00           C  
ATOM    643  C   GLN    39      23.170  12.100  29.930  0.00  0.00           C  
ATOM    644  O   GLN    39      24.120  12.370  30.670  0.00  0.00           O  
ATOM    645  CB  GLN    39      23.180   9.800  28.930  0.00  0.00           C  
ATOM    646  CG  GLN    39      23.170   8.930  27.650  0.00  0.00           C  
ATOM    647  CD  GLN    39      23.240   9.610  26.260  0.00  0.00           C  
ATOM    648  NE2 GLN    39      24.250   9.150  25.490  0.00  0.00           N  
ATOM    649  OE1 GLN    39      22.390  10.390  25.900  0.00  0.00           O  
ATOM    650  HN  GLN    39      25.370  10.740  28.490  0.00  0.00           H  
ATOM    651  HA  GLN    39      22.760  11.720  27.940  0.00  0.00           H  
ATOM    652  HB1 GLN    39      22.190   9.640  29.410  0.00  0.00           H  
ATOM    653  HB2 GLN    39      23.850   9.420  29.730  0.00  0.00           H  
ATOM    654  HG1 GLN    39      22.260   8.290  27.720  0.00  0.00           H  
ATOM    655  HG2 GLN    39      24.040   8.270  27.820  0.00  0.00           H  
ATOM    656 HE21 GLN    39      24.660   9.510  24.650  0.00  0.00           H  
ATOM    657 HE22 GLN    39      24.720   8.310  25.750  0.00  0.00           H  
ATOM    658  N   ASP    40      21.920  12.570  30.120  0.00  0.00           N  
ATOM    659  CA  ASP    40      21.570  13.400  31.240  0.00  0.00           C  
ATOM    660  C   ASP    40      21.930  12.920  32.660  0.00  0.00           C  
ATOM    661  O   ASP    40      22.220  13.670  33.570  0.00  0.00           O  
ATOM    662  CB  ASP    40      20.090  13.800  31.190  0.00  0.00           C  
ATOM    663  CG  ASP    40      19.780  14.760  30.050  0.00  0.00           C  
ATOM    664  OD1 ASP    40      20.620  15.550  29.650  0.00  0.00           O  
ATOM    665  OD2 ASP    40      18.550  14.850  29.710  0.00  0.00           O1-
ATOM    666  HN  ASP    40      21.270  12.530  29.370  0.00  0.00           H  
ATOM    667  HA  ASP    40      22.200  14.280  31.190  0.00  0.00           H  
ATOM    668  HB1 ASP    40      19.740  14.370  32.070  0.00  0.00           H  
ATOM    669  HB2 ASP    40      19.550  12.840  31.050  0.00  0.00           H  
ATOM    670  N   GLU    41      21.990  11.550  32.870  0.00  0.00           N  
ATOM    671  CA  GLU    41      22.320  11.000  34.140  0.00  0.00           C  
ATOM    672  C   GLU    41      23.840  10.920  34.410  0.00  0.00           C  
ATOM    673  O   GLU    41      24.280  10.720  35.510  0.00  0.00           O  
ATOM    674  CB  GLU    41      21.690   9.600  34.350  0.00  0.00           C  
ATOM    675  CG  GLU    41      22.420   8.570  33.420  0.00  0.00           C  
ATOM    676  CD  GLU    41      21.660   7.250  33.270  0.00  0.00           C  
ATOM    677  OE1 GLU    41      22.130   6.350  32.570  0.00  0.00           O  
ATOM    678  OE2 GLU    41      20.540   7.080  33.950  0.00  0.00           O1-
ATOM    679  HN  GLU    41      21.700  10.910  32.170  0.00  0.00           H  
ATOM    680  HA  GLU    41      21.860  11.610  34.900  0.00  0.00           H  
ATOM    681  HB1 GLU    41      20.610   9.660  34.130  0.00  0.00           H  
ATOM    682  HB2 GLU    41      21.640   9.320  35.420  0.00  0.00           H  
ATOM    683  HG1 GLU    41      23.390   8.330  33.890  0.00  0.00           H  
ATOM    684  HG2 GLU    41      22.630   8.920  32.380  0.00  0.00           H  
ATOM    685  N   ASP    42      24.590  11.190  33.290  0.00  0.00           N  
ATOM    686  CA  ASP    42      25.990  11.320  33.240  0.00  0.00           C  
ATOM    687  C   ASP    42      26.470  12.770  33.300  0.00  0.00           C  
ATOM    688  O   ASP    42      27.660  13.060  33.350  0.00  0.00           O  
ATOM    689  CB  ASP    42      26.510  10.600  31.960  0.00  0.00           C  
ATOM    690  CG  ASP    42      26.510   9.150  32.180  0.00  0.00           C  
ATOM    691  OD1 ASP    42      26.090   8.380  31.290  0.00  0.00           O  
ATOM    692  OD2 ASP    42      27.040   8.750  33.260  0.00  0.00           O1-
ATOM    693  HN  ASP    42      24.090  11.410  32.460  0.00  0.00           H  
ATOM    694  HA  ASP    42      26.470  10.900  34.110  0.00  0.00           H  
ATOM    695  HB1 ASP    42      27.580  10.780  31.730  0.00  0.00           H  
ATOM    696  HB2 ASP    42      25.970  10.900  31.030  0.00  0.00           H  
ATOM    697  N   LEU    43      25.570  13.790  33.290  0.00  0.00           N  
ATOM    698  CA  LEU    43      25.890  15.180  33.400  0.00  0.00           C  
ATOM    699  C   LEU    43      25.670  15.580  34.840  0.00  0.00           C  
ATOM    700  O   LEU    43      24.570  15.500  35.400  0.00  0.00           O  
ATOM    701  CB  LEU    43      24.930  15.950  32.440  0.00  0.00           C  
ATOM    702  CG  LEU    43      25.260  15.930  30.960  0.00  0.00           C  
ATOM    703  CD1 LEU    43      24.200  16.600  30.080  0.00  0.00           C  
ATOM    704  CD2 LEU    43      26.610  16.590  30.710  0.00  0.00           C  
ATOM    705  HN  LEU    43      24.610  13.510  33.300  0.00  0.00           H  
ATOM    706  HA  LEU    43      26.940  15.330  33.170  0.00  0.00           H  
ATOM    707  HB1 LEU    43      24.790  16.990  32.810  0.00  0.00           H  
ATOM    708  HB2 LEU    43      23.960  15.450  32.630  0.00  0.00           H  
ATOM    709  HG  LEU    43      25.320  14.880  30.610  0.00  0.00           H  
ATOM    710 HD11 LEU    43      24.190  17.690  30.270  0.00  0.00           H  
ATOM    711 HD12 LEU    43      23.170  16.160  30.060  0.00  0.00           H  
ATOM    712 HD13 LEU    43      24.550  16.450  29.040  0.00  0.00           H  
ATOM    713 HD21 LEU    43      26.930  16.610  29.650  0.00  0.00           H  
ATOM    714 HD22 LEU    43      27.440  16.030  31.200  0.00  0.00           H  
ATOM    715 HD23 LEU    43      26.540  17.610  31.140  0.00  0.00           H  
ATOM    716  N   GLN    44      26.790  16.060  35.490  0.00  0.00           N  
ATOM    717  CA  GLN    44      26.680  16.570  36.810  0.00  0.00           C  
ATOM    718  C   GLN    44      27.840  17.500  36.990  0.00  0.00           C  
ATOM    719  O   GLN    44      28.910  17.400  36.380  0.00  0.00           O  
ATOM    720  CB  GLN    44      26.630  15.330  37.790  0.00  0.00           C  
ATOM    721  CG  GLN    44      27.920  14.430  37.680  0.00  0.00           C  
ATOM    722  CD  GLN    44      27.740  13.070  38.210  0.00  0.00           C  
ATOM    723  NE2 GLN    44      26.950  12.250  37.520  0.00  0.00           N  
ATOM    724  OE1 GLN    44      28.190  12.830  39.320  0.00  0.00           O  
ATOM    725  HN  GLN    44      27.690  16.120  35.070  0.00  0.00           H  
ATOM    726  HA  GLN    44      25.820  17.200  36.970  0.00  0.00           H  
ATOM    727  HB1 GLN    44      25.720  14.780  37.470  0.00  0.00           H  
ATOM    728  HB2 GLN    44      26.470  15.650  38.840  0.00  0.00           H  
ATOM    729  HG1 GLN    44      28.730  14.930  38.270  0.00  0.00           H  
ATOM    730  HG2 GLN    44      28.220  14.360  36.620  0.00  0.00           H  
ATOM    731 HE21 GLN    44      26.840  11.280  37.740  0.00  0.00           H  
ATOM    732 HE22 GLN    44      26.570  12.500  36.630  0.00  0.00           H  
ATOM    733  N   TRP    45      27.640  18.570  37.910  0.00  0.00           N  
ATOM    734  CA  TRP    45      28.540  19.710  38.240  0.00  0.00           C  
ATOM    735  C   TRP    45      29.360  19.370  39.470  0.00  0.00           C  
ATOM    736  O   TRP    45      28.890  19.050  40.550  0.00  0.00           O  
ATOM    737  CB  TRP    45      27.680  21.040  38.560  0.00  0.00           C  
ATOM    738  CG  TRP    45      27.070  21.640  37.320  0.00  0.00           C  
ATOM    739  CD1 TRP    45      25.830  21.230  36.770  0.00  0.00           C  
ATOM    740  CD2 TRP    45      27.630  22.570  36.420  0.00  0.00           C  
ATOM    741  CE2 TRP    45      26.660  22.840  35.440  0.00  0.00           C  
ATOM    742  CE3 TRP    45      28.850  23.200  36.390  0.00  0.00           C  
ATOM    743  NE1 TRP    45      25.560  22.050  35.680  0.00  0.00           N  
ATOM    744  CZ2 TRP    45      26.900  23.790  34.440  0.00  0.00           C  
ATOM    745  CZ3 TRP    45      29.150  23.980  35.210  0.00  0.00           C  
ATOM    746  CH2 TRP    45      28.160  24.310  34.320  0.00  0.00           C  
ATOM    747  HN  TRP    45      26.850  18.640  38.510  0.00  0.00           H  
ATOM    748  HA  TRP    45      29.200  19.730  37.390  0.00  0.00           H  
ATOM    749  HB1 TRP    45      28.310  21.840  39.010  0.00  0.00           H  
ATOM    750  HB2 TRP    45      26.930  20.710  39.320  0.00  0.00           H  
ATOM    751  HD1 TRP    45      25.210  20.480  37.240  0.00  0.00           H  
ATOM    752  HE1 TRP    45      24.900  21.700  35.050  0.00  0.00           H  
ATOM    753  HE3 TRP    45      29.680  23.040  37.060  0.00  0.00           H  
ATOM    754  HZ2 TRP    45      26.080  23.950  33.760  0.00  0.00           H  
ATOM    755  HZ3 TRP    45      30.160  24.340  35.090  0.00  0.00           H  
ATOM    756  HH2 TRP    45      28.330  24.960  33.480  0.00  0.00           H  
ATOM    757  N   VAL    46      30.660  19.380  39.270  0.00  0.00           N  
ATOM    758  CA  VAL    46      31.700  18.990  40.180  0.00  0.00           C  
ATOM    759  C   VAL    46      32.530  20.260  40.550  0.00  0.00           C  
ATOM    760  O   VAL    46      33.110  20.980  39.730  0.00  0.00           O  
ATOM    761  CB  VAL    46      32.530  17.820  39.590  0.00  0.00           C  
ATOM    762  CG1 VAL    46      33.730  17.540  40.610  0.00  0.00           C  
ATOM    763  CG2 VAL    46      31.510  16.570  39.610  0.00  0.00           C  
ATOM    764  HN  VAL    46      31.040  19.900  38.510  0.00  0.00           H  
ATOM    765  HA  VAL    46      31.240  18.670  41.100  0.00  0.00           H  
ATOM    766  HB  VAL    46      32.870  18.130  38.580  0.00  0.00           H  
ATOM    767 HG11 VAL    46      34.370  18.440  40.520  0.00  0.00           H  
ATOM    768 HG12 VAL    46      34.390  16.700  40.280  0.00  0.00           H  
ATOM    769 HG13 VAL    46      33.400  17.330  41.650  0.00  0.00           H  
ATOM    770 HG21 VAL    46      30.640  16.740  38.940  0.00  0.00           H  
ATOM    771 HG22 VAL    46      30.900  16.530  40.540  0.00  0.00           H  
ATOM    772 HG23 VAL    46      31.900  15.560  39.380  0.00  0.00           H  
ATOM    773  N   PHE    47      32.440  20.600  41.860  0.00  0.00           N  
ATOM    774  CA  PHE    47      33.080  21.700  42.540  0.00  0.00           C  
ATOM    775  C   PHE    47      34.510  21.400  42.760  0.00  0.00           C  
ATOM    776  O   PHE    47      34.900  20.220  43.090  0.00  0.00           O  
ATOM    777  CB  PHE    47      32.360  22.090  43.820  0.00  0.00           C  
ATOM    778  CG  PHE    47      30.930  22.620  43.600  0.00  0.00           C  
ATOM    779  CD1 PHE    47      30.870  24.010  43.390  0.00  0.00           C  
ATOM    780  CD2 PHE    47      29.780  21.840  43.590  0.00  0.00           C  
ATOM    781  CE1 PHE    47      29.630  24.580  43.210  0.00  0.00           C  
ATOM    782  CE2 PHE    47      28.500  22.430  43.380  0.00  0.00           C  
ATOM    783  CZ  PHE    47      28.450  23.780  43.220  0.00  0.00           C  
ATOM    784  HN  PHE    47      31.860  19.990  42.400  0.00  0.00           H  
ATOM    785  HA  PHE    47      33.060  22.530  41.850  0.00  0.00           H  
ATOM    786  HB1 PHE    47      33.000  22.810  44.360  0.00  0.00           H  
ATOM    787  HB2 PHE    47      32.270  21.190  44.470  0.00  0.00           H  
ATOM    788  HD1 PHE    47      31.690  24.700  43.490  0.00  0.00           H  
ATOM    789  HD2 PHE    47      29.930  20.770  43.670  0.00  0.00           H  
ATOM    790  HE1 PHE    47      29.540  25.640  43.030  0.00  0.00           H  
ATOM    791  HE2 PHE    47      27.630  21.820  43.190  0.00  0.00           H  
ATOM    792  HZ  PHE    47      27.550  24.340  43.020  0.00  0.00           H  
ATOM    793  N   VAL    48      35.370  22.420  42.580  0.00  0.00           N  
ATOM    794  CA  VAL    48      36.820  22.180  42.740  0.00  0.00           C  
ATOM    795  C   VAL    48      37.280  22.890  44.050  0.00  0.00           C  
ATOM    796  O   VAL    48      36.510  23.660  44.620  0.00  0.00           O  
ATOM    797  CB  VAL    48      37.590  22.510  41.410  0.00  0.00           C  
ATOM    798  CG1 VAL    48      37.330  21.420  40.410  0.00  0.00           C  
ATOM    799  CG2 VAL    48      37.430  23.950  40.910  0.00  0.00           C  
ATOM    800  HN  VAL    48      35.130  23.370  42.440  0.00  0.00           H  
ATOM    801  HA  VAL    48      37.070  21.160  42.970  0.00  0.00           H  
ATOM    802  HB  VAL    48      38.640  22.450  41.750  0.00  0.00           H  
ATOM    803 HG11 VAL    48      38.040  21.530  39.560  0.00  0.00           H  
ATOM    804 HG12 VAL    48      36.270  21.310  40.110  0.00  0.00           H  
ATOM    805 HG13 VAL    48      37.580  20.450  40.880  0.00  0.00           H  
ATOM    806 HG21 VAL    48      37.660  24.690  41.700  0.00  0.00           H  
ATOM    807 HG22 VAL    48      36.400  24.080  40.510  0.00  0.00           H  
ATOM    808 HG23 VAL    48      38.120  24.140  40.060  0.00  0.00           H  
ATOM    809  N   ASN    49      38.420  22.490  44.650  0.00  0.00           N  
ATOM    810  CA  ASN    49      38.630  22.800  46.030  0.00  0.00           C  
ATOM    811  C   ASN    49      40.070  22.560  46.410  0.00  0.00           C  
ATOM    812  O   ASN    49      40.500  21.400  46.630  0.00  0.00           O  
ATOM    813  CB  ASN    49      37.630  22.070  46.960  0.00  0.00           C  
ATOM    814  CG  ASN    49      37.780  22.610  48.400  0.00  0.00           C  
ATOM    815  ND2 ASN    49      36.940  22.010  49.300  0.00  0.00           N  
ATOM    816  OD1 ASN    49      38.370  23.680  48.620  0.00  0.00           O  
ATOM    817  HN  ASN    49      39.030  21.840  44.200  0.00  0.00           H  
ATOM    818  HA  ASN    49      38.540  23.880  46.090  0.00  0.00           H  
ATOM    819  HB1 ASN    49      37.740  20.960  46.940  0.00  0.00           H  
ATOM    820  HB2 ASN    49      36.590  22.280  46.650  0.00  0.00           H  
ATOM    821 HD21 ASN    49      36.760  22.530  50.140  0.00  0.00           H  
ATOM    822 HD22 ASN    49      36.390  21.190  49.130  0.00  0.00           H  
ATOM    823  N   ALA    50      40.860  23.680  46.610  0.00  0.00           N  
ATOM    824  CA  ALA    50      42.170  23.640  47.280  0.00  0.00           C  
ATOM    825  C   ALA    50      42.470  24.820  48.070  0.00  0.00           C  
ATOM    826  O   ALA    50      41.580  25.640  48.320  0.00  0.00           O  
ATOM    827  CB  ALA    50      43.380  23.140  46.370  0.00  0.00           C  
ATOM    828  HN  ALA    50      40.510  24.600  46.460  0.00  0.00           H  
ATOM    829  HA  ALA    50      42.110  22.830  48.000  0.00  0.00           H  
ATOM    830  HB1 ALA    50      43.070  22.140  46.010  0.00  0.00           H  
ATOM    831  HB2 ALA    50      44.380  23.000  46.830  0.00  0.00           H  
ATOM    832  HB3 ALA    50      43.490  23.860  45.520  0.00  0.00           H  
ATOM    833  N   GLY    51      43.790  25.030  48.440  0.00  0.00           N  
ATOM    834  CA  GLY    51      44.290  26.170  49.130  0.00  0.00           C  
ATOM    835  C   GLY    51      44.190  27.410  48.300  0.00  0.00           C  
ATOM    836  O   GLY    51      44.960  27.670  47.390  0.00  0.00           O  
ATOM    837  HN  GLY    51      44.470  24.320  48.260  0.00  0.00           H  
ATOM    838  HA1 GLY    51      45.370  26.100  49.110  0.00  0.00           H  
ATOM    839  HA2 GLY    51      43.850  26.180  50.110  0.00  0.00           H  
ATOM    840  N   GLY    52      43.100  28.140  48.540  0.00  0.00           N  
ATOM    841  CA  GLY    52      42.640  29.360  47.900  0.00  0.00           C  
ATOM    842  C   GLY    52      41.870  29.240  46.590  0.00  0.00           C  
ATOM    843  O   GLY    52      41.510  30.280  46.020  0.00  0.00           O  
ATOM    844  HN  GLY    52      42.580  27.740  49.290  0.00  0.00           H  
ATOM    845  HA1 GLY    52      43.430  30.090  47.830  0.00  0.00           H  
ATOM    846  HA2 GLY    52      41.950  29.740  48.640  0.00  0.00           H  
ATOM    847  N   TRP    53      41.590  27.990  46.240  0.00  0.00           N  
ATOM    848  CA  TRP    53      41.030  27.660  45.030  0.00  0.00           C  
ATOM    849  C   TRP    53      39.610  27.180  45.190  0.00  0.00           C  
ATOM    850  O   TRP    53      39.430  26.260  46.010  0.00  0.00           O  
ATOM    851  CB  TRP    53      41.940  26.570  44.380  0.00  0.00           C  
ATOM    852  CG  TRP    53      41.500  25.970  43.080  0.00  0.00           C  
ATOM    853  CD1 TRP    53      40.880  24.750  42.870  0.00  0.00           C  
ATOM    854  CD2 TRP    53      41.410  26.710  41.870  0.00  0.00           C  
ATOM    855  CE2 TRP    53      40.840  25.850  40.940  0.00  0.00           C  
ATOM    856  CE3 TRP    53      41.660  28.050  41.490  0.00  0.00           C  
ATOM    857  NE1 TRP    53      40.530  24.670  41.570  0.00  0.00           N  
ATOM    858  CZ2 TRP    53      40.560  26.310  39.600  0.00  0.00           C  
ATOM    859  CZ3 TRP    53      41.410  28.460  40.120  0.00  0.00           C  
ATOM    860  CH2 TRP    53      40.850  27.580  39.220  0.00  0.00           C  
ATOM    861  HN  TRP    53      41.990  27.340  46.880  0.00  0.00           H  
ATOM    862  HA  TRP    53      41.000  28.590  44.470  0.00  0.00           H  
ATOM    863  HB1 TRP    53      42.110  25.730  45.080  0.00  0.00           H  
ATOM    864  HB2 TRP    53      42.940  27.060  44.290  0.00  0.00           H  
ATOM    865  HD1 TRP    53      40.990  23.920  43.550  0.00  0.00           H  
ATOM    866  HE1 TRP    53      40.390  23.830  41.100  0.00  0.00           H  
ATOM    867  HE3 TRP    53      41.980  28.820  42.180  0.00  0.00           H  
ATOM    868  HZ2 TRP    53      39.980  25.610  39.010  0.00  0.00           H  
ATOM    869  HZ3 TRP    53      41.720  29.460  39.840  0.00  0.00           H  
ATOM    870  HH2 TRP    53      40.920  27.840  38.170  0.00  0.00           H  
ATOM    871  N   MET    54      38.620  27.800  44.420  0.00  0.00           N  
ATOM    872  CA  MET    54      37.250  27.330  44.450  0.00  0.00           C  
ATOM    873  C   MET    54      36.550  27.540  43.120  0.00  0.00           C  
ATOM    874  O   MET    54      36.910  28.400  42.340  0.00  0.00           O  
ATOM    875  CB  MET    54      36.490  28.040  45.570  0.00  0.00           C  
ATOM    876  CG  MET    54      34.980  27.650  45.740  0.00  0.00           C  
ATOM    877  SD  MET    54      34.730  25.870  46.120  0.00  0.00           S  
ATOM    878  CE  MET    54      33.060  25.780  45.520  0.00  0.00           C  
ATOM    879  HN  MET    54      38.800  28.520  43.760  0.00  0.00           H  
ATOM    880  HA  MET    54      37.180  26.260  44.570  0.00  0.00           H  
ATOM    881  HB1 MET    54      36.570  29.150  45.500  0.00  0.00           H  
ATOM    882  HB2 MET    54      37.080  27.710  46.450  0.00  0.00           H  
ATOM    883  HG1 MET    54      34.410  27.870  44.810  0.00  0.00           H  
ATOM    884  HG2 MET    54      34.560  28.360  46.490  0.00  0.00           H  
ATOM    885  HE1 MET    54      32.970  26.070  44.460  0.00  0.00           H  
ATOM    886  HE2 MET    54      32.450  26.470  46.130  0.00  0.00           H  
ATOM    887  HE3 MET    54      32.730  24.720  45.580  0.00  0.00           H  
ATOM    888  N   GLY    55      35.620  26.650  42.740  0.00  0.00           N  
ATOM    889  CA  GLY    55      34.910  26.820  41.440  0.00  0.00           C  
ATOM    890  C   GLY    55      34.110  25.610  41.110  0.00  0.00           C  
ATOM    891  O   GLY    55      34.080  24.670  41.900  0.00  0.00           O  
ATOM    892  HN  GLY    55      35.470  25.770  43.170  0.00  0.00           H  
ATOM    893  HA1 GLY    55      35.710  26.960  40.730  0.00  0.00           H  
ATOM    894  HA2 GLY    55      34.240  27.650  41.590  0.00  0.00           H  
ATOM    895  N   SER    56      33.470  25.570  39.990  0.00  0.00           N  
ATOM    896  CA  SER    56      32.740  24.380  39.540  0.00  0.00           C  
ATOM    897  C   SER    56      33.050  24.040  38.050  0.00  0.00           C  
ATOM    898  O   SER    56      33.410  24.920  37.310  0.00  0.00           O  
ATOM    899  CB  SER    56      31.240  24.680  39.720  0.00  0.00           C  
ATOM    900  OG  SER    56      30.330  23.570  39.810  0.00  0.00           O  
ATOM    901  HN  SER    56      33.520  26.250  39.260  0.00  0.00           H  
ATOM    902  HA  SER    56      33.060  23.540  40.130  0.00  0.00           H  
ATOM    903  HB1 SER    56      30.850  25.420  38.990  0.00  0.00           H  
ATOM    904  HB2 SER    56      31.300  25.260  40.660  0.00  0.00           H  
ATOM    905  HG1 SER    56      30.530  23.160  40.660  0.00  0.00           H  
ATOM    906  N   MET    57      32.780  22.820  37.700  0.00  0.00           N  
ATOM    907  CA  MET    57      32.920  22.460  36.240  0.00  0.00           C  
ATOM    908  C   MET    57      31.850  21.370  35.980  0.00  0.00           C  
ATOM    909  O   MET    57      31.320  20.710  36.930  0.00  0.00           O  
ATOM    910  CB  MET    57      34.350  21.870  35.960  0.00  0.00           C  
ATOM    911  CG  MET    57      34.560  20.410  36.350  0.00  0.00           C  
ATOM    912  SD  MET    57      36.280  19.830  36.470  0.00  0.00           S  
ATOM    913  CE  MET    57      36.080  18.280  37.360  0.00  0.00           C  
ATOM    914  HN  MET    57      32.570  22.050  38.300  0.00  0.00           H  
ATOM    915  HA  MET    57      32.540  23.230  35.600  0.00  0.00           H  
ATOM    916  HB1 MET    57      35.040  22.520  36.540  0.00  0.00           H  
ATOM    917  HB2 MET    57      34.520  22.050  34.870  0.00  0.00           H  
ATOM    918  HG1 MET    57      34.000  19.980  35.490  0.00  0.00           H  
ATOM    919  HG2 MET    57      34.060  20.170  37.310  0.00  0.00           H  
ATOM    920  HE1 MET    57      37.050  17.910  37.750  0.00  0.00           H  
ATOM    921  HE2 MET    57      35.700  17.470  36.700  0.00  0.00           H  
ATOM    922  HE3 MET    57      35.250  18.350  38.100  0.00  0.00           H  
ATOM    923  N   CYS    58      31.440  21.220  34.710  0.00  0.00           N  
ATOM    924  CA  CYS    58      30.680  20.120  34.170  0.00  0.00           C  
ATOM    925  C   CYS    58      31.180  19.680  32.810  0.00  0.00           C  
ATOM    926  O   CYS    58      31.310  20.520  31.910  0.00  0.00           O  
ATOM    927  CB  CYS    58      29.090  20.410  34.070  0.00  0.00           C  
ATOM    928  SG  CYS    58      27.960  19.070  33.490  0.00  0.00           S  
ATOM    929  HN  CYS    58      31.720  21.920  34.050  0.00  0.00           H  
ATOM    930  HA  CYS    58      30.890  19.250  34.770  0.00  0.00           H  
ATOM    931  HB1 CYS    58      28.860  21.320  33.460  0.00  0.00           H  
ATOM    932  HB2 CYS    58      29.010  20.650  35.150  0.00  0.00           H  
ATOM    933  HG1 CYS    58      28.210  18.340  34.560  0.00  0.00           H  
ATOM    934  N   LEU    59      31.500  18.360  32.690  0.00  0.00           N  
ATOM    935  CA  LEU    59      32.130  17.830  31.490  0.00  0.00           C  
ATOM    936  C   LEU    59      31.060  17.290  30.560  0.00  0.00           C  
ATOM    937  O   LEU    59      30.060  16.640  30.950  0.00  0.00           O  
ATOM    938  CB  LEU    59      32.950  16.590  31.980  0.00  0.00           C  
ATOM    939  CG  LEU    59      33.940  16.050  31.010  0.00  0.00           C  
ATOM    940  CD1 LEU    59      34.610  17.170  30.160  0.00  0.00           C  
ATOM    941  CD2 LEU    59      35.060  15.230  31.790  0.00  0.00           C  
ATOM    942  HN  LEU    59      31.620  17.760  33.480  0.00  0.00           H  
ATOM    943  HA  LEU    59      32.730  18.580  30.980  0.00  0.00           H  
ATOM    944  HB1 LEU    59      32.300  15.810  32.430  0.00  0.00           H  
ATOM    945  HB2 LEU    59      33.550  17.020  32.800  0.00  0.00           H  
ATOM    946  HG  LEU    59      33.360  15.330  30.390  0.00  0.00           H  
ATOM    947 HD11 LEU    59      35.030  17.860  30.940  0.00  0.00           H  
ATOM    948 HD12 LEU    59      33.870  17.560  29.430  0.00  0.00           H  
ATOM    949 HD13 LEU    59      35.440  16.730  29.570  0.00  0.00           H  
ATOM    950 HD21 LEU    59      35.620  14.560  31.110  0.00  0.00           H  
ATOM    951 HD22 LEU    59      34.640  14.430  32.430  0.00  0.00           H  
ATOM    952 HD23 LEU    59      35.750  15.910  32.350  0.00  0.00           H  
ATOM    953  N   LEU    60      31.180  17.600  29.250  0.00  0.00           N  
ATOM    954  CA  LEU    60      30.100  17.260  28.340  0.00  0.00           C  
ATOM    955  C   LEU    60      30.430  16.290  27.180  0.00  0.00           C  
ATOM    956  O   LEU    60      29.610  15.670  26.610  0.00  0.00           O  
ATOM    957  CB  LEU    60      29.660  18.630  27.760  0.00  0.00           C  
ATOM    958  CG  LEU    60      29.330  19.880  28.630  0.00  0.00           C  
ATOM    959  CD1 LEU    60      28.770  21.000  27.740  0.00  0.00           C  
ATOM    960  CD2 LEU    60      28.360  19.560  29.740  0.00  0.00           C  
ATOM    961  HN  LEU    60      31.930  18.090  28.820  0.00  0.00           H  
ATOM    962  HA  LEU    60      29.210  16.900  28.840  0.00  0.00           H  
ATOM    963  HB1 LEU    60      28.750  18.490  27.140  0.00  0.00           H  
ATOM    964  HB2 LEU    60      30.490  18.950  27.090  0.00  0.00           H  
ATOM    965  HG  LEU    60      30.240  20.250  29.160  0.00  0.00           H  
ATOM    966 HD11 LEU    60      29.600  21.370  27.100  0.00  0.00           H  
ATOM    967 HD12 LEU    60      28.450  21.830  28.410  0.00  0.00           H  
ATOM    968 HD13 LEU    60      27.940  20.570  27.140  0.00  0.00           H  
ATOM    969 HD21 LEU    60      27.370  19.270  29.330  0.00  0.00           H  
ATOM    970 HD22 LEU    60      28.060  20.450  30.320  0.00  0.00           H  
ATOM    971 HD23 LEU    60      28.670  18.860  30.550  0.00  0.00           H  
ATOM    972  N   HSD    61      31.760  16.210  26.860  0.00  0.00           N  
ATOM    973  CA  HSD    61      32.440  15.310  25.910  0.00  0.00           C  
ATOM    974  C   HSD    61      33.900  15.140  26.290  0.00  0.00           C  
ATOM    975  O   HSD    61      34.440  16.100  26.920  0.00  0.00           O  
ATOM    976  CB  HSD    61      32.380  15.870  24.480  0.00  0.00           C  
ATOM    977  CG  HSD    61      33.150  15.130  23.490  0.00  0.00           C  
ATOM    978  CD2 HSD    61      34.400  15.420  22.990  0.00  0.00           C  
ATOM    979  ND1 HSD    61      32.770  13.970  22.970  0.00  0.00           N  
ATOM    980  CE1 HSD    61      33.710  13.600  22.010  0.00  0.00           C  
ATOM    981  NE2 HSD    61      34.690  14.520  22.020  0.00  0.00           N  
ATOM    982  HN  HSD    61      32.400  16.690  27.460  0.00  0.00           H  
ATOM    983  HA  HSD    61      31.850  14.410  25.980  0.00  0.00           H  
ATOM    984  HB1 HSD    61      32.720  16.920  24.540  0.00  0.00           H  
ATOM    985  HB2 HSD    61      31.300  15.910  24.250  0.00  0.00           H  
ATOM    986  HD1 HSD    61      31.910  13.480  23.090  0.00  0.00           H  
ATOM    987  HD2 HSD    61      35.080  16.250  23.120  0.00  0.00           H  
ATOM    988  HE1 HSD    61      33.680  12.730  21.350  0.00  0.00           H  
ATOM    989  N   ALA    62      34.500  14.020  25.920  0.00  0.00           N  
ATOM    990  CA  ALA    62      35.870  13.650  26.340  0.00  0.00           C  
ATOM    991  C   ALA    62      36.470  12.440  25.630  0.00  0.00           C  
ATOM    992  O   ALA    62      36.310  11.310  26.080  0.00  0.00           O  
ATOM    993  CB  ALA    62      36.050  13.390  27.880  0.00  0.00           C  
ATOM    994  HN  ALA    62      34.060  13.340  25.340  0.00  0.00           H  
ATOM    995  HA  ALA    62      36.480  14.470  25.980  0.00  0.00           H  
ATOM    996  HB1 ALA    62      35.590  14.230  28.430  0.00  0.00           H  
ATOM    997  HB2 ALA    62      37.140  13.310  28.080  0.00  0.00           H  
ATOM    998  HB3 ALA    62      35.690  12.460  28.360  0.00  0.00           H  
ATOM    999  N   SER    63      37.100  12.780  24.470  0.00  0.00           N  
ATOM   1000  CA  SER    63      37.540  11.860  23.520  0.00  0.00           C  
ATOM   1001  C   SER    63      39.050  11.990  23.430  0.00  0.00           C  
ATOM   1002  O   SER    63      39.600  12.950  23.860  0.00  0.00           O  
ATOM   1003  CB  SER    63      36.840  12.040  22.140  0.00  0.00           C  
ATOM   1004  OG  SER    63      37.080  13.210  21.380  0.00  0.00           O  
ATOM   1005  HN  SER    63      37.280  13.740  24.280  0.00  0.00           H  
ATOM   1006  HA  SER    63      37.280  10.890  23.890  0.00  0.00           H  
ATOM   1007  HB1 SER    63      35.740  11.970  22.300  0.00  0.00           H  
ATOM   1008  HB2 SER    63      37.060  11.230  21.410  0.00  0.00           H  
ATOM   1009  HG1 SER    63      36.570  13.940  21.730  0.00  0.00           H  
ATOM   1010  N   LEU    64      39.700  11.010  22.760  0.00  0.00           N  
ATOM   1011  CA  LEU    64      41.140  10.960  22.680  0.00  0.00           C  
ATOM   1012  C   LEU    64      41.780  12.390  22.200  0.00  0.00           C  
ATOM   1013  O   LEU    64      42.730  12.930  22.800  0.00  0.00           O  
ATOM   1014  CB  LEU    64      41.520   9.780  21.790  0.00  0.00           C  
ATOM   1015  CG  LEU    64      43.050   9.440  21.790  0.00  0.00           C  
ATOM   1016  CD1 LEU    64      43.560   9.210  23.210  0.00  0.00           C  
ATOM   1017  CD2 LEU    64      43.360   8.150  21.030  0.00  0.00           C  
ATOM   1018  HN  LEU    64      39.190  10.230  22.380  0.00  0.00           H  
ATOM   1019  HA  LEU    64      41.640  10.840  23.630  0.00  0.00           H  
ATOM   1020  HB1 LEU    64      41.130   9.700  20.750  0.00  0.00           H  
ATOM   1021  HB2 LEU    64      41.020   8.880  22.210  0.00  0.00           H  
ATOM   1022  HG  LEU    64      43.580  10.330  21.390  0.00  0.00           H  
ATOM   1023 HD11 LEU    64      43.740  10.180  23.710  0.00  0.00           H  
ATOM   1024 HD12 LEU    64      44.510   8.630  23.120  0.00  0.00           H  
ATOM   1025 HD13 LEU    64      43.050   8.560  23.950  0.00  0.00           H  
ATOM   1026 HD21 LEU    64      42.580   7.380  21.200  0.00  0.00           H  
ATOM   1027 HD22 LEU    64      44.350   7.700  21.240  0.00  0.00           H  
ATOM   1028 HD23 LEU    64      43.390   8.270  19.930  0.00  0.00           H  
ATOM   1029  N   THR    65      41.190  13.030  21.190  0.00  0.00           N  
ATOM   1030  CA  THR    65      41.600  14.310  20.600  0.00  0.00           C  
ATOM   1031  C   THR    65      40.650  15.490  20.960  0.00  0.00           C  
ATOM   1032  O   THR    65      40.920  16.570  20.500  0.00  0.00           O  
ATOM   1033  CB  THR    65      42.080  14.240  19.190  0.00  0.00           C  
ATOM   1034  CG2 THR    65      43.090  13.100  18.990  0.00  0.00           C  
ATOM   1035  OG1 THR    65      41.030  14.090  18.280  0.00  0.00           O  
ATOM   1036  HN  THR    65      40.580  12.580  20.540  0.00  0.00           H  
ATOM   1037  HA  THR    65      42.580  14.560  20.980  0.00  0.00           H  
ATOM   1038  HB  THR    65      42.620  15.190  18.980  0.00  0.00           H  
ATOM   1039  HG1 THR    65      40.550  13.290  18.460  0.00  0.00           H  
ATOM   1040 HG21 THR    65      43.500  13.220  17.970  0.00  0.00           H  
ATOM   1041 HG22 THR    65      42.570  12.120  19.050  0.00  0.00           H  
ATOM   1042 HG23 THR    65      43.880  13.180  19.760  0.00  0.00           H  
ATOM   1043  N   GLU    66      39.560  15.370  21.830  0.00  0.00           N  
ATOM   1044  CA  GLU    66      38.590  16.460  22.000  0.00  0.00           C  
ATOM   1045  C   GLU    66      38.000  16.360  23.360  0.00  0.00           C  
ATOM   1046  O   GLU    66      37.740  15.290  23.920  0.00  0.00           O  
ATOM   1047  CB  GLU    66      37.430  16.500  20.890  0.00  0.00           C  
ATOM   1048  CG  GLU    66      37.800  17.180  19.530  0.00  0.00           C  
ATOM   1049  CD  GLU    66      36.510  17.230  18.620  0.00  0.00           C  
ATOM   1050  OE1 GLU    66      35.860  16.200  18.470  0.00  0.00           O  
ATOM   1051  OE2 GLU    66      36.170  18.310  18.100  0.00  0.00           O1-
ATOM   1052  HN  GLU    66      39.410  14.560  22.380  0.00  0.00           H  
ATOM   1053  HA  GLU    66      39.060  17.430  21.890  0.00  0.00           H  
ATOM   1054  HB1 GLU    66      36.550  17.140  21.150  0.00  0.00           H  
ATOM   1055  HB2 GLU    66      37.070  15.460  20.730  0.00  0.00           H  
ATOM   1056  HG1 GLU    66      38.460  16.550  18.890  0.00  0.00           H  
ATOM   1057  HG2 GLU    66      38.280  18.180  19.650  0.00  0.00           H  
ATOM   1058  N   TYR    67      37.590  17.490  23.970  0.00  0.00           N  
ATOM   1059  CA  TYR    67      36.800  17.520  25.140  0.00  0.00           C  
ATOM   1060  C   TYR    67      36.090  18.890  25.050  0.00  0.00           C  
ATOM   1061  O   TYR    67      36.670  19.880  24.530  0.00  0.00           O  
ATOM   1062  CB  TYR    67      37.580  17.270  26.410  0.00  0.00           C  
ATOM   1063  CG  TYR    67      38.490  18.390  26.930  0.00  0.00           C  
ATOM   1064  CD1 TYR    67      38.010  19.340  27.780  0.00  0.00           C  
ATOM   1065  CD2 TYR    67      39.830  18.380  26.570  0.00  0.00           C  
ATOM   1066  CE1 TYR    67      38.830  20.350  28.300  0.00  0.00           C  
ATOM   1067  CE2 TYR    67      40.650  19.390  27.160  0.00  0.00           C  
ATOM   1068  CZ  TYR    67      40.110  20.390  27.950  0.00  0.00           C  
ATOM   1069  OH  TYR    67      40.880  21.410  28.500  0.00  0.00           O  
ATOM   1070  HN  TYR    67      37.770  18.380  23.540  0.00  0.00           H  
ATOM   1071  HA  TYR    67      36.070  16.730  25.040  0.00  0.00           H  
ATOM   1072  HB1 TYR    67      38.280  16.470  26.110  0.00  0.00           H  
ATOM   1073  HB2 TYR    67      36.930  16.920  27.240  0.00  0.00           H  
ATOM   1074  HD1 TYR    67      36.960  19.350  28.050  0.00  0.00           H  
ATOM   1075  HD2 TYR    67      40.270  17.700  25.860  0.00  0.00           H  
ATOM   1076  HE1 TYR    67      38.430  21.140  28.910  0.00  0.00           H  
ATOM   1077  HE2 TYR    67      41.710  19.430  26.970  0.00  0.00           H  
ATOM   1078  HH  TYR    67      40.320  22.080  28.890  0.00  0.00           H  
ATOM   1079  N   VAL    68      34.860  18.870  25.580  0.00  0.00           N  
ATOM   1080  CA  VAL    68      34.060  20.100  25.750  0.00  0.00           C  
ATOM   1081  C   VAL    68      33.610  20.090  27.220  0.00  0.00           C  
ATOM   1082  O   VAL    68      33.140  19.070  27.740  0.00  0.00           O  
ATOM   1083  CB  VAL    68      32.790  20.150  24.890  0.00  0.00           C  
ATOM   1084  CG1 VAL    68      32.070  21.540  25.020  0.00  0.00           C  
ATOM   1085  CG2 VAL    68      33.190  19.980  23.390  0.00  0.00           C  
ATOM   1086  HN  VAL    68      34.570  18.030  26.040  0.00  0.00           H  
ATOM   1087  HA  VAL    68      34.670  20.970  25.540  0.00  0.00           H  
ATOM   1088  HB  VAL    68      32.050  19.360  25.160  0.00  0.00           H  
ATOM   1089 HG11 VAL    68      31.490  21.600  25.970  0.00  0.00           H  
ATOM   1090 HG12 VAL    68      31.390  21.770  24.170  0.00  0.00           H  
ATOM   1091 HG13 VAL    68      32.820  22.360  25.010  0.00  0.00           H  
ATOM   1092 HG21 VAL    68      33.920  19.150  23.260  0.00  0.00           H  
ATOM   1093 HG22 VAL    68      33.580  20.940  23.000  0.00  0.00           H  
ATOM   1094 HG23 VAL    68      32.220  19.740  22.900  0.00  0.00           H  
ATOM   1095  N   LEU    69      33.800  21.240  27.880  0.00  0.00           N  
ATOM   1096  CA  LEU    69      33.640  21.380  29.380  0.00  0.00           C  
ATOM   1097  C   LEU    69      33.090  22.740  29.720  0.00  0.00           C  
ATOM   1098  O   LEU    69      33.540  23.710  29.130  0.00  0.00           O  
ATOM   1099  CB  LEU    69      35.040  21.100  30.040  0.00  0.00           C  
ATOM   1100  CG  LEU    69      35.250  21.610  31.530  0.00  0.00           C  
ATOM   1101  CD1 LEU    69      36.130  20.640  32.300  0.00  0.00           C  
ATOM   1102  CD2 LEU    69      35.940  22.920  31.650  0.00  0.00           C  
ATOM   1103  HN  LEU    69      34.160  22.030  27.390  0.00  0.00           H  
ATOM   1104  HA  LEU    69      32.920  20.620  29.660  0.00  0.00           H  
ATOM   1105  HB1 LEU    69      35.840  21.580  29.440  0.00  0.00           H  
ATOM   1106  HB2 LEU    69      35.230  20.000  30.070  0.00  0.00           H  
ATOM   1107  HG  LEU    69      34.310  21.660  32.120  0.00  0.00           H  
ATOM   1108 HD11 LEU    69      37.190  20.600  31.990  0.00  0.00           H  
ATOM   1109 HD12 LEU    69      35.820  19.580  32.230  0.00  0.00           H  
ATOM   1110 HD13 LEU    69      36.160  20.900  33.380  0.00  0.00           H  
ATOM   1111 HD21 LEU    69      35.500  23.770  31.100  0.00  0.00           H  
ATOM   1112 HD22 LEU    69      36.980  22.740  31.290  0.00  0.00           H  
ATOM   1113 HD23 LEU    69      36.030  23.120  32.740  0.00  0.00           H  
ATOM   1114  N   LEU    70      32.160  22.730  30.640  0.00  0.00           N  
ATOM   1115  CA  LEU    70      31.630  24.000  31.220  0.00  0.00           C  
ATOM   1116  C   LEU    70      32.420  24.330  32.450  0.00  0.00           C  
ATOM   1117  O   LEU    70      32.780  23.500  33.350  0.00  0.00           O  
ATOM   1118  CB  LEU    70      30.080  23.880  31.450  0.00  0.00           C  
ATOM   1119  CG  LEU    70      29.250  23.440  30.300  0.00  0.00           C  
ATOM   1120  CD1 LEU    70      27.820  23.050  30.760  0.00  0.00           C  
ATOM   1121  CD2 LEU    70      29.320  24.400  29.160  0.00  0.00           C  
ATOM   1122  HN  LEU    70      31.750  21.850  30.870  0.00  0.00           H  
ATOM   1123  HA  LEU    70      31.770  24.810  30.530  0.00  0.00           H  
ATOM   1124  HB1 LEU    70      29.740  24.860  31.830  0.00  0.00           H  
ATOM   1125  HB2 LEU    70      29.900  23.170  32.290  0.00  0.00           H  
ATOM   1126  HG  LEU    70      29.740  22.510  29.930  0.00  0.00           H  
ATOM   1127 HD11 LEU    70      27.280  23.950  31.140  0.00  0.00           H  
ATOM   1128 HD12 LEU    70      27.810  22.290  31.560  0.00  0.00           H  
ATOM   1129 HD13 LEU    70      27.230  22.580  29.940  0.00  0.00           H  
ATOM   1130 HD21 LEU    70      28.870  25.340  29.560  0.00  0.00           H  
ATOM   1131 HD22 LEU    70      28.720  24.100  28.280  0.00  0.00           H  
ATOM   1132 HD23 LEU    70      30.390  24.560  28.890  0.00  0.00           H  
ATOM   1133  N   PHE    71      32.740  25.620  32.720  0.00  0.00           N  
ATOM   1134  CA  PHE    71      33.430  26.050  33.930  0.00  0.00           C  
ATOM   1135  C   PHE    71      32.850  27.360  34.520  0.00  0.00           C  
ATOM   1136  O   PHE    71      32.480  28.300  33.810  0.00  0.00           O  
ATOM   1137  CB  PHE    71      34.950  26.310  33.580  0.00  0.00           C  
ATOM   1138  CG  PHE    71      35.790  26.670  34.800  0.00  0.00           C  
ATOM   1139  CD1 PHE    71      36.310  27.950  34.990  0.00  0.00           C  
ATOM   1140  CD2 PHE    71      36.140  25.690  35.770  0.00  0.00           C  
ATOM   1141  CE1 PHE    71      37.050  28.310  36.050  0.00  0.00           C  
ATOM   1142  CE2 PHE    71      36.990  26.030  36.820  0.00  0.00           C  
ATOM   1143  CZ  PHE    71      37.370  27.330  37.020  0.00  0.00           C  
ATOM   1144  HN  PHE    71      32.350  26.330  32.140  0.00  0.00           H  
ATOM   1145  HA  PHE    71      33.290  25.310  34.710  0.00  0.00           H  
ATOM   1146  HB1 PHE    71      34.940  27.160  32.870  0.00  0.00           H  
ATOM   1147  HB2 PHE    71      35.370  25.420  33.070  0.00  0.00           H  
ATOM   1148  HD1 PHE    71      35.990  28.680  34.250  0.00  0.00           H  
ATOM   1149  HD2 PHE    71      35.820  24.670  35.670  0.00  0.00           H  
ATOM   1150  HE1 PHE    71      37.380  29.300  36.310  0.00  0.00           H  
ATOM   1151  HE2 PHE    71      37.360  25.280  37.510  0.00  0.00           H  
ATOM   1152  HZ  PHE    71      38.100  27.540  37.780  0.00  0.00           H  
ATOM   1153  N   GLY    72      32.990  27.610  35.840  0.00  0.00           N  
ATOM   1154  CA  GLY    72      32.940  28.940  36.390  0.00  0.00           C  
ATOM   1155  C   GLY    72      33.140  28.970  37.900  0.00  0.00           C  
ATOM   1156  O   GLY    72      33.580  27.910  38.390  0.00  0.00           O  
ATOM   1157  HN  GLY    72      33.460  26.930  36.400  0.00  0.00           H  
ATOM   1158  HA1 GLY    72      31.930  29.270  36.190  0.00  0.00           H  
ATOM   1159  HA2 GLY    72      33.750  29.550  36.020  0.00  0.00           H  
ATOM   1160  N   THR    73      32.790  29.990  38.620  0.00  0.00           N  
ATOM   1161  CA  THR    73      32.940  30.040  40.040  0.00  0.00           C  
ATOM   1162  C   THR    73      32.020  31.160  40.510  0.00  0.00           C  
ATOM   1163  O   THR    73      31.670  31.980  39.700  0.00  0.00           O  
ATOM   1164  CB  THR    73      34.370  30.370  40.580  0.00  0.00           C  
ATOM   1165  CG2 THR    73      35.110  31.520  39.870  0.00  0.00           C  
ATOM   1166  OG1 THR    73      34.420  30.450  42.010  0.00  0.00           O  
ATOM   1167  HN  THR    73      32.280  30.740  38.220  0.00  0.00           H  
ATOM   1168  HA  THR    73      32.540  29.120  40.440  0.00  0.00           H  
ATOM   1169  HB  THR    73      34.980  29.520  40.230  0.00  0.00           H  
ATOM   1170  HG1 THR    73      35.340  30.360  42.270  0.00  0.00           H  
ATOM   1171 HG21 THR    73      35.170  31.350  38.780  0.00  0.00           H  
ATOM   1172 HG22 THR    73      36.170  31.440  40.210  0.00  0.00           H  
ATOM   1173 HG23 THR    73      34.830  32.570  40.090  0.00  0.00           H  
ATOM   1174  N   ALA    74      31.540  31.050  41.740  0.00  0.00           N  
ATOM   1175  CA  ALA    74      30.650  32.070  42.240  0.00  0.00           C  
ATOM   1176  C   ALA    74      31.410  32.980  43.150  0.00  0.00           C  
ATOM   1177  O   ALA    74      30.910  33.980  43.700  0.00  0.00           O  
ATOM   1178  CB  ALA    74      29.490  31.380  42.940  0.00  0.00           C  
ATOM   1179  HN  ALA    74      31.840  30.350  42.370  0.00  0.00           H  
ATOM   1180  HA  ALA    74      30.220  32.750  41.510  0.00  0.00           H  
ATOM   1181  HB1 ALA    74      29.880  30.850  43.830  0.00  0.00           H  
ATOM   1182  HB2 ALA    74      29.150  30.650  42.180  0.00  0.00           H  
ATOM   1183  HB3 ALA    74      28.640  32.040  43.210  0.00  0.00           H  
ATOM   1184  N   VAL    75      32.690  32.770  43.330  0.00  0.00           N  
ATOM   1185  CA  VAL    75      33.560  33.540  44.250  0.00  0.00           C  
ATOM   1186  C   VAL    75      34.790  34.010  43.550  0.00  0.00           C  
ATOM   1187  O   VAL    75      35.310  33.380  42.650  0.00  0.00           O  
ATOM   1188  CB  VAL    75      34.110  32.820  45.550  0.00  0.00           C  
ATOM   1189  CG1 VAL    75      32.950  32.630  46.550  0.00  0.00           C  
ATOM   1190  CG2 VAL    75      34.730  31.430  45.240  0.00  0.00           C  
ATOM   1191  HN  VAL    75      33.050  32.040  42.750  0.00  0.00           H  
ATOM   1192  HA  VAL    75      32.960  34.400  44.520  0.00  0.00           H  
ATOM   1193  HB  VAL    75      34.860  33.390  46.140  0.00  0.00           H  
ATOM   1194 HG11 VAL    75      32.960  33.450  47.290  0.00  0.00           H  
ATOM   1195 HG12 VAL    75      33.070  31.650  47.070  0.00  0.00           H  
ATOM   1196 HG13 VAL    75      31.930  32.580  46.100  0.00  0.00           H  
ATOM   1197 HG21 VAL    75      33.830  30.830  44.980  0.00  0.00           H  
ATOM   1198 HG22 VAL    75      35.180  30.970  46.150  0.00  0.00           H  
ATOM   1199 HG23 VAL    75      35.500  31.470  44.450  0.00  0.00           H  
ATOM   1200  N   ASP    76      35.370  35.180  43.920  0.00  0.00           N  
ATOM   1201  CA  ASP    76      36.580  35.710  43.290  0.00  0.00           C  
ATOM   1202  C   ASP    76      37.710  34.690  43.460  0.00  0.00           C  
ATOM   1203  O   ASP    76      37.880  34.060  44.500  0.00  0.00           O  
ATOM   1204  CB  ASP    76      36.970  36.980  44.090  0.00  0.00           C  
ATOM   1205  CG  ASP    76      36.040  38.120  43.780  0.00  0.00           C  
ATOM   1206  OD1 ASP    76      35.140  38.140  42.860  0.00  0.00           O  
ATOM   1207  OD2 ASP    76      36.230  39.200  44.450  0.00  0.00           O1-
ATOM   1208  HN  ASP    76      34.890  35.680  44.630  0.00  0.00           H  
ATOM   1209  HA  ASP    76      36.410  35.900  42.240  0.00  0.00           H  
ATOM   1210  HB1 ASP    76      38.010  37.300  43.890  0.00  0.00           H  
ATOM   1211  HB2 ASP    76      36.830  36.670  45.150  0.00  0.00           H  
ATOM   1212  N   THR    77      38.510  34.470  42.380  0.00  0.00           N  
ATOM   1213  CA  THR    77      39.440  33.350  42.360  0.00  0.00           C  
ATOM   1214  C   THR    77      40.580  33.600  41.390  0.00  0.00           C  
ATOM   1215  O   THR    77      40.380  34.220  40.370  0.00  0.00           O  
ATOM   1216  CB  THR    77      38.740  32.120  41.780  0.00  0.00           C  
ATOM   1217  CG2 THR    77      39.550  30.820  41.520  0.00  0.00           C  
ATOM   1218  OG1 THR    77      37.700  31.640  42.610  0.00  0.00           O  
ATOM   1219  HN  THR    77      38.380  34.980  41.540  0.00  0.00           H  
ATOM   1220  HA  THR    77      39.790  33.140  43.360  0.00  0.00           H  
ATOM   1221  HB  THR    77      38.230  32.370  40.820  0.00  0.00           H  
ATOM   1222  HG1 THR    77      37.170  32.430  42.690  0.00  0.00           H  
ATOM   1223 HG21 THR    77      38.990  29.880  41.300  0.00  0.00           H  
ATOM   1224 HG22 THR    77      40.020  30.590  42.490  0.00  0.00           H  
ATOM   1225 HG23 THR    77      40.360  31.020  40.780  0.00  0.00           H  
ATOM   1226  N   GLY    78      41.860  33.200  41.770  0.00  0.00           N  
ATOM   1227  CA  GLY    78      43.060  33.480  41.120  0.00  0.00           C  
ATOM   1228  C   GLY    78      43.610  32.100  40.720  0.00  0.00           C  
ATOM   1229  O   GLY    78      43.170  31.090  41.210  0.00  0.00           O  
ATOM   1230  HN  GLY    78      42.030  32.730  42.640  0.00  0.00           H  
ATOM   1231  HA1 GLY    78      43.780  33.940  41.780  0.00  0.00           H  
ATOM   1232  HA2 GLY    78      43.000  34.080  40.230  0.00  0.00           H  
ATOM   1233  N   GLY    79      44.540  32.120  39.740  0.00  0.00           N  
ATOM   1234  CA  GLY    79      45.080  30.820  39.290  0.00  0.00           C  
ATOM   1235  C   GLY    79      45.860  30.000  40.260  0.00  0.00           C  
ATOM   1236  O   GLY    79      46.300  30.370  41.350  0.00  0.00           O  
ATOM   1237  HN  GLY    79      44.770  32.990  39.330  0.00  0.00           H  
ATOM   1238  HA1 GLY    79      45.730  30.990  38.450  0.00  0.00           H  
ATOM   1239  HA2 GLY    79      44.240  30.170  39.100  0.00  0.00           H  
ATOM   1240  N   HSD    80      46.070  28.730  39.850  0.00  0.00           N  
ATOM   1241  CA  HSD    80      47.010  27.820  40.600  0.00  0.00           C  
ATOM   1242  C   HSD    80      47.660  26.650  39.900  0.00  0.00           C  
ATOM   1243  O   HSD    80      48.580  25.950  40.420  0.00  0.00           O  
ATOM   1244  CB  HSD    80      46.420  27.260  41.950  0.00  0.00           C  
ATOM   1245  CG  HSD    80      45.540  26.020  41.900  0.00  0.00           C  
ATOM   1246  CD2 HSD    80      45.360  25.080  42.820  0.00  0.00           C  
ATOM   1247  ND1 HSD    80      44.620  25.810  40.920  0.00  0.00           N  
ATOM   1248  CE1 HSD    80      43.900  24.690  41.300  0.00  0.00           C  
ATOM   1249  NE2 HSD    80      44.360  24.220  42.480  0.00  0.00           N  
ATOM   1250  HN  HSD    80      45.650  28.370  39.030  0.00  0.00           H  
ATOM   1251  HA  HSD    80      47.840  28.470  40.850  0.00  0.00           H  
ATOM   1252  HB1 HSD    80      45.870  28.020  42.550  0.00  0.00           H  
ATOM   1253  HB2 HSD    80      47.290  27.000  42.600  0.00  0.00           H  
ATOM   1254  HD1 HSD    80      44.340  26.280  40.080  0.00  0.00           H  
ATOM   1255  HD2 HSD    80      45.780  25.070  43.820  0.00  0.00           H  
ATOM   1256  HE1 HSD    80      43.170  24.190  40.660  0.00  0.00           H  
ATOM   1257  N   SER    81      47.260  26.420  38.590  0.00  0.00           N  
ATOM   1258  CA  SER    81      47.620  25.260  37.740  0.00  0.00           C  
ATOM   1259  C   SER    81      48.430  25.760  36.600  0.00  0.00           C  
ATOM   1260  O   SER    81      48.230  26.900  36.150  0.00  0.00           O  
ATOM   1261  CB  SER    81      46.390  24.670  37.020  0.00  0.00           C  
ATOM   1262  OG  SER    81      46.690  23.470  36.250  0.00  0.00           O  
ATOM   1263  HN  SER    81      46.590  26.980  38.110  0.00  0.00           H  
ATOM   1264  HA  SER    81      48.200  24.570  38.330  0.00  0.00           H  
ATOM   1265  HB1 SER    81      45.800  25.360  36.380  0.00  0.00           H  
ATOM   1266  HB2 SER    81      45.590  24.420  37.760  0.00  0.00           H  
ATOM   1267  HG1 SER    81      47.150  22.890  36.860  0.00  0.00           H  
ATOM   1268  N   GLY    82      49.460  24.940  36.190  0.00  0.00           N  
ATOM   1269  CA  GLY    82      50.360  25.100  35.090  0.00  0.00           C  
ATOM   1270  C   GLY    82      49.690  25.400  33.760  0.00  0.00           C  
ATOM   1271  O   GLY    82      48.490  25.080  33.540  0.00  0.00           O  
ATOM   1272  HN  GLY    82      49.580  24.130  36.770  0.00  0.00           H  
ATOM   1273  HA1 GLY    82      50.900  24.180  34.900  0.00  0.00           H  
ATOM   1274  HA2 GLY    82      50.940  25.960  35.380  0.00  0.00           H  
ATOM   1275  N   ARG    83      50.520  25.810  32.840  0.00  0.00           N  
ATOM   1276  CA  ARG    83      50.130  26.080  31.480  0.00  0.00           C  
ATOM   1277  C   ARG    83      50.310  24.850  30.620  0.00  0.00           C  
ATOM   1278  O   ARG    83      51.270  24.100  30.830  0.00  0.00           O  
ATOM   1279  CB  ARG    83      50.850  27.240  30.870  0.00  0.00           C  
ATOM   1280  CG  ARG    83      51.030  28.400  31.940  0.00  0.00           C  
ATOM   1281  CD  ARG    83      49.780  28.870  32.570  0.00  0.00           C  
ATOM   1282  NE  ARG    83      48.900  29.280  31.460  0.00  0.00           N  
ATOM   1283  CZ  ARG    83      47.800  29.970  31.580  0.00  0.00           C  
ATOM   1284  NH1 ARG    83      47.250  30.340  32.680  0.00  0.00           N1+
ATOM   1285  NH2 ARG    83      47.090  30.100  30.460  0.00  0.00           N  
ATOM   1286  HN  ARG    83      51.480  25.950  33.080  0.00  0.00           H  
ATOM   1287  HA  ARG    83      49.070  26.310  31.410  0.00  0.00           H  
ATOM   1288  HB1 ARG    83      50.400  27.640  29.940  0.00  0.00           H  
ATOM   1289  HB2 ARG    83      51.910  26.950  30.710  0.00  0.00           H  
ATOM   1290  HG1 ARG    83      51.540  29.280  31.490  0.00  0.00           H  
ATOM   1291  HG2 ARG    83      51.830  28.100  32.650  0.00  0.00           H  
ATOM   1292  HD1 ARG    83      49.940  29.700  33.280  0.00  0.00           H  
ATOM   1293  HD2 ARG    83      49.260  28.100  33.180  0.00  0.00           H  
ATOM   1294  HE  ARG    83      49.030  28.850  30.570  0.00  0.00           H  
ATOM   1295 HH11 ARG    83      47.440  29.910  33.560  0.00  0.00           H  
ATOM   1296 HH12 ARG    83      46.260  30.390  32.520  0.00  0.00           H  
ATOM   1297 HH21 ARG    83      47.480  29.620  29.670  0.00  0.00           H  
ATOM   1298 HH22 ARG    83      46.190  30.520  30.380  0.00  0.00           H  
ATOM   1299  N   TYR    84      49.330  24.640  29.720  0.00  0.00           N  
ATOM   1300  CA  TYR    84      49.160  23.370  28.960  0.00  0.00           C  
ATOM   1301  C   TYR    84      49.840  23.490  27.610  0.00  0.00           C  
ATOM   1302  O   TYR    84      49.760  24.530  27.000  0.00  0.00           O  
ATOM   1303  CB  TYR    84      47.610  23.060  28.740  0.00  0.00           C  
ATOM   1304  CG  TYR    84      46.900  22.980  30.040  0.00  0.00           C  
ATOM   1305  CD1 TYR    84      47.300  22.100  31.030  0.00  0.00           C  
ATOM   1306  CD2 TYR    84      45.790  23.830  30.230  0.00  0.00           C  
ATOM   1307  CE1 TYR    84      46.790  22.230  32.270  0.00  0.00           C  
ATOM   1308  CE2 TYR    84      45.280  23.950  31.480  0.00  0.00           C  
ATOM   1309  CZ  TYR    84      45.750  23.200  32.530  0.00  0.00           C  
ATOM   1310  OH  TYR    84      45.160  23.420  33.770  0.00  0.00           O  
ATOM   1311  HN  TYR    84      48.760  25.440  29.550  0.00  0.00           H  
ATOM   1312  HA  TYR    84      49.620  22.610  29.580  0.00  0.00           H  
ATOM   1313  HB1 TYR    84      47.420  22.070  28.270  0.00  0.00           H  
ATOM   1314  HB2 TYR    84      47.220  23.860  28.070  0.00  0.00           H  
ATOM   1315  HD1 TYR    84      48.120  21.390  30.980  0.00  0.00           H  
ATOM   1316  HD2 TYR    84      45.500  24.450  29.400  0.00  0.00           H  
ATOM   1317  HE1 TYR    84      47.030  21.520  33.050  0.00  0.00           H  
ATOM   1318  HE2 TYR    84      44.510  24.680  31.660  0.00  0.00           H  
ATOM   1319  HH  TYR    84      45.870  23.340  34.410  0.00  0.00           H  
ATOM   1320  N   TRP    85      50.540  22.460  27.150  0.00  0.00           N  
ATOM   1321  CA  TRP    85      51.200  22.370  25.850  0.00  0.00           C  
ATOM   1322  C   TRP    85      50.110  22.120  24.730  0.00  0.00           C  
ATOM   1323  O   TRP    85      50.140  22.550  23.610  0.00  0.00           O  
ATOM   1324  CB  TRP    85      52.330  21.280  25.910  0.00  0.00           C  
ATOM   1325  CG  TRP    85      52.940  21.160  24.550  0.00  0.00           C  
ATOM   1326  CD1 TRP    85      52.530  20.330  23.570  0.00  0.00           C  
ATOM   1327  CD2 TRP    85      54.100  21.810  24.060  0.00  0.00           C  
ATOM   1328  CE2 TRP    85      54.420  21.250  22.770  0.00  0.00           C  
ATOM   1329  CE3 TRP    85      55.010  22.640  24.710  0.00  0.00           C  
ATOM   1330  NE1 TRP    85      53.450  20.330  22.520  0.00  0.00           N  
ATOM   1331  CZ2 TRP    85      55.580  21.580  22.140  0.00  0.00           C  
ATOM   1332  CZ3 TRP    85      56.230  22.890  24.020  0.00  0.00           C  
ATOM   1333  CH2 TRP    85      56.490  22.400  22.750  0.00  0.00           C  
ATOM   1334  HN  TRP    85      50.590  21.600  27.650  0.00  0.00           H  
ATOM   1335  HA  TRP    85      51.640  23.320  25.590  0.00  0.00           H  
ATOM   1336  HB1 TRP    85      51.850  20.310  26.180  0.00  0.00           H  
ATOM   1337  HB2 TRP    85      53.140  21.510  26.640  0.00  0.00           H  
ATOM   1338  HD1 TRP    85      51.670  19.700  23.730  0.00  0.00           H  
ATOM   1339  HE1 TRP    85      53.270  20.020  21.620  0.00  0.00           H  
ATOM   1340  HE3 TRP    85      54.840  23.100  25.670  0.00  0.00           H  
ATOM   1341  HZ2 TRP    85      55.800  20.980  21.270  0.00  0.00           H  
ATOM   1342  HZ3 TRP    85      56.960  23.560  24.430  0.00  0.00           H  
ATOM   1343  HH2 TRP    85      57.430  22.440  22.210  0.00  0.00           H  
ATOM   1344  N   ALA    86      49.100  21.330  25.090  0.00  0.00           N  
ATOM   1345  CA  ALA    86      47.930  21.070  24.300  0.00  0.00           C  
ATOM   1346  C   ALA    86      47.150  22.360  23.970  0.00  0.00           C  
ATOM   1347  O   ALA    86      47.120  23.330  24.700  0.00  0.00           O  
ATOM   1348  CB  ALA    86      46.980  20.160  25.110  0.00  0.00           C  
ATOM   1349  HN  ALA    86      48.950  21.050  26.030  0.00  0.00           H  
ATOM   1350  HA  ALA    86      48.190  20.630  23.350  0.00  0.00           H  
ATOM   1351  HB1 ALA    86      46.130  19.830  24.480  0.00  0.00           H  
ATOM   1352  HB2 ALA    86      46.520  20.580  26.030  0.00  0.00           H  
ATOM   1353  HB3 ALA    86      47.510  19.190  25.260  0.00  0.00           H  
ATOM   1354  N   GLU    87      46.460  22.340  22.840  0.00  0.00           N  
ATOM   1355  CA  GLU    87      45.560  23.330  22.300  0.00  0.00           C  
ATOM   1356  C   GLU    87      44.240  23.410  22.980  0.00  0.00           C  
ATOM   1357  O   GLU    87      43.420  22.440  22.980  0.00  0.00           O  
ATOM   1358  CB  GLU    87      45.380  23.260  20.740  0.00  0.00           C  
ATOM   1359  CG  GLU    87      46.700  23.750  20.000  0.00  0.00           C  
ATOM   1360  CD  GLU    87      46.580  23.620  18.510  0.00  0.00           C  
ATOM   1361  OE1 GLU    87      47.190  22.690  17.950  0.00  0.00           O  
ATOM   1362  OE2 GLU    87      45.940  24.470  17.890  0.00  0.00           O1-
ATOM   1363  HN  GLU    87      46.360  21.460  22.370  0.00  0.00           H  
ATOM   1364  HA  GLU    87      45.960  24.330  22.420  0.00  0.00           H  
ATOM   1365  HB1 GLU    87      44.480  23.830  20.410  0.00  0.00           H  
ATOM   1366  HB2 GLU    87      45.200  22.210  20.420  0.00  0.00           H  
ATOM   1367  HG1 GLU    87      47.550  23.090  20.310  0.00  0.00           H  
ATOM   1368  HG2 GLU    87      46.980  24.790  20.250  0.00  0.00           H  
ATOM   1369  N   ILE    88      43.880  24.520  23.660  0.00  0.00           N  
ATOM   1370  CA  ILE    88      42.620  24.710  24.420  0.00  0.00           C  
ATOM   1371  C   ILE    88      42.060  26.140  24.250  0.00  0.00           C  
ATOM   1372  O   ILE    88      42.760  27.130  24.140  0.00  0.00           O  
ATOM   1373  CB  ILE    88      42.860  24.560  25.960  0.00  0.00           C  
ATOM   1374  CG1 ILE    88      43.970  23.540  26.380  0.00  0.00           C  
ATOM   1375  CG2 ILE    88      41.590  24.570  26.850  0.00  0.00           C  
ATOM   1376  CD  ILE    88      43.500  22.080  26.130  0.00  0.00           C  
ATOM   1377  HN  ILE    88      44.400  25.370  23.570  0.00  0.00           H  
ATOM   1378  HA  ILE    88      41.950  23.940  24.090  0.00  0.00           H  
ATOM   1379  HB  ILE    88      43.360  25.520  26.200  0.00  0.00           H  
ATOM   1380 HG11 ILE    88      44.150  23.700  27.460  0.00  0.00           H  
ATOM   1381 HG12 ILE    88      44.980  23.800  25.980  0.00  0.00           H  
ATOM   1382 HG21 ILE    88      41.890  24.370  27.900  0.00  0.00           H  
ATOM   1383 HG22 ILE    88      40.980  23.660  26.650  0.00  0.00           H  
ATOM   1384 HG23 ILE    88      40.960  25.450  26.610  0.00  0.00           H  
ATOM   1385  HD1 ILE    88      44.000  21.730  25.200  0.00  0.00           H  
ATOM   1386  HD2 ILE    88      42.410  22.050  25.920  0.00  0.00           H  
ATOM   1387  HD3 ILE    88      43.760  21.190  26.740  0.00  0.00           H  
ATOM   1388  N   SER    89      40.740  26.260  24.120  0.00  0.00           N  
ATOM   1389  CA  SER    89      40.120  27.580  24.160  0.00  0.00           C  
ATOM   1390  C   SER    89      39.040  27.660  25.100  0.00  0.00           C  
ATOM   1391  O   SER    89      38.380  26.610  25.420  0.00  0.00           O  
ATOM   1392  CB  SER    89      39.600  28.130  22.810  0.00  0.00           C  
ATOM   1393  OG  SER    89      38.570  27.280  22.220  0.00  0.00           O  
ATOM   1394  HN  SER    89      40.140  25.480  23.950  0.00  0.00           H  
ATOM   1395  HA  SER    89      40.840  28.240  24.620  0.00  0.00           H  
ATOM   1396  HB1 SER    89      40.440  28.190  22.080  0.00  0.00           H  
ATOM   1397  HB2 SER    89      39.250  29.170  22.910  0.00  0.00           H  
ATOM   1398  HG1 SER    89      38.990  26.550  21.750  0.00  0.00           H  
ATOM   1399  N   ASP    90      38.680  28.890  25.570  0.00  0.00           N  
ATOM   1400  CA  ASP    90      37.650  29.070  26.510  0.00  0.00           C  
ATOM   1401  C   ASP    90      36.990  30.260  25.900  0.00  0.00           C  
ATOM   1402  O   ASP    90      37.580  31.180  25.350  0.00  0.00           O  
ATOM   1403  CB  ASP    90      38.150  29.420  28.000  0.00  0.00           C  
ATOM   1404  CG  ASP    90      38.810  28.200  28.490  0.00  0.00           C  
ATOM   1405  OD1 ASP    90      39.870  27.790  28.100  0.00  0.00           O  
ATOM   1406  OD2 ASP    90      38.070  27.570  29.540  0.00  0.00           O1-
ATOM   1407  HN  ASP    90      39.200  29.660  25.210  0.00  0.00           H  
ATOM   1408  HA  ASP    90      36.990  28.210  26.480  0.00  0.00           H  
ATOM   1409  HB1 ASP    90      37.300  29.680  28.670  0.00  0.00           H  
ATOM   1410  HB2 ASP    90      38.910  30.230  27.970  0.00  0.00           H  
ATOM   1411  HD2 ASP    90      38.500  26.760  29.820  0.00  0.00           H  
ATOM   1412  N   THR    91      35.630  30.210  25.970  0.00  0.00           N  
ATOM   1413  CA  THR    91      34.830  31.370  25.570  0.00  0.00           C  
ATOM   1414  C   THR    91      33.970  31.740  26.790  0.00  0.00           C  
ATOM   1415  O   THR    91      33.420  30.840  27.390  0.00  0.00           O  
ATOM   1416  CB  THR    91      34.080  31.170  24.280  0.00  0.00           C  
ATOM   1417  CG2 THR    91      33.040  32.300  23.950  0.00  0.00           C  
ATOM   1418  OG1 THR    91      35.030  30.890  23.220  0.00  0.00           O  
ATOM   1419  HN  THR    91      35.130  29.440  26.370  0.00  0.00           H  
ATOM   1420  HA  THR    91      35.510  32.190  25.430  0.00  0.00           H  
ATOM   1421  HB  THR    91      33.410  30.300  24.390  0.00  0.00           H  
ATOM   1422  HG1 THR    91      35.300  29.980  23.320  0.00  0.00           H  
ATOM   1423 HG21 THR    91      32.060  32.170  24.470  0.00  0.00           H  
ATOM   1424 HG22 THR    91      32.920  32.510  22.870  0.00  0.00           H  
ATOM   1425 HG23 THR    91      33.420  33.240  24.410  0.00  0.00           H  
ATOM   1426  N   ILE    92      33.880  32.990  27.220  0.00  0.00           N  
ATOM   1427  CA  ILE    92      33.300  33.350  28.550  0.00  0.00           C  
ATOM   1428  C   ILE    92      31.800  33.720  28.460  0.00  0.00           C  
ATOM   1429  O   ILE    92      31.320  34.600  27.750  0.00  0.00           O  
ATOM   1430  CB  ILE    92      34.150  34.400  29.350  0.00  0.00           C  
ATOM   1431  CG1 ILE    92      33.350  35.010  30.540  0.00  0.00           C  
ATOM   1432  CG2 ILE    92      34.550  35.700  28.470  0.00  0.00           C  
ATOM   1433  CD  ILE    92      34.260  35.520  31.600  0.00  0.00           C  
ATOM   1434  HN  ILE    92      34.380  33.690  26.730  0.00  0.00           H  
ATOM   1435  HA  ILE    92      33.320  32.500  29.230  0.00  0.00           H  
ATOM   1436  HB  ILE    92      35.110  33.920  29.640  0.00  0.00           H  
ATOM   1437 HG11 ILE    92      32.650  34.270  30.980  0.00  0.00           H  
ATOM   1438 HG12 ILE    92      32.670  35.840  30.260  0.00  0.00           H  
ATOM   1439 HG21 ILE    92      33.620  36.300  28.400  0.00  0.00           H  
ATOM   1440 HG22 ILE    92      34.740  35.460  27.400  0.00  0.00           H  
ATOM   1441 HG23 ILE    92      35.370  36.290  28.940  0.00  0.00           H  
ATOM   1442  HD1 ILE    92      34.940  36.360  31.360  0.00  0.00           H  
ATOM   1443  HD2 ILE    92      34.910  34.750  32.070  0.00  0.00           H  
ATOM   1444  HD3 ILE    92      33.590  35.880  32.420  0.00  0.00           H  
ATOM   1445  N   LEU    93      30.960  32.980  29.130  0.00  0.00           N  
ATOM   1446  CA  LEU    93      29.500  33.100  29.060  0.00  0.00           C  
ATOM   1447  C   LEU    93      28.820  34.170  29.860  0.00  0.00           C  
ATOM   1448  O   LEU    93      27.920  34.860  29.380  0.00  0.00           O  
ATOM   1449  CB  LEU    93      28.880  31.700  29.370  0.00  0.00           C  
ATOM   1450  CG  LEU    93      29.330  30.640  28.210  0.00  0.00           C  
ATOM   1451  CD1 LEU    93      28.830  29.260  28.560  0.00  0.00           C  
ATOM   1452  CD2 LEU    93      28.750  30.910  26.760  0.00  0.00           C  
ATOM   1453  HN  LEU    93      31.350  32.360  29.810  0.00  0.00           H  
ATOM   1454  HA  LEU    93      29.330  33.290  28.010  0.00  0.00           H  
ATOM   1455  HB1 LEU    93      27.770  31.750  29.420  0.00  0.00           H  
ATOM   1456  HB2 LEU    93      29.190  31.310  30.360  0.00  0.00           H  
ATOM   1457  HG  LEU    93      30.430  30.550  28.100  0.00  0.00           H  
ATOM   1458 HD11 LEU    93      29.140  28.540  27.770  0.00  0.00           H  
ATOM   1459 HD12 LEU    93      27.720  29.250  28.620  0.00  0.00           H  
ATOM   1460 HD13 LEU    93      29.200  28.940  29.550  0.00  0.00           H  
ATOM   1461 HD21 LEU    93      28.670  30.040  26.070  0.00  0.00           H  
ATOM   1462 HD22 LEU    93      29.460  31.690  26.410  0.00  0.00           H  
ATOM   1463 HD23 LEU    93      27.780  31.440  26.770  0.00  0.00           H  
ATOM   1464  N   SER    94      29.430  34.450  31.100  0.00  0.00           N  
ATOM   1465  CA  SER    94      28.860  35.310  32.070  0.00  0.00           C  
ATOM   1466  C   SER    94      30.090  35.800  32.830  0.00  0.00           C  
ATOM   1467  O   SER    94      31.090  35.140  33.030  0.00  0.00           O  
ATOM   1468  CB  SER    94      27.950  34.520  33.070  0.00  0.00           C  
ATOM   1469  OG  SER    94      27.260  35.570  33.760  0.00  0.00           O  
ATOM   1470  HN  SER    94      30.200  33.920  31.450  0.00  0.00           H  
ATOM   1471  HA  SER    94      28.370  36.120  31.540  0.00  0.00           H  
ATOM   1472  HB1 SER    94      28.560  34.010  33.850  0.00  0.00           H  
ATOM   1473  HB2 SER    94      27.250  33.820  32.570  0.00  0.00           H  
ATOM   1474  HG1 SER    94      26.450  35.760  33.280  0.00  0.00           H  
ATOM   1475  N   GLY    95      30.060  36.990  33.370  0.00  0.00           N  
ATOM   1476  CA  GLY    95      31.120  37.520  34.290  0.00  0.00           C  
ATOM   1477  C   GLY    95      32.320  38.050  33.590  0.00  0.00           C  
ATOM   1478  O   GLY    95      32.240  38.630  32.540  0.00  0.00           O  
ATOM   1479  HN  GLY    95      29.220  37.520  33.380  0.00  0.00           H  
ATOM   1480  HA1 GLY    95      31.540  36.680  34.830  0.00  0.00           H  
ATOM   1481  HA2 GLY    95      30.740  38.400  34.780  0.00  0.00           H  
ATOM   1482  N   THR    96      33.440  38.150  34.350  0.00  0.00           N  
ATOM   1483  CA  THR    96      34.650  38.800  33.860  0.00  0.00           C  
ATOM   1484  C   THR    96      35.870  38.020  34.170  0.00  0.00           C  
ATOM   1485  O   THR    96      36.090  37.640  35.300  0.00  0.00           O  
ATOM   1486  CB  THR    96      34.730  40.160  34.600  0.00  0.00           C  
ATOM   1487  CG2 THR    96      35.890  41.050  34.140  0.00  0.00           C  
ATOM   1488  OG1 THR    96      33.530  40.850  34.290  0.00  0.00           O  
ATOM   1489  HN  THR    96      33.500  37.590  35.170  0.00  0.00           H  
ATOM   1490  HA  THR    96      34.590  39.130  32.840  0.00  0.00           H  
ATOM   1491  HB  THR    96      34.660  40.200  35.710  0.00  0.00           H  
ATOM   1492  HG1 THR    96      32.900  40.230  33.940  0.00  0.00           H  
ATOM   1493 HG21 THR    96      36.090  41.090  33.050  0.00  0.00           H  
ATOM   1494 HG22 THR    96      36.860  40.750  34.610  0.00  0.00           H  
ATOM   1495 HG23 THR    96      35.710  42.110  34.430  0.00  0.00           H  
ATOM   1496  N   PHE    97      36.690  37.610  33.210  0.00  0.00           N  
ATOM   1497  CA  PHE    97      37.880  36.840  33.250  0.00  0.00           C  
ATOM   1498  C   PHE    97      39.000  37.810  33.030  0.00  0.00           C  
ATOM   1499  O   PHE    97      38.940  38.660  32.150  0.00  0.00           O  
ATOM   1500  CB  PHE    97      37.740  35.610  32.330  0.00  0.00           C  
ATOM   1501  CG  PHE    97      38.960  34.850  32.180  0.00  0.00           C  
ATOM   1502  CD1 PHE    97      39.460  34.530  30.880  0.00  0.00           C  
ATOM   1503  CD2 PHE    97      39.730  34.590  33.310  0.00  0.00           C  
ATOM   1504  CE1 PHE    97      40.700  33.830  30.800  0.00  0.00           C  
ATOM   1505  CE2 PHE    97      40.850  33.730  33.240  0.00  0.00           C  
ATOM   1506  CZ  PHE    97      41.360  33.390  31.980  0.00  0.00           C  
ATOM   1507  HN  PHE    97      36.470  37.880  32.280  0.00  0.00           H  
ATOM   1508  HA  PHE    97      38.020  36.460  34.250  0.00  0.00           H  
ATOM   1509  HB1 PHE    97      37.370  35.960  31.350  0.00  0.00           H  
ATOM   1510  HB2 PHE    97      37.040  34.790  32.600  0.00  0.00           H  
ATOM   1511  HD1 PHE    97      38.950  34.840  29.990  0.00  0.00           H  
ATOM   1512  HD2 PHE    97      39.330  34.850  34.280  0.00  0.00           H  
ATOM   1513  HE1 PHE    97      41.250  33.680  29.880  0.00  0.00           H  
ATOM   1514  HE2 PHE    97      41.380  33.380  34.110  0.00  0.00           H  
ATOM   1515  HZ  PHE    97      42.300  32.870  31.880  0.00  0.00           H  
ATOM   1516  N   ARG    98      40.090  37.790  33.840  0.00  0.00           N  
ATOM   1517  CA  ARG    98      41.310  38.500  33.500  0.00  0.00           C  
ATOM   1518  C   ARG    98      42.600  37.730  33.540  0.00  0.00           C  
ATOM   1519  O   ARG    98      42.870  36.910  34.400  0.00  0.00           O  
ATOM   1520  CB  ARG    98      41.450  39.770  34.470  0.00  0.00           C  
ATOM   1521  CG  ARG    98      42.820  40.390  34.710  0.00  0.00           C  
ATOM   1522  CD  ARG    98      42.850  41.740  35.460  0.00  0.00           C  
ATOM   1523  NE  ARG    98      44.080  42.540  35.120  0.00  0.00           N  
ATOM   1524  CZ  ARG    98      45.150  42.560  35.900  0.00  0.00           C  
ATOM   1525  NH1 ARG    98      46.190  43.270  35.480  0.00  0.00           N1+
ATOM   1526  NH2 ARG    98      45.180  41.880  37.020  0.00  0.00           N  
ATOM   1527  HN  ARG    98      40.140  37.160  34.610  0.00  0.00           H  
ATOM   1528  HA  ARG    98      41.250  38.810  32.470  0.00  0.00           H  
ATOM   1529  HB1 ARG    98      41.100  39.400  35.460  0.00  0.00           H  
ATOM   1530  HB2 ARG    98      40.810  40.620  34.160  0.00  0.00           H  
ATOM   1531  HG1 ARG    98      43.390  40.580  33.780  0.00  0.00           H  
ATOM   1532  HG2 ARG    98      43.420  39.670  35.310  0.00  0.00           H  
ATOM   1533  HD1 ARG    98      42.750  41.820  36.560  0.00  0.00           H  
ATOM   1534  HD2 ARG    98      41.940  42.250  35.100  0.00  0.00           H  
ATOM   1535  HE  ARG    98      44.110  43.260  34.430  0.00  0.00           H  
ATOM   1536 HH11 ARG    98      46.180  43.670  34.560  0.00  0.00           H  
ATOM   1537 HH12 ARG    98      46.940  43.420  36.130  0.00  0.00           H  
ATOM   1538 HH21 ARG    98      45.980  41.910  37.620  0.00  0.00           H  
ATOM   1539 HH22 ARG    98      44.400  41.310  37.240  0.00  0.00           H  
ATOM   1540  N   GLN    99      43.540  37.980  32.600  0.00  0.00           N  
ATOM   1541  CA  GLN    99      44.820  37.320  32.560  0.00  0.00           C  
ATOM   1542  C   GLN    99      45.870  38.340  32.460  0.00  0.00           C  
ATOM   1543  O   GLN    99      45.740  39.290  31.660  0.00  0.00           O  
ATOM   1544  CB  GLN    99      45.040  36.300  31.390  0.00  0.00           C  
ATOM   1545  CG  GLN    99      45.280  36.820  29.970  0.00  0.00           C  
ATOM   1546  CD  GLN    99      45.110  35.670  29.050  0.00  0.00           C  
ATOM   1547  NE2 GLN    99      44.950  35.960  27.730  0.00  0.00           N  
ATOM   1548  OE1 GLN    99      45.130  34.460  29.420  0.00  0.00           O  
ATOM   1549  HN  GLN    99      43.340  38.630  31.870  0.00  0.00           H  
ATOM   1550  HA  GLN    99      44.960  36.790  33.490  0.00  0.00           H  
ATOM   1551  HB1 GLN    99      44.100  35.710  31.440  0.00  0.00           H  
ATOM   1552  HB2 GLN    99      45.920  35.700  31.720  0.00  0.00           H  
ATOM   1553  HG1 GLN    99      46.260  37.320  29.810  0.00  0.00           H  
ATOM   1554  HG2 GLN    99      44.410  37.500  29.820  0.00  0.00           H  
ATOM   1555 HE21 GLN    99      45.020  35.240  27.040  0.00  0.00           H  
ATOM   1556 HE22 GLN    99      44.930  36.890  27.390  0.00  0.00           H  
ATOM   1557  N   TRP   100      47.010  38.120  33.220  0.00  0.00           N  
ATOM   1558  CA  TRP   100      48.140  39.090  33.140  0.00  0.00           C  
ATOM   1559  C   TRP   100      49.450  38.320  33.090  0.00  0.00           C  
ATOM   1560  O   TRP   100      49.680  37.180  33.500  0.00  0.00           O  
ATOM   1561  CB  TRP   100      48.000  40.190  34.300  0.00  0.00           C  
ATOM   1562  CG  TRP   100      48.590  39.810  35.650  0.00  0.00           C  
ATOM   1563  CD1 TRP   100      49.900  40.030  36.010  0.00  0.00           C  
ATOM   1564  CD2 TRP   100      47.960  39.210  36.740  0.00  0.00           C  
ATOM   1565  CE2 TRP   100      48.980  39.030  37.750  0.00  0.00           C  
ATOM   1566  CE3 TRP   100      46.660  38.740  36.920  0.00  0.00           C  
ATOM   1567  NE1 TRP   100      50.090  39.570  37.300  0.00  0.00           N  
ATOM   1568  CZ2 TRP   100      48.600  38.510  38.950  0.00  0.00           C  
ATOM   1569  CZ3 TRP   100      46.430  38.000  38.100  0.00  0.00           C  
ATOM   1570  CH2 TRP   100      47.380  37.920  39.130  0.00  0.00           C  
ATOM   1571  HN  TRP   100      47.120  37.390  33.890  0.00  0.00           H  
ATOM   1572  HA  TRP   100      48.120  39.620  32.200  0.00  0.00           H  
ATOM   1573  HB1 TRP   100      46.950  40.530  34.410  0.00  0.00           H  
ATOM   1574  HB2 TRP   100      48.540  41.090  33.940  0.00  0.00           H  
ATOM   1575  HD1 TRP   100      50.660  40.360  35.320  0.00  0.00           H  
ATOM   1576  HE1 TRP   100      50.940  39.600  37.770  0.00  0.00           H  
ATOM   1577  HE3 TRP   100      45.780  38.830  36.300  0.00  0.00           H  
ATOM   1578  HZ2 TRP   100      49.230  38.470  39.830  0.00  0.00           H  
ATOM   1579  HZ3 TRP   100      45.470  37.560  38.310  0.00  0.00           H  
ATOM   1580  HH2 TRP   100      47.110  37.440  40.050  0.00  0.00           H  
ATOM   1581  N   LYS   101      50.510  39.040  32.770  0.00  0.00           N  
ATOM   1582  CA  LYS   101      51.830  38.500  32.650  0.00  0.00           C  
ATOM   1583  C   LYS   101      52.840  39.120  33.570  0.00  0.00           C  
ATOM   1584  O   LYS   101      52.990  40.340  33.570  0.00  0.00           O  
ATOM   1585  CB  LYS   101      52.280  38.630  31.090  0.00  0.00           C  
ATOM   1586  CG  LYS   101      51.370  37.730  30.280  0.00  0.00           C  
ATOM   1587  CD  LYS   101      51.860  37.440  28.920  0.00  0.00           C  
ATOM   1588  CE  LYS   101      50.990  36.360  28.190  0.00  0.00           C  
ATOM   1589  NZ  LYS   101      51.200  36.360  26.760  0.00  0.00           N1+
ATOM   1590  HN  LYS   101      50.500  39.980  32.450  0.00  0.00           H  
ATOM   1591  HA  LYS   101      51.780  37.420  32.720  0.00  0.00           H  
ATOM   1592  HB1 LYS   101      53.380  38.460  31.170  0.00  0.00           H  
ATOM   1593  HB2 LYS   101      52.100  39.690  30.820  0.00  0.00           H  
ATOM   1594  HG1 LYS   101      50.390  38.250  30.200  0.00  0.00           H  
ATOM   1595  HG2 LYS   101      51.200  36.750  30.790  0.00  0.00           H  
ATOM   1596  HD1 LYS   101      52.890  37.050  29.100  0.00  0.00           H  
ATOM   1597  HD2 LYS   101      51.940  38.350  28.300  0.00  0.00           H  
ATOM   1598  HE1 LYS   101      49.910  36.490  28.390  0.00  0.00           H  
ATOM   1599  HE2 LYS   101      51.380  35.380  28.550  0.00  0.00           H  
ATOM   1600  HZ1 LYS   101      50.600  37.080  26.310  0.00  0.00           H  
ATOM   1601  HZ2 LYS   101      51.020  35.420  26.350  0.00  0.00           H  
ATOM   1602  HZ3 LYS   101      52.190  36.480  26.460  0.00  0.00           H  
ATOM   1603  N   GLU   102      53.640  38.440  34.430  0.00  0.00           N  
ATOM   1604  CA  GLU   102      54.610  39.070  35.350  0.00  0.00           C  
ATOM   1605  C   GLU   102      55.850  39.670  34.600  0.00  0.00           C  
ATOM   1606  O   GLU   102      56.310  39.180  33.590  0.00  0.00           O  
ATOM   1607  CB  GLU   102      55.040  37.970  36.380  0.00  0.00           C  
ATOM   1608  CG  GLU   102      53.970  37.180  37.050  0.00  0.00           C  
ATOM   1609  CD  GLU   102      54.500  36.620  38.400  0.00  0.00           C  
ATOM   1610  OE1 GLU   102      53.830  36.860  39.460  0.00  0.00           O  
ATOM   1611  OE2 GLU   102      55.570  35.930  38.390  0.00  0.00           O1-
ATOM   1612  HN  GLU   102      53.730  37.450  34.320  0.00  0.00           H  
ATOM   1613  HA  GLU   102      54.040  39.810  35.900  0.00  0.00           H  
ATOM   1614  HB1 GLU   102      55.690  38.530  37.080  0.00  0.00           H  
ATOM   1615  HB2 GLU   102      55.690  37.230  35.870  0.00  0.00           H  
ATOM   1616  HG1 GLU   102      53.490  36.380  36.450  0.00  0.00           H  
ATOM   1617  HG2 GLU   102      53.120  37.740  37.480  0.00  0.00           H  
ATOM   1618  N   GLY   103      56.490  40.650  35.270  0.00  0.00           N  
ATOM   1619  CA  GLY   103      57.670  41.280  34.670  0.00  0.00           C  
ATOM   1620  C   GLY   103      57.430  42.060  33.440  0.00  0.00           C  
ATOM   1621  O   GLY   103      58.320  42.490  32.760  0.00  0.00           O  
ATOM   1622  HN  GLY   103      56.130  40.970  36.140  0.00  0.00           H  
ATOM   1623  HA1 GLY   103      58.330  40.470  34.430  0.00  0.00           H  
ATOM   1624  HA2 GLY   103      58.100  41.990  35.360  0.00  0.00           H  
ATOM   1625  N   THR   104      56.180  42.190  33.040  0.00  0.00           N  
ATOM   1626  CA  THR   104      55.810  43.090  32.030  0.00  0.00           C  
ATOM   1627  C   THR   104      54.440  43.630  32.300  0.00  0.00           C  
ATOM   1628  O   THR   104      53.700  43.050  33.040  0.00  0.00           O  
ATOM   1629  CB  THR   104      55.920  42.410  30.680  0.00  0.00           C  
ATOM   1630  CG2 THR   104      55.080  41.140  30.610  0.00  0.00           C  
ATOM   1631  OG1 THR   104      55.480  43.290  29.620  0.00  0.00           O  
ATOM   1632  HN  THR   104      55.420  41.730  33.490  0.00  0.00           H  
ATOM   1633  HA  THR   104      56.380  44.010  31.980  0.00  0.00           H  
ATOM   1634  HB  THR   104      57.010  42.300  30.560  0.00  0.00           H  
ATOM   1635  HG1 THR   104      56.200  43.670  29.110  0.00  0.00           H  
ATOM   1636 HG21 THR   104      55.240  40.510  31.510  0.00  0.00           H  
ATOM   1637 HG22 THR   104      55.440  40.510  29.770  0.00  0.00           H  
ATOM   1638 HG23 THR   104      54.000  41.390  30.550  0.00  0.00           H  
ATOM   1639  N   THR   105      54.030  44.820  31.730  0.00  0.00           N  
ATOM   1640  CA  THR   105      52.770  45.400  31.900  0.00  0.00           C  
ATOM   1641  C   THR   105      51.570  44.650  31.220  0.00  0.00           C  
ATOM   1642  O   THR   105      50.420  45.010  31.460  0.00  0.00           O  
ATOM   1643  CB  THR   105      52.640  46.940  31.690  0.00  0.00           C  
ATOM   1644  CG2 THR   105      53.400  47.790  32.750  0.00  0.00           C  
ATOM   1645  OG1 THR   105      53.010  47.390  30.410  0.00  0.00           O  
ATOM   1646  HN  THR   105      54.610  45.290  31.060  0.00  0.00           H  
ATOM   1647  HA  THR   105      52.470  45.380  32.930  0.00  0.00           H  
ATOM   1648  HB  THR   105      51.560  47.200  31.700  0.00  0.00           H  
ATOM   1649  HG1 THR   105      52.280  47.140  29.850  0.00  0.00           H  
ATOM   1650 HG21 THR   105      54.380  47.430  33.120  0.00  0.00           H  
ATOM   1651 HG22 THR   105      52.880  47.540  33.700  0.00  0.00           H  
ATOM   1652 HG23 THR   105      53.360  48.890  32.630  0.00  0.00           H  
ATOM   1653  N   LYS   106      51.790  43.750  30.220  0.00  0.00           N  
ATOM   1654  CA  LYS   106      50.860  42.930  29.510  0.00  0.00           C  
ATOM   1655  C   LYS   106      49.810  42.160  30.250  0.00  0.00           C  
ATOM   1656  O   LYS   106      49.970  41.590  31.330  0.00  0.00           O  
ATOM   1657  CB  LYS   106      51.660  42.180  28.360  0.00  0.00           C  
ATOM   1658  CG  LYS   106      52.320  43.190  27.320  0.00  0.00           C  
ATOM   1659  CD  LYS   106      52.720  42.350  26.060  0.00  0.00           C  
ATOM   1660  CE  LYS   106      53.570  41.140  26.510  0.00  0.00           C  
ATOM   1661  NZ  LYS   106      54.030  40.440  25.310  0.00  0.00           N1+
ATOM   1662  HN  LYS   106      52.760  43.630  30.000  0.00  0.00           H  
ATOM   1663  HA  LYS   106      50.230  43.580  28.920  0.00  0.00           H  
ATOM   1664  HB1 LYS   106      51.020  41.540  27.720  0.00  0.00           H  
ATOM   1665  HB2 LYS   106      52.470  41.570  28.830  0.00  0.00           H  
ATOM   1666  HG1 LYS   106      53.250  43.650  27.710  0.00  0.00           H  
ATOM   1667  HG2 LYS   106      51.550  43.950  27.040  0.00  0.00           H  
ATOM   1668  HD1 LYS   106      53.360  42.920  25.360  0.00  0.00           H  
ATOM   1669  HD2 LYS   106      51.800  42.030  25.520  0.00  0.00           H  
ATOM   1670  HE1 LYS   106      53.030  40.450  27.190  0.00  0.00           H  
ATOM   1671  HE2 LYS   106      54.470  41.470  27.060  0.00  0.00           H  
ATOM   1672  HZ1 LYS   106      53.910  39.410  25.430  0.00  0.00           H  
ATOM   1673  HZ2 LYS   106      55.040  40.650  25.180  0.00  0.00           H  
ATOM   1674  HZ3 LYS   106      53.590  40.790  24.430  0.00  0.00           H  
ATOM   1675  N   SER   107      48.510  42.360  29.770  0.00  0.00           N  
ATOM   1676  CA  SER   107      47.310  41.760  30.330  0.00  0.00           C  
ATOM   1677  C   SER   107      46.140  41.760  29.300  0.00  0.00           C  
ATOM   1678  O   SER   107      46.140  42.570  28.390  0.00  0.00           O  
ATOM   1679  CB  SER   107      46.760  42.640  31.500  0.00  0.00           C  
ATOM   1680  OG  SER   107      45.620  42.090  32.230  0.00  0.00           O  
ATOM   1681  HN  SER   107      48.440  42.890  28.930  0.00  0.00           H  
ATOM   1682  HA  SER   107      47.510  40.750  30.650  0.00  0.00           H  
ATOM   1683  HB1 SER   107      46.420  43.590  31.040  0.00  0.00           H  
ATOM   1684  HB2 SER   107      47.550  42.890  32.230  0.00  0.00           H  
ATOM   1685  HG1 SER   107      45.710  41.140  32.180  0.00  0.00           H  
ATOM   1686  N   GLU   108      45.140  40.980  29.510  0.00  0.00           N  
ATOM   1687  CA  GLU   108      43.940  41.070  28.710  0.00  0.00           C  
ATOM   1688  C   GLU   108      42.790  40.930  29.730  0.00  0.00           C  
ATOM   1689  O   GLU   108      42.950  40.130  30.690  0.00  0.00           O  
ATOM   1690  CB  GLU   108      43.940  40.070  27.520  0.00  0.00           C  
ATOM   1691  CG  GLU   108      44.840  40.490  26.340  0.00  0.00           C  
ATOM   1692  CD  GLU   108      44.860  39.450  25.240  0.00  0.00           C  
ATOM   1693  OE1 GLU   108      45.270  38.290  25.550  0.00  0.00           O  
ATOM   1694  OE2 GLU   108      44.430  39.700  24.080  0.00  0.00           O1-
ATOM   1695  HN  GLU   108      45.140  40.340  30.270  0.00  0.00           H  
ATOM   1696  HA  GLU   108      43.750  42.040  28.270  0.00  0.00           H  
ATOM   1697  HB1 GLU   108      42.890  39.900  27.220  0.00  0.00           H  
ATOM   1698  HB2 GLU   108      44.250  39.070  27.880  0.00  0.00           H  
ATOM   1699  HG1 GLU   108      45.890  40.640  26.660  0.00  0.00           H  
ATOM   1700  HG2 GLU   108      44.540  41.420  25.820  0.00  0.00           H  
ATOM   1701  N   ILE   109      41.620  41.630  29.580  0.00  0.00           N  
ATOM   1702  CA  ILE   109      40.480  41.480  30.350  0.00  0.00           C  
ATOM   1703  C   ILE   109      39.310  41.300  29.440  0.00  0.00           C  
ATOM   1704  O   ILE   109      39.060  42.030  28.490  0.00  0.00           O  
ATOM   1705  CB  ILE   109      40.260  42.500  31.480  0.00  0.00           C  
ATOM   1706  CG1 ILE   109      38.960  41.980  32.240  0.00  0.00           C  
ATOM   1707  CG2 ILE   109      40.120  43.940  31.080  0.00  0.00           C  
ATOM   1708  CD  ILE   109      38.680  42.770  33.540  0.00  0.00           C  
ATOM   1709  HN  ILE   109      41.560  42.380  28.920  0.00  0.00           H  
ATOM   1710  HA  ILE   109      40.490  40.560  30.910  0.00  0.00           H  
ATOM   1711  HB  ILE   109      41.100  42.390  32.200  0.00  0.00           H  
ATOM   1712 HG11 ILE   109      39.120  40.930  32.580  0.00  0.00           H  
ATOM   1713 HG12 ILE   109      38.000  42.160  31.710  0.00  0.00           H  
ATOM   1714 HG21 ILE   109      39.110  44.280  30.760  0.00  0.00           H  
ATOM   1715 HG22 ILE   109      40.870  44.130  30.280  0.00  0.00           H  
ATOM   1716 HG23 ILE   109      40.280  44.730  31.840  0.00  0.00           H  
ATOM   1717  HD1 ILE   109      38.460  42.140  34.430  0.00  0.00           H  
ATOM   1718  HD2 ILE   109      37.850  43.500  33.430  0.00  0.00           H  
ATOM   1719  HD3 ILE   109      39.600  43.310  33.870  0.00  0.00           H  
ATOM   1720  N   PHE   110      38.570  40.200  29.730  0.00  0.00           N  
ATOM   1721  CA  PHE   110      37.570  39.630  28.870  0.00  0.00           C  
ATOM   1722  C   PHE   110      36.160  39.560  29.460  0.00  0.00           C  
ATOM   1723  O   PHE   110      35.880  39.320  30.640  0.00  0.00           O  
ATOM   1724  CB  PHE   110      37.830  38.140  28.540  0.00  0.00           C  
ATOM   1725  CG  PHE   110      39.240  37.850  28.160  0.00  0.00           C  
ATOM   1726  CD1 PHE   110      40.150  37.250  29.010  0.00  0.00           C  
ATOM   1727  CD2 PHE   110      39.700  38.210  26.900  0.00  0.00           C  
ATOM   1728  CE1 PHE   110      41.530  37.180  28.640  0.00  0.00           C  
ATOM   1729  CE2 PHE   110      41.000  38.050  26.490  0.00  0.00           C  
ATOM   1730  CZ  PHE   110      41.970  37.550  27.340  0.00  0.00           C  
ATOM   1731  HN  PHE   110      38.820  39.790  30.610  0.00  0.00           H  
ATOM   1732  HA  PHE   110      37.660  40.090  27.900  0.00  0.00           H  
ATOM   1733  HB1 PHE   110      37.210  38.020  27.620  0.00  0.00           H  
ATOM   1734  HB2 PHE   110      37.490  37.390  29.290  0.00  0.00           H  
ATOM   1735  HD1 PHE   110      39.780  37.010  29.990  0.00  0.00           H  
ATOM   1736  HD2 PHE   110      39.130  38.800  26.200  0.00  0.00           H  
ATOM   1737  HE1 PHE   110      42.150  36.640  29.340  0.00  0.00           H  
ATOM   1738  HE2 PHE   110      41.300  38.320  25.490  0.00  0.00           H  
ATOM   1739  HZ  PHE   110      42.970  37.440  26.960  0.00  0.00           H  
ATOM   1740  N   TYR   111      35.180  39.820  28.570  0.00  0.00           N  
ATOM   1741  CA  TYR   111      33.830  40.160  28.840  0.00  0.00           C  
ATOM   1742  C   TYR   111      32.850  39.290  28.120  0.00  0.00           C  
ATOM   1743  O   TYR   111      33.390  38.630  27.280  0.00  0.00           O  
ATOM   1744  CB  TYR   111      33.550  41.590  28.370  0.00  0.00           C  
ATOM   1745  CG  TYR   111      34.470  42.520  29.080  0.00  0.00           C  
ATOM   1746  CD1 TYR   111      34.130  43.190  30.290  0.00  0.00           C  
ATOM   1747  CD2 TYR   111      35.760  42.870  28.590  0.00  0.00           C  
ATOM   1748  CE1 TYR   111      34.930  44.160  30.860  0.00  0.00           C  
ATOM   1749  CE2 TYR   111      36.580  43.890  29.130  0.00  0.00           C  
ATOM   1750  CZ  TYR   111      36.210  44.470  30.310  0.00  0.00           C  
ATOM   1751  OH  TYR   111      37.070  45.390  30.910  0.00  0.00           O  
ATOM   1752  HN  TYR   111      35.430  40.030  27.630  0.00  0.00           H  
ATOM   1753  HA  TYR   111      33.670  40.080  29.900  0.00  0.00           H  
ATOM   1754  HB1 TYR   111      32.550  41.880  28.760  0.00  0.00           H  
ATOM   1755  HB2 TYR   111      33.530  41.760  27.270  0.00  0.00           H  
ATOM   1756  HD1 TYR   111      33.130  43.080  30.680  0.00  0.00           H  
ATOM   1757  HD2 TYR   111      36.180  42.320  27.760  0.00  0.00           H  
ATOM   1758  HE1 TYR   111      34.600  44.620  31.780  0.00  0.00           H  
ATOM   1759  HE2 TYR   111      37.420  44.220  28.540  0.00  0.00           H  
ATOM   1760  HH  TYR   111      36.590  45.780  31.650  0.00  0.00           H  
ATOM   1761  N   PRO   112      31.540  39.090  28.450  0.00  0.00           N  
ATOM   1762  CA  PRO   112      30.610  38.180  27.740  0.00  0.00           C  
ATOM   1763  C   PRO   112      30.790  37.940  26.190  0.00  0.00           C  
ATOM   1764  O   PRO   112      30.710  38.840  25.350  0.00  0.00           O  
ATOM   1765  CB  PRO   112      29.210  38.650  28.180  0.00  0.00           C  
ATOM   1766  CG  PRO   112      29.430  39.300  29.540  0.00  0.00           C  
ATOM   1767  CD  PRO   112      30.800  39.950  29.380  0.00  0.00           C  
ATOM   1768  HA  PRO   112      30.830  37.230  28.200  0.00  0.00           H  
ATOM   1769  HB1 PRO   112      28.450  37.850  28.260  0.00  0.00           H  
ATOM   1770  HB2 PRO   112      28.840  39.360  27.410  0.00  0.00           H  
ATOM   1771  HG1 PRO   112      28.580  39.920  29.880  0.00  0.00           H  
ATOM   1772  HG2 PRO   112      29.540  38.500  30.300  0.00  0.00           H  
ATOM   1773  HD1 PRO   112      30.640  41.000  29.060  0.00  0.00           H  
ATOM   1774  HD2 PRO   112      31.220  40.010  30.410  0.00  0.00           H  
ATOM   1775  N   GLY   113      31.150  36.630  25.890  0.00  0.00           N  
ATOM   1776  CA  GLY   113      31.310  36.240  24.490  0.00  0.00           C  
ATOM   1777  C   GLY   113      32.670  36.110  24.060  0.00  0.00           C  
ATOM   1778  O   GLY   113      32.900  35.570  22.990  0.00  0.00           O  
ATOM   1779  HN  GLY   113      31.170  35.930  26.600  0.00  0.00           H  
ATOM   1780  HA1 GLY   113      30.820  36.950  23.840  0.00  0.00           H  
ATOM   1781  HA2 GLY   113      30.830  35.270  24.410  0.00  0.00           H  
ATOM   1782  N   ASP   114      33.630  36.800  24.710  0.00  0.00           N  
ATOM   1783  CA  ASP   114      34.970  36.920  24.220  0.00  0.00           C  
ATOM   1784  C   ASP   114      35.590  35.490  24.260  0.00  0.00           C  
ATOM   1785  O   ASP   114      35.280  34.670  25.130  0.00  0.00           O  
ATOM   1786  CB  ASP   114      35.790  37.870  25.050  0.00  0.00           C  
ATOM   1787  CG  ASP   114      35.500  39.390  25.020  0.00  0.00           C  
ATOM   1788  OD1 ASP   114      36.090  40.150  25.800  0.00  0.00           O  
ATOM   1789  OD2 ASP   114      34.710  39.810  24.120  0.00  0.00           O1-
ATOM   1790  HN  ASP   114      33.360  37.410  25.450  0.00  0.00           H  
ATOM   1791  HA  ASP   114      34.880  37.320  23.220  0.00  0.00           H  
ATOM   1792  HB1 ASP   114      36.820  37.920  24.640  0.00  0.00           H  
ATOM   1793  HB2 ASP   114      35.810  37.560  26.120  0.00  0.00           H  
ATOM   1794  N   THR   115      36.450  35.190  23.300  0.00  0.00           N  
ATOM   1795  CA  THR   115      37.070  33.920  23.090  0.00  0.00           C  
ATOM   1796  C   THR   115      38.580  33.920  23.380  0.00  0.00           C  
ATOM   1797  O   THR   115      39.250  34.830  22.880  0.00  0.00           O  
ATOM   1798  CB  THR   115      36.750  33.350  21.660  0.00  0.00           C  
ATOM   1799  CG2 THR   115      37.410  34.180  20.480  0.00  0.00           C  
ATOM   1800  OG1 THR   115      37.010  31.930  21.600  0.00  0.00           O  
ATOM   1801  HN  THR   115      36.720  35.870  22.630  0.00  0.00           H  
ATOM   1802  HA  THR   115      36.690  33.170  23.770  0.00  0.00           H  
ATOM   1803  HB  THR   115      35.670  33.560  21.480  0.00  0.00           H  
ATOM   1804  HG1 THR   115      36.390  31.480  22.180  0.00  0.00           H  
ATOM   1805 HG21 THR   115      37.210  35.250  20.690  0.00  0.00           H  
ATOM   1806 HG22 THR   115      37.070  33.860  19.470  0.00  0.00           H  
ATOM   1807 HG23 THR   115      38.510  34.040  20.430  0.00  0.00           H  
ATOM   1808  N   ILE   116      39.040  33.110  24.320  0.00  0.00           N  
ATOM   1809  CA  ILE   116      40.360  33.110  24.840  0.00  0.00           C  
ATOM   1810  C   ILE   116      40.980  31.800  24.410  0.00  0.00           C  
ATOM   1811  O   ILE   116      40.360  30.760  24.600  0.00  0.00           O  
ATOM   1812  CB  ILE   116      40.450  33.300  26.360  0.00  0.00           C  
ATOM   1813  CG1 ILE   116      39.660  34.620  26.720  0.00  0.00           C  
ATOM   1814  CG2 ILE   116      41.920  33.400  26.750  0.00  0.00           C  
ATOM   1815  CD  ILE   116      38.250  34.420  27.250  0.00  0.00           C  
ATOM   1816  HN  ILE   116      38.400  32.400  24.610  0.00  0.00           H  
ATOM   1817  HA  ILE   116      40.990  33.860  24.390  0.00  0.00           H  
ATOM   1818  HB  ILE   116      40.050  32.490  27.000  0.00  0.00           H  
ATOM   1819 HG11 ILE   116      39.730  35.350  25.890  0.00  0.00           H  
ATOM   1820 HG12 ILE   116      40.260  35.030  27.550  0.00  0.00           H  
ATOM   1821 HG21 ILE   116      42.020  33.270  27.850  0.00  0.00           H  
ATOM   1822 HG22 ILE   116      42.410  34.270  26.260  0.00  0.00           H  
ATOM   1823 HG23 ILE   116      42.440  32.480  26.410  0.00  0.00           H  
ATOM   1824  HD1 ILE   116      37.730  33.780  26.500  0.00  0.00           H  
ATOM   1825  HD2 ILE   116      37.710  35.390  27.210  0.00  0.00           H  
ATOM   1826  HD3 ILE   116      38.230  34.000  28.280  0.00  0.00           H  
ATOM   1827  N   VAL   117      42.190  31.760  23.780  0.00  0.00           N  
ATOM   1828  CA  VAL   117      42.910  30.610  23.460  0.00  0.00           C  
ATOM   1829  C   VAL   117      44.020  30.590  24.530  0.00  0.00           C  
ATOM   1830  O   VAL   117      44.510  31.690  24.940  0.00  0.00           O  
ATOM   1831  CB  VAL   117      43.620  30.750  22.080  0.00  0.00           C  
ATOM   1832  CG1 VAL   117      44.530  29.590  21.840  0.00  0.00           C  
ATOM   1833  CG2 VAL   117      42.560  30.700  20.960  0.00  0.00           C  
ATOM   1834  HN  VAL   117      42.510  32.610  23.360  0.00  0.00           H  
ATOM   1835  HA  VAL   117      42.330  29.700  23.500  0.00  0.00           H  
ATOM   1836  HB  VAL   117      44.210  31.690  22.000  0.00  0.00           H  
ATOM   1837 HG11 VAL   117      45.050  29.130  22.710  0.00  0.00           H  
ATOM   1838 HG12 VAL   117      45.200  29.920  21.010  0.00  0.00           H  
ATOM   1839 HG13 VAL   117      44.020  28.680  21.450  0.00  0.00           H  
ATOM   1840 HG21 VAL   117      41.870  29.830  21.080  0.00  0.00           H  
ATOM   1841 HG22 VAL   117      43.020  30.710  19.950  0.00  0.00           H  
ATOM   1842 HG23 VAL   117      41.990  31.650  20.890  0.00  0.00           H  
ATOM   1843  N   HSD   118      44.360  29.420  25.120  0.00  0.00           N  
ATOM   1844  CA  HSD   118      45.110  29.440  26.430  0.00  0.00           C  
ATOM   1845  C   HSD   118      46.580  29.930  26.340  0.00  0.00           C  
ATOM   1846  O   HSD   118      47.310  29.340  25.600  0.00  0.00           O  
ATOM   1847  CB  HSD   118      45.150  27.960  26.890  0.00  0.00           C  
ATOM   1848  CG  HSD   118      45.950  27.740  28.130  0.00  0.00           C  
ATOM   1849  CD2 HSD   118      47.250  27.590  28.200  0.00  0.00           C  
ATOM   1850  ND1 HSD   118      45.400  27.290  29.350  0.00  0.00           N  
ATOM   1851  CE1 HSD   118      46.460  26.990  30.170  0.00  0.00           C  
ATOM   1852  NE2 HSD   118      47.590  27.170  29.520  0.00  0.00           N  
ATOM   1853  HN  HSD   118      43.920  28.540  24.980  0.00  0.00           H  
ATOM   1854  HA  HSD   118      44.520  30.120  27.040  0.00  0.00           H  
ATOM   1855  HB1 HSD   118      45.600  27.320  26.100  0.00  0.00           H  
ATOM   1856  HB2 HSD   118      44.130  27.550  26.970  0.00  0.00           H  
ATOM   1857  HD1 HSD   118      44.440  27.040  29.490  0.00  0.00           H  
ATOM   1858  HD2 HSD   118      47.970  27.520  27.390  0.00  0.00           H  
ATOM   1859  HE1 HSD   118      46.340  26.900  31.240  0.00  0.00           H  
ATOM   1860  N   GLU   119      47.090  30.910  27.160  0.00  0.00           N  
ATOM   1861  CA  GLU   119      48.540  31.270  27.050  0.00  0.00           C  
ATOM   1862  C   GLU   119      49.440  30.130  27.520  0.00  0.00           C  
ATOM   1863  O   GLU   119      49.210  29.570  28.570  0.00  0.00           O  
ATOM   1864  CB  GLU   119      48.970  32.600  27.760  0.00  0.00           C  
ATOM   1865  CG  GLU   119      48.290  33.780  27.130  0.00  0.00           C  
ATOM   1866  CD  GLU   119      48.910  34.040  25.800  0.00  0.00           C  
ATOM   1867  OE1 GLU   119      48.140  34.150  24.820  0.00  0.00           O  
ATOM   1868  OE2 GLU   119      50.140  34.170  25.770  0.00  0.00           O1-
ATOM   1869  HN  GLU   119      46.450  31.440  27.700  0.00  0.00           H  
ATOM   1870  HA  GLU   119      48.820  31.430  26.020  0.00  0.00           H  
ATOM   1871  HB1 GLU   119      50.070  32.760  27.780  0.00  0.00           H  
ATOM   1872  HB2 GLU   119      48.670  32.530  28.830  0.00  0.00           H  
ATOM   1873  HG1 GLU   119      48.480  34.690  27.730  0.00  0.00           H  
ATOM   1874  HG2 GLU   119      47.220  33.480  27.150  0.00  0.00           H  
ATOM   1875  N   VAL   120      50.390  29.690  26.670  0.00  0.00           N  
ATOM   1876  CA  VAL   120      51.460  28.750  27.030  0.00  0.00           C  
ATOM   1877  C   VAL   120      52.450  29.100  28.020  0.00  0.00           C  
ATOM   1878  O   VAL   120      53.070  28.210  28.620  0.00  0.00           O  
ATOM   1879  CB  VAL   120      52.220  28.440  25.620  0.00  0.00           C  
ATOM   1880  CG1 VAL   120      53.350  27.460  25.870  0.00  0.00           C  
ATOM   1881  CG2 VAL   120      51.290  27.700  24.640  0.00  0.00           C  
ATOM   1882  HN  VAL   120      50.730  30.300  25.950  0.00  0.00           H  
ATOM   1883  HA  VAL   120      50.980  27.850  27.370  0.00  0.00           H  
ATOM   1884  HB  VAL   120      52.590  29.380  25.160  0.00  0.00           H  
ATOM   1885 HG11 VAL   120      54.220  28.020  26.270  0.00  0.00           H  
ATOM   1886 HG12 VAL   120      53.720  27.030  24.910  0.00  0.00           H  
ATOM   1887 HG13 VAL   120      53.050  26.630  26.550  0.00  0.00           H  
ATOM   1888 HG21 VAL   120      51.080  26.670  24.990  0.00  0.00           H  
ATOM   1889 HG22 VAL   120      51.780  27.600  23.650  0.00  0.00           H  
ATOM   1890 HG23 VAL   120      50.250  28.080  24.670  0.00  0.00           H  
ATOM   1891  N   GLY   121      52.880  30.420  28.070  0.00  0.00           N  
ATOM   1892  CA  GLY   121      53.980  31.020  28.780  0.00  0.00           C  
ATOM   1893  C   GLY   121      53.940  30.960  30.320  0.00  0.00           C  
ATOM   1894  O   GLY   121      52.930  31.360  30.890  0.00  0.00           O  
ATOM   1895  HN  GLY   121      52.490  30.990  27.350  0.00  0.00           H  
ATOM   1896  HA1 GLY   121      53.900  32.090  28.620  0.00  0.00           H  
ATOM   1897  HA2 GLY   121      54.880  30.580  28.400  0.00  0.00           H  
ATOM   1898  N   GLU   122      54.980  30.430  30.950  0.00  0.00           N  
ATOM   1899  CA  GLU   122      54.990  29.930  32.260  0.00  0.00           C  
ATOM   1900  C   GLU   122      54.810  31.030  33.360  0.00  0.00           C  
ATOM   1901  O   GLU   122      54.160  30.870  34.400  0.00  0.00           O  
ATOM   1902  CB  GLU   122      56.230  29.070  32.440  0.00  0.00           C  
ATOM   1903  CG  GLU   122      56.390  28.600  33.870  0.00  0.00           C  
ATOM   1904  CD  GLU   122      57.580  27.750  34.160  0.00  0.00           C  
ATOM   1905  OE1 GLU   122      58.150  27.850  35.260  0.00  0.00           O  
ATOM   1906  OE2 GLU   122      57.900  26.910  33.230  0.00  0.00           O1-
ATOM   1907  HN  GLU   122      55.800  30.260  30.410  0.00  0.00           H  
ATOM   1908  HA  GLU   122      54.130  29.280  32.300  0.00  0.00           H  
ATOM   1909  HB1 GLU   122      57.100  29.660  32.090  0.00  0.00           H  
ATOM   1910  HB2 GLU   122      56.030  28.170  31.820  0.00  0.00           H  
ATOM   1911  HG1 GLU   122      55.460  28.090  34.220  0.00  0.00           H  
ATOM   1912  HG2 GLU   122      56.480  29.420  34.610  0.00  0.00           H  
ATOM   1913  N   ALA   123      55.370  32.220  33.130  0.00  0.00           N  
ATOM   1914  CA  ALA   123      55.120  33.430  33.900  0.00  0.00           C  
ATOM   1915  C   ALA   123      53.810  34.210  33.640  0.00  0.00           C  
ATOM   1916  O   ALA   123      53.630  35.420  33.880  0.00  0.00           O  
ATOM   1917  CB  ALA   123      56.240  34.390  33.580  0.00  0.00           C  
ATOM   1918  HN  ALA   123      56.020  32.330  32.380  0.00  0.00           H  
ATOM   1919  HA  ALA   123      55.130  33.100  34.930  0.00  0.00           H  
ATOM   1920  HB1 ALA   123      56.150  34.710  32.520  0.00  0.00           H  
ATOM   1921  HB2 ALA   123      57.250  34.000  33.790  0.00  0.00           H  
ATOM   1922  HB3 ALA   123      56.210  35.300  34.210  0.00  0.00           H  
ATOM   1923  N   THR   124      52.710  33.530  33.180  0.00  0.00           N  
ATOM   1924  CA  THR   124      51.380  33.960  33.190  0.00  0.00           C  
ATOM   1925  C   THR   124      50.730  33.870  34.580  0.00  0.00           C  
ATOM   1926  O   THR   124      51.100  33.050  35.390  0.00  0.00           O  
ATOM   1927  CB  THR   124      50.480  33.280  32.160  0.00  0.00           C  
ATOM   1928  CG2 THR   124      49.100  33.950  31.930  0.00  0.00           C  
ATOM   1929  OG1 THR   124      51.160  33.460  30.940  0.00  0.00           O  
ATOM   1930  HN  THR   124      52.850  32.550  33.000  0.00  0.00           H  
ATOM   1931  HA  THR   124      51.390  35.020  32.970  0.00  0.00           H  
ATOM   1932  HB  THR   124      50.350  32.200  32.400  0.00  0.00           H  
ATOM   1933  HG1 THR   124      51.770  32.720  30.870  0.00  0.00           H  
ATOM   1934 HG21 THR   124      48.670  33.470  31.030  0.00  0.00           H  
ATOM   1935 HG22 THR   124      49.310  34.990  31.590  0.00  0.00           H  
ATOM   1936 HG23 THR   124      48.480  33.930  32.850  0.00  0.00           H  
ATOM   1937  N   SER   125      49.680  34.710  34.880  0.00  0.00           N  
ATOM   1938  CA  SER   125      48.920  34.540  36.070  0.00  0.00           C  
ATOM   1939  C   SER   125      47.500  35.090  35.740  0.00  0.00           C  
ATOM   1940  O   SER   125      47.400  35.950  34.900  0.00  0.00           O  
ATOM   1941  CB  SER   125      49.330  35.380  37.260  0.00  0.00           C  
ATOM   1942  OG  SER   125      50.590  35.110  37.780  0.00  0.00           O  
ATOM   1943  HN  SER   125      49.400  35.390  34.210  0.00  0.00           H  
ATOM   1944  HA  SER   125      48.800  33.510  36.340  0.00  0.00           H  
ATOM   1945  HB1 SER   125      48.590  35.450  38.090  0.00  0.00           H  
ATOM   1946  HB2 SER   125      49.290  36.460  36.970  0.00  0.00           H  
ATOM   1947  HG1 SER   125      51.220  35.600  37.250  0.00  0.00           H  
ATOM   1948  N   VAL   126      46.470  34.450  36.360  0.00  0.00           N  
ATOM   1949  CA  VAL   126      45.100  34.580  35.940  0.00  0.00           C  
ATOM   1950  C   VAL   126      44.120  34.870  37.070  0.00  0.00           C  
ATOM   1951  O   VAL   126      44.420  34.550  38.220  0.00  0.00           O  
ATOM   1952  CB  VAL   126      44.660  33.290  35.120  0.00  0.00           C  
ATOM   1953  CG1 VAL   126      45.480  33.140  33.780  0.00  0.00           C  
ATOM   1954  CG2 VAL   126      45.040  32.050  35.940  0.00  0.00           C  
ATOM   1955  HN  VAL   126      46.660  33.940  37.200  0.00  0.00           H  
ATOM   1956  HA  VAL   126      45.000  35.430  35.280  0.00  0.00           H  
ATOM   1957  HB  VAL   126      43.590  33.330  34.810  0.00  0.00           H  
ATOM   1958 HG11 VAL   126      45.260  33.910  33.000  0.00  0.00           H  
ATOM   1959 HG12 VAL   126      45.220  32.200  33.260  0.00  0.00           H  
ATOM   1960 HG13 VAL   126      46.580  33.250  33.940  0.00  0.00           H  
ATOM   1961 HG21 VAL   126      44.390  31.890  36.820  0.00  0.00           H  
ATOM   1962 HG22 VAL   126      46.130  32.100  36.150  0.00  0.00           H  
ATOM   1963 HG23 VAL   126      44.930  31.150  35.300  0.00  0.00           H  
ATOM   1964  N   GLN   127      42.920  35.450  36.780  0.00  0.00           N  
ATOM   1965  CA  GLN   127      41.890  35.540  37.820  0.00  0.00           C  
ATOM   1966  C   GLN   127      40.520  35.670  37.220  0.00  0.00           C  
ATOM   1967  O   GLN   127      40.410  35.890  36.070  0.00  0.00           O  
ATOM   1968  CB  GLN   127      42.150  36.760  38.770  0.00  0.00           C  
ATOM   1969  CG  GLN   127      41.950  38.140  38.040  0.00  0.00           C  
ATOM   1970  CD  GLN   127      42.610  39.340  38.690  0.00  0.00           C  
ATOM   1971  NE2 GLN   127      42.430  39.660  40.000  0.00  0.00           N  
ATOM   1972  OE1 GLN   127      43.400  40.030  38.010  0.00  0.00           O  
ATOM   1973  HN  GLN   127      42.710  35.770  35.860  0.00  0.00           H  
ATOM   1974  HA  GLN   127      41.960  34.630  38.390  0.00  0.00           H  
ATOM   1975  HB1 GLN   127      43.210  36.630  39.100  0.00  0.00           H  
ATOM   1976  HB2 GLN   127      41.530  36.600  39.670  0.00  0.00           H  
ATOM   1977  HG1 GLN   127      40.870  38.290  37.820  0.00  0.00           H  
ATOM   1978  HG2 GLN   127      42.590  38.040  37.140  0.00  0.00           H  
ATOM   1979 HE21 GLN   127      42.870  40.460  40.380  0.00  0.00           H  
ATOM   1980 HE22 GLN   127      42.000  39.000  40.610  0.00  0.00           H  
ATOM   1981  N   TRP   128      39.540  35.390  37.990  0.00  0.00           N  
ATOM   1982  CA  TRP   128      38.130  35.290  37.620  0.00  0.00           C  
ATOM   1983  C   TRP   128      37.340  35.870  38.760  0.00  0.00           C  
ATOM   1984  O   TRP   128      37.490  35.620  39.900  0.00  0.00           O  
ATOM   1985  CB  TRP   128      37.590  33.790  37.370  0.00  0.00           C  
ATOM   1986  CG  TRP   128      38.270  32.870  36.420  0.00  0.00           C  
ATOM   1987  CD1 TRP   128      37.780  32.420  35.230  0.00  0.00           C  
ATOM   1988  CD2 TRP   128      39.560  32.260  36.580  0.00  0.00           C  
ATOM   1989  CE2 TRP   128      39.810  31.430  35.490  0.00  0.00           C  
ATOM   1990  CE3 TRP   128      40.460  32.130  37.640  0.00  0.00           C  
ATOM   1991  NE1 TRP   128      38.710  31.600  34.630  0.00  0.00           N  
ATOM   1992  CZ2 TRP   128      41.010  30.700  35.330  0.00  0.00           C  
ATOM   1993  CZ3 TRP   128      41.620  31.420  37.530  0.00  0.00           C  
ATOM   1994  CH2 TRP   128      41.890  30.710  36.380  0.00  0.00           C  
ATOM   1995  HN  TRP   128      39.800  35.170  38.930  0.00  0.00           H  
ATOM   1996  HA  TRP   128      37.880  35.900  36.760  0.00  0.00           H  
ATOM   1997  HB1 TRP   128      36.510  33.920  37.150  0.00  0.00           H  
ATOM   1998  HB2 TRP   128      37.710  33.230  38.320  0.00  0.00           H  
ATOM   1999  HD1 TRP   128      36.970  32.890  34.700  0.00  0.00           H  
ATOM   2000  HE1 TRP   128      38.630  31.070  33.810  0.00  0.00           H  
ATOM   2001  HE3 TRP   128      40.100  32.510  38.590  0.00  0.00           H  
ATOM   2002  HZ2 TRP   128      41.330  30.200  34.430  0.00  0.00           H  
ATOM   2003  HZ3 TRP   128      42.270  31.310  38.390  0.00  0.00           H  
ATOM   2004  HH2 TRP   128      42.690  29.990  36.300  0.00  0.00           H  
ATOM   2005  N   SER   129      36.520  36.890  38.450  0.00  0.00           N  
ATOM   2006  CA  SER   129      35.610  37.530  39.400  0.00  0.00           C  
ATOM   2007  C   SER   129      34.460  36.600  39.740  0.00  0.00           C  
ATOM   2008  O   SER   129      34.160  35.690  38.980  0.00  0.00           O  
ATOM   2009  CB  SER   129      35.060  38.840  38.850  0.00  0.00           C  
ATOM   2010  OG  SER   129      34.350  39.560  39.920  0.00  0.00           O  
ATOM   2011  HN  SER   129      36.390  37.260  37.530  0.00  0.00           H  
ATOM   2012  HA  SER   129      36.050  37.730  40.360  0.00  0.00           H  
ATOM   2013  HB1 SER   129      34.390  38.610  37.990  0.00  0.00           H  
ATOM   2014  HB2 SER   129      35.900  39.490  38.540  0.00  0.00           H  
ATOM   2015  HG1 SER   129      34.960  39.840  40.610  0.00  0.00           H  
ATOM   2016  N   SER   130      33.810  36.770  40.930  0.00  0.00           N  
ATOM   2017  CA  SER   130      32.560  36.100  41.350  0.00  0.00           C  
ATOM   2018  C   SER   130      31.530  35.930  40.240  0.00  0.00           C  
ATOM   2019  O   SER   130      31.160  36.890  39.510  0.00  0.00           O  
ATOM   2020  CB  SER   130      31.880  36.880  42.500  0.00  0.00           C  
ATOM   2021  OG  SER   130      32.740  36.940  43.610  0.00  0.00           O  
ATOM   2022  HN  SER   130      34.100  37.440  41.610  0.00  0.00           H  
ATOM   2023  HA  SER   130      32.820  35.150  41.790  0.00  0.00           H  
ATOM   2024  HB1 SER   130      30.890  36.530  42.860  0.00  0.00           H  
ATOM   2025  HB2 SER   130      31.760  37.950  42.230  0.00  0.00           H  
ATOM   2026  HG1 SER   130      33.510  37.480  43.400  0.00  0.00           H  
ATOM   2027  N   GLY   131      30.990  34.700  40.080  0.00  0.00           N  
ATOM   2028  CA  GLY   131      29.960  34.230  39.250  0.00  0.00           C  
ATOM   2029  C   GLY   131      30.250  34.410  37.800  0.00  0.00           C  
ATOM   2030  O   GLY   131      29.430  34.660  36.890  0.00  0.00           O  
ATOM   2031  HN  GLY   131      31.370  34.000  40.680  0.00  0.00           H  
ATOM   2032  HA1 GLY   131      29.140  34.930  39.410  0.00  0.00           H  
ATOM   2033  HA2 GLY   131      29.750  33.180  39.380  0.00  0.00           H  
ATOM   2034  N   THR   132      31.530  34.190  37.460  0.00  0.00           N  
ATOM   2035  CA  THR   132      32.080  34.090  36.110  0.00  0.00           C  
ATOM   2036  C   THR   132      31.850  32.690  35.690  0.00  0.00           C  
ATOM   2037  O   THR   132      32.300  31.790  36.390  0.00  0.00           O  
ATOM   2038  CB  THR   132      33.600  34.390  36.010  0.00  0.00           C  
ATOM   2039  CG2 THR   132      34.210  34.070  34.650  0.00  0.00           C  
ATOM   2040  OG1 THR   132      33.910  35.730  36.260  0.00  0.00           O  
ATOM   2041  HN  THR   132      32.150  34.050  38.230  0.00  0.00           H  
ATOM   2042  HA  THR   132      31.460  34.640  35.420  0.00  0.00           H  
ATOM   2043  HB  THR   132      34.090  33.810  36.830  0.00  0.00           H  
ATOM   2044  HG1 THR   132      33.880  35.780  37.220  0.00  0.00           H  
ATOM   2045 HG21 THR   132      35.120  34.700  34.520  0.00  0.00           H  
ATOM   2046 HG22 THR   132      33.460  34.360  33.880  0.00  0.00           H  
ATOM   2047 HG23 THR   132      34.590  33.040  34.540  0.00  0.00           H  
ATOM   2048  N   TRP   133      31.320  32.540  34.510  0.00  0.00           N  
ATOM   2049  CA  TRP   133      31.040  31.260  33.880  0.00  0.00           C  
ATOM   2050  C   TRP   133      31.410  31.270  32.460  0.00  0.00           C  
ATOM   2051  O   TRP   133      31.300  32.250  31.790  0.00  0.00           O  
ATOM   2052  CB  TRP   133      29.510  30.840  33.990  0.00  0.00           C  
ATOM   2053  CG  TRP   133      29.060  30.710  35.410  0.00  0.00           C  
ATOM   2054  CD1 TRP   133      28.590  31.620  36.270  0.00  0.00           C  
ATOM   2055  CD2 TRP   133      29.030  29.390  36.080  0.00  0.00           C  
ATOM   2056  CE2 TRP   133      28.650  29.730  37.410  0.00  0.00           C  
ATOM   2057  CE3 TRP   133      29.490  28.120  35.830  0.00  0.00           C  
ATOM   2058  NE1 TRP   133      28.370  30.990  37.430  0.00  0.00           N  
ATOM   2059  CZ2 TRP   133      28.690  28.810  38.390  0.00  0.00           C  
ATOM   2060  CZ3 TRP   133      29.500  27.200  36.870  0.00  0.00           C  
ATOM   2061  CH2 TRP   133      29.090  27.530  38.110  0.00  0.00           C  
ATOM   2062  HN  TRP   133      31.130  33.320  33.930  0.00  0.00           H  
ATOM   2063  HA  TRP   133      31.700  30.500  34.290  0.00  0.00           H  
ATOM   2064  HB1 TRP   133      29.340  29.860  33.490  0.00  0.00           H  
ATOM   2065  HB2 TRP   133      28.910  31.640  33.500  0.00  0.00           H  
ATOM   2066  HD1 TRP   133      28.660  32.680  36.070  0.00  0.00           H  
ATOM   2067  HE1 TRP   133      28.020  31.410  38.240  0.00  0.00           H  
ATOM   2068  HE3 TRP   133      29.840  27.830  34.850  0.00  0.00           H  
ATOM   2069  HZ2 TRP   133      28.570  29.160  39.410  0.00  0.00           H  
ATOM   2070  HZ3 TRP   133      30.010  26.310  36.530  0.00  0.00           H  
ATOM   2071  HH2 TRP   133      29.260  26.770  38.860  0.00  0.00           H  
ATOM   2072  N   MET   134      31.950  30.080  31.950  0.00  0.00           N  
ATOM   2073  CA  MET   134      32.630  29.960  30.710  0.00  0.00           C  
ATOM   2074  C   MET   134      32.240  28.630  30.090  0.00  0.00           C  
ATOM   2075  O   MET   134      31.650  27.800  30.730  0.00  0.00           O  
ATOM   2076  CB  MET   134      34.180  29.980  30.780  0.00  0.00           C  
ATOM   2077  CG  MET   134      34.790  31.190  31.490  0.00  0.00           C  
ATOM   2078  SD  MET   134      36.500  30.940  31.890  0.00  0.00           S  
ATOM   2079  CE  MET   134      37.060  32.000  30.520  0.00  0.00           C  
ATOM   2080  HN  MET   134      32.030  29.260  32.510  0.00  0.00           H  
ATOM   2081  HA  MET   134      32.240  30.730  30.050  0.00  0.00           H  
ATOM   2082  HB1 MET   134      34.590  30.100  29.760  0.00  0.00           H  
ATOM   2083  HB2 MET   134      34.580  29.040  31.210  0.00  0.00           H  
ATOM   2084  HG1 MET   134      34.290  31.230  32.480  0.00  0.00           H  
ATOM   2085  HG2 MET   134      34.640  32.120  30.890  0.00  0.00           H  
ATOM   2086  HE1 MET   134      36.610  31.570  29.600  0.00  0.00           H  
ATOM   2087  HE2 MET   134      38.160  32.070  30.380  0.00  0.00           H  
ATOM   2088  HE3 MET   134      36.730  33.060  30.640  0.00  0.00           H  
ATOM   2089  N   VAL   135      32.590  28.500  28.800  0.00  0.00           N  
ATOM   2090  CA  VAL   135      32.650  27.260  28.050  0.00  0.00           C  
ATOM   2091  C   VAL   135      34.090  27.050  27.590  0.00  0.00           C  
ATOM   2092  O   VAL   135      34.720  27.960  27.010  0.00  0.00           O  
ATOM   2093  CB  VAL   135      31.680  27.160  26.850  0.00  0.00           C  
ATOM   2094  CG1 VAL   135      31.790  28.230  25.780  0.00  0.00           C  
ATOM   2095  CG2 VAL   135      31.860  25.840  26.110  0.00  0.00           C  
ATOM   2096  HN  VAL   135      32.940  29.270  28.270  0.00  0.00           H  
ATOM   2097  HA  VAL   135      32.380  26.460  28.710  0.00  0.00           H  
ATOM   2098  HB  VAL   135      30.620  27.240  27.190  0.00  0.00           H  
ATOM   2099 HG11 VAL   135      31.020  27.900  25.050  0.00  0.00           H  
ATOM   2100 HG12 VAL   135      32.740  28.170  25.220  0.00  0.00           H  
ATOM   2101 HG13 VAL   135      31.590  29.270  26.130  0.00  0.00           H  
ATOM   2102 HG21 VAL   135      32.810  25.790  25.540  0.00  0.00           H  
ATOM   2103 HG22 VAL   135      30.910  25.680  25.560  0.00  0.00           H  
ATOM   2104 HG23 VAL   135      31.830  24.980  26.810  0.00  0.00           H  
ATOM   2105  N   GLU   136      34.620  25.820  27.840  0.00  0.00           N  
ATOM   2106  CA  GLU   136      35.950  25.440  27.420  0.00  0.00           C  
ATOM   2107  C   GLU   136      35.800  24.390  26.340  0.00  0.00           C  
ATOM   2108  O   GLU   136      34.990  23.450  26.470  0.00  0.00           O  
ATOM   2109  CB  GLU   136      36.880  24.850  28.570  0.00  0.00           C  
ATOM   2110  CG  GLU   136      38.390  24.560  28.220  0.00  0.00           C  
ATOM   2111  CD  GLU   136      39.220  24.480  29.500  0.00  0.00           C  
ATOM   2112  OE1 GLU   136      39.240  25.430  30.330  0.00  0.00           O  
ATOM   2113  OE2 GLU   136      39.970  23.460  29.680  0.00  0.00           O1-
ATOM   2114  HN  GLU   136      34.190  25.130  28.410  0.00  0.00           H  
ATOM   2115  HA  GLU   136      36.500  26.290  27.050  0.00  0.00           H  
ATOM   2116  HB1 GLU   136      36.310  23.930  28.810  0.00  0.00           H  
ATOM   2117  HB2 GLU   136      36.760  25.560  29.420  0.00  0.00           H  
ATOM   2118  HG1 GLU   136      38.820  25.440  27.690  0.00  0.00           H  
ATOM   2119  HG2 GLU   136      38.540  23.600  27.680  0.00  0.00           H  
ATOM   2120  N   TYR   137      36.660  24.430  25.290  0.00  0.00           N  
ATOM   2121  CA  TYR   137      36.770  23.400  24.260  0.00  0.00           C  
ATOM   2122  C   TYR   137      38.250  23.100  24.020  0.00  0.00           C  
ATOM   2123  O   TYR   137      39.090  23.980  23.790  0.00  0.00           O  
ATOM   2124  CB  TYR   137      36.100  23.930  22.900  0.00  0.00           C  
ATOM   2125  CG  TYR   137      36.420  23.040  21.670  0.00  0.00           C  
ATOM   2126  CD1 TYR   137      36.240  21.660  21.680  0.00  0.00           C  
ATOM   2127  CD2 TYR   137      36.920  23.710  20.520  0.00  0.00           C  
ATOM   2128  CE1 TYR   137      36.470  20.940  20.540  0.00  0.00           C  
ATOM   2129  CE2 TYR   137      37.300  22.940  19.390  0.00  0.00           C  
ATOM   2130  CZ  TYR   137      37.010  21.570  19.440  0.00  0.00           C  
ATOM   2131  OH  TYR   137      37.410  20.770  18.340  0.00  0.00           O  
ATOM   2132  HN  TYR   137      37.360  25.140  25.340  0.00  0.00           H  
ATOM   2133  HA  TYR   137      36.310  22.520  24.680  0.00  0.00           H  
ATOM   2134  HB1 TYR   137      36.670  24.870  22.730  0.00  0.00           H  
ATOM   2135  HB2 TYR   137      34.990  24.010  23.000  0.00  0.00           H  
ATOM   2136  HD1 TYR   137      35.670  21.200  22.480  0.00  0.00           H  
ATOM   2137  HD2 TYR   137      37.190  24.760  20.530  0.00  0.00           H  
ATOM   2138  HE1 TYR   137      36.320  19.870  20.410  0.00  0.00           H  
ATOM   2139  HE2 TYR   137      37.640  23.430  18.490  0.00  0.00           H  
ATOM   2140  HH  TYR   137      37.030  19.890  18.350  0.00  0.00           H  
ATOM   2141  N   GLY   138      38.670  21.820  24.120  0.00  0.00           N  
ATOM   2142  CA  GLY   138      40.070  21.490  24.000  0.00  0.00           C  
ATOM   2143  C   GLY   138      40.310  20.410  23.060  0.00  0.00           C  
ATOM   2144  O   GLY   138      39.430  19.600  22.870  0.00  0.00           O  
ATOM   2145  HN  GLY   138      38.030  21.070  24.300  0.00  0.00           H  
ATOM   2146  HA1 GLY   138      40.440  21.150  24.960  0.00  0.00           H  
ATOM   2147  HA2 GLY   138      40.640  22.250  23.480  0.00  0.00           H  
ATOM   2148  N   ARG   139      41.530  20.380  22.590  0.00  0.00           N  
ATOM   2149  CA  ARG   139      42.030  19.150  21.940  0.00  0.00           C  
ATOM   2150  C   ARG   139      42.820  18.260  22.890  0.00  0.00           C  
ATOM   2151  O   ARG   139      43.310  17.180  22.530  0.00  0.00           O  
ATOM   2152  CB  ARG   139      42.900  19.580  20.750  0.00  0.00           C  
ATOM   2153  CG  ARG   139      42.280  20.440  19.660  0.00  0.00           C  
ATOM   2154  CD  ARG   139      40.850  20.050  19.230  0.00  0.00           C  
ATOM   2155  NE  ARG   139      40.820  18.650  18.720  0.00  0.00           N  
ATOM   2156  CZ  ARG   139      40.880  18.280  17.430  0.00  0.00           C  
ATOM   2157  NH1 ARG   139      40.920  19.180  16.520  0.00  0.00           N1+
ATOM   2158  NH2 ARG   139      40.810  17.020  17.020  0.00  0.00           N  
ATOM   2159  HN  ARG   139      42.240  21.000  22.900  0.00  0.00           H  
ATOM   2160  HA  ARG   139      41.200  18.570  21.560  0.00  0.00           H  
ATOM   2161  HB1 ARG   139      43.000  18.580  20.270  0.00  0.00           H  
ATOM   2162  HB2 ARG   139      43.900  19.950  21.050  0.00  0.00           H  
ATOM   2163  HG1 ARG   139      42.910  20.390  18.750  0.00  0.00           H  
ATOM   2164  HG2 ARG   139      42.130  21.480  20.020  0.00  0.00           H  
ATOM   2165  HD1 ARG   139      40.430  20.770  18.500  0.00  0.00           H  
ATOM   2166  HD2 ARG   139      40.110  20.020  20.060  0.00  0.00           H  
ATOM   2167  HE  ARG   139      40.730  17.900  19.370  0.00  0.00           H  
ATOM   2168 HH11 ARG   139      41.170  20.070  16.910  0.00  0.00           H  
ATOM   2169 HH12 ARG   139      40.830  18.900  15.570  0.00  0.00           H  
ATOM   2170 HH21 ARG   139      40.640  16.230  17.610  0.00  0.00           H  
ATOM   2171 HH22 ARG   139      41.000  16.930  16.040  0.00  0.00           H  
ATOM   2172  N   GLY   140      42.950  18.670  24.210  0.00  0.00           N  
ATOM   2173  CA  GLY   140      43.620  17.990  25.210  0.00  0.00           C  
ATOM   2174  C   GLY   140      43.210  16.630  25.640  0.00  0.00           C  
ATOM   2175  O   GLY   140      42.120  16.130  25.470  0.00  0.00           O  
ATOM   2176  HN  GLY   140      42.530  19.550  24.430  0.00  0.00           H  
ATOM   2177  HA1 GLY   140      43.430  18.540  26.120  0.00  0.00           H  
ATOM   2178  HA2 GLY   140      44.690  17.980  25.110  0.00  0.00           H  
ATOM   2179  N   PHE   141      44.120  15.970  26.370  0.00  0.00           N  
ATOM   2180  CA  PHE   141      43.810  14.660  26.850  0.00  0.00           C  
ATOM   2181  C   PHE   141      43.300  14.780  28.300  0.00  0.00           C  
ATOM   2182  O   PHE   141      44.020  15.000  29.280  0.00  0.00           O  
ATOM   2183  CB  PHE   141      45.000  13.700  26.720  0.00  0.00           C  
ATOM   2184  CG  PHE   141      44.760  12.370  27.240  0.00  0.00           C  
ATOM   2185  CD1 PHE   141      44.020  11.450  26.580  0.00  0.00           C  
ATOM   2186  CD2 PHE   141      45.620  11.940  28.260  0.00  0.00           C  
ATOM   2187  CE1 PHE   141      44.040  10.100  26.970  0.00  0.00           C  
ATOM   2188  CE2 PHE   141      45.680  10.610  28.680  0.00  0.00           C  
ATOM   2189  CZ  PHE   141      44.870   9.700  28.010  0.00  0.00           C  
ATOM   2190  HN  PHE   141      45.010  16.370  26.590  0.00  0.00           H  
ATOM   2191  HA  PHE   141      43.040  14.230  26.230  0.00  0.00           H  
ATOM   2192  HB1 PHE   141      45.880  14.160  27.200  0.00  0.00           H  
ATOM   2193  HB2 PHE   141      45.270  13.630  25.640  0.00  0.00           H  
ATOM   2194  HD1 PHE   141      43.440  11.700  25.700  0.00  0.00           H  
ATOM   2195  HD2 PHE   141      46.250  12.690  28.710  0.00  0.00           H  
ATOM   2196  HE1 PHE   141      43.620   9.310  26.370  0.00  0.00           H  
ATOM   2197  HE2 PHE   141      46.380  10.270  29.430  0.00  0.00           H  
ATOM   2198  HZ  PHE   141      44.740   8.700  28.390  0.00  0.00           H  
ATOM   2199  N   ILE   142      41.990  14.540  28.550  0.00  0.00           N  
ATOM   2200  CA  ILE   142      41.320  14.670  29.850  0.00  0.00           C  
ATOM   2201  C   ILE   142      41.900  13.940  31.030  0.00  0.00           C  
ATOM   2202  O   ILE   142      42.040  14.580  32.050  0.00  0.00           O  
ATOM   2203  CB  ILE   142      39.770  14.360  29.610  0.00  0.00           C  
ATOM   2204  CG1 ILE   142      39.020  15.570  28.940  0.00  0.00           C  
ATOM   2205  CG2 ILE   142      38.970  13.820  30.910  0.00  0.00           C  
ATOM   2206  CD  ILE   142      38.650  16.730  29.870  0.00  0.00           C  
ATOM   2207  HN  ILE   142      41.450  14.190  27.790  0.00  0.00           H  
ATOM   2208  HA  ILE   142      41.420  15.730  30.050  0.00  0.00           H  
ATOM   2209  HB  ILE   142      39.850  13.510  28.910  0.00  0.00           H  
ATOM   2210 HG11 ILE   142      38.010  15.230  28.620  0.00  0.00           H  
ATOM   2211 HG12 ILE   142      39.560  16.000  28.070  0.00  0.00           H  
ATOM   2212 HG21 ILE   142      39.520  12.910  31.230  0.00  0.00           H  
ATOM   2213 HG22 ILE   142      37.980  13.450  30.580  0.00  0.00           H  
ATOM   2214 HG23 ILE   142      38.920  14.570  31.740  0.00  0.00           H  
ATOM   2215  HD1 ILE   142      39.430  17.530  29.910  0.00  0.00           H  
ATOM   2216  HD2 ILE   142      38.350  16.390  30.880  0.00  0.00           H  
ATOM   2217  HD3 ILE   142      37.720  17.220  29.510  0.00  0.00           H  
ATOM   2218  N   PRO   143      42.300  12.730  31.050  0.00  0.00           N  
ATOM   2219  CA  PRO   143      43.300  12.240  32.080  0.00  0.00           C  
ATOM   2220  C   PRO   143      44.550  12.960  32.290  0.00  0.00           C  
ATOM   2221  O   PRO   143      45.150  12.610  33.280  0.00  0.00           O  
ATOM   2222  CB  PRO   143      43.530  10.750  31.700  0.00  0.00           C  
ATOM   2223  CG  PRO   143      42.210  10.380  30.980  0.00  0.00           C  
ATOM   2224  CD  PRO   143      41.820  11.600  30.160  0.00  0.00           C  
ATOM   2225  HA  PRO   143      42.800  12.320  33.040  0.00  0.00           H  
ATOM   2226  HB1 PRO   143      43.590  10.130  32.610  0.00  0.00           H  
ATOM   2227  HB2 PRO   143      44.450  10.780  31.080  0.00  0.00           H  
ATOM   2228  HG1 PRO   143      42.340   9.500  30.310  0.00  0.00           H  
ATOM   2229  HG2 PRO   143      41.440  10.230  31.760  0.00  0.00           H  
ATOM   2230  HD1 PRO   143      42.230  11.660  29.130  0.00  0.00           H  
ATOM   2231  HD2 PRO   143      40.720  11.730  30.080  0.00  0.00           H  
ATOM   2232  N   SER   144      44.970  13.920  31.480  0.00  0.00           N  
ATOM   2233  CA  SER   144      46.180  14.680  31.860  0.00  0.00           C  
ATOM   2234  C   SER   144      45.840  16.110  32.150  0.00  0.00           C  
ATOM   2235  O   SER   144      45.990  16.630  33.280  0.00  0.00           O  
ATOM   2236  CB  SER   144      47.270  14.610  30.790  0.00  0.00           C  
ATOM   2237  OG  SER   144      48.560  15.160  31.140  0.00  0.00           O  
ATOM   2238  HN  SER   144      44.460  14.140  30.660  0.00  0.00           H  
ATOM   2239  HA  SER   144      46.680  14.330  32.760  0.00  0.00           H  
ATOM   2240  HB1 SER   144      47.020  15.050  29.800  0.00  0.00           H  
ATOM   2241  HB2 SER   144      47.350  13.510  30.700  0.00  0.00           H  
ATOM   2242  HG1 SER   144      49.020  14.690  31.840  0.00  0.00           H  
ATOM   2243  N   THR   145      45.330  16.700  31.120  0.00  0.00           N  
ATOM   2244  CA  THR   145      45.030  18.110  31.060  0.00  0.00           C  
ATOM   2245  C   THR   145      44.010  18.460  32.160  0.00  0.00           C  
ATOM   2246  O   THR   145      44.170  19.410  32.900  0.00  0.00           O  
ATOM   2247  CB  THR   145      44.330  18.510  29.720  0.00  0.00           C  
ATOM   2248  CG2 THR   145      44.030  20.010  29.690  0.00  0.00           C  
ATOM   2249  OG1 THR   145      45.240  18.210  28.660  0.00  0.00           O  
ATOM   2250  HN  THR   145      45.250  16.200  30.260  0.00  0.00           H  
ATOM   2251  HA  THR   145      45.850  18.800  31.230  0.00  0.00           H  
ATOM   2252  HB  THR   145      43.420  17.890  29.590  0.00  0.00           H  
ATOM   2253  HG1 THR   145      46.030  18.580  29.060  0.00  0.00           H  
ATOM   2254 HG21 THR   145      43.660  20.310  28.690  0.00  0.00           H  
ATOM   2255 HG22 THR   145      44.920  20.650  29.860  0.00  0.00           H  
ATOM   2256 HG23 THR   145      43.280  20.220  30.490  0.00  0.00           H  
ATOM   2257  N   LEU   146      43.000  17.620  32.480  0.00  0.00           N  
ATOM   2258  CA  LEU   146      42.130  17.880  33.620  0.00  0.00           C  
ATOM   2259  C   LEU   146      42.600  17.270  34.960  0.00  0.00           C  
ATOM   2260  O   LEU   146      42.460  17.790  36.080  0.00  0.00           O  
ATOM   2261  CB  LEU   146      40.700  17.320  33.230  0.00  0.00           C  
ATOM   2262  CG  LEU   146      39.520  17.970  33.980  0.00  0.00           C  
ATOM   2263  CD1 LEU   146      39.250  19.320  33.250  0.00  0.00           C  
ATOM   2264  CD2 LEU   146      38.280  17.070  33.910  0.00  0.00           C  
ATOM   2265  HN  LEU   146      42.760  16.830  31.930  0.00  0.00           H  
ATOM   2266  HA  LEU   146      42.040  18.950  33.700  0.00  0.00           H  
ATOM   2267  HB1 LEU   146      40.710  16.220  33.380  0.00  0.00           H  
ATOM   2268  HB2 LEU   146      40.530  17.510  32.150  0.00  0.00           H  
ATOM   2269  HG  LEU   146      39.830  18.170  35.030  0.00  0.00           H  
ATOM   2270 HD11 LEU   146      39.100  19.150  32.170  0.00  0.00           H  
ATOM   2271 HD12 LEU   146      40.130  20.000  33.340  0.00  0.00           H  
ATOM   2272 HD13 LEU   146      38.290  19.760  33.590  0.00  0.00           H  
ATOM   2273 HD21 LEU   146      38.570  16.170  34.490  0.00  0.00           H  
ATOM   2274 HD22 LEU   146      37.880  16.890  32.890  0.00  0.00           H  
ATOM   2275 HD23 LEU   146      37.430  17.520  34.470  0.00  0.00           H  
ATOM   2276  N   ALA   147      43.090  15.970  34.980  0.00  0.00           N  
ATOM   2277  CA  ALA   147      43.520  15.380  36.200  0.00  0.00           C  
ATOM   2278  C   ALA   147      44.690  16.090  36.950  0.00  0.00           C  
ATOM   2279  O   ALA   147      44.690  16.150  38.210  0.00  0.00           O  
ATOM   2280  CB  ALA   147      43.960  13.910  35.920  0.00  0.00           C  
ATOM   2281  HN  ALA   147      43.090  15.530  34.090  0.00  0.00           H  
ATOM   2282  HA  ALA   147      42.660  15.300  36.850  0.00  0.00           H  
ATOM   2283  HB1 ALA   147      44.770  13.980  35.160  0.00  0.00           H  
ATOM   2284  HB2 ALA   147      43.130  13.350  35.440  0.00  0.00           H  
ATOM   2285  HB3 ALA   147      44.300  13.410  36.850  0.00  0.00           H  
ATOM   2286  N   PHE   148      45.670  16.740  36.240  0.00  0.00           N  
ATOM   2287  CA  PHE   148      46.760  17.550  36.730  0.00  0.00           C  
ATOM   2288  C   PHE   148      46.280  18.810  37.400  0.00  0.00           C  
ATOM   2289  O   PHE   148      46.830  19.220  38.420  0.00  0.00           O  
ATOM   2290  CB  PHE   148      47.730  17.850  35.520  0.00  0.00           C  
ATOM   2291  CG  PHE   148      48.800  18.890  35.890  0.00  0.00           C  
ATOM   2292  CD1 PHE   148      48.880  20.200  35.270  0.00  0.00           C  
ATOM   2293  CD2 PHE   148      49.910  18.470  36.690  0.00  0.00           C  
ATOM   2294  CE1 PHE   148      49.970  21.050  35.480  0.00  0.00           C  
ATOM   2295  CE2 PHE   148      50.990  19.360  36.870  0.00  0.00           C  
ATOM   2296  CZ  PHE   148      51.090  20.590  36.220  0.00  0.00           C  
ATOM   2297  HN  PHE   148      45.630  16.640  35.250  0.00  0.00           H  
ATOM   2298  HA  PHE   148      47.160  16.960  37.550  0.00  0.00           H  
ATOM   2299  HB1 PHE   148      47.070  18.320  34.760  0.00  0.00           H  
ATOM   2300  HB2 PHE   148      48.190  16.920  35.120  0.00  0.00           H  
ATOM   2301  HD1 PHE   148      48.220  20.480  34.460  0.00  0.00           H  
ATOM   2302  HD2 PHE   148      49.770  17.500  37.130  0.00  0.00           H  
ATOM   2303  HE1 PHE   148      50.070  21.950  34.900  0.00  0.00           H  
ATOM   2304  HE2 PHE   148      51.820  18.970  37.440  0.00  0.00           H  
ATOM   2305  HZ  PHE   148      51.920  21.250  36.440  0.00  0.00           H  
ATOM   2306  N   ALA   149      45.250  19.490  36.810  0.00  0.00           N  
ATOM   2307  CA  ALA   149      44.430  20.650  37.080  0.00  0.00           C  
ATOM   2308  C   ALA   149      43.790  20.490  38.450  0.00  0.00           C  
ATOM   2309  O   ALA   149      43.640  21.510  39.160  0.00  0.00           O  
ATOM   2310  CB  ALA   149      43.470  20.870  35.950  0.00  0.00           C  
ATOM   2311  HN  ALA   149      44.880  19.040  36.000  0.00  0.00           H  
ATOM   2312  HA  ALA   149      45.160  21.440  37.100  0.00  0.00           H  
ATOM   2313  HB1 ALA   149      42.750  20.030  35.840  0.00  0.00           H  
ATOM   2314  HB2 ALA   149      43.960  21.080  34.970  0.00  0.00           H  
ATOM   2315  HB3 ALA   149      42.940  21.810  36.190  0.00  0.00           H  
ATOM   2316  N   LEU   150      43.410  19.260  38.930  0.00  0.00           N  
ATOM   2317  CA  LEU   150      42.650  18.910  40.090  0.00  0.00           C  
ATOM   2318  C   LEU   150      43.620  18.270  41.190  0.00  0.00           C  
ATOM   2319  O   LEU   150      42.970  17.860  42.190  0.00  0.00           O  
ATOM   2320  CB  LEU   150      41.720  17.700  39.550  0.00  0.00           C  
ATOM   2321  CG  LEU   150      40.590  18.180  38.620  0.00  0.00           C  
ATOM   2322  CD1 LEU   150      39.960  16.990  37.880  0.00  0.00           C  
ATOM   2323  CD2 LEU   150      39.490  19.120  39.220  0.00  0.00           C  
ATOM   2324  HN  LEU   150      43.540  18.530  38.260  0.00  0.00           H  
ATOM   2325  HA  LEU   150      42.060  19.710  40.500  0.00  0.00           H  
ATOM   2326  HB1 LEU   150      41.230  17.310  40.460  0.00  0.00           H  
ATOM   2327  HB2 LEU   150      42.380  16.920  39.100  0.00  0.00           H  
ATOM   2328  HG  LEU   150      41.060  18.820  37.840  0.00  0.00           H  
ATOM   2329 HD11 LEU   150      39.310  16.330  38.490  0.00  0.00           H  
ATOM   2330 HD12 LEU   150      40.800  16.440  37.410  0.00  0.00           H  
ATOM   2331 HD13 LEU   150      39.290  17.440  37.110  0.00  0.00           H  
ATOM   2332 HD21 LEU   150      38.740  19.520  38.500  0.00  0.00           H  
ATOM   2333 HD22 LEU   150      40.040  20.020  39.590  0.00  0.00           H  
ATOM   2334 HD23 LEU   150      39.010  18.620  40.090  0.00  0.00           H  
ATOM   2335  N   ALA   151      44.970  18.110  40.930  0.00  0.00           N  
ATOM   2336  CA  ALA   151      45.940  17.440  41.780  0.00  0.00           C  
ATOM   2337  C   ALA   151      45.880  17.980  43.260  0.00  0.00           C  
ATOM   2338  O   ALA   151      45.810  17.200  44.200  0.00  0.00           O  
ATOM   2339  CB  ALA   151      47.330  17.520  41.160  0.00  0.00           C  
ATOM   2340  HN  ALA   151      45.310  18.490  40.070  0.00  0.00           H  
ATOM   2341  HA  ALA   151      45.520  16.440  41.800  0.00  0.00           H  
ATOM   2342  HB1 ALA   151      47.180  17.090  40.150  0.00  0.00           H  
ATOM   2343  HB2 ALA   151      48.110  16.870  41.600  0.00  0.00           H  
ATOM   2344  HB3 ALA   151      47.830  18.510  41.060  0.00  0.00           H  
ATOM   2345  N   ASP   152      46.050  19.320  43.390  0.00  0.00           N  
ATOM   2346  CA  ASP   152      45.800  19.950  44.630  0.00  0.00           C  
ATOM   2347  C   ASP   152      44.450  19.580  45.240  0.00  0.00           C  
ATOM   2348  O   ASP   152      44.320  19.290  46.420  0.00  0.00           O  
ATOM   2349  CB  ASP   152      45.780  21.460  44.380  0.00  0.00           C  
ATOM   2350  CG  ASP   152      47.020  22.030  43.730  0.00  0.00           C  
ATOM   2351  OD1 ASP   152      47.300  21.670  42.540  0.00  0.00           O  
ATOM   2352  OD2 ASP   152      47.650  22.970  44.260  0.00  0.00           O1-
ATOM   2353  HN  ASP   152      46.380  19.930  42.670  0.00  0.00           H  
ATOM   2354  HA  ASP   152      46.550  19.800  45.400  0.00  0.00           H  
ATOM   2355  HB1 ASP   152      45.560  21.980  45.340  0.00  0.00           H  
ATOM   2356  HB2 ASP   152      45.020  21.680  43.610  0.00  0.00           H  
ATOM   2357  N   THR   153      43.350  19.490  44.420  0.00  0.00           N  
ATOM   2358  CA  THR   153      42.050  19.100  44.930  0.00  0.00           C  
ATOM   2359  C   THR   153      41.950  17.810  45.660  0.00  0.00           C  
ATOM   2360  O   THR   153      41.550  17.800  46.850  0.00  0.00           O  
ATOM   2361  CB  THR   153      40.840  19.280  44.000  0.00  0.00           C  
ATOM   2362  CG2 THR   153      39.580  18.960  44.690  0.00  0.00           C  
ATOM   2363  OG1 THR   153      40.710  20.640  43.520  0.00  0.00           O  
ATOM   2364  HN  THR   153      43.500  19.560  43.440  0.00  0.00           H  
ATOM   2365  HA  THR   153      41.930  19.800  45.740  0.00  0.00           H  
ATOM   2366  HB  THR   153      40.780  18.630  43.100  0.00  0.00           H  
ATOM   2367  HG1 THR   153      41.490  20.750  42.980  0.00  0.00           H  
ATOM   2368 HG21 THR   153      39.480  17.910  45.040  0.00  0.00           H  
ATOM   2369 HG22 THR   153      38.740  19.180  44.000  0.00  0.00           H  
ATOM   2370 HG23 THR   153      39.390  19.550  45.610  0.00  0.00           H  
ATOM   2371  N   ILE   154      42.600  16.830  45.070  0.00  0.00           N  
ATOM   2372  CA  ILE   154      42.750  15.450  45.580  0.00  0.00           C  
ATOM   2373  C   ILE   154      43.420  15.400  46.970  0.00  0.00           C  
ATOM   2374  O   ILE   154      42.940  14.660  47.900  0.00  0.00           O  
ATOM   2375  CB  ILE   154      43.220  14.510  44.500  0.00  0.00           C  
ATOM   2376  CG1 ILE   154      42.260  14.500  43.340  0.00  0.00           C  
ATOM   2377  CG2 ILE   154      43.520  13.120  45.070  0.00  0.00           C  
ATOM   2378  CD  ILE   154      42.870  14.150  42.020  0.00  0.00           C  
ATOM   2379  HN  ILE   154      43.130  17.020  44.250  0.00  0.00           H  
ATOM   2380  HA  ILE   154      41.740  15.120  45.770  0.00  0.00           H  
ATOM   2381  HB  ILE   154      44.140  15.010  44.150  0.00  0.00           H  
ATOM   2382 HG11 ILE   154      41.800  15.500  43.210  0.00  0.00           H  
ATOM   2383 HG12 ILE   154      41.460  13.750  43.530  0.00  0.00           H  
ATOM   2384 HG21 ILE   154      42.600  12.690  45.540  0.00  0.00           H  
ATOM   2385 HG22 ILE   154      44.310  13.140  45.850  0.00  0.00           H  
ATOM   2386 HG23 ILE   154      43.810  12.470  44.220  0.00  0.00           H  
ATOM   2387  HD1 ILE   154      43.300  13.130  42.040  0.00  0.00           H  
ATOM   2388  HD2 ILE   154      43.710  14.850  41.820  0.00  0.00           H  
ATOM   2389  HD3 ILE   154      42.310  14.140  41.060  0.00  0.00           H  
ATOM   2390  N   PHE   155      44.520  16.110  47.160  0.00  0.00           N  
ATOM   2391  CA  PHE   155      45.250  16.170  48.460  0.00  0.00           C  
ATOM   2392  C   PHE   155      44.480  16.960  49.490  0.00  0.00           C  
ATOM   2393  O   PHE   155      44.350  16.640  50.680  0.00  0.00           O  
ATOM   2394  CB  PHE   155      46.620  16.690  48.170  0.00  0.00           C  
ATOM   2395  CG  PHE   155      47.450  16.490  49.400  0.00  0.00           C  
ATOM   2396  CD1 PHE   155      47.910  17.610  50.240  0.00  0.00           C  
ATOM   2397  CD2 PHE   155      47.750  15.200  49.860  0.00  0.00           C  
ATOM   2398  CE1 PHE   155      48.610  17.370  51.430  0.00  0.00           C  
ATOM   2399  CE2 PHE   155      48.370  14.990  51.040  0.00  0.00           C  
ATOM   2400  CZ  PHE   155      48.890  16.070  51.800  0.00  0.00           C  
ATOM   2401  HN  PHE   155      45.010  16.600  46.440  0.00  0.00           H  
ATOM   2402  HA  PHE   155      45.330  15.160  48.820  0.00  0.00           H  
ATOM   2403  HB1 PHE   155      46.660  17.760  47.890  0.00  0.00           H  
ATOM   2404  HB2 PHE   155      47.080  16.140  47.330  0.00  0.00           H  
ATOM   2405  HD1 PHE   155      47.550  18.590  49.960  0.00  0.00           H  
ATOM   2406  HD2 PHE   155      47.500  14.370  49.220  0.00  0.00           H  
ATOM   2407  HE1 PHE   155      49.000  18.180  52.030  0.00  0.00           H  
ATOM   2408  HE2 PHE   155      48.630  14.000  51.380  0.00  0.00           H  
ATOM   2409  HZ  PHE   155      49.550  15.900  52.640  0.00  0.00           H  
ATOM   2410  N   SER   156      43.930  18.160  49.060  0.00  0.00           N  
ATOM   2411  CA  SER   156      43.260  19.180  49.910  0.00  0.00           C  
ATOM   2412  C   SER   156      41.820  18.710  50.380  0.00  0.00           C  
ATOM   2413  O   SER   156      41.380  19.120  51.450  0.00  0.00           O  
ATOM   2414  CB  SER   156      43.160  20.470  49.160  0.00  0.00           C  
ATOM   2415  OG  SER   156      42.750  21.540  50.020  0.00  0.00           O  
ATOM   2416  HN  SER   156      44.050  18.390  48.100  0.00  0.00           H  
ATOM   2417  HA  SER   156      43.850  19.340  50.800  0.00  0.00           H  
ATOM   2418  HB1 SER   156      42.460  20.350  48.300  0.00  0.00           H  
ATOM   2419  HB2 SER   156      44.140  20.670  48.670  0.00  0.00           H  
ATOM   2420  HG1 SER   156      41.810  21.450  50.170  0.00  0.00           H  
ATOM   2421  N   THR   157      41.130  17.840  49.640  0.00  0.00           N  
ATOM   2422  CA  THR   157      39.890  17.220  50.110  0.00  0.00           C  
ATOM   2423  C   THR   157      40.220  15.930  50.780  0.00  0.00           C  
ATOM   2424  O   THR   157      39.370  15.490  51.510  0.00  0.00           O  
ATOM   2425  CB  THR   157      38.820  16.950  49.010  0.00  0.00           C  
ATOM   2426  CG2 THR   157      38.530  18.320  48.400  0.00  0.00           C  
ATOM   2427  OG1 THR   157      39.310  16.120  47.970  0.00  0.00           O  
ATOM   2428  HN  THR   157      41.460  17.470  48.780  0.00  0.00           H  
ATOM   2429  HA  THR   157      39.480  17.800  50.930  0.00  0.00           H  
ATOM   2430  HB  THR   157      37.920  16.450  49.420  0.00  0.00           H  
ATOM   2431  HG1 THR   157      39.900  16.650  47.420  0.00  0.00           H  
ATOM   2432 HG21 THR   157      37.860  18.160  47.540  0.00  0.00           H  
ATOM   2433 HG22 THR   157      39.500  18.630  47.950  0.00  0.00           H  
ATOM   2434 HG23 THR   157      38.280  19.070  49.190  0.00  0.00           H  
ATOM   2435  N   GLN   158      41.420  15.370  50.590  0.00  0.00           N  
ATOM   2436  CA  GLN   158      41.690  14.070  51.190  0.00  0.00           C  
ATOM   2437  C   GLN   158      40.930  12.940  50.500  0.00  0.00           C  
ATOM   2438  O   GLN   158      40.610  11.920  51.090  0.00  0.00           O  
ATOM   2439  CB  GLN   158      41.790  14.000  52.740  0.00  0.00           C  
ATOM   2440  CG  GLN   158      42.980  14.630  53.370  0.00  0.00           C  
ATOM   2441  CD  GLN   158      44.340  13.950  52.910  0.00  0.00           C  
ATOM   2442  NE2 GLN   158      45.380  14.790  53.030  0.00  0.00           N  
ATOM   2443  OE1 GLN   158      44.510  12.840  52.430  0.00  0.00           O  
ATOM   2444  HN  GLN   158      42.190  15.760  50.090  0.00  0.00           H  
ATOM   2445  HA  GLN   158      42.710  13.870  50.890  0.00  0.00           H  
ATOM   2446  HB1 GLN   158      41.710  12.910  52.970  0.00  0.00           H  
ATOM   2447  HB2 GLN   158      40.840  14.400  53.160  0.00  0.00           H  
ATOM   2448  HG1 GLN   158      43.040  14.740  54.480  0.00  0.00           H  
ATOM   2449  HG2 GLN   158      42.880  15.620  52.880  0.00  0.00           H  
ATOM   2450 HE21 GLN   158      46.300  14.420  53.110  0.00  0.00           H  
ATOM   2451 HE22 GLN   158      45.290  15.760  53.280  0.00  0.00           H  
ATOM   2452  N   ASP   159      40.580  13.090  49.240  0.00  0.00           N  
ATOM   2453  CA  ASP   159      39.680  12.240  48.620  0.00  0.00           C  
ATOM   2454  C   ASP   159      39.920  12.270  47.170  0.00  0.00           C  
ATOM   2455  O   ASP   159      40.460  13.200  46.540  0.00  0.00           O  
ATOM   2456  CB  ASP   159      38.260  12.660  48.930  0.00  0.00           C  
ATOM   2457  CG  ASP   159      37.310  11.570  48.650  0.00  0.00           C  
ATOM   2458  OD1 ASP   159      36.090  11.690  48.880  0.00  0.00           O  
ATOM   2459  OD2 ASP   159      37.770  10.430  48.190  0.00  0.00           O1-
ATOM   2460  HN  ASP   159      41.000  13.810  48.690  0.00  0.00           H  
ATOM   2461  HA  ASP   159      39.890  11.230  48.930  0.00  0.00           H  
ATOM   2462  HB1 ASP   159      38.050  13.580  48.350  0.00  0.00           H  
ATOM   2463  HB2 ASP   159      38.170  12.850  50.030  0.00  0.00           H  
ATOM   2464  N   PHE   160      39.490  11.190  46.470  0.00  0.00           N  
ATOM   2465  CA  PHE   160      39.790  10.930  45.130  0.00  0.00           C  
ATOM   2466  C   PHE   160      38.640  11.270  44.230  0.00  0.00           C  
ATOM   2467  O   PHE   160      38.800  11.100  43.050  0.00  0.00           O  
ATOM   2468  CB  PHE   160      40.070   9.440  44.880  0.00  0.00           C  
ATOM   2469  CG  PHE   160      41.510   9.120  45.350  0.00  0.00           C  
ATOM   2470  CD1 PHE   160      41.770   8.640  46.620  0.00  0.00           C  
ATOM   2471  CD2 PHE   160      42.510   9.190  44.330  0.00  0.00           C  
ATOM   2472  CE1 PHE   160      43.080   8.260  46.930  0.00  0.00           C  
ATOM   2473  CE2 PHE   160      43.780   8.770  44.650  0.00  0.00           C  
ATOM   2474  CZ  PHE   160      44.070   8.270  45.920  0.00  0.00           C  
ATOM   2475  HN  PHE   160      38.980  10.490  46.960  0.00  0.00           H  
ATOM   2476  HA  PHE   160      40.460  11.650  44.680  0.00  0.00           H  
ATOM   2477  HB1 PHE   160      40.030   9.120  43.820  0.00  0.00           H  
ATOM   2478  HB2 PHE   160      39.390   8.760  45.440  0.00  0.00           H  
ATOM   2479  HD1 PHE   160      40.970   8.590  47.340  0.00  0.00           H  
ATOM   2480  HD2 PHE   160      42.230   9.460  43.320  0.00  0.00           H  
ATOM   2481  HE1 PHE   160      43.260   7.800  47.890  0.00  0.00           H  
ATOM   2482  HE2 PHE   160      44.510   8.870  43.860  0.00  0.00           H  
ATOM   2483  HZ  PHE   160      45.110   8.050  46.130  0.00  0.00           H  
ATOM   2484  N   LEU   161      37.490  11.740  44.730  0.00  0.00           N  
ATOM   2485  CA  LEU   161      36.240  11.930  44.070  0.00  0.00           C  
ATOM   2486  C   LEU   161      36.360  12.800  42.820  0.00  0.00           C  
ATOM   2487  O   LEU   161      35.580  12.530  41.830  0.00  0.00           O  
ATOM   2488  CB  LEU   161      35.080  12.250  45.060  0.00  0.00           C  
ATOM   2489  CG  LEU   161      33.660  12.560  44.450  0.00  0.00           C  
ATOM   2490  CD1 LEU   161      33.170  11.270  43.670  0.00  0.00           C  
ATOM   2491  CD2 LEU   161      32.620  12.940  45.610  0.00  0.00           C  
ATOM   2492  HN  LEU   161      37.480  11.760  45.730  0.00  0.00           H  
ATOM   2493  HA  LEU   161      35.980  10.920  43.780  0.00  0.00           H  
ATOM   2494  HB1 LEU   161      35.190  13.150  45.710  0.00  0.00           H  
ATOM   2495  HB2 LEU   161      35.050  11.410  45.790  0.00  0.00           H  
ATOM   2496  HG  LEU   161      33.740  13.350  43.670  0.00  0.00           H  
ATOM   2497 HD11 LEU   161      33.850  11.010  42.820  0.00  0.00           H  
ATOM   2498 HD12 LEU   161      32.180  11.430  43.200  0.00  0.00           H  
ATOM   2499 HD13 LEU   161      33.070  10.430  44.380  0.00  0.00           H  
ATOM   2500 HD21 LEU   161      32.170  12.040  46.090  0.00  0.00           H  
ATOM   2501 HD22 LEU   161      31.840  13.640  45.240  0.00  0.00           H  
ATOM   2502 HD23 LEU   161      33.170  13.440  46.430  0.00  0.00           H  
ATOM   2503  N   THR   162      37.220  13.810  42.810  0.00  0.00           N  
ATOM   2504  CA  THR   162      37.480  14.670  41.660  0.00  0.00           C  
ATOM   2505  C   THR   162      38.190  13.930  40.540  0.00  0.00           C  
ATOM   2506  O   THR   162      37.780  14.060  39.370  0.00  0.00           O  
ATOM   2507  CB  THR   162      38.100  16.040  41.940  0.00  0.00           C  
ATOM   2508  CG2 THR   162      37.010  16.870  42.650  0.00  0.00           C  
ATOM   2509  OG1 THR   162      39.180  15.970  42.840  0.00  0.00           O  
ATOM   2510  HN  THR   162      37.820  13.960  43.590  0.00  0.00           H  
ATOM   2511  HA  THR   162      36.490  14.920  41.290  0.00  0.00           H  
ATOM   2512  HB  THR   162      38.360  16.610  41.020  0.00  0.00           H  
ATOM   2513  HG1 THR   162      38.890  15.620  43.680  0.00  0.00           H  
ATOM   2514 HG21 THR   162      36.530  16.380  43.520  0.00  0.00           H  
ATOM   2515 HG22 THR   162      36.240  17.150  41.900  0.00  0.00           H  
ATOM   2516 HG23 THR   162      37.460  17.870  42.880  0.00  0.00           H  
ATOM   2517  N   LEU   163      39.160  13.070  40.820  0.00  0.00           N  
ATOM   2518  CA  LEU   163      39.720  12.090  39.930  0.00  0.00           C  
ATOM   2519  C   LEU   163      38.700  11.000  39.450  0.00  0.00           C  
ATOM   2520  O   LEU   163      38.530  10.660  38.310  0.00  0.00           O  
ATOM   2521  CB  LEU   163      41.030  11.370  40.410  0.00  0.00           C  
ATOM   2522  CG  LEU   163      41.700  10.440  39.320  0.00  0.00           C  
ATOM   2523  CD1 LEU   163      42.180  11.270  38.180  0.00  0.00           C  
ATOM   2524  CD2 LEU   163      42.960   9.770  40.080  0.00  0.00           C  
ATOM   2525  HN  LEU   163      39.560  12.940  41.730  0.00  0.00           H  
ATOM   2526  HA  LEU   163      40.010  12.700  39.090  0.00  0.00           H  
ATOM   2527  HB1 LEU   163      40.880  10.680  41.270  0.00  0.00           H  
ATOM   2528  HB2 LEU   163      41.870  12.100  40.490  0.00  0.00           H  
ATOM   2529  HG  LEU   163      41.030   9.630  38.950  0.00  0.00           H  
ATOM   2530 HD11 LEU   163      43.090  11.850  38.440  0.00  0.00           H  
ATOM   2531 HD12 LEU   163      41.410  11.990  37.860  0.00  0.00           H  
ATOM   2532 HD13 LEU   163      42.580  10.620  37.370  0.00  0.00           H  
ATOM   2533 HD21 LEU   163      42.560   9.060  40.840  0.00  0.00           H  
ATOM   2534 HD22 LEU   163      43.570  10.540  40.590  0.00  0.00           H  
ATOM   2535 HD23 LEU   163      43.450   9.190  39.260  0.00  0.00           H  
ATOM   2536  N   PHE   164      38.000  10.420  40.410  0.00  0.00           N  
ATOM   2537  CA  PHE   164      37.050   9.340  40.250  0.00  0.00           C  
ATOM   2538  C   PHE   164      35.870   9.750  39.300  0.00  0.00           C  
ATOM   2539  O   PHE   164      35.700   9.140  38.230  0.00  0.00           O  
ATOM   2540  CB  PHE   164      36.460   8.750  41.540  0.00  0.00           C  
ATOM   2541  CG  PHE   164      35.410   7.720  41.320  0.00  0.00           C  
ATOM   2542  CD1 PHE   164      35.550   6.650  40.410  0.00  0.00           C  
ATOM   2543  CD2 PHE   164      34.350   7.810  42.180  0.00  0.00           C  
ATOM   2544  CE1 PHE   164      34.590   5.610  40.400  0.00  0.00           C  
ATOM   2545  CE2 PHE   164      33.490   6.730  42.340  0.00  0.00           C  
ATOM   2546  CZ  PHE   164      33.580   5.670  41.340  0.00  0.00           C  
ATOM   2547  HN  PHE   164      38.180  10.670  41.360  0.00  0.00           H  
ATOM   2548  HA  PHE   164      37.590   8.550  39.760  0.00  0.00           H  
ATOM   2549  HB1 PHE   164      36.170   9.520  42.280  0.00  0.00           H  
ATOM   2550  HB2 PHE   164      37.260   8.130  42.000  0.00  0.00           H  
ATOM   2551  HD1 PHE   164      36.300   6.630  39.640  0.00  0.00           H  
ATOM   2552  HD2 PHE   164      34.320   8.660  42.850  0.00  0.00           H  
ATOM   2553  HE1 PHE   164      34.610   4.710  39.790  0.00  0.00           H  
ATOM   2554  HE2 PHE   164      32.760   6.720  43.130  0.00  0.00           H  
ATOM   2555  HZ  PHE   164      32.920   4.820  41.450  0.00  0.00           H  
ATOM   2556  N   TYR   165      35.320  10.930  39.560  0.00  0.00           N  
ATOM   2557  CA  TYR   165      34.460  11.580  38.600  0.00  0.00           C  
ATOM   2558  C   TYR   165      35.030  11.710  37.150  0.00  0.00           C  
ATOM   2559  O   TYR   165      34.410  11.450  36.100  0.00  0.00           O  
ATOM   2560  CB  TYR   165      33.900  12.980  39.100  0.00  0.00           C  
ATOM   2561  CG  TYR   165      33.320  13.930  37.960  0.00  0.00           C  
ATOM   2562  CD1 TYR   165      34.020  14.890  37.270  0.00  0.00           C  
ATOM   2563  CD2 TYR   165      32.050  13.650  37.510  0.00  0.00           C  
ATOM   2564  CE1 TYR   165      33.410  15.740  36.290  0.00  0.00           C  
ATOM   2565  CE2 TYR   165      31.430  14.360  36.460  0.00  0.00           C  
ATOM   2566  CZ  TYR   165      32.120  15.450  35.920  0.00  0.00           C  
ATOM   2567  OH  TYR   165      31.490  16.160  34.930  0.00  0.00           O  
ATOM   2568  HN  TYR   165      35.600  11.490  40.340  0.00  0.00           H  
ATOM   2569  HA  TYR   165      33.650  10.910  38.350  0.00  0.00           H  
ATOM   2570  HB1 TYR   165      34.690  13.540  39.650  0.00  0.00           H  
ATOM   2571  HB2 TYR   165      33.090  12.740  39.820  0.00  0.00           H  
ATOM   2572  HD1 TYR   165      35.080  14.970  37.460  0.00  0.00           H  
ATOM   2573  HD2 TYR   165      31.520  12.980  38.170  0.00  0.00           H  
ATOM   2574  HE1 TYR   165      33.830  16.630  35.850  0.00  0.00           H  
ATOM   2575  HE2 TYR   165      30.480  14.140  36.010  0.00  0.00           H  
ATOM   2576  HH  TYR   165      30.650  15.740  34.760  0.00  0.00           H  
ATOM   2577  N   THR   166      36.260  12.290  37.150  0.00  0.00           N  
ATOM   2578  CA  THR   166      36.960  12.410  35.890  0.00  0.00           C  
ATOM   2579  C   THR   166      37.200  11.180  35.080  0.00  0.00           C  
ATOM   2580  O   THR   166      36.880  11.130  33.860  0.00  0.00           O  
ATOM   2581  CB  THR   166      38.370  13.100  35.980  0.00  0.00           C  
ATOM   2582  CG2 THR   166      39.010  13.140  34.530  0.00  0.00           C  
ATOM   2583  OG1 THR   166      38.190  14.380  36.480  0.00  0.00           O  
ATOM   2584  HN  THR   166      36.670  12.660  37.980  0.00  0.00           H  
ATOM   2585  HA  THR   166      36.440  13.070  35.210  0.00  0.00           H  
ATOM   2586  HB  THR   166      39.220  12.620  36.530  0.00  0.00           H  
ATOM   2587  HG1 THR   166      38.090  14.330  37.430  0.00  0.00           H  
ATOM   2588 HG21 THR   166      39.370  12.100  34.390  0.00  0.00           H  
ATOM   2589 HG22 THR   166      39.740  13.980  34.540  0.00  0.00           H  
ATOM   2590 HG23 THR   166      38.310  13.270  33.680  0.00  0.00           H  
ATOM   2591  N   VAL   167      37.690  10.080  35.660  0.00  0.00           N  
ATOM   2592  CA  VAL   167      37.840   8.750  35.130  0.00  0.00           C  
ATOM   2593  C   VAL   167      36.550   8.030  34.690  0.00  0.00           C  
ATOM   2594  O   VAL   167      36.530   7.400  33.590  0.00  0.00           O  
ATOM   2595  CB  VAL   167      38.570   7.890  36.090  0.00  0.00           C  
ATOM   2596  CG1 VAL   167      38.790   6.500  35.530  0.00  0.00           C  
ATOM   2597  CG2 VAL   167      40.090   8.320  36.450  0.00  0.00           C  
ATOM   2598  HN  VAL   167      37.720  10.040  36.650  0.00  0.00           H  
ATOM   2599  HA  VAL   167      38.410   8.810  34.210  0.00  0.00           H  
ATOM   2600  HB  VAL   167      38.030   7.800  37.060  0.00  0.00           H  
ATOM   2601 HG11 VAL   167      38.010   5.850  35.070  0.00  0.00           H  
ATOM   2602 HG12 VAL   167      39.190   5.830  36.320  0.00  0.00           H  
ATOM   2603 HG13 VAL   167      39.630   6.560  34.810  0.00  0.00           H  
ATOM   2604 HG21 VAL   167      40.040   9.280  37.000  0.00  0.00           H  
ATOM   2605 HG22 VAL   167      40.650   8.320  35.490  0.00  0.00           H  
ATOM   2606 HG23 VAL   167      40.670   7.580  37.040  0.00  0.00           H  
ATOM   2607  N   LYS   168      35.510   8.020  35.560  0.00  0.00           N  
ATOM   2608  CA  LYS   168      34.190   7.420  35.330  0.00  0.00           C  
ATOM   2609  C   LYS   168      33.530   8.070  34.130  0.00  0.00           C  
ATOM   2610  O   LYS   168      33.030   7.380  33.250  0.00  0.00           O  
ATOM   2611  CB  LYS   168      33.400   7.460  36.750  0.00  0.00           C  
ATOM   2612  CG  LYS   168      31.900   7.390  36.710  0.00  0.00           C  
ATOM   2613  CD  LYS   168      31.470   7.300  38.180  0.00  0.00           C  
ATOM   2614  CE  LYS   168      29.950   7.140  38.400  0.00  0.00           C  
ATOM   2615  NZ  LYS   168      29.200   8.330  37.770  0.00  0.00           N1+
ATOM   2616  HN  LYS   168      35.680   8.430  36.450  0.00  0.00           H  
ATOM   2617  HA  LYS   168      34.400   6.420  34.990  0.00  0.00           H  
ATOM   2618  HB1 LYS   168      33.620   8.390  37.300  0.00  0.00           H  
ATOM   2619  HB2 LYS   168      33.920   6.730  37.400  0.00  0.00           H  
ATOM   2620  HG1 LYS   168      31.730   6.440  36.150  0.00  0.00           H  
ATOM   2621  HG2 LYS   168      31.470   8.310  36.290  0.00  0.00           H  
ATOM   2622  HD1 LYS   168      31.750   8.210  38.750  0.00  0.00           H  
ATOM   2623  HD2 LYS   168      32.030   6.420  38.560  0.00  0.00           H  
ATOM   2624  HE1 LYS   168      29.630   7.080  39.460  0.00  0.00           H  
ATOM   2625  HE2 LYS   168      29.540   6.190  38.000  0.00  0.00           H  
ATOM   2626  HZ1 LYS   168      29.420   8.380  36.760  0.00  0.00           H  
ATOM   2627  HZ2 LYS   168      29.400   9.180  38.330  0.00  0.00           H  
ATOM   2628  HZ3 LYS   168      28.180   8.130  37.850  0.00  0.00           H  
ATOM   2629  N   VAL   169      33.460   9.450  34.070  0.00  0.00           N  
ATOM   2630  CA  VAL   169      32.950  10.160  32.910  0.00  0.00           C  
ATOM   2631  C   VAL   169      33.820   9.890  31.630  0.00  0.00           C  
ATOM   2632  O   VAL   169      33.270   9.720  30.530  0.00  0.00           O  
ATOM   2633  CB  VAL   169      32.970  11.680  33.180  0.00  0.00           C  
ATOM   2634  CG1 VAL   169      32.660  12.380  31.820  0.00  0.00           C  
ATOM   2635  CG2 VAL   169      31.780  11.940  34.120  0.00  0.00           C  
ATOM   2636  HN  VAL   169      33.800  10.040  34.800  0.00  0.00           H  
ATOM   2637  HA  VAL   169      31.960   9.780  32.730  0.00  0.00           H  
ATOM   2638  HB  VAL   169      33.950  12.030  33.570  0.00  0.00           H  
ATOM   2639 HG11 VAL   169      33.530  12.480  31.130  0.00  0.00           H  
ATOM   2640 HG12 VAL   169      32.190  13.390  31.910  0.00  0.00           H  
ATOM   2641 HG13 VAL   169      31.890  11.770  31.300  0.00  0.00           H  
ATOM   2642 HG21 VAL   169      30.870  11.560  33.600  0.00  0.00           H  
ATOM   2643 HG22 VAL   169      31.590  13.030  34.210  0.00  0.00           H  
ATOM   2644 HG23 VAL   169      31.930  11.480  35.120  0.00  0.00           H  
ATOM   2645  N   TYR   170      35.160   9.860  31.690  0.00  0.00           N  
ATOM   2646  CA  TYR   170      36.000   9.530  30.540  0.00  0.00           C  
ATOM   2647  C   TYR   170      35.710   8.120  30.030  0.00  0.00           C  
ATOM   2648  O   TYR   170      35.650   7.800  28.800  0.00  0.00           O  
ATOM   2649  CB  TYR   170      37.460   9.630  30.870  0.00  0.00           C  
ATOM   2650  CG  TYR   170      38.350   9.480  29.660  0.00  0.00           C  
ATOM   2651  CD1 TYR   170      38.230  10.460  28.680  0.00  0.00           C  
ATOM   2652  CD2 TYR   170      39.290   8.450  29.600  0.00  0.00           C  
ATOM   2653  CE1 TYR   170      39.010  10.380  27.510  0.00  0.00           C  
ATOM   2654  CE2 TYR   170      40.110   8.390  28.420  0.00  0.00           C  
ATOM   2655  CZ  TYR   170      39.990   9.410  27.440  0.00  0.00           C  
ATOM   2656  OH  TYR   170      40.990   9.200  26.340  0.00  0.00           O  
ATOM   2657  HN  TYR   170      35.570   9.950  32.600  0.00  0.00           H  
ATOM   2658  HA  TYR   170      35.730  10.260  29.800  0.00  0.00           H  
ATOM   2659  HB1 TYR   170      37.820   8.860  31.590  0.00  0.00           H  
ATOM   2660  HB2 TYR   170      37.700  10.630  31.280  0.00  0.00           H  
ATOM   2661  HD1 TYR   170      37.520  11.260  28.830  0.00  0.00           H  
ATOM   2662  HD2 TYR   170      39.380   7.680  30.360  0.00  0.00           H  
ATOM   2663  HE1 TYR   170      38.890  11.150  26.760  0.00  0.00           H  
ATOM   2664  HE2 TYR   170      40.920   7.690  28.320  0.00  0.00           H  
ATOM   2665  HH  TYR   170      40.500   8.830  25.600  0.00  0.00           H  
ATOM   2666  N   SER   171      35.620   7.080  30.840  0.00  0.00           N  
ATOM   2667  CA  SER   171      35.180   5.790  30.440  0.00  0.00           C  
ATOM   2668  C   SER   171      33.790   5.740  29.740  0.00  0.00           C  
ATOM   2669  O   SER   171      33.700   5.220  28.670  0.00  0.00           O  
ATOM   2670  CB  SER   171      35.160   4.770  31.650  0.00  0.00           C  
ATOM   2671  OG  SER   171      34.580   3.520  31.280  0.00  0.00           O  
ATOM   2672  HN  SER   171      35.730   7.240  31.820  0.00  0.00           H  
ATOM   2673  HA  SER   171      35.870   5.470  29.670  0.00  0.00           H  
ATOM   2674  HB1 SER   171      34.600   5.220  32.500  0.00  0.00           H  
ATOM   2675  HB2 SER   171      36.150   4.600  32.120  0.00  0.00           H  
ATOM   2676  HG1 SER   171      35.200   3.070  30.710  0.00  0.00           H  
ATOM   2677  N   LYS   172      32.790   6.370  30.310  0.00  0.00           N  
ATOM   2678  CA  LYS   172      31.470   6.450  29.710  0.00  0.00           C  
ATOM   2679  C   LYS   172      31.590   7.150  28.360  0.00  0.00           C  
ATOM   2680  O   LYS   172      31.030   6.620  27.400  0.00  0.00           O  
ATOM   2681  CB  LYS   172      30.540   7.130  30.770  0.00  0.00           C  
ATOM   2682  CG  LYS   172      30.180   6.220  31.980  0.00  0.00           C  
ATOM   2683  CD  LYS   172      29.160   5.060  31.690  0.00  0.00           C  
ATOM   2684  CE  LYS   172      27.700   5.520  31.400  0.00  0.00           C  
ATOM   2685  NZ  LYS   172      27.070   6.060  32.580  0.00  0.00           N1+
ATOM   2686  HN  LYS   172      32.940   6.790  31.210  0.00  0.00           H  
ATOM   2687  HA  LYS   172      31.100   5.450  29.600  0.00  0.00           H  
ATOM   2688  HB1 LYS   172      29.580   7.360  30.260  0.00  0.00           H  
ATOM   2689  HB2 LYS   172      30.960   8.110  31.070  0.00  0.00           H  
ATOM   2690  HG1 LYS   172      29.790   6.920  32.750  0.00  0.00           H  
ATOM   2691  HG2 LYS   172      31.120   5.740  32.350  0.00  0.00           H  
ATOM   2692  HD1 LYS   172      29.110   4.370  32.560  0.00  0.00           H  
ATOM   2693  HD2 LYS   172      29.560   4.460  30.840  0.00  0.00           H  
ATOM   2694  HE1 LYS   172      27.220   4.560  31.100  0.00  0.00           H  
ATOM   2695  HE2 LYS   172      27.500   6.160  30.520  0.00  0.00           H  
ATOM   2696  HZ1 LYS   172      27.700   5.910  33.390  0.00  0.00           H  
ATOM   2697  HZ2 LYS   172      26.180   5.600  32.820  0.00  0.00           H  
ATOM   2698  HZ3 LYS   172      26.920   7.080  32.440  0.00  0.00           H  
ATOM   2699  N   ALA   173      32.360   8.220  28.230  0.00  0.00           N  
ATOM   2700  CA  ALA   173      32.720   8.900  27.000  0.00  0.00           C  
ATOM   2701  C   ALA   173      33.420   8.100  25.910  0.00  0.00           C  
ATOM   2702  O   ALA   173      33.220   8.380  24.770  0.00  0.00           O  
ATOM   2703  CB  ALA   173      33.600  10.090  27.260  0.00  0.00           C  
ATOM   2704  HN  ALA   173      32.740   8.630  29.060  0.00  0.00           H  
ATOM   2705  HA  ALA   173      31.850   9.330  26.530  0.00  0.00           H  
ATOM   2706  HB1 ALA   173      33.780  10.910  26.530  0.00  0.00           H  
ATOM   2707  HB2 ALA   173      34.610   9.820  27.640  0.00  0.00           H  
ATOM   2708  HB3 ALA   173      33.140  10.560  28.150  0.00  0.00           H  
ATOM   2709  N   LEU   174      34.160   7.090  26.300  0.00  0.00           N  
ATOM   2710  CA  LEU   174      34.760   6.050  25.480  0.00  0.00           C  
ATOM   2711  C   LEU   174      33.720   5.030  24.930  0.00  0.00           C  
ATOM   2712  O   LEU   174      33.760   4.670  23.750  0.00  0.00           O  
ATOM   2713  CB  LEU   174      36.000   5.340  26.130  0.00  0.00           C  
ATOM   2714  CG  LEU   174      36.770   4.180  25.420  0.00  0.00           C  
ATOM   2715  CD1 LEU   174      37.580   4.800  24.210  0.00  0.00           C  
ATOM   2716  CD2 LEU   174      37.710   3.450  26.400  0.00  0.00           C  
ATOM   2717  HN  LEU   174      34.460   7.010  27.250  0.00  0.00           H  
ATOM   2718  HA  LEU   174      35.010   6.520  24.540  0.00  0.00           H  
ATOM   2719  HB1 LEU   174      35.670   4.890  27.100  0.00  0.00           H  
ATOM   2720  HB2 LEU   174      36.790   6.110  26.300  0.00  0.00           H  
ATOM   2721  HG  LEU   174      36.010   3.460  25.050  0.00  0.00           H  
ATOM   2722 HD11 LEU   174      38.020   4.050  23.530  0.00  0.00           H  
ATOM   2723 HD12 LEU   174      38.450   5.390  24.590  0.00  0.00           H  
ATOM   2724 HD13 LEU   174      36.850   5.490  23.740  0.00  0.00           H  
ATOM   2725 HD21 LEU   174      38.440   4.160  26.860  0.00  0.00           H  
ATOM   2726 HD22 LEU   174      38.200   2.650  25.800  0.00  0.00           H  
ATOM   2727 HD23 LEU   174      37.180   2.860  27.180  0.00  0.00           H  
ATOM   2728  N   LEU   175      32.830   4.550  25.780  0.00  0.00           N  
ATOM   2729  CA  LEU   175      31.760   3.630  25.460  0.00  0.00           C  
ATOM   2730  C   LEU   175      30.890   4.250  24.360  0.00  0.00           C  
ATOM   2731  O   LEU   175      30.480   3.550  23.410  0.00  0.00           O  
ATOM   2732  CB  LEU   175      30.970   3.110  26.730  0.00  0.00           C  
ATOM   2733  CG  LEU   175      31.850   2.320  27.790  0.00  0.00           C  
ATOM   2734  CD1 LEU   175      31.060   2.090  29.040  0.00  0.00           C  
ATOM   2735  CD2 LEU   175      32.250   0.920  27.150  0.00  0.00           C  
ATOM   2736  HN  LEU   175      32.860   4.840  26.740  0.00  0.00           H  
ATOM   2737  HA  LEU   175      32.290   2.770  25.090  0.00  0.00           H  
ATOM   2738  HB1 LEU   175      30.140   2.420  26.500  0.00  0.00           H  
ATOM   2739  HB2 LEU   175      30.650   4.010  27.290  0.00  0.00           H  
ATOM   2740  HG  LEU   175      32.820   2.820  27.970  0.00  0.00           H  
ATOM   2741 HD11 LEU   175      30.260   2.860  29.080  0.00  0.00           H  
ATOM   2742 HD12 LEU   175      31.720   2.150  29.940  0.00  0.00           H  
ATOM   2743 HD13 LEU   175      30.590   1.080  29.010  0.00  0.00           H  
ATOM   2744 HD21 LEU   175      33.010   0.460  27.820  0.00  0.00           H  
ATOM   2745 HD22 LEU   175      32.810   1.130  26.220  0.00  0.00           H  
ATOM   2746 HD23 LEU   175      31.470   0.180  26.880  0.00  0.00           H  
ATOM   2747  N   LEU   176      30.610   5.580  24.470  0.00  0.00           N  
ATOM   2748  CA  LEU   176      29.900   6.450  23.510  0.00  0.00           C  
ATOM   2749  C   LEU   176      30.580   6.530  22.190  0.00  0.00           C  
ATOM   2750  O   LEU   176      29.880   6.470  21.190  0.00  0.00           O  
ATOM   2751  CB  LEU   176      29.630   7.790  24.270  0.00  0.00           C  
ATOM   2752  CG  LEU   176      28.770   8.830  23.610  0.00  0.00           C  
ATOM   2753  CD1 LEU   176      27.320   8.370  23.650  0.00  0.00           C  
ATOM   2754  CD2 LEU   176      28.860  10.210  24.310  0.00  0.00           C  
ATOM   2755  HN  LEU   176      30.910   6.060  25.290  0.00  0.00           H  
ATOM   2756  HA  LEU   176      28.940   5.980  23.360  0.00  0.00           H  
ATOM   2757  HB1 LEU   176      30.620   8.200  24.560  0.00  0.00           H  
ATOM   2758  HB2 LEU   176      29.160   7.510  25.230  0.00  0.00           H  
ATOM   2759  HG  LEU   176      29.000   8.940  22.530  0.00  0.00           H  
ATOM   2760 HD11 LEU   176      27.060   7.950  24.640  0.00  0.00           H  
ATOM   2761 HD12 LEU   176      27.260   7.570  22.880  0.00  0.00           H  
ATOM   2762 HD13 LEU   176      26.580   9.150  23.390  0.00  0.00           H  
ATOM   2763 HD21 LEU   176      28.080  10.870  23.870  0.00  0.00           H  
ATOM   2764 HD22 LEU   176      29.890  10.640  24.260  0.00  0.00           H  
ATOM   2765 HD23 LEU   176      28.630  10.060  25.390  0.00  0.00           H  
ATOM   2766  N   GLU   177      31.870   6.630  22.150  0.00  0.00           N  
ATOM   2767  CA  GLU   177      32.690   6.430  20.920  0.00  0.00           C  
ATOM   2768  C   GLU   177      32.480   5.140  20.220  0.00  0.00           C  
ATOM   2769  O   GLU   177      32.200   5.080  19.030  0.00  0.00           O  
ATOM   2770  CB  GLU   177      34.260   6.660  21.040  0.00  0.00           C  
ATOM   2771  CG  GLU   177      34.980   6.560  19.690  0.00  0.00           C  
ATOM   2772  CD  GLU   177      36.460   7.010  19.730  0.00  0.00           C  
ATOM   2773  OE1 GLU   177      37.320   6.440  20.450  0.00  0.00           O  
ATOM   2774  OE2 GLU   177      36.760   8.020  19.000  0.00  0.00           O1-
ATOM   2775  HN  GLU   177      32.420   6.730  22.980  0.00  0.00           H  
ATOM   2776  HA  GLU   177      32.470   7.220  20.220  0.00  0.00           H  
ATOM   2777  HB1 GLU   177      34.710   6.010  21.820  0.00  0.00           H  
ATOM   2778  HB2 GLU   177      34.360   7.630  21.580  0.00  0.00           H  
ATOM   2779  HG1 GLU   177      34.350   7.070  18.930  0.00  0.00           H  
ATOM   2780  HG2 GLU   177      35.020   5.530  19.290  0.00  0.00           H  
ATOM   2781  N   ALA   178      32.490   4.070  20.950  0.00  0.00           N  
ATOM   2782  CA  ALA   178      32.280   2.640  20.360  0.00  0.00           C  
ATOM   2783  C   ALA   178      30.810   2.370  20.100  0.00  0.00           C  
ATOM   2784  O   ALA   178      30.570   1.670  19.100  0.00  0.00           O  
ATOM   2785  CB  ALA   178      32.720   1.680  21.510  0.00  0.00           C  
ATOM   2786  HN  ALA   178      32.740   4.080  21.910  0.00  0.00           H  
ATOM   2787  HA  ALA   178      32.860   2.450  19.470  0.00  0.00           H  
ATOM   2788  HB1 ALA   178      32.110   1.630  22.430  0.00  0.00           H  
ATOM   2789  HB2 ALA   178      33.760   2.010  21.750  0.00  0.00           H  
ATOM   2790  HB3 ALA   178      32.740   0.620  21.190  0.00  0.00           H  
ATOM   2791  N   SER   179      29.850   2.830  20.870  0.00  0.00           N  
ATOM   2792  CA  SER   179      28.440   2.760  20.710  0.00  0.00           C  
ATOM   2793  C   SER   179      27.980   3.350  19.410  0.00  0.00           C  
ATOM   2794  O   SER   179      28.180   4.490  19.060  0.00  0.00           O  
ATOM   2795  CB  SER   179      27.560   3.570  21.670  0.00  0.00           C  
ATOM   2796  OG  SER   179      27.490   2.930  22.970  0.00  0.00           O  
ATOM   2797  HN  SER   179      30.070   3.240  21.740  0.00  0.00           H  
ATOM   2798  HA  SER   179      28.130   1.730  20.830  0.00  0.00           H  
ATOM   2799  HB1 SER   179      26.540   3.790  21.290  0.00  0.00           H  
ATOM   2800  HB2 SER   179      27.890   4.620  21.820  0.00  0.00           H  
ATOM   2801  HG1 SER   179      28.410   2.740  23.160  0.00  0.00           H  
ATOM   2802  N   THR   180      27.250   2.480  18.680  0.00  0.00           N  
ATOM   2803  CA  THR   180      26.640   2.890  17.410  0.00  0.00           C  
ATOM   2804  C   THR   180      25.050   2.790  17.420  0.00  0.00           C  
ATOM   2805  O   THR   180      24.400   1.760  17.740  0.00  0.00           O  
ATOM   2806  CB  THR   180      27.070   2.010  16.230  0.00  0.00           C  
ATOM   2807  CG2 THR   180      28.300   2.700  15.490  0.00  0.00           C  
ATOM   2808  OG1 THR   180      27.630   0.760  16.600  0.00  0.00           O  
ATOM   2809  HN  THR   180      27.260   1.510  18.900  0.00  0.00           H  
ATOM   2810  HA  THR   180      26.950   3.900  17.200  0.00  0.00           H  
ATOM   2811  HB  THR   180      26.250   1.730  15.540  0.00  0.00           H  
ATOM   2812  HG1 THR   180      26.960   0.240  17.040  0.00  0.00           H  
ATOM   2813 HG21 THR   180      28.170   3.720  15.080  0.00  0.00           H  
ATOM   2814 HG22 THR   180      28.680   2.030  14.680  0.00  0.00           H  
ATOM   2815 HG23 THR   180      29.130   2.900  16.210  0.00  0.00           H  
ATOM   2816  N   HSD   181      24.310   3.870  16.940  0.00  0.00           N  
ATOM   2817  CA  HSD   181      22.920   3.710  16.630  0.00  0.00           C  
ATOM   2818  C   HSD   181      22.620   3.130  15.240  0.00  0.00           C  
ATOM   2819  O   HSD   181      23.150   3.630  14.300  0.00  0.00           O  
ATOM   2820  CB  HSD   181      22.290   5.150  16.580  0.00  0.00           C  
ATOM   2821  CG  HSD   181      22.030   5.760  17.890  0.00  0.00           C  
ATOM   2822  CD2 HSD   181      20.920   5.880  18.620  0.00  0.00           C  
ATOM   2823  ND1 HSD   181      22.880   6.680  18.430  0.00  0.00           N  
ATOM   2824  CE1 HSD   181      22.270   7.270  19.530  0.00  0.00           C  
ATOM   2825  NE2 HSD   181      21.060   6.770  19.630  0.00  0.00           N  
ATOM   2826  HN  HSD   181      24.630   4.780  16.710  0.00  0.00           H  
ATOM   2827  HA  HSD   181      22.450   3.050  17.350  0.00  0.00           H  
ATOM   2828  HB1 HSD   181      21.290   5.260  16.120  0.00  0.00           H  
ATOM   2829  HB2 HSD   181      22.960   5.800  15.980  0.00  0.00           H  
ATOM   2830  HD1 HSD   181      23.840   6.710  18.150  0.00  0.00           H  
ATOM   2831  HD2 HSD   181      19.970   5.380  18.470  0.00  0.00           H  
ATOM   2832  HE1 HSD   181      22.730   7.890  20.300  0.00  0.00           H  
ATOM   2833  N   LEU   182      21.740   2.060  15.140  0.00  0.00           N  
ATOM   2834  CA  LEU   182      21.330   1.440  13.870  0.00  0.00           C  
ATOM   2835  C   LEU   182      20.850   2.410  12.800  0.00  0.00           C  
ATOM   2836  O   LEU   182      20.260   3.440  13.120  0.00  0.00           O  
ATOM   2837  CB  LEU   182      20.260   0.410  14.160  0.00  0.00           C  
ATOM   2838  CG  LEU   182      20.780  78.980  15.080  0.00  0.00           C  
ATOM   2839  CD1 LEU   182      19.630  78.050  15.550  0.00  0.00           C  
ATOM   2840  CD2 LEU   182      21.890  78.140  14.510  0.00  0.00           C  
ATOM   2841  HN  LEU   182      21.390   1.690  16.000  0.00  0.00           H  
ATOM   2842  HA  LEU   182      22.300   1.110  13.510  0.00  0.00           H  
ATOM   2843  HB1 LEU   182      19.650  -0.100  13.390  0.00  0.00           H  
ATOM   2844  HB2 LEU   182      19.460   0.960  14.710  0.00  0.00           H  
ATOM   2845  HG  LEU   182      21.120  79.350  16.080  0.00  0.00           H  
ATOM   2846 HD11 LEU   182      19.950  77.320  16.330  0.00  0.00           H  
ATOM   2847 HD12 LEU   182      19.160  77.500  14.710  0.00  0.00           H  
ATOM   2848 HD13 LEU   182      18.940  78.720  16.100  0.00  0.00           H  
ATOM   2849 HD21 LEU   182      22.330  77.480  15.300  0.00  0.00           H  
ATOM   2850 HD22 LEU   182      22.720  78.730  14.070  0.00  0.00           H  
ATOM   2851 HD23 LEU   182      21.470  77.640  13.610  0.00  0.00           H  
ATOM   2852  N   SER   183      21.100   2.020  11.520  0.00  0.00           N  
ATOM   2853  CA  SER   183      20.680   2.820  10.390  0.00  0.00           C  
ATOM   2854  C   SER   183      19.160   2.580  10.040  0.00  0.00           C  
ATOM   2855  O   SER   183      18.760   1.430  10.210  0.00  0.00           O  
ATOM   2856  CB  SER   183      21.390   2.590   9.030  0.00  0.00           C  
ATOM   2857  OG  SER   183      20.880   3.450   8.030  0.00  0.00           O  
ATOM   2858  HN  SER   183      21.620   1.190  11.400  0.00  0.00           H  
ATOM   2859  HA  SER   183      20.810   3.850  10.700  0.00  0.00           H  
ATOM   2860  HB1 SER   183      21.440   1.490   8.910  0.00  0.00           H  
ATOM   2861  HB2 SER   183      22.410   3.030   9.100  0.00  0.00           H  
ATOM   2862  HG1 SER   183      21.450   3.290   7.270  0.00  0.00           H  
ATOM   2863  N   GLN   184      18.330   3.640   9.760  0.00  0.00           N  
ATOM   2864  CA  GLN   184      16.950   3.380   9.360  0.00  0.00           C  
ATOM   2865  C   GLN   184      16.800   3.240   7.760  0.00  0.00           C  
ATOM   2866  O   GLN   184      15.800   2.830   7.230  0.00  0.00           O  
ATOM   2867  CB  GLN   184      16.050   4.550   9.890  0.00  0.00           C  
ATOM   2868  CG  GLN   184      16.250   4.820  11.420  0.00  0.00           C  
ATOM   2869  CD  GLN   184      16.130   3.530  12.180  0.00  0.00           C  
ATOM   2870  NE2 GLN   184      17.230   3.130  12.910  0.00  0.00           N  
ATOM   2871  OE1 GLN   184      15.040   2.940  12.270  0.00  0.00           O  
ATOM   2872  HN  GLN   184      18.740   4.550   9.780  0.00  0.00           H  
ATOM   2873  HA  GLN   184      16.680   2.410   9.740  0.00  0.00           H  
ATOM   2874  HB1 GLN   184      15.020   4.290   9.560  0.00  0.00           H  
ATOM   2875  HB2 GLN   184      16.330   5.420   9.250  0.00  0.00           H  
ATOM   2876  HG1 GLN   184      15.450   5.510  11.770  0.00  0.00           H  
ATOM   2877  HG2 GLN   184      17.190   5.340  11.680  0.00  0.00           H  
ATOM   2878 HE21 GLN   184      17.130   2.320  13.490  0.00  0.00           H  
ATOM   2879 HE22 GLN   184      18.010   3.750  12.960  0.00  0.00           H  
ATOM   2880  N   LEU   185      17.820   3.710   7.050  0.00  0.00           N  
ATOM   2881  CA  LEU   185      17.880   3.770   5.650  0.00  0.00           C  
ATOM   2882  C   LEU   185      18.380   2.420   5.130  0.00  0.00           C  
ATOM   2883  O   LEU   185      18.010   1.840   4.090  0.00  0.00           O  
ATOM   2884  CB  LEU   185      18.900   4.880   5.120  0.00  0.00           C  
ATOM   2885  CG  LEU   185      18.640   6.340   5.590  0.00  0.00           C  
ATOM   2886  CD1 LEU   185      19.940   7.080   5.160  0.00  0.00           C  
ATOM   2887  CD2 LEU   185      17.330   6.910   5.120  0.00  0.00           C  
ATOM   2888  HN  LEU   185      18.600   4.070   7.550  0.00  0.00           H  
ATOM   2889  HA  LEU   185      16.890   3.790   5.210  0.00  0.00           H  
ATOM   2890  HB1 LEU   185      18.960   5.030   4.020  0.00  0.00           H  
ATOM   2891  HB2 LEU   185      19.940   4.610   5.410  0.00  0.00           H  
ATOM   2892  HG  LEU   185      18.530   6.410   6.690  0.00  0.00           H  
ATOM   2893 HD11 LEU   185      19.970   8.090   5.610  0.00  0.00           H  
ATOM   2894 HD12 LEU   185      20.020   7.050   4.050  0.00  0.00           H  
ATOM   2895 HD13 LEU   185      20.820   6.530   5.560  0.00  0.00           H  
ATOM   2896 HD21 LEU   185      17.350   7.230   4.050  0.00  0.00           H  
ATOM   2897 HD22 LEU   185      17.050   7.690   5.860  0.00  0.00           H  
ATOM   2898 HD23 LEU   185      16.540   6.140   5.270  0.00  0.00           H  
ATOM   2899  N   GLY   186      19.300   1.810   5.880  0.00  0.00           N  
ATOM   2900  CA  GLY   186      19.810   0.570   5.520  0.00  0.00           C  
ATOM   2901  C   GLY   186      20.590  79.620   6.610  0.00  0.00           C  
ATOM   2902  OT1 GLY   186      19.960  79.160   7.590  0.00  0.00           O  
ATOM   2903  OT2 GLY   186      21.860  79.640   6.590  0.00  0.00           O  
ATOM   2904  HN  GLY   186      19.690   2.200   6.710  0.00  0.00           H  
ATOM   2905  HA1 GLY   186      20.500   0.640   4.690  0.00  0.00           H  
ATOM   2906  HA2 GLY   186      18.990  -0.030   5.160  0.00  0.00           H  
TER   
ATOM   2907 POT  POT   187      12.180  56.260  35.340  0.00  0.00          PoT  
ATOM   2908 POT  POT   188      47.810  18.880  70.010  0.00  0.00          PoT  
ATOM   2909 POT  POT   189       3.160  71.300  63.450  0.00  0.00          PoT  
ATOM   2910 POT  POT   190      19.160  65.410  32.270  0.00  0.00          PoT  
ATOM   2911 POT  POT   191      54.840  76.070  55.400  0.00  0.00          PoT  
ATOM   2912 POT  POT   192      27.430  40.770  38.670  0.00  0.00          PoT  
ATOM   2913 POT  POT   193      45.980  52.010  64.790  0.00  0.00          PoT  
ATOM   2914 POT  POT   194       1.790  31.580  44.160  0.00  0.00          PoT  
ATOM   2915 POT  POT   195      10.960   7.890  45.790  0.00  0.00          PoT  
ATOM   2916 POT  POT   196      38.330  10.570  14.740  0.00  0.00          PoT  
ATOM   2917 POT  POT   197      70.520  32.150   8.810  0.00  0.00          PoT  
ATOM   2918 POT  POT   198       2.940  44.710  53.110  0.00  0.00          PoT  
ATOM   2919 POT  POT   199      78.040  30.500  28.360  0.00  0.00          PoT  
ATOM   2920 POT  POT   200      18.420  57.660  51.440  0.00  0.00          PoT  
ATOM   2921 POT  POT   201      78.970  74.630  43.170  0.00  0.00          PoT  
ATOM   2922 POT  POT   202      15.590  44.490  18.840  0.00  0.00          PoT  
ATOM   2923 POT  POT   203      31.240  43.220  11.880  0.00  0.00          PoT  
ATOM   2924 POT  POT   204      54.520  15.080  77.760  0.00  0.00          PoT  
ATOM   2925 POT  POT   205      70.440   0.240  69.540  0.00  0.00          PoT  
ATOM   2926 POT  POT   206      10.490  22.250  54.740  0.00  0.00          PoT  
ATOM   2927 POT  POT   207      69.580  34.420  50.950  0.00  0.00          PoT  
ATOM   2928 POT  POT   208      59.820  47.480  72.480  0.00  0.00          PoT  
ATOM   2929 POT  POT   209       6.270  14.570   2.930  0.00  0.00          PoT  
ATOM   2930 POT  POT   210       3.300   2.910  27.190  0.00  0.00          PoT  
ATOM   2931 POT  POT   211      70.280  12.510  73.730  0.00  0.00          PoT  
ATOM   2932 POT  POT   212       8.410  49.530  52.590  0.00  0.00          PoT  
ATOM   2933 POT  POT   213       0.050  17.780  27.570  0.00  0.00          PoT  
ATOM   2934 POT  POT   214      53.300  23.050  69.590  0.00  0.00          PoT  
ATOM   2935 POT  POT   215      33.850   3.200  67.100  0.00  0.00          PoT  
ATOM   2936 POT  POT   216      66.630  54.550  22.680  0.00  0.00          PoT  
ATOM   2937 POT  POT   217      56.170  57.470  69.080  0.00  0.00          PoT  
ATOM   2938 POT  POT   218      60.410  35.270  25.060  0.00  0.00          PoT  
ATOM   2939 POT  POT   219      18.500  22.030  35.020  0.00  0.00          PoT  
ATOM   2940 POT  POT   220      25.430  49.880  64.330  0.00  0.00          PoT  
ATOM   2941 POT  POT   221      42.500  48.630  14.370  0.00  0.00          PoT  
ATOM   2942 POT  POT   222      69.780  20.190  20.920  0.00  0.00          PoT  
ATOM   2943 POT  POT   223      36.640   3.640  70.280  0.00  0.00          PoT  
ATOM   2944 POT  POT   224      44.100   0.240  15.850  0.00  0.00          PoT  
ATOM   2945 POT  POT   225      78.560  57.560  78.670  0.00  0.00          PoT  
ATOM   2946 POT  POT   226      71.530  77.570  23.070  0.00  0.00          PoT  
ATOM   2947 POT  POT   227      50.170  63.940  51.190  0.00  0.00          PoT  
ATOM   2948 POT  POT   228       9.260   2.820  62.410  0.00  0.00          PoT  
ATOM   2949 POT  POT   229      51.680   9.610  56.680  0.00  0.00          PoT  
ATOM   2950 POT  POT   230       8.460  42.340  44.940  0.00  0.00          PoT  
ATOM   2951 POT  POT   231      54.690   4.540  20.350  0.00  0.00          PoT  
ATOM   2952 POT  POT   232      26.610  71.620  52.850  0.00  0.00          PoT  
ATOM   2953 POT  POT   233      28.020   2.050  75.390  0.00  0.00          PoT  
ATOM   2954 POT  POT   234      31.050  46.450  70.270  0.00  0.00          PoT  
ATOM   2955 POT  POT   235      64.240  40.530  71.390  0.00  0.00          PoT  
ATOM   2956 POT  POT   236      56.280  43.440  49.040  0.00  0.00          PoT  
ATOM   2957 POT  POT   237      15.660  70.660   8.600  0.00  0.00          PoT  
ATOM   2958 POT  POT   238      72.100  47.730  70.820  0.00  0.00          PoT  
ATOM   2959 CLA  CLA   239      50.850  23.880   4.010  0.00  0.00          ClA  
ATOM   2960 CLA  CLA   240      52.050  42.780  10.050  0.00  0.00          ClA  
ATOM   2961 CLA  CLA   241      51.840  39.190  18.590  0.00  0.00          ClA  
ATOM   2962 CLA  CLA   242      52.480   4.570  68.570  0.00  0.00          ClA  
ATOM   2963 CLA  CLA   243      52.980  78.500  74.870  0.00  0.00          ClA  
ATOM   2964 CLA  CLA   244      20.410  11.680  53.880  0.00  0.00          ClA  
ATOM   2965 CLA  CLA   245      17.810  31.450  15.530  0.00  0.00          ClA  
ATOM   2966 CLA  CLA   246      27.330  22.640   6.460  0.00  0.00          ClA  
ATOM   2967 CLA  CLA   247      52.080  76.040  51.270  0.00  0.00          ClA  
ATOM   2968 CLA  CLA   248      48.030  45.730  19.250  0.00  0.00          ClA  
ATOM   2969 CLA  CLA   249      75.330  12.360  23.400  0.00  0.00          ClA  
ATOM   2970 CLA  CLA   250      14.170  33.390  64.840  0.00  0.00          ClA  
ATOM   2971 CLA  CLA   251       2.720  57.130  69.210  0.00  0.00          ClA  
ATOM   2972 CLA  CLA   252      53.940  37.460  26.170  0.00  0.00          ClA  
ATOM   2973 CLA  CLA   253      14.860  39.220  19.700  0.00  0.00          ClA  
ATOM   2974 CLA  CLA   254       9.080  69.020  26.040  0.00  0.00          ClA  
ATOM   2975 CLA  CLA   255       8.900  65.910  36.450  0.00  0.00          ClA  
ATOM   2976 CLA  CLA   256       8.440  24.460  17.950  0.00  0.00          ClA  
ATOM   2977 CLA  CLA   257      19.960  42.480  32.120  0.00  0.00          ClA  
ATOM   2978 CLA  CLA   258      61.020  40.450  71.370  0.00  0.00          ClA  
ATOM   2979 CLA  CLA   259      58.040  43.260  54.650  0.00  0.00          ClA  
ATOM   2980 CLA  CLA   260      73.280  72.220  31.190  0.00  0.00          ClA  
ATOM   2981 CLA  CLA   261      21.060  43.580  52.120  0.00  0.00          ClA  
ATOM   2982 CLA  CLA   262      17.900  44.670  16.680  0.00  0.00          ClA  
ATOM   2983 CLA  CLA   263      46.120  75.310  12.180  0.00  0.00          ClA  
ATOM   2984 CLA  CLA   264       3.930  55.060  77.480  0.00  0.00          ClA  
ATOM   2985 CLA  CLA   265      52.210  60.620   3.120  0.00  0.00          ClA  
ATOM   2986 CLA  CLA   266       3.130  65.370  46.030  0.00  0.00          ClA  
ATOM   2987 CLA  CLA   267      69.940  18.820  52.310  0.00  0.00          ClA  
ATOM   2988 CLA  CLA   268      67.580  12.260  66.420  0.00  0.00          ClA  
ATOM   2989 CLA  CLA   269      75.880  19.030  77.130  0.00  0.00          ClA  
ATOM   2990 CLA  CLA   270       7.090  55.620  33.710  0.00  0.00          ClA  
ATOM   2991 CLA  CLA   271      58.830  51.750  64.480  0.00  0.00          ClA  
ATOM   2992 CLA  CLA   272      10.520   5.100  38.190  0.00  0.00          ClA  
ATOM   2993 CLA  CLA   273      12.930  41.170  71.540  0.00  0.00          ClA  
ATOM   2994 CLA  CLA   274       6.230  51.080  45.240  0.00  0.00          ClA  
ATOM   2995 CLA  CLA   275      21.840  56.700  49.260  0.00  0.00          ClA  
ATOM   2996 CLA  CLA   276      78.220  40.430  49.750  0.00  0.00          ClA  
ATOM   2997 CLA  CLA   277      72.180  24.400  39.770  0.00  0.00          ClA  
ATOM   2998 CLA  CLA   278      72.420  77.020  31.610  0.00  0.00          ClA  
ATOM   2999 CLA  CLA   279      22.150   3.560  40.870  0.00  0.00          ClA  
ATOM   3000 CLA  CLA   280      53.750  23.430  63.360  0.00  0.00          ClA  
ATOM   3001 CLA  CLA   281      56.070  20.920   7.870  0.00  0.00          ClA  
ATOM   3002 CLA  CLA   282      20.360  72.350  66.430  0.00  0.00          ClA  
ATOM   3003 CLA  CLA   283      72.500  70.620  64.990  0.00  0.00          ClA  
ATOM   3004 CLA  CLA   284      70.740  13.750  43.280  0.00  0.00          ClA  
ATOM   3005  OH2 TIP3  285      28.490  31.700   8.040  0.00  0.00           O  
ATOM   3006  H1  TIP3  285      27.730  31.900   8.600  0.00  0.00           H  
ATOM   3007  H2  TIP3  285      28.730  30.810   8.280  0.00  0.00           H  
ATOM   3008  OH2 TIP3  286      66.160  68.620  24.090  0.00  0.00           O  
ATOM   3009  H1  TIP3  286      66.610  68.080  23.440  0.00  0.00           H  
ATOM   3010  H2  TIP3  286      65.330  68.170  24.250  0.00  0.00           H  
ATOM   3011  OH2 TIP3  287      76.320  61.170  55.570  0.00  0.00           O  
ATOM   3012  H1  TIP3  287      76.990  60.850  54.970  0.00  0.00           H  
ATOM   3013  H2  TIP3  287      76.000  60.370  56.000  0.00  0.00           H  
ATOM   3014  OH2 TIP3  288      66.050  22.980  56.220  0.00  0.00           O  
ATOM   3015  H1  TIP3  288      66.660  23.700  56.050  0.00  0.00           H  
ATOM   3016  H2  TIP3  288      65.500  23.300  56.930  0.00  0.00           H  
ATOM   3017  OH2 TIP3  289      24.630  32.140   6.420  0.00  0.00           O  
ATOM   3018  H1  TIP3  289      24.100  32.540   7.110  0.00  0.00           H  
ATOM   3019  H2  TIP3  289      24.280  32.500   5.610  0.00  0.00           H  
ATOM   3020  OH2 TIP3  290      65.400  26.140  17.080  0.00  0.00           O  
ATOM   3021  H1  TIP3  290      65.870  26.430  16.290  0.00  0.00           H  
ATOM   3022  H2  TIP3  290      65.810  26.630  17.790  0.00  0.00           H  
ATOM   3023  OH2 TIP3  291       4.160  18.800  69.720  0.00  0.00           O  
ATOM   3024  H1  TIP3  291       3.450  18.600  69.110  0.00  0.00           H  
ATOM   3025  H2  TIP3  291       4.390  19.710  69.530  0.00  0.00           H  
ATOM   3026  OH2 TIP3  292      24.280  47.180  46.470  0.00  0.00           O  
ATOM   3027  H1  TIP3  292      24.060  46.280  46.700  0.00  0.00           H  
ATOM   3028  H2  TIP3  292      23.650  47.710  46.960  0.00  0.00           H  
ATOM   3029  OH2 TIP3  293      49.410  22.910  41.560  0.00  0.00           O  
ATOM   3030  H1  TIP3  293      49.690  22.880  42.470  0.00  0.00           H  
ATOM   3031  H2  TIP3  293      48.500  22.630  41.570  0.00  0.00           H  
ATOM   3032  OH2 TIP3  294      12.290  60.620   8.060  0.00  0.00           O  
ATOM   3033  H1  TIP3  294      12.420  59.680   7.910  0.00  0.00           H  
ATOM   3034  H2  TIP3  294      11.410  60.790   7.730  0.00  0.00           H  
ATOM   3035  OH2 TIP3  295      25.360  52.470   8.420  0.00  0.00           O  
ATOM   3036  H1  TIP3  295      26.250  52.820   8.440  0.00  0.00           H  
ATOM   3037  H2  TIP3  295      25.450  51.590   8.800  0.00  0.00           H  
ATOM   3038  OH2 TIP3  296      52.240  14.030   2.850  0.00  0.00           O  
ATOM   3039  H1  TIP3  296      52.330  13.320   2.220  0.00  0.00           H  
ATOM   3040  H2  TIP3  296      52.950  13.870   3.490  0.00  0.00           H  
ATOM   3041  OH2 TIP3  297       4.230  77.910  46.770  0.00  0.00           O  
ATOM   3042  H1  TIP3  297       4.970  78.270  46.290  0.00  0.00           H  
ATOM   3043  H2  TIP3  297       3.580  78.610  46.780  0.00  0.00           H  
ATOM   3044  OH2 TIP3  298      32.750  48.770  48.140  0.00  0.00           O  
ATOM   3045  H1  TIP3  298      32.580  48.160  48.860  0.00  0.00           H  
ATOM   3046  H2  TIP3  298      31.980  48.710  47.580  0.00  0.00           H  
ATOM   3047  OH2 TIP3  299      61.370  36.130   9.670  0.00  0.00           O  
ATOM   3048  H1  TIP3  299      62.310  35.960   9.790  0.00  0.00           H  
ATOM   3049  H2  TIP3  299      60.940  35.360  10.040  0.00  0.00           H  
ATOM   3050  OH2 TIP3  300      23.980   3.940  52.750  0.00  0.00           O  
ATOM   3051  H1  TIP3  300      23.830   4.240  51.860  0.00  0.00           H  
ATOM   3052  H2  TIP3  300      23.840   4.720  53.290  0.00  0.00           H  
ATOM   3053  OH2 TIP3  301      66.580  10.220  68.500  0.00  0.00           O  
ATOM   3054  H1  TIP3  301      65.650  10.330  68.350  0.00  0.00           H  
ATOM   3055  H2  TIP3  301      67.000  10.620  67.740  0.00  0.00           H  
ATOM   3056  OH2 TIP3  302      51.820  64.020  28.340  0.00  0.00           O  
ATOM   3057  H1  TIP3  302      51.670  64.560  29.110  0.00  0.00           H  
ATOM   3058  H2  TIP3  302      51.720  63.120  28.650  0.00  0.00           H  
ATOM   3059  OH2 TIP3  303      72.930  12.640  71.010  0.00  0.00           O  
ATOM   3060  H1  TIP3  303      73.310  13.270  70.400  0.00  0.00           H  
ATOM   3061  H2  TIP3  303      73.550  12.600  71.740  0.00  0.00           H  
ATOM   3062  OH2 TIP3  304      62.750  20.250  72.890  0.00  0.00           O  
ATOM   3063  H1  TIP3  304      62.080  19.750  72.420  0.00  0.00           H  
ATOM   3064  H2  TIP3  304      62.860  21.050  72.380  0.00  0.00           H  
ATOM   3065  OH2 TIP3  305      58.130  33.220  62.950  0.00  0.00           O  
ATOM   3066  H1  TIP3  305      58.870  32.640  63.180  0.00  0.00           H  
ATOM   3067  H2  TIP3  305      58.070  33.830  63.690  0.00  0.00           H  
ATOM   3068  OH2 TIP3  306       8.750  17.680  22.090  0.00  0.00           O  
ATOM   3069  H1  TIP3  306       8.470  18.600  22.100  0.00  0.00           H  
ATOM   3070  H2  TIP3  306       9.420  17.640  21.410  0.00  0.00           H  
ATOM   3071  OH2 TIP3  307      46.500  73.810  17.570  0.00  0.00           O  
ATOM   3072  H1  TIP3  307      47.120  74.440  17.210  0.00  0.00           H  
ATOM   3073  H2  TIP3  307      46.480  74.010  18.510  0.00  0.00           H  
ATOM   3074  OH2 TIP3  308      31.360  57.760  44.580  0.00  0.00           O  
ATOM   3075  H1  TIP3  308      31.620  57.390  43.740  0.00  0.00           H  
ATOM   3076  H2  TIP3  308      32.160  57.780  45.100  0.00  0.00           H  
ATOM   3077  OH2 TIP3  309      48.400  52.400  75.100  0.00  0.00           O  
ATOM   3078  H1  TIP3  309      47.780  53.100  75.300  0.00  0.00           H  
ATOM   3079  H2  TIP3  309      47.950  51.590  75.350  0.00  0.00           H  
ATOM   3080  OH2 TIP3  310      57.010  72.360  69.170  0.00  0.00           O  
ATOM   3081  H1  TIP3  310      57.400  72.650  70.000  0.00  0.00           H  
ATOM   3082  H2  TIP3  310      57.750  72.270  68.580  0.00  0.00           H  
ATOM   3083  OH2 TIP3  311      45.290  26.600  73.410  0.00  0.00           O  
ATOM   3084  H1  TIP3  311      45.010  26.450  72.500  0.00  0.00           H  
ATOM   3085  H2  TIP3  311      45.560  25.740  73.720  0.00  0.00           H  
ATOM   3086  OH2 TIP3  312      38.210  41.930  23.070  0.00  0.00           O  
ATOM   3087  H1  TIP3  312      39.090  41.670  22.810  0.00  0.00           H  
ATOM   3088  H2  TIP3  312      38.230  41.920  24.030  0.00  0.00           H  
ATOM   3089  OH2 TIP3  313      60.680   0.260  48.930  0.00  0.00           O  
ATOM   3090  H1  TIP3  313      60.780  -0.280  48.140  0.00  0.00           H  
ATOM   3091  H2  TIP3  313      60.210   1.030  48.620  0.00  0.00           H  
ATOM   3092  OH2 TIP3  314      10.490   9.110  64.990  0.00  0.00           O  
ATOM   3093  H1  TIP3  314      10.390   8.930  64.050  0.00  0.00           H  
ATOM   3094  H2  TIP3  314       9.910   9.850  65.160  0.00  0.00           H  
ATOM   3095  OH2 TIP3  315      64.570  63.720  44.160  0.00  0.00           O  
ATOM   3096  H1  TIP3  315      65.490  63.950  44.010  0.00  0.00           H  
ATOM   3097  H2  TIP3  315      64.110  64.550  44.090  0.00  0.00           H  
ATOM   3098  OH2 TIP3  316      12.520  36.070  18.070  0.00  0.00           O  
ATOM   3099  H1  TIP3  316      12.600  36.060  19.020  0.00  0.00           H  
ATOM   3100  H2  TIP3  316      12.240  36.960  17.860  0.00  0.00           H  
ATOM   3101  OH2 TIP3  317      31.340  50.630  10.430  0.00  0.00           O  
ATOM   3102  H1  TIP3  317      30.480  50.200  10.500  0.00  0.00           H  
ATOM   3103  H2  TIP3  317      31.740  50.510  11.290  0.00  0.00           H  
ATOM   3104  OH2 TIP3  318      71.090  74.460  43.560  0.00  0.00           O  
ATOM   3105  H1  TIP3  318      70.930  75.350  43.230  0.00  0.00           H  
ATOM   3106  H2  TIP3  318      72.030  74.440  43.750  0.00  0.00           H  
ATOM   3107  OH2 TIP3  319      15.780  39.150  22.460  0.00  0.00           O  
ATOM   3108  H1  TIP3  319      15.610  40.070  22.670  0.00  0.00           H  
ATOM   3109  H2  TIP3  319      15.390  39.020  21.600  0.00  0.00           H  
ATOM   3110  OH2 TIP3  320      13.960  44.630   3.700  0.00  0.00           O  
ATOM   3111  H1  TIP3  320      13.510  43.790   3.820  0.00  0.00           H  
ATOM   3112  H2  TIP3  320      14.590  44.670   4.420  0.00  0.00           H  
ATOM   3113  OH2 TIP3  321      55.560  19.020  51.850  0.00  0.00           O  
ATOM   3114  H1  TIP3  321      56.030  18.730  51.070  0.00  0.00           H  
ATOM   3115  H2  TIP3  321      55.590  18.270  52.440  0.00  0.00           H  
ATOM   3116  OH2 TIP3  322      39.690   6.400  14.770  0.00  0.00           O  
ATOM   3117  H1  TIP3  322      40.490   6.580  15.270  0.00  0.00           H  
ATOM   3118  H2  TIP3  322      39.240   7.240  14.740  0.00  0.00           H  
ATOM   3119  OH2 TIP3  323      26.700  63.360  43.240  0.00  0.00           O  
ATOM   3120  H1  TIP3  323      26.540  64.200  43.670  0.00  0.00           H  
ATOM   3121  H2  TIP3  323      27.570  63.440  42.850  0.00  0.00           H  
ATOM   3122  OH2 TIP3  324      56.020  71.950  41.820  0.00  0.00           O  
ATOM   3123  H1  TIP3  324      56.600  71.200  41.720  0.00  0.00           H  
ATOM   3124  H2  TIP3  324      56.600  72.710  41.800  0.00  0.00           H  
ATOM   3125  OH2 TIP3  325      50.600   3.390  70.670  0.00  0.00           O  
ATOM   3126  H1  TIP3  325      50.830   4.000  71.360  0.00  0.00           H  
ATOM   3127  H2  TIP3  325      51.260   3.530  69.990  0.00  0.00           H  
ATOM   3128  OH2 TIP3  326      25.280  34.280  43.330  0.00  0.00           O  
ATOM   3129  H1  TIP3  326      24.390  34.620  43.390  0.00  0.00           H  
ATOM   3130  H2  TIP3  326      25.240  33.410  43.740  0.00  0.00           H  
ATOM   3131  OH2 TIP3  327      28.550  68.130  31.190  0.00  0.00           O  
ATOM   3132  H1  TIP3  327      27.620  67.890  31.160  0.00  0.00           H  
ATOM   3133  H2  TIP3  327      28.590  68.800  31.870  0.00  0.00           H  
ATOM   3134  OH2 TIP3  328      46.160  27.140  67.640  0.00  0.00           O  
ATOM   3135  H1  TIP3  328      46.930  26.710  67.260  0.00  0.00           H  
ATOM   3136  H2  TIP3  328      46.370  28.080  67.610  0.00  0.00           H  
ATOM   3137  OH2 TIP3  329      79.420  26.610  63.140  0.00  0.00           O  
ATOM   3138  H1  TIP3  329      79.560  25.660  63.170  0.00  0.00           H  
ATOM   3139  H2  TIP3  329      78.660  26.720  62.570  0.00  0.00           H  
ATOM   3140  OH2 TIP3  330      42.950  75.170  43.560  0.00  0.00           O  
ATOM   3141  H1  TIP3  330      43.000  75.920  44.160  0.00  0.00           H  
ATOM   3142  H2  TIP3  330      43.460  75.450  42.800  0.00  0.00           H  
ATOM   3143  OH2 TIP3  331      37.230   0.690  57.360  0.00  0.00           O  
ATOM   3144  H1  TIP3  331      36.500   1.210  57.710  0.00  0.00           H  
ATOM   3145  H2  TIP3  331      37.720   0.430  58.140  0.00  0.00           H  
ATOM   3146  OH2 TIP3  332      69.380  17.850  39.870  0.00  0.00           O  
ATOM   3147  H1  TIP3  332      69.910  17.730  40.660  0.00  0.00           H  
ATOM   3148  H2  TIP3  332      70.010  17.750  39.150  0.00  0.00           H  
ATOM   3149  OH2 TIP3  333      45.840   2.640  47.930  0.00  0.00           O  
ATOM   3150  H1  TIP3  333      45.870   1.740  47.620  0.00  0.00           H  
ATOM   3151  H2  TIP3  333      45.350   3.110  47.250  0.00  0.00           H  
ATOM   3152  OH2 TIP3  334      39.310  78.140  56.100  0.00  0.00           O  
ATOM   3153  H1  TIP3  334      38.590  78.640  56.490  0.00  0.00           H  
ATOM   3154  H2  TIP3  334      40.100  78.610  56.350  0.00  0.00           H  
ATOM   3155  OH2 TIP3  335      30.170  26.090  10.080  0.00  0.00           O  
ATOM   3156  H1  TIP3  335      30.370  25.360  10.660  0.00  0.00           H  
ATOM   3157  H2  TIP3  335      29.760  25.690   9.310  0.00  0.00           H  
ATOM   3158  OH2 TIP3  336      21.590  11.930  56.840  0.00  0.00           O  
ATOM   3159  H1  TIP3  336      21.160  11.900  55.980  0.00  0.00           H  
ATOM   3160  H2  TIP3  336      22.340  12.500  56.700  0.00  0.00           H  
ATOM   3161  OH2 TIP3  337      12.770  64.030   1.230  0.00  0.00           O  
ATOM   3162  H1  TIP3  337      12.530  63.120   1.330  0.00  0.00           H  
ATOM   3163  H2  TIP3  337      13.000  64.330   2.110  0.00  0.00           H  
ATOM   3164  OH2 TIP3  338      58.870  33.800  31.820  0.00  0.00           O  
ATOM   3165  H1  TIP3  338      58.120  33.710  31.220  0.00  0.00           H  
ATOM   3166  H2  TIP3  338      58.930  34.740  31.980  0.00  0.00           H  
ATOM   3167  OH2 TIP3  339      30.110   6.880  18.360  0.00  0.00           O  
ATOM   3168  H1  TIP3  339      31.040   6.720  18.530  0.00  0.00           H  
ATOM   3169  H2  TIP3  339      29.650   6.320  18.990  0.00  0.00           H  
ATOM   3170  OH2 TIP3  340      60.460  64.640  35.590  0.00  0.00           O  
ATOM   3171  H1  TIP3  340      60.040  65.380  36.030  0.00  0.00           H  
ATOM   3172  H2  TIP3  340      61.020  65.050  34.930  0.00  0.00           H  
ATOM   3173  OH2 TIP3  341      21.220  11.260  51.100  0.00  0.00           O  
ATOM   3174  H1  TIP3  341      21.080  11.540  52.000  0.00  0.00           H  
ATOM   3175  H2  TIP3  341      21.940  10.620  51.160  0.00  0.00           H  
ATOM   3176  OH2 TIP3  342      11.980  52.740  78.380  0.00  0.00           O  
ATOM   3177  H1  TIP3  342      12.920  52.540  78.350  0.00  0.00           H  
ATOM   3178  H2  TIP3  342      11.850  53.390  77.690  0.00  0.00           H  
ATOM   3179  OH2 TIP3  343      68.420  25.280  33.850  0.00  0.00           O  
ATOM   3180  H1  TIP3  343      68.300  24.700  33.100  0.00  0.00           H  
ATOM   3181  H2  TIP3  343      67.620  25.170  34.370  0.00  0.00           H  
ATOM   3182  OH2 TIP3  344      23.220  55.030  35.260  0.00  0.00           O  
ATOM   3183  H1  TIP3  344      22.730  55.200  34.460  0.00  0.00           H  
ATOM   3184  H2  TIP3  344      22.720  54.330  35.700  0.00  0.00           H  
ATOM   3185  OH2 TIP3  345      64.300  27.030  49.360  0.00  0.00           O  
ATOM   3186  H1  TIP3  345      64.070  27.390  48.510  0.00  0.00           H  
ATOM   3187  H2  TIP3  345      64.260  27.780  49.960  0.00  0.00           H  
ATOM   3188  OH2 TIP3  346      21.210  52.990  18.830  0.00  0.00           O  
ATOM   3189  H1  TIP3  346      20.610  52.780  19.540  0.00  0.00           H  
ATOM   3190  H2  TIP3  346      20.910  52.460  18.090  0.00  0.00           H  
ATOM   3191  OH2 TIP3  347      19.940  52.080  34.920  0.00  0.00           O  
ATOM   3192  H1  TIP3  347      20.340  51.850  34.080  0.00  0.00           H  
ATOM   3193  H2  TIP3  347      20.690  52.240  35.500  0.00  0.00           H  
ATOM   3194  OH2 TIP3  348      60.230  69.150  14.180  0.00  0.00           O  
ATOM   3195  H1  TIP3  348      59.540  69.480  14.760  0.00  0.00           H  
ATOM   3196  H2  TIP3  348      59.750  68.770  13.440  0.00  0.00           H  
ATOM   3197  OH2 TIP3  349      48.340  71.360  65.500  0.00  0.00           O  
ATOM   3198  H1  TIP3  349      48.910  71.160  66.250  0.00  0.00           H  
ATOM   3199  H2  TIP3  349      48.890  71.860  64.910  0.00  0.00           H  
ATOM   3200  OH2 TIP3  350      59.490  13.970  55.030  0.00  0.00           O  
ATOM   3201  H1  TIP3  350      59.580  13.030  54.890  0.00  0.00           H  
ATOM   3202  H2  TIP3  350      58.820  14.040  55.720  0.00  0.00           H  
ATOM   3203  OH2 TIP3  351      34.390  42.580   3.480  0.00  0.00           O  
ATOM   3204  H1  TIP3  351      34.370  43.150   2.720  0.00  0.00           H  
ATOM   3205  H2  TIP3  351      34.750  43.130   4.180  0.00  0.00           H  
ATOM   3206  OH2 TIP3  352      41.530   4.850  17.660  0.00  0.00           O  
ATOM   3207  H1  TIP3  352      41.360   4.390  18.480  0.00  0.00           H  
ATOM   3208  H2  TIP3  352      41.000   4.380  17.010  0.00  0.00           H  
ATOM   3209  OH2 TIP3  353      12.850  35.060  32.930  0.00  0.00           O  
ATOM   3210  H1  TIP3  353      13.230  35.680  33.550  0.00  0.00           H  
ATOM   3211  H2  TIP3  353      12.340  34.460  33.490  0.00  0.00           H  
ATOM   3212  OH2 TIP3  354      40.830  26.270  69.820  0.00  0.00           O  
ATOM   3213  H1  TIP3  354      40.830  26.800  69.030  0.00  0.00           H  
ATOM   3214  H2  TIP3  354      41.520  25.620  69.670  0.00  0.00           H  
ATOM   3215  OH2 TIP3  355      36.510   5.190  72.620  0.00  0.00           O  
ATOM   3216  H1  TIP3  355      36.020   5.270  73.440  0.00  0.00           H  
ATOM   3217  H2  TIP3  355      36.180   5.900  72.070  0.00  0.00           H  
ATOM   3218  OH2 TIP3  356      68.100  21.950  60.840  0.00  0.00           O  
ATOM   3219  H1  TIP3  356      68.620  21.460  60.210  0.00  0.00           H  
ATOM   3220  H2  TIP3  356      67.480  22.450  60.300  0.00  0.00           H  
ATOM   3221  OH2 TIP3  357       4.770  53.110  37.700  0.00  0.00           O  
ATOM   3222  H1  TIP3  357       5.270  52.980  36.890  0.00  0.00           H  
ATOM   3223  H2  TIP3  357       4.710  54.070  37.790  0.00  0.00           H  
ATOM   3224  OH2 TIP3  358      10.830  68.040  58.020  0.00  0.00           O  
ATOM   3225  H1  TIP3  358      10.240  67.420  58.460  0.00  0.00           H  
ATOM   3226  H2  TIP3  358      10.250  68.610  57.520  0.00  0.00           H  
ATOM   3227  OH2 TIP3  359      25.100  59.080  24.300  0.00  0.00           O  
ATOM   3228  H1  TIP3  359      24.360  59.680  24.210  0.00  0.00           H  
ATOM   3229  H2  TIP3  359      25.770  59.440  23.720  0.00  0.00           H  
ATOM   3230  OH2 TIP3  360      69.500  29.160  63.580  0.00  0.00           O  
ATOM   3231  H1  TIP3  360      68.870  28.520  63.250  0.00  0.00           H  
ATOM   3232  H2  TIP3  360      70.220  29.130  62.940  0.00  0.00           H  
ATOM   3233  OH2 TIP3  361       9.160  12.830  40.520  0.00  0.00           O  
ATOM   3234  H1  TIP3  361       8.770  13.360  41.210  0.00  0.00           H  
ATOM   3235  H2  TIP3  361       8.480  12.750  39.860  0.00  0.00           H  
ATOM   3236  OH2 TIP3  362      62.030  42.550  76.040  0.00  0.00           O  
ATOM   3237  H1  TIP3  362      61.200  42.960  75.810  0.00  0.00           H  
ATOM   3238  H2  TIP3  362      62.250  42.920  76.900  0.00  0.00           H  
ATOM   3239  OH2 TIP3  363      32.420  39.240  56.050  0.00  0.00           O  
ATOM   3240  H1  TIP3  363      31.640  39.490  56.530  0.00  0.00           H  
ATOM   3241  H2  TIP3  363      33.150  39.520  56.600  0.00  0.00           H  
ATOM   3242  OH2 TIP3  364      71.500   8.860  70.570  0.00  0.00           O  
ATOM   3243  H1  TIP3  364      71.760   9.510  69.910  0.00  0.00           H  
ATOM   3244  H2  TIP3  364      71.200   8.120  70.060  0.00  0.00           H  
ATOM   3245  OH2 TIP3  365      30.800  20.160  78.710  0.00  0.00           O  
ATOM   3246  H1  TIP3  365      31.470  19.900  78.070  0.00  0.00           H  
ATOM   3247  H2  TIP3  365      30.720  19.400  79.290  0.00  0.00           H  
ATOM   3248  OH2 TIP3  366      33.710  50.490  18.070  0.00  0.00           O  
ATOM   3249  H1  TIP3  366      34.600  50.380  17.730  0.00  0.00           H  
ATOM   3250  H2  TIP3  366      33.720  49.990  18.890  0.00  0.00           H  
ATOM   3251  OH2 TIP3  367      38.440  61.940  37.040  0.00  0.00           O  
ATOM   3252  H1  TIP3  367      38.740  61.920  36.130  0.00  0.00           H  
ATOM   3253  H2  TIP3  367      37.810  62.660  37.080  0.00  0.00           H  
ATOM   3254  OH2 TIP3  368      26.300  54.100  30.340  0.00  0.00           O  
ATOM   3255  H1  TIP3  368      25.600  54.140  30.990  0.00  0.00           H  
ATOM   3256  H2  TIP3  368      25.850  53.860  29.530  0.00  0.00           H  
ATOM   3257  OH2 TIP3  369      62.200  33.150  53.150  0.00  0.00           O  
ATOM   3258  H1  TIP3  369      62.150  33.090  52.200  0.00  0.00           H  
ATOM   3259  H2  TIP3  369      61.290  33.280  53.430  0.00  0.00           H  
ATOM   3260  OH2 TIP3  370      71.940   5.100  67.220  0.00  0.00           O  
ATOM   3261  H1  TIP3  370      71.420   4.790  66.480  0.00  0.00           H  
ATOM   3262  H2  TIP3  370      71.600   5.970  67.410  0.00  0.00           H  
ATOM   3263  OH2 TIP3  371      66.110  29.540   2.130  0.00  0.00           O  
ATOM   3264  H1  TIP3  371      65.170  29.520   1.990  0.00  0.00           H  
ATOM   3265  H2  TIP3  371      66.210  29.650   3.080  0.00  0.00           H  
ATOM   3266  OH2 TIP3  372      29.990  34.520   4.730  0.00  0.00           O  
ATOM   3267  H1  TIP3  372      30.190  33.740   4.210  0.00  0.00           H  
ATOM   3268  H2  TIP3  372      29.980  34.210   5.640  0.00  0.00           H  
ATOM   3269  OH2 TIP3  373      14.520  28.150  21.920  0.00  0.00           O  
ATOM   3270  H1  TIP3  373      15.090  27.790  21.240  0.00  0.00           H  
ATOM   3271  H2  TIP3  373      14.030  27.400  22.240  0.00  0.00           H  
ATOM   3272  OH2 TIP3  374      72.590  64.830  70.180  0.00  0.00           O  
ATOM   3273  H1  TIP3  374      73.420  64.390  69.970  0.00  0.00           H  
ATOM   3274  H2  TIP3  374      71.920  64.270  69.790  0.00  0.00           H  
ATOM   3275  OH2 TIP3  375      11.030  48.270  13.720  0.00  0.00           O  
ATOM   3276  H1  TIP3  375      11.350  47.540  14.240  0.00  0.00           H  
ATOM   3277  H2  TIP3  375      10.150  48.450  14.050  0.00  0.00           H  
ATOM   3278  OH2 TIP3  376      59.900  17.910  37.120  0.00  0.00           O  
ATOM   3279  H1  TIP3  376      59.970  18.550  36.410  0.00  0.00           H  
ATOM   3280  H2  TIP3  376      59.400  18.360  37.800  0.00  0.00           H  
ATOM   3281  OH2 TIP3  377      21.350  59.760  51.960  0.00  0.00           O  
ATOM   3282  H1  TIP3  377      21.710  59.830  51.070  0.00  0.00           H  
ATOM   3283  H2  TIP3  377      20.620  60.380  51.970  0.00  0.00           H  
ATOM   3284  OH2 TIP3  378      74.190  55.970  12.080  0.00  0.00           O  
ATOM   3285  H1  TIP3  378      74.480  55.720  12.950  0.00  0.00           H  
ATOM   3286  H2  TIP3  378      74.790  55.520  11.490  0.00  0.00           H  
ATOM   3287  OH2 TIP3  379      35.470  30.980  65.170  0.00  0.00           O  
ATOM   3288  H1  TIP3  379      35.790  30.100  65.360  0.00  0.00           H  
ATOM   3289  H2  TIP3  379      36.200  31.550  65.420  0.00  0.00           H  
ATOM   3290  OH2 TIP3  380      64.270  75.550  73.370  0.00  0.00           O  
ATOM   3291  H1  TIP3  380      63.780  76.300  73.700  0.00  0.00           H  
ATOM   3292  H2  TIP3  380      63.630  74.850  73.300  0.00  0.00           H  
ATOM   3293  OH2 TIP3  381       3.250  30.310  31.540  0.00  0.00           O  
ATOM   3294  H1  TIP3  381       4.080  30.670  31.850  0.00  0.00           H  
ATOM   3295  H2  TIP3  381       3.490  29.720  30.830  0.00  0.00           H  
ATOM   3296  OH2 TIP3  382      44.070  53.410  54.630  0.00  0.00           O  
ATOM   3297  H1  TIP3  382      44.670  52.790  54.210  0.00  0.00           H  
ATOM   3298  H2  TIP3  382      44.020  54.150  54.030  0.00  0.00           H  
ATOM   3299  OH2 TIP3  383      42.230  60.650  50.170  0.00  0.00           O  
ATOM   3300  H1  TIP3  383      42.030  61.490  50.580  0.00  0.00           H  
ATOM   3301  H2  TIP3  383      41.420  60.140  50.270  0.00  0.00           H  
ATOM   3302  OH2 TIP3  384      71.020  25.410   4.930  0.00  0.00           O  
ATOM   3303  H1  TIP3  384      71.030  24.520   4.580  0.00  0.00           H  
ATOM   3304  H2  TIP3  384      70.180  25.490   5.370  0.00  0.00           H  
ATOM   3305  OH2 TIP3  385      63.460  47.870  51.650  0.00  0.00           O  
ATOM   3306  H1  TIP3  385      62.570  48.000  51.320  0.00  0.00           H  
ATOM   3307  H2  TIP3  385      63.500  46.940  51.870  0.00  0.00           H  
ATOM   3308  OH2 TIP3  386       6.900  37.800  34.080  0.00  0.00           O  
ATOM   3309  H1  TIP3  386       6.000  37.480  34.170  0.00  0.00           H  
ATOM   3310  H2  TIP3  386       7.130  37.610  33.170  0.00  0.00           H  
ATOM   3311  OH2 TIP3  387      12.680  55.950  59.910  0.00  0.00           O  
ATOM   3312  H1  TIP3  387      12.550  56.300  59.030  0.00  0.00           H  
ATOM   3313  H2  TIP3  387      12.980  56.690  60.430  0.00  0.00           H  
ATOM   3314  OH2 TIP3  388      73.700  77.890  14.790  0.00  0.00           O  
ATOM   3315  H1  TIP3  388      74.470  77.370  15.030  0.00  0.00           H  
ATOM   3316  H2  TIP3  388      72.960  77.320  14.990  0.00  0.00           H  
ATOM   3317  OH2 TIP3  389      10.940  18.810  51.380  0.00  0.00           O  
ATOM   3318  H1  TIP3  389      11.450  18.410  50.670  0.00  0.00           H  
ATOM   3319  H2  TIP3  389      10.190  18.230  51.490  0.00  0.00           H  
ATOM   3320  OH2 TIP3  390      17.370  72.010  79.580  0.00  0.00           O  
ATOM   3321  H1  TIP3  390      17.510  72.640  78.870  0.00  0.00           H  
ATOM   3322  H2  TIP3  390      18.250  71.670  79.760  0.00  0.00           H  
ATOM   3323  OH2 TIP3  391       4.420  46.790  30.550  0.00  0.00           O  
ATOM   3324  H1  TIP3  391       4.750  46.370  29.750  0.00  0.00           H  
ATOM   3325  H2  TIP3  391       5.200  47.040  31.040  0.00  0.00           H  
ATOM   3326  OH2 TIP3  392      48.810  17.920   7.300  0.00  0.00           O  
ATOM   3327  H1  TIP3  392      49.180  17.070   7.070  0.00  0.00           H  
ATOM   3328  H2  TIP3  392      49.230  18.540   6.710  0.00  0.00           H  
ATOM   3329  OH2 TIP3  393      34.560  24.120  54.960  0.00  0.00           O  
ATOM   3330  H1  TIP3  393      34.560  24.900  55.510  0.00  0.00           H  
ATOM   3331  H2  TIP3  393      34.530  24.460  54.060  0.00  0.00           H  
ATOM   3332  OH2 TIP3  394      52.920  55.600  49.190  0.00  0.00           O  
ATOM   3333  H1  TIP3  394      52.590  54.740  49.450  0.00  0.00           H  
ATOM   3334  H2  TIP3  394      52.140  56.140  49.110  0.00  0.00           H  
ATOM   3335  OH2 TIP3  395      76.860  72.570  16.300  0.00  0.00           O  
ATOM   3336  H1  TIP3  395      77.520  72.850  16.940  0.00  0.00           H  
ATOM   3337  H2  TIP3  395      76.040  72.540  16.800  0.00  0.00           H  
ATOM   3338  OH2 TIP3  396       5.080   1.840  53.570  0.00  0.00           O  
ATOM   3339  H1  TIP3  396       4.330   2.400  53.360  0.00  0.00           H  
ATOM   3340  H2  TIP3  396       5.020   1.110  52.950  0.00  0.00           H  
ATOM   3341  OH2 TIP3  397      71.470  44.750  59.410  0.00  0.00           O  
ATOM   3342  H1  TIP3  397      72.420  44.720  59.470  0.00  0.00           H  
ATOM   3343  H2  TIP3  397      71.290  45.140  58.550  0.00  0.00           H  
ATOM   3344  OH2 TIP3  398      58.720  72.670  57.140  0.00  0.00           O  
ATOM   3345  H1  TIP3  398      57.980  72.870  57.710  0.00  0.00           H  
ATOM   3346  H2  TIP3  398      58.840  71.720  57.230  0.00  0.00           H  
ATOM   3347  OH2 TIP3  399      77.290  17.600  73.760  0.00  0.00           O  
ATOM   3348  H1  TIP3  399      77.220  16.830  74.320  0.00  0.00           H  
ATOM   3349  H2  TIP3  399      76.410  17.710  73.400  0.00  0.00           H  
ATOM   3350  OH2 TIP3  400      42.150  12.730  66.310  0.00  0.00           O  
ATOM   3351  H1  TIP3  400      41.840  11.830  66.420  0.00  0.00           H  
ATOM   3352  H2  TIP3  400      41.360  13.270  66.370  0.00  0.00           H  
ATOM   3353  OH2 TIP3  401      73.130  19.740  52.560  0.00  0.00           O  
ATOM   3354  H1  TIP3  401      72.260  19.420  52.790  0.00  0.00           H  
ATOM   3355  H2  TIP3  401      73.170  20.630  52.910  0.00  0.00           H  
ATOM   3356  OH2 TIP3  402      72.580  49.190  43.910  0.00  0.00           O  
ATOM   3357  H1  TIP3  402      72.510  50.020  44.380  0.00  0.00           H  
ATOM   3358  H2  TIP3  402      72.700  49.430  43.000  0.00  0.00           H  
ATOM   3359  OH2 TIP3  403      35.600  53.570  13.510  0.00  0.00           O  
ATOM   3360  H1  TIP3  403      35.320  54.070  12.740  0.00  0.00           H  
ATOM   3361  H2  TIP3  403      35.170  54.010  14.250  0.00  0.00           H  
ATOM   3362  OH2 TIP3  404      13.730   4.550  60.120  0.00  0.00           O  
ATOM   3363  H1  TIP3  404      13.500   4.390  59.210  0.00  0.00           H  
ATOM   3364  H2  TIP3  404      14.360   3.870  60.330  0.00  0.00           H  
ATOM   3365  OH2 TIP3  405      30.940  46.770   2.600  0.00  0.00           O  
ATOM   3366  H1  TIP3  405      31.200  46.820   3.520  0.00  0.00           H  
ATOM   3367  H2  TIP3  405      31.550  47.350   2.150  0.00  0.00           H  
ATOM   3368  OH2 TIP3  406      72.470  50.060  69.630  0.00  0.00           O  
ATOM   3369  H1  TIP3  406      72.020  50.310  68.820  0.00  0.00           H  
ATOM   3370  H2  TIP3  406      72.330  50.810  70.210  0.00  0.00           H  
ATOM   3371  OH2 TIP3  407      77.570  60.490  44.890  0.00  0.00           O  
ATOM   3372  H1  TIP3  407      76.910  61.180  44.850  0.00  0.00           H  
ATOM   3373  H2  TIP3  407      77.490  60.030  44.060  0.00  0.00           H  
ATOM   3374  OH2 TIP3  408      43.850  67.830  73.590  0.00  0.00           O  
ATOM   3375  H1  TIP3  408      43.940  68.500  74.260  0.00  0.00           H  
ATOM   3376  H2  TIP3  408      42.980  67.970  73.220  0.00  0.00           H  
ATOM   3377  OH2 TIP3  409       0.290  18.020  44.760  0.00  0.00           O  
ATOM   3378  H1  TIP3  409       0.150  17.400  44.040  0.00  0.00           H  
ATOM   3379  H2  TIP3  409       1.000  18.580  44.450  0.00  0.00           H  
ATOM   3380  OH2 TIP3  410      55.180  74.160  26.410  0.00  0.00           O  
ATOM   3381  H1  TIP3  410      55.970  74.460  25.980  0.00  0.00           H  
ATOM   3382  H2  TIP3  410      54.670  74.950  26.570  0.00  0.00           H  
ATOM   3383  OH2 TIP3  411      20.510  60.110   3.130  0.00  0.00           O  
ATOM   3384  H1  TIP3  411      20.490  60.920   3.650  0.00  0.00           H  
ATOM   3385  H2  TIP3  411      19.600  59.970   2.860  0.00  0.00           H  
ATOM   3386  OH2 TIP3  412      63.110  20.870  75.530  0.00  0.00           O  
ATOM   3387  H1  TIP3  412      63.000  20.020  75.960  0.00  0.00           H  
ATOM   3388  H2  TIP3  412      62.640  20.790  74.700  0.00  0.00           H  
ATOM   3389  OH2 TIP3  413      60.200  75.440  28.720  0.00  0.00           O  
ATOM   3390  H1  TIP3  413      60.500  76.340  28.870  0.00  0.00           H  
ATOM   3391  H2  TIP3  413      59.270  75.460  28.920  0.00  0.00           H  
ATOM   3392  OH2 TIP3  414      21.940  77.890  60.090  0.00  0.00           O  
ATOM   3393  H1  TIP3  414      21.520  77.220  60.630  0.00  0.00           H  
ATOM   3394  H2  TIP3  414      21.340  78.640  60.130  0.00  0.00           H  
ATOM   3395  OH2 TIP3  415      37.820  29.540  73.250  0.00  0.00           O  
ATOM   3396  H1  TIP3  415      38.320  28.860  72.810  0.00  0.00           H  
ATOM   3397  H2  TIP3  415      38.120  29.490  74.160  0.00  0.00           H  
ATOM   3398  OH2 TIP3  416      10.870  71.510  72.220  0.00  0.00           O  
ATOM   3399  H1  TIP3  416      11.720  71.660  72.650  0.00  0.00           H  
ATOM   3400  H2  TIP3  416      10.440  72.360  72.240  0.00  0.00           H  
ATOM   3401  OH2 TIP3  417      66.310  43.330   2.490  0.00  0.00           O  
ATOM   3402  H1  TIP3  417      65.490  43.560   2.050  0.00  0.00           H  
ATOM   3403  H2  TIP3  417      66.580  42.500   2.090  0.00  0.00           H  
ATOM   3404  OH2 TIP3  418       8.540  10.560  28.700  0.00  0.00           O  
ATOM   3405  H1  TIP3  418       7.780   9.990  28.790  0.00  0.00           H  
ATOM   3406  H2  TIP3  418       9.280  10.020  29.000  0.00  0.00           H  
ATOM   3407  OH2 TIP3  419       6.760  36.490  64.050  0.00  0.00           O  
ATOM   3408  H1  TIP3  419       7.020  36.630  64.960  0.00  0.00           H  
ATOM   3409  H2  TIP3  419       5.960  36.990  63.950  0.00  0.00           H  
ATOM   3410  OH2 TIP3  420      53.130  62.170  67.730  0.00  0.00           O  
ATOM   3411  H1  TIP3  420      52.640  62.570  67.010  0.00  0.00           H  
ATOM   3412  H2  TIP3  420      53.380  62.900  68.290  0.00  0.00           H  
ATOM   3413  OH2 TIP3  421      16.360  10.920  58.050  0.00  0.00           O  
ATOM   3414  H1  TIP3  421      15.970  11.110  58.900  0.00  0.00           H  
ATOM   3415  H2  TIP3  421      17.010  11.620  57.920  0.00  0.00           H  
ATOM   3416  OH2 TIP3  422      74.950  20.660  72.300  0.00  0.00           O  
ATOM   3417  H1  TIP3  422      74.710  20.570  73.220  0.00  0.00           H  
ATOM   3418  H2  TIP3  422      74.950  21.610  72.160  0.00  0.00           H  
ATOM   3419  OH2 TIP3  423      23.690  24.080   1.490  0.00  0.00           O  
ATOM   3420  H1  TIP3  423      24.350  23.770   0.870  0.00  0.00           H  
ATOM   3421  H2  TIP3  423      23.740  25.030   1.440  0.00  0.00           H  
ATOM   3422  OH2 TIP3  424      51.420  48.860  52.040  0.00  0.00           O  
ATOM   3423  H1  TIP3  424      50.930  48.710  51.230  0.00  0.00           H  
ATOM   3424  H2  TIP3  424      52.170  49.390  51.770  0.00  0.00           H  
ATOM   3425  OH2 TIP3  425      56.990   4.790  68.500  0.00  0.00           O  
ATOM   3426  H1  TIP3  425      56.620   4.310  69.240  0.00  0.00           H  
ATOM   3427  H2  TIP3  425      56.340   5.460  68.300  0.00  0.00           H  
ATOM   3428  OH2 TIP3  426      42.310  64.340   6.450  0.00  0.00           O  
ATOM   3429  H1  TIP3  426      41.520  64.810   6.730  0.00  0.00           H  
ATOM   3430  H2  TIP3  426      41.980  63.560   6.010  0.00  0.00           H  
ATOM   3431  OH2 TIP3  427      19.050  76.770   6.870  0.00  0.00           O  
ATOM   3432  H1  TIP3  427      19.360  77.460   7.460  0.00  0.00           H  
ATOM   3433  H2  TIP3  427      19.640  76.820   6.120  0.00  0.00           H  
ATOM   3434  OH2 TIP3  428      47.670  50.050  64.380  0.00  0.00           O  
ATOM   3435  H1  TIP3  428      47.960  49.830  63.500  0.00  0.00           H  
ATOM   3436  H2  TIP3  428      48.480  50.090  64.890  0.00  0.00           H  
ATOM   3437  OH2 TIP3  429      69.720   8.110  60.220  0.00  0.00           O  
ATOM   3438  H1  TIP3  429      69.890   8.840  60.820  0.00  0.00           H  
ATOM   3439  H2  TIP3  429      69.190   8.500  59.520  0.00  0.00           H  
ATOM   3440  OH2 TIP3  430      10.300  12.260  23.220  0.00  0.00           O  
ATOM   3441  H1  TIP3  430      11.040  12.090  23.800  0.00  0.00           H  
ATOM   3442  H2  TIP3  430      10.570  11.890  22.380  0.00  0.00           H  
ATOM   3443  OH2 TIP3  431      17.580  13.490  60.980  0.00  0.00           O  
ATOM   3444  H1  TIP3  431      16.990  13.870  61.640  0.00  0.00           H  
ATOM   3445  H2  TIP3  431      17.240  12.600  60.840  0.00  0.00           H  
ATOM   3446  OH2 TIP3  432       2.730  38.870  13.990  0.00  0.00           O  
ATOM   3447  H1  TIP3  432       3.040  39.010  13.090  0.00  0.00           H  
ATOM   3448  H2  TIP3  432       3.180  38.070  14.280  0.00  0.00           H  
ATOM   3449  OH2 TIP3  433      29.440  65.850  29.710  0.00  0.00           O  
ATOM   3450  H1  TIP3  433      28.720  65.900  29.080  0.00  0.00           H  
ATOM   3451  H2  TIP3  433      29.320  66.620  30.270  0.00  0.00           H  
ATOM   3452  OH2 TIP3  434       5.860  13.370  55.010  0.00  0.00           O  
ATOM   3453  H1  TIP3  434       6.230  13.150  54.150  0.00  0.00           H  
ATOM   3454  H2  TIP3  434       4.920  13.230  54.910  0.00  0.00           H  
ATOM   3455  OH2 TIP3  435      17.760  49.760  40.930  0.00  0.00           O  
ATOM   3456  H1  TIP3  435      17.400  50.300  41.640  0.00  0.00           H  
ATOM   3457  H2  TIP3  435      18.240  49.060  41.380  0.00  0.00           H  
ATOM   3458  OH2 TIP3  436      10.360  35.030  39.080  0.00  0.00           O  
ATOM   3459  H1  TIP3  436      10.050  35.880  39.390  0.00  0.00           H  
ATOM   3460  H2  TIP3  436      10.970  34.720  39.760  0.00  0.00           H  
ATOM   3461  OH2 TIP3  437      75.630   6.000   9.120  0.00  0.00           O  
ATOM   3462  H1  TIP3  437      75.390   5.280   9.700  0.00  0.00           H  
ATOM   3463  H2  TIP3  437      75.100   6.730   9.420  0.00  0.00           H  
ATOM   3464  OH2 TIP3  438      58.340  50.460  40.590  0.00  0.00           O  
ATOM   3465  H1  TIP3  438      57.990  49.830  41.220  0.00  0.00           H  
ATOM   3466  H2  TIP3  438      57.590  50.690  40.050  0.00  0.00           H  
ATOM   3467  OH2 TIP3  439      39.360  37.350   4.970  0.00  0.00           O  
ATOM   3468  H1  TIP3  439      39.320  37.500   5.910  0.00  0.00           H  
ATOM   3469  H2  TIP3  439      40.290  37.250   4.790  0.00  0.00           H  
ATOM   3470  OH2 TIP3  440      21.400  70.590  48.210  0.00  0.00           O  
ATOM   3471  H1  TIP3  440      20.510  70.230  48.250  0.00  0.00           H  
ATOM   3472  H2  TIP3  440      21.840  70.090  47.520  0.00  0.00           H  
ATOM   3473  OH2 TIP3  441      52.300  11.240  54.670  0.00  0.00           O  
ATOM   3474  H1  TIP3  441      52.720  11.410  53.830  0.00  0.00           H  
ATOM   3475  H2  TIP3  441      51.990  12.100  54.950  0.00  0.00           H  
ATOM   3476  OH2 TIP3  442      22.460  29.100  54.410  0.00  0.00           O  
ATOM   3477  H1  TIP3  442      23.310  28.800  54.730  0.00  0.00           H  
ATOM   3478  H2  TIP3  442      21.880  29.060  55.170  0.00  0.00           H  
ATOM   3479  OH2 TIP3  443      63.230  13.960  68.580  0.00  0.00           O  
ATOM   3480  H1  TIP3  443      62.670  13.750  67.840  0.00  0.00           H  
ATOM   3481  H2  TIP3  443      63.820  13.210  68.650  0.00  0.00           H  
ATOM   3482  OH2 TIP3  444      33.200  46.810  76.900  0.00  0.00           O  
ATOM   3483  H1  TIP3  444      32.390  47.040  77.340  0.00  0.00           H  
ATOM   3484  H2  TIP3  444      33.570  47.650  76.620  0.00  0.00           H  
ATOM   3485  OH2 TIP3  445       9.940  28.240  16.220  0.00  0.00           O  
ATOM   3486  H1  TIP3  445       9.780  29.170  16.410  0.00  0.00           H  
ATOM   3487  H2  TIP3  445       9.620  27.780  17.000  0.00  0.00           H  
ATOM   3488  OH2 TIP3  446      14.790  31.690  35.280  0.00  0.00           O  
ATOM   3489  H1  TIP3  446      14.690  31.170  34.480  0.00  0.00           H  
ATOM   3490  H2  TIP3  446      14.640  31.070  35.990  0.00  0.00           H  
ATOM   3491  OH2 TIP3  447       2.550  56.870  34.640  0.00  0.00           O  
ATOM   3492  H1  TIP3  447       3.400  56.590  34.310  0.00  0.00           H  
ATOM   3493  H2  TIP3  447       2.490  57.800  34.420  0.00  0.00           H  
ATOM   3494  OH2 TIP3  448      47.660  47.160  41.280  0.00  0.00           O  
ATOM   3495  H1  TIP3  448      47.530  47.740  40.530  0.00  0.00           H  
ATOM   3496  H2  TIP3  448      46.950  46.520  41.220  0.00  0.00           H  
ATOM   3497  OH2 TIP3  449      42.310  76.240  36.620  0.00  0.00           O  
ATOM   3498  H1  TIP3  449      41.780  75.450  36.470  0.00  0.00           H  
ATOM   3499  H2  TIP3  449      43.120  75.920  37.000  0.00  0.00           H  
ATOM   3500  OH2 TIP3  450      52.460  58.550  10.600  0.00  0.00           O  
ATOM   3501  H1  TIP3  450      52.340  57.710  10.160  0.00  0.00           H  
ATOM   3502  H2  TIP3  450      51.990  59.180  10.060  0.00  0.00           H  
ATOM   3503  OH2 TIP3  451       4.340  12.640  26.860  0.00  0.00           O  
ATOM   3504  H1  TIP3  451       5.070  13.180  26.560  0.00  0.00           H  
ATOM   3505  H2  TIP3  451       4.160  12.950  27.750  0.00  0.00           H  
ATOM   3506  OH2 TIP3  452      62.410  13.860  13.340  0.00  0.00           O  
ATOM   3507  H1  TIP3  452      62.300  13.010  13.770  0.00  0.00           H  
ATOM   3508  H2  TIP3  452      62.300  13.680  12.400  0.00  0.00           H  
ATOM   3509  OH2 TIP3  453      23.520  57.620  60.240  0.00  0.00           O  
ATOM   3510  H1  TIP3  453      22.930  56.900  60.450  0.00  0.00           H  
ATOM   3511  H2  TIP3  453      24.100  57.690  60.990  0.00  0.00           H  
ATOM   3512  OH2 TIP3  454       7.530  24.990   0.490  0.00  0.00           O  
ATOM   3513  H1  TIP3  454       6.790  25.110   1.090  0.00  0.00           H  
ATOM   3514  H2  TIP3  454       8.300  24.980   1.060  0.00  0.00           H  
ATOM   3515  OH2 TIP3  455      54.340  49.020  62.310  0.00  0.00           O  
ATOM   3516  H1  TIP3  455      55.290  48.910  62.260  0.00  0.00           H  
ATOM   3517  H2  TIP3  455      54.210  49.900  62.670  0.00  0.00           H  
ATOM   3518  OH2 TIP3  456       5.420  52.230  77.820  0.00  0.00           O  
ATOM   3519  H1  TIP3  456       4.890  53.010  77.710  0.00  0.00           H  
ATOM   3520  H2  TIP3  456       6.270  52.560  78.100  0.00  0.00           H  
ATOM   3521  OH2 TIP3  457      41.450  74.910   0.980  0.00  0.00           O  
ATOM   3522  H1  TIP3  457      41.620  74.700   0.060  0.00  0.00           H  
ATOM   3523  H2  TIP3  457      42.310  74.850   1.400  0.00  0.00           H  
ATOM   3524  OH2 TIP3  458      45.400  59.140  41.380  0.00  0.00           O  
ATOM   3525  H1  TIP3  458      45.370  58.620  40.580  0.00  0.00           H  
ATOM   3526  H2  TIP3  458      44.480  59.280  41.610  0.00  0.00           H  
ATOM   3527  OH2 TIP3  459      46.330  39.360  51.540  0.00  0.00           O  
ATOM   3528  H1  TIP3  459      46.730  39.810  52.280  0.00  0.00           H  
ATOM   3529  H2  TIP3  459      46.590  39.880  50.780  0.00  0.00           H  
ATOM   3530  OH2 TIP3  460      79.230  77.060  69.440  0.00  0.00           O  
ATOM   3531  H1  TIP3  460      79.180  77.520  68.600  0.00  0.00           H  
ATOM   3532  H2  TIP3  460      78.380  77.240  69.860  0.00  0.00           H  
ATOM   3533  OH2 TIP3  461      41.820   5.250  37.060  0.00  0.00           O  
ATOM   3534  H1  TIP3  461      41.500   4.790  36.280  0.00  0.00           H  
ATOM   3535  H2  TIP3  461      42.220   6.050  36.720  0.00  0.00           H  
ATOM   3536  OH2 TIP3  462       9.330  79.650  67.540  0.00  0.00           O  
ATOM   3537  H1  TIP3  462      10.000  79.000  67.310  0.00  0.00           H  
ATOM   3538  H2  TIP3  462       9.040  79.400  68.410  0.00  0.00           H  
ATOM   3539  OH2 TIP3  463      14.150  51.090   5.600  0.00  0.00           O  
ATOM   3540  H1  TIP3  463      14.580  51.890   5.910  0.00  0.00           H  
ATOM   3541  H2  TIP3  463      13.240  51.190   5.890  0.00  0.00           H  
ATOM   3542  OH2 TIP3  464       3.150  40.190  43.730  0.00  0.00           O  
ATOM   3543  H1  TIP3  464       3.970  39.690  43.780  0.00  0.00           H  
ATOM   3544  H2  TIP3  464       2.770  39.950  42.890  0.00  0.00           H  
ATOM   3545  OH2 TIP3  465      40.230  52.650  27.570  0.00  0.00           O  
ATOM   3546  H1  TIP3  465      39.350  52.520  27.230  0.00  0.00           H  
ATOM   3547  H2  TIP3  465      40.250  53.550  27.880  0.00  0.00           H  
ATOM   3548  OH2 TIP3  466      18.180  68.290  20.220  0.00  0.00           O  
ATOM   3549  H1  TIP3  466      18.510  67.470  19.860  0.00  0.00           H  
ATOM   3550  H2  TIP3  466      18.960  68.780  20.480  0.00  0.00           H  
ATOM   3551  OH2 TIP3  467       4.750  71.370  35.620  0.00  0.00           O  
ATOM   3552  H1  TIP3  467       4.330  72.060  35.100  0.00  0.00           H  
ATOM   3553  H2  TIP3  467       4.500  70.560  35.170  0.00  0.00           H  
ATOM   3554  OH2 TIP3  468      67.600  45.310  29.070  0.00  0.00           O  
ATOM   3555  H1  TIP3  468      67.020  44.670  28.660  0.00  0.00           H  
ATOM   3556  H2  TIP3  468      67.710  45.000  29.960  0.00  0.00           H  
ATOM   3557  OH2 TIP3  469      62.770  63.030  75.440  0.00  0.00           O  
ATOM   3558  H1  TIP3  469      61.990  62.480  75.400  0.00  0.00           H  
ATOM   3559  H2  TIP3  469      63.240  62.720  76.220  0.00  0.00           H  
ATOM   3560  OH2 TIP3  470       1.210  37.560  22.690  0.00  0.00           O  
ATOM   3561  H1  TIP3  470       1.030  38.430  23.040  0.00  0.00           H  
ATOM   3562  H2  TIP3  470       2.030  37.650  22.210  0.00  0.00           H  
ATOM   3563  OH2 TIP3  471      39.310  12.790  10.500  0.00  0.00           O  
ATOM   3564  H1  TIP3  471      39.340  11.840  10.390  0.00  0.00           H  
ATOM   3565  H2  TIP3  471      39.740  13.130   9.710  0.00  0.00           H  
ATOM   3566  OH2 TIP3  472      24.000   3.360  47.170  0.00  0.00           O  
ATOM   3567  H1  TIP3  472      24.590   2.700  47.540  0.00  0.00           H  
ATOM   3568  H2  TIP3  472      23.150   2.930  47.130  0.00  0.00           H  
ATOM   3569  OH2 TIP3  473      24.050   0.480   8.230  0.00  0.00           O  
ATOM   3570  H1  TIP3  473      23.300   0.540   7.650  0.00  0.00           H  
ATOM   3571  H2  TIP3  473      24.810   0.440   7.630  0.00  0.00           H  
ATOM   3572  OH2 TIP3  474      18.500  14.140  50.250  0.00  0.00           O  
ATOM   3573  H1  TIP3  474      18.370  13.960  49.320  0.00  0.00           H  
ATOM   3574  H2  TIP3  474      19.080  13.450  50.550  0.00  0.00           H  
ATOM   3575  OH2 TIP3  475       8.300   0.190  13.760  0.00  0.00           O  
ATOM   3576  H1  TIP3  475       8.090   0.940  13.210  0.00  0.00           H  
ATOM   3577  H2  TIP3  475       9.170  -0.070  13.480  0.00  0.00           H  
ATOM   3578  OH2 TIP3  476      54.050  65.600  28.160  0.00  0.00           O  
ATOM   3579  H1  TIP3  476      54.830  65.080  27.950  0.00  0.00           H  
ATOM   3580  H2  TIP3  476      53.340  64.950  28.190  0.00  0.00           H  
ATOM   3581  OH2 TIP3  477      55.330   5.640   2.480  0.00  0.00           O  
ATOM   3582  H1  TIP3  477      55.950   5.300   1.820  0.00  0.00           H  
ATOM   3583  H2  TIP3  477      55.790   6.380   2.880  0.00  0.00           H  
ATOM   3584  OH2 TIP3  478      64.560  11.000  36.910  0.00  0.00           O  
ATOM   3585  H1  TIP3  478      64.420  11.810  36.430  0.00  0.00           H  
ATOM   3586  H2  TIP3  478      65.420  11.110  37.320  0.00  0.00           H  
ATOM   3587  OH2 TIP3  479      18.100  79.220  71.530  0.00  0.00           O  
ATOM   3588  H1  TIP3  479      17.460  79.530  70.900  0.00  0.00           H  
ATOM   3589  H2  TIP3  479      18.570  80.010  71.800  0.00  0.00           H  
ATOM   3590  OH2 TIP3  480      71.000  57.990  50.460  0.00  0.00           O  
ATOM   3591  H1  TIP3  480      70.770  57.470  51.230  0.00  0.00           H  
ATOM   3592  H2  TIP3  480      71.740  57.530  50.060  0.00  0.00           H  
ATOM   3593  OH2 TIP3  481      48.050  31.050  19.410  0.00  0.00           O  
ATOM   3594  H1  TIP3  481      48.220  30.910  20.340  0.00  0.00           H  
ATOM   3595  H2  TIP3  481      48.900  31.290  19.040  0.00  0.00           H  
ATOM   3596  OH2 TIP3  482       1.420  57.060  14.660  0.00  0.00           O  
ATOM   3597  H1  TIP3  482       0.650  56.620  15.020  0.00  0.00           H  
ATOM   3598  H2  TIP3  482       2.150  56.720  15.170  0.00  0.00           H  
ATOM   3599  OH2 TIP3  483      62.630  24.430   2.850  0.00  0.00           O  
ATOM   3600  H1  TIP3  483      61.850  24.100   2.410  0.00  0.00           H  
ATOM   3601  H2  TIP3  483      62.370  25.290   3.190  0.00  0.00           H  
ATOM   3602  OH2 TIP3  484      63.080  75.960  13.730  0.00  0.00           O  
ATOM   3603  H1  TIP3  484      63.750  75.590  14.300  0.00  0.00           H  
ATOM   3604  H2  TIP3  484      62.560  75.200  13.450  0.00  0.00           H  
ATOM   3605  OH2 TIP3  485      38.260   4.500  66.640  0.00  0.00           O  
ATOM   3606  H1  TIP3  485      38.340   3.720  66.090  0.00  0.00           H  
ATOM   3607  H2  TIP3  485      38.850   4.330  67.380  0.00  0.00           H  
ATOM   3608  OH2 TIP3  486       0.460  29.740  32.370  0.00  0.00           O  
ATOM   3609  H1  TIP3  486       0.870  29.840  33.230  0.00  0.00           H  
ATOM   3610  H2  TIP3  486       1.180  29.880  31.750  0.00  0.00           H  
ATOM   3611  OH2 TIP3  487      37.920  11.790   7.290  0.00  0.00           O  
ATOM   3612  H1  TIP3  487      37.780  11.770   6.340  0.00  0.00           H  
ATOM   3613  H2  TIP3  487      38.860  11.920   7.400  0.00  0.00           H  
ATOM   3614  OH2 TIP3  488      19.110  62.400  73.110  0.00  0.00           O  
ATOM   3615  H1  TIP3  488      18.830  61.490  73.040  0.00  0.00           H  
ATOM   3616  H2  TIP3  488      18.680  62.840  72.370  0.00  0.00           H  
ATOM   3617  OH2 TIP3  489      25.350  30.240  57.270  0.00  0.00           O  
ATOM   3618  H1  TIP3  489      25.550  30.880  57.950  0.00  0.00           H  
ATOM   3619  H2  TIP3  489      25.670  30.650  56.460  0.00  0.00           H  
ATOM   3620  OH2 TIP3  490      72.430  57.380  56.340  0.00  0.00           O  
ATOM   3621  H1  TIP3  490      72.730  58.120  55.810  0.00  0.00           H  
ATOM   3622  H2  TIP3  490      71.610  57.090  55.920  0.00  0.00           H  
ATOM   3623  OH2 TIP3  491      75.740  11.020  70.690  0.00  0.00           O  
ATOM   3624  H1  TIP3  491      76.650  11.290  70.860  0.00  0.00           H  
ATOM   3625  H2  TIP3  491      75.680  10.970  69.740  0.00  0.00           H  
ATOM   3626  OH2 TIP3  492      18.850  74.500  49.520  0.00  0.00           O  
ATOM   3627  H1  TIP3  492      18.830  74.890  50.390  0.00  0.00           H  
ATOM   3628  H2  TIP3  492      17.980  74.680  49.170  0.00  0.00           H  
ATOM   3629  OH2 TIP3  493      42.370  47.780  56.370  0.00  0.00           O  
ATOM   3630  H1  TIP3  493      42.730  48.090  57.210  0.00  0.00           H  
ATOM   3631  H2  TIP3  493      42.000  46.920  56.570  0.00  0.00           H  
ATOM   3632  OH2 TIP3  494       8.780  49.570  43.940  0.00  0.00           O  
ATOM   3633  H1  TIP3  494       7.980  49.940  44.310  0.00  0.00           H  
ATOM   3634  H2  TIP3  494       9.480  50.140  44.260  0.00  0.00           H  
ATOM   3635  OH2 TIP3  495      28.100  56.950  46.490  0.00  0.00           O  
ATOM   3636  H1  TIP3  495      27.890  56.060  46.760  0.00  0.00           H  
ATOM   3637  H2  TIP3  495      28.130  56.910  45.530  0.00  0.00           H  
ATOM   3638  OH2 TIP3  496      71.370   8.640   4.700  0.00  0.00           O  
ATOM   3639  H1  TIP3  496      71.540   7.880   4.140  0.00  0.00           H  
ATOM   3640  H2  TIP3  496      71.370   9.380   4.090  0.00  0.00           H  
ATOM   3641  OH2 TIP3  497      70.740  24.880  73.780  0.00  0.00           O  
ATOM   3642  H1  TIP3  497      70.080  24.610  73.130  0.00  0.00           H  
ATOM   3643  H2  TIP3  497      70.410  24.540  74.610  0.00  0.00           H  
ATOM   3644  OH2 TIP3  498      32.360  20.700  53.870  0.00  0.00           O  
ATOM   3645  H1  TIP3  498      33.240  20.890  53.540  0.00  0.00           H  
ATOM   3646  H2  TIP3  498      31.770  21.190  53.290  0.00  0.00           H  
ATOM   3647  OH2 TIP3  499      71.370  20.850   3.320  0.00  0.00           O  
ATOM   3648  H1  TIP3  499      70.790  20.100   3.230  0.00  0.00           H  
ATOM   3649  H2  TIP3  499      71.870  20.870   2.500  0.00  0.00           H  
ATOM   3650  OH2 TIP3  500      34.420  30.660  10.540  0.00  0.00           O  
ATOM   3651  H1  TIP3  500      35.360  30.570  10.710  0.00  0.00           H  
ATOM   3652  H2  TIP3  500      34.080  31.080  11.330  0.00  0.00           H  
ATOM   3653  OH2 TIP3  501      68.540   3.930  11.380  0.00  0.00           O  
ATOM   3654  H1  TIP3  501      68.690   4.310  12.240  0.00  0.00           H  
ATOM   3655  H2  TIP3  501      68.470   2.990  11.540  0.00  0.00           H  
ATOM   3656  OH2 TIP3  502      70.040  39.620  33.460  0.00  0.00           O  
ATOM   3657  H1  TIP3  502      70.190  39.900  32.560  0.00  0.00           H  
ATOM   3658  H2  TIP3  502      70.470  38.760  33.520  0.00  0.00           H  
ATOM   3659  OH2 TIP3  503      17.460   6.500  61.180  0.00  0.00           O  
ATOM   3660  H1  TIP3  503      17.210   5.900  60.480  0.00  0.00           H  
ATOM   3661  H2  TIP3  503      16.720   6.490  61.790  0.00  0.00           H  
ATOM   3662  OH2 TIP3  504      51.470  29.470  57.940  0.00  0.00           O  
ATOM   3663  H1  TIP3  504      50.770  29.040  57.430  0.00  0.00           H  
ATOM   3664  H2  TIP3  504      52.260  28.980  57.720  0.00  0.00           H  
ATOM   3665  OH2 TIP3  505       8.080  25.260   9.380  0.00  0.00           O  
ATOM   3666  H1  TIP3  505       8.100  26.120   9.810  0.00  0.00           H  
ATOM   3667  H2  TIP3  505       7.590  24.710   9.990  0.00  0.00           H  
ATOM   3668  OH2 TIP3  506      29.500  10.830   8.550  0.00  0.00           O  
ATOM   3669  H1  TIP3  506      28.650  10.870   8.990  0.00  0.00           H  
ATOM   3670  H2  TIP3  506      29.320  10.420   7.700  0.00  0.00           H  
ATOM   3671  OH2 TIP3  507      73.230  19.790  33.470  0.00  0.00           O  
ATOM   3672  H1  TIP3  507      72.470  19.990  34.020  0.00  0.00           H  
ATOM   3673  H2  TIP3  507      73.910  20.390  33.780  0.00  0.00           H  
ATOM   3674  OH2 TIP3  508      51.170  66.600  12.560  0.00  0.00           O  
ATOM   3675  H1  TIP3  508      50.850  67.170  11.860  0.00  0.00           H  
ATOM   3676  H2  TIP3  508      50.470  66.600  13.210  0.00  0.00           H  
ATOM   3677  OH2 TIP3  509      77.300  72.130  61.680  0.00  0.00           O  
ATOM   3678  H1  TIP3  509      76.610  71.940  61.030  0.00  0.00           H  
ATOM   3679  H2  TIP3  509      76.820  72.360  62.480  0.00  0.00           H  
ATOM   3680  OH2 TIP3  510      57.440  78.180  78.950  0.00  0.00           O  
ATOM   3681  H1  TIP3  510      57.060  78.330  78.090  0.00  0.00           H  
ATOM   3682  H2  TIP3  510      57.660  77.250  78.960  0.00  0.00           H  
ATOM   3683  OH2 TIP3  511      25.890  22.100  65.170  0.00  0.00           O  
ATOM   3684  H1  TIP3  511      25.730  21.580  64.380  0.00  0.00           H  
ATOM   3685  H2  TIP3  511      25.120  22.660  65.250  0.00  0.00           H  
ATOM   3686  OH2 TIP3  512      54.270  28.990  56.380  0.00  0.00           O  
ATOM   3687  H1  TIP3  512      53.520  28.620  55.900  0.00  0.00           H  
ATOM   3688  H2  TIP3  512      54.370  28.420  57.140  0.00  0.00           H  
ATOM   3689  OH2 TIP3  513      75.660  74.290  35.050  0.00  0.00           O  
ATOM   3690  H1  TIP3  513      75.230  75.050  34.650  0.00  0.00           H  
ATOM   3691  H2  TIP3  513      75.450  74.350  35.980  0.00  0.00           H  
ATOM   3692  OH2 TIP3  514       0.880  63.890  62.310  0.00  0.00           O  
ATOM   3693  H1  TIP3  514       1.360  63.850  61.480  0.00  0.00           H  
ATOM   3694  H2  TIP3  514       0.020  63.530  62.100  0.00  0.00           H  
ATOM   3695  OH2 TIP3  515      52.000  43.540  59.950  0.00  0.00           O  
ATOM   3696  H1  TIP3  515      51.920  43.410  59.010  0.00  0.00           H  
ATOM   3697  H2  TIP3  515      52.130  44.480  60.060  0.00  0.00           H  
ATOM   3698  OH2 TIP3  516      49.810  14.030  33.360  0.00  0.00           O  
ATOM   3699  H1  TIP3  516      49.540  14.220  34.260  0.00  0.00           H  
ATOM   3700  H2  TIP3  516      50.720  14.340  33.320  0.00  0.00           H  
ATOM   3701  OH2 TIP3  517      12.600  51.110  14.530  0.00  0.00           O  
ATOM   3702  H1  TIP3  517      12.670  50.260  14.080  0.00  0.00           H  
ATOM   3703  H2  TIP3  517      12.740  50.900  15.450  0.00  0.00           H  
ATOM   3704  OH2 TIP3  518      42.720  66.230  10.570  0.00  0.00           O  
ATOM   3705  H1  TIP3  518      43.290  66.960  10.800  0.00  0.00           H  
ATOM   3706  H2  TIP3  518      42.230  66.530   9.810  0.00  0.00           H  
ATOM   3707  OH2 TIP3  519      37.290  64.370  55.740  0.00  0.00           O  
ATOM   3708  H1  TIP3  519      37.140  64.810  54.910  0.00  0.00           H  
ATOM   3709  H2  TIP3  519      38.220  64.140  55.730  0.00  0.00           H  
ATOM   3710  OH2 TIP3  520      60.280  13.700  46.650  0.00  0.00           O  
ATOM   3711  H1  TIP3  520      59.970  13.960  45.790  0.00  0.00           H  
ATOM   3712  H2  TIP3  520      59.490  13.580  47.170  0.00  0.00           H  
ATOM   3713  OH2 TIP3  521      63.990  22.460   4.370  0.00  0.00           O  
ATOM   3714  H1  TIP3  521      63.350  21.930   4.840  0.00  0.00           H  
ATOM   3715  H2  TIP3  521      63.460  22.990   3.760  0.00  0.00           H  
ATOM   3716  OH2 TIP3  522      57.290  74.930  22.490  0.00  0.00           O  
ATOM   3717  H1  TIP3  522      57.860  75.400  21.870  0.00  0.00           H  
ATOM   3718  H2  TIP3  522      56.420  75.310  22.340  0.00  0.00           H  
ATOM   3719  OH2 TIP3  523      38.880  42.710   4.560  0.00  0.00           O  
ATOM   3720  H1  TIP3  523      39.410  42.440   5.310  0.00  0.00           H  
ATOM   3721  H2  TIP3  523      38.840  41.930   4.010  0.00  0.00           H  
ATOM   3722  OH2 TIP3  524      73.840  59.090  29.330  0.00  0.00           O  
ATOM   3723  H1  TIP3  524      73.090  59.330  28.790  0.00  0.00           H  
ATOM   3724  H2  TIP3  524      74.230  58.340  28.890  0.00  0.00           H  
ATOM   3725  OH2 TIP3  525      76.300   1.040  19.790  0.00  0.00           O  
ATOM   3726  H1  TIP3  525      77.040   1.150  20.380  0.00  0.00           H  
ATOM   3727  H2  TIP3  525      75.960   1.920  19.660  0.00  0.00           H  
ATOM   3728  OH2 TIP3  526      39.510  72.480  50.190  0.00  0.00           O  
ATOM   3729  H1  TIP3  526      39.640  73.120  50.890  0.00  0.00           H  
ATOM   3730  H2  TIP3  526      38.740  71.980  50.450  0.00  0.00           H  
ATOM   3731  OH2 TIP3  527      50.690  55.480  13.320  0.00  0.00           O  
ATOM   3732  H1  TIP3  527      50.790  54.780  12.680  0.00  0.00           H  
ATOM   3733  H2  TIP3  527      50.940  56.270  12.850  0.00  0.00           H  
ATOM   3734  OH2 TIP3  528       8.140  18.010  50.820  0.00  0.00           O  
ATOM   3735  H1  TIP3  528       7.290  17.780  51.190  0.00  0.00           H  
ATOM   3736  H2  TIP3  528       7.970  18.780  50.280  0.00  0.00           H  
ATOM   3737  OH2 TIP3  529      52.900  29.330  65.980  0.00  0.00           O  
ATOM   3738  H1  TIP3  529      52.700  30.170  65.580  0.00  0.00           H  
ATOM   3739  H2  TIP3  529      52.050  28.960  66.230  0.00  0.00           H  
ATOM   3740  OH2 TIP3  530      65.150  29.820  41.180  0.00  0.00           O  
ATOM   3741  H1  TIP3  530      64.270  29.450  41.090  0.00  0.00           H  
ATOM   3742  H2  TIP3  530      65.320  30.230  40.330  0.00  0.00           H  
ATOM   3743  OH2 TIP3  531      35.830  60.020  36.620  0.00  0.00           O  
ATOM   3744  H1  TIP3  531      35.100  60.400  36.140  0.00  0.00           H  
ATOM   3745  H2  TIP3  531      35.500  59.190  36.950  0.00  0.00           H  
ATOM   3746  OH2 TIP3  532      70.390  72.030   5.010  0.00  0.00           O  
ATOM   3747  H1  TIP3  532      70.640  71.750   4.130  0.00  0.00           H  
ATOM   3748  H2  TIP3  532      69.810  72.780   4.870  0.00  0.00           H  
ATOM   3749  OH2 TIP3  533      61.360  54.360  43.280  0.00  0.00           O  
ATOM   3750  H1  TIP3  533      62.230  54.020  43.080  0.00  0.00           H  
ATOM   3751  H2  TIP3  533      61.380  54.530  44.230  0.00  0.00           H  
ATOM   3752  OH2 TIP3  534      26.900   2.020   9.450  0.00  0.00           O  
ATOM   3753  H1  TIP3  534      27.170   1.280  10.000  0.00  0.00           H  
ATOM   3754  H2  TIP3  534      26.730   1.640   8.590  0.00  0.00           H  
ATOM   3755  OH2 TIP3  535      60.490  31.930  58.440  0.00  0.00           O  
ATOM   3756  H1  TIP3  535      59.660  31.880  58.900  0.00  0.00           H  
ATOM   3757  H2  TIP3  535      60.260  31.960  57.510  0.00  0.00           H  
ATOM   3758  OH2 TIP3  536      17.630  31.440   8.030  0.00  0.00           O  
ATOM   3759  H1  TIP3  536      17.080  30.690   8.260  0.00  0.00           H  
ATOM   3760  H2  TIP3  536      18.490  31.060   7.860  0.00  0.00           H  
ATOM   3761  OH2 TIP3  537      25.390  68.560  30.820  0.00  0.00           O  
ATOM   3762  H1  TIP3  537      24.840  68.890  30.110  0.00  0.00           H  
ATOM   3763  H2  TIP3  537      24.810  68.510  31.580  0.00  0.00           H  
ATOM   3764  OH2 TIP3  538      34.810  72.050  70.940  0.00  0.00           O  
ATOM   3765  H1  TIP3  538      34.440  71.400  70.350  0.00  0.00           H  
ATOM   3766  H2  TIP3  538      35.750  71.870  70.940  0.00  0.00           H  
ATOM   3767  OH2 TIP3  539      66.850  57.480  75.030  0.00  0.00           O  
ATOM   3768  H1  TIP3  539      67.640  57.370  74.490  0.00  0.00           H  
ATOM   3769  H2  TIP3  539      67.100  57.130  75.880  0.00  0.00           H  
ATOM   3770  OH2 TIP3  540      60.880  59.700  77.610  0.00  0.00           O  
ATOM   3771  H1  TIP3  540      60.760  60.230  76.820  0.00  0.00           H  
ATOM   3772  H2  TIP3  540      60.750  60.310  78.330  0.00  0.00           H  
ATOM   3773  OH2 TIP3  541      33.840   5.560  57.450  0.00  0.00           O  
ATOM   3774  H1  TIP3  541      34.060   5.550  58.380  0.00  0.00           H  
ATOM   3775  H2  TIP3  541      33.420   4.710  57.300  0.00  0.00           H  
ATOM   3776  OH2 TIP3  542      10.350  40.020  15.640  0.00  0.00           O  
ATOM   3777  H1  TIP3  542      10.780  39.750  14.830  0.00  0.00           H  
ATOM   3778  H2  TIP3  542       9.410  39.940  15.450  0.00  0.00           H  
ATOM   3779  OH2 TIP3  543      52.710  67.150  32.750  0.00  0.00           O  
ATOM   3780  H1  TIP3  543      52.830  68.080  32.930  0.00  0.00           H  
ATOM   3781  H2  TIP3  543      53.560  66.860  32.420  0.00  0.00           H  
ATOM   3782  OH2 TIP3  544      57.920  60.300  18.200  0.00  0.00           O  
ATOM   3783  H1  TIP3  544      57.970  60.830  18.990  0.00  0.00           H  
ATOM   3784  H2  TIP3  544      57.280  60.760  17.650  0.00  0.00           H  
ATOM   3785  OH2 TIP3  545      17.160  57.550  14.480  0.00  0.00           O  
ATOM   3786  H1  TIP3  545      17.070  56.730  14.000  0.00  0.00           H  
ATOM   3787  H2  TIP3  545      16.260  57.880  14.550  0.00  0.00           H  
ATOM   3788  OH2 TIP3  546      62.440  29.500  52.010  0.00  0.00           O  
ATOM   3789  H1  TIP3  546      62.720  28.610  52.220  0.00  0.00           H  
ATOM   3790  H2  TIP3  546      61.540  29.410  51.710  0.00  0.00           H  
ATOM   3791  OH2 TIP3  547      27.710  28.500  54.390  0.00  0.00           O  
ATOM   3792  H1  TIP3  547      28.110  29.350  54.180  0.00  0.00           H  
ATOM   3793  H2  TIP3  547      28.260  27.860  53.930  0.00  0.00           H  
ATOM   3794  OH2 TIP3  548      66.580  46.510   2.990  0.00  0.00           O  
ATOM   3795  H1  TIP3  548      66.390  46.720   3.900  0.00  0.00           H  
ATOM   3796  H2  TIP3  548      66.530  45.550   2.950  0.00  0.00           H  
ATOM   3797  OH2 TIP3  549       0.990  28.670  61.840  0.00  0.00           O  
ATOM   3798  H1  TIP3  549       0.560  28.030  62.410  0.00  0.00           H  
ATOM   3799  H2  TIP3  549       0.500  29.480  61.980  0.00  0.00           H  
ATOM   3800  OH2 TIP3  550      25.430  44.800  64.700  0.00  0.00           O  
ATOM   3801  H1  TIP3  550      24.830  44.070  64.530  0.00  0.00           H  
ATOM   3802  H2  TIP3  550      25.940  44.520  65.460  0.00  0.00           H  
ATOM   3803  OH2 TIP3  551      78.610  79.800  37.880  0.00  0.00           O  
ATOM   3804  H1  TIP3  551      78.240  80.050  37.040  0.00  0.00           H  
ATOM   3805  H2  TIP3  551      78.930  78.910  37.750  0.00  0.00           H  
ATOM   3806  OH2 TIP3  552      73.680  74.460  69.960  0.00  0.00           O  
ATOM   3807  H1  TIP3  552      73.380  73.690  69.490  0.00  0.00           H  
ATOM   3808  H2  TIP3  552      74.070  74.120  70.760  0.00  0.00           H  
ATOM   3809  OH2 TIP3  553      70.820  76.320  28.910  0.00  0.00           O  
ATOM   3810  H1  TIP3  553      71.490  76.270  29.600  0.00  0.00           H  
ATOM   3811  H2  TIP3  553      70.270  75.550  29.040  0.00  0.00           H  
ATOM   3812  OH2 TIP3  554       1.130  50.560  22.800  0.00  0.00           O  
ATOM   3813  H1  TIP3  554       2.060  50.700  22.960  0.00  0.00           H  
ATOM   3814  H2  TIP3  554       1.100  50.100  21.960  0.00  0.00           H  
ATOM   3815  OH2 TIP3  555      69.830  34.760  14.060  0.00  0.00           O  
ATOM   3816  H1  TIP3  555      70.490  35.400  14.340  0.00  0.00           H  
ATOM   3817  H2  TIP3  555      69.000  35.190  14.210  0.00  0.00           H  
ATOM   3818  OH2 TIP3  556      21.160  27.830  77.200  0.00  0.00           O  
ATOM   3819  H1  TIP3  556      21.200  28.110  78.110  0.00  0.00           H  
ATOM   3820  H2  TIP3  556      20.280  27.460  77.100  0.00  0.00           H  
ATOM   3821  OH2 TIP3  557      15.050  34.960  17.150  0.00  0.00           O  
ATOM   3822  H1  TIP3  557      14.270  35.410  17.480  0.00  0.00           H  
ATOM   3823  H2  TIP3  557      14.790  34.040  17.100  0.00  0.00           H  
ATOM   3824  OH2 TIP3  558      62.460  69.770  16.000  0.00  0.00           O  
ATOM   3825  H1  TIP3  558      61.960  69.580  15.210  0.00  0.00           H  
ATOM   3826  H2  TIP3  558      62.020  70.540  16.370  0.00  0.00           H  
ATOM   3827  OH2 TIP3  559      75.620  46.660  72.310  0.00  0.00           O  
ATOM   3828  H1  TIP3  559      76.010  47.540  72.290  0.00  0.00           H  
ATOM   3829  H2  TIP3  559      74.980  46.660  71.600  0.00  0.00           H  
ATOM   3830  OH2 TIP3  560       5.980  48.700  58.890  0.00  0.00           O  
ATOM   3831  H1  TIP3  560       5.870  47.750  58.840  0.00  0.00           H  
ATOM   3832  H2  TIP3  560       5.330  48.990  59.530  0.00  0.00           H  
ATOM   3833  OH2 TIP3  561      45.720  39.830  45.490  0.00  0.00           O  
ATOM   3834  H1  TIP3  561      46.360  39.150  45.300  0.00  0.00           H  
ATOM   3835  H2  TIP3  561      45.270  39.970  44.650  0.00  0.00           H  
ATOM   3836  OH2 TIP3  562      65.340  12.850  34.810  0.00  0.00           O  
ATOM   3837  H1  TIP3  562      65.990  12.440  34.240  0.00  0.00           H  
ATOM   3838  H2  TIP3  562      64.920  13.510  34.260  0.00  0.00           H  
ATOM   3839  OH2 TIP3  563      32.930  34.180  50.050  0.00  0.00           O  
ATOM   3840  H1  TIP3  563      33.810  33.820  49.910  0.00  0.00           H  
ATOM   3841  H2  TIP3  563      32.920  34.420  50.970  0.00  0.00           H  
ATOM   3842  OH2 TIP3  564      39.800  51.490  69.760  0.00  0.00           O  
ATOM   3843  H1  TIP3  564      39.850  50.530  69.810  0.00  0.00           H  
ATOM   3844  H2  TIP3  564      38.920  51.670  69.410  0.00  0.00           H  
ATOM   3845  OH2 TIP3  565      33.510  58.900  57.810  0.00  0.00           O  
ATOM   3846  H1  TIP3  565      32.830  59.540  58.020  0.00  0.00           H  
ATOM   3847  H2  TIP3  565      34.250  59.430  57.500  0.00  0.00           H  
ATOM   3848  OH2 TIP3  566      55.860  33.780  51.750  0.00  0.00           O  
ATOM   3849  H1  TIP3  566      55.460  34.540  52.190  0.00  0.00           H  
ATOM   3850  H2  TIP3  566      56.800  33.920  51.840  0.00  0.00           H  
ATOM   3851  OH2 TIP3  567      21.340  72.930  61.360  0.00  0.00           O  
ATOM   3852  H1  TIP3  567      21.460  72.330  62.100  0.00  0.00           H  
ATOM   3853  H2  TIP3  567      21.500  72.390  60.590  0.00  0.00           H  
ATOM   3854  OH2 TIP3  568      48.210  58.220   1.440  0.00  0.00           O  
ATOM   3855  H1  TIP3  568      48.560  57.360   1.240  0.00  0.00           H  
ATOM   3856  H2  TIP3  568      47.530  58.060   2.100  0.00  0.00           H  
ATOM   3857  OH2 TIP3  569      27.740  24.460  11.160  0.00  0.00           O  
ATOM   3858  H1  TIP3  569      27.650  25.360  10.860  0.00  0.00           H  
ATOM   3859  H2  TIP3  569      28.640  24.390  11.480  0.00  0.00           H  
ATOM   3860  OH2 TIP3  570      11.740  60.560  20.530  0.00  0.00           O  
ATOM   3861  H1  TIP3  570      12.020  60.180  21.360  0.00  0.00           H  
ATOM   3862  H2  TIP3  570      12.510  60.510  19.970  0.00  0.00           H  
ATOM   3863  OH2 TIP3  571      38.700  68.020  32.120  0.00  0.00           O  
ATOM   3864  H1  TIP3  571      39.190  67.520  31.460  0.00  0.00           H  
ATOM   3865  H2  TIP3  571      37.780  67.850  31.920  0.00  0.00           H  
ATOM   3866  OH2 TIP3  572      62.410  54.650   0.100  0.00  0.00           O  
ATOM   3867  H1  TIP3  572      61.940  54.150   0.770  0.00  0.00           H  
ATOM   3868  H2  TIP3  572      63.210  54.140  -0.060  0.00  0.00           H  
ATOM   3869  OH2 TIP3  573      32.500  38.940  18.130  0.00  0.00           O  
ATOM   3870  H1  TIP3  573      33.050  38.650  17.410  0.00  0.00           H  
ATOM   3871  H2  TIP3  573      32.930  38.600  18.920  0.00  0.00           H  
ATOM   3872  OH2 TIP3  574      15.400  15.650  71.910  0.00  0.00           O  
ATOM   3873  H1  TIP3  574      16.030  16.370  72.000  0.00  0.00           H  
ATOM   3874  H2  TIP3  574      15.270  15.340  72.800  0.00  0.00           H  
ATOM   3875  OH2 TIP3  575      60.130  20.350  49.470  0.00  0.00           O  
ATOM   3876  H1  TIP3  575      60.320  19.900  48.650  0.00  0.00           H  
ATOM   3877  H2  TIP3  575      59.240  20.690  49.360  0.00  0.00           H  
ATOM   3878  OH2 TIP3  576      58.440   5.240  28.110  0.00  0.00           O  
ATOM   3879  H1  TIP3  576      57.600   5.550  28.460  0.00  0.00           H  
ATOM   3880  H2  TIP3  576      58.720   4.570  28.730  0.00  0.00           H  
ATOM   3881  OH2 TIP3  577      66.960  48.500  15.010  0.00  0.00           O  
ATOM   3882  H1  TIP3  577      67.550  48.760  15.710  0.00  0.00           H  
ATOM   3883  H2  TIP3  577      66.200  49.080  15.110  0.00  0.00           H  
ATOM   3884  OH2 TIP3  578      14.510  19.510  20.900  0.00  0.00           O  
ATOM   3885  H1  TIP3  578      14.650  19.240  20.000  0.00  0.00           H  
ATOM   3886  H2  TIP3  578      15.270  20.040  21.120  0.00  0.00           H  
ATOM   3887  OH2 TIP3  579      20.760  76.010  11.050  0.00  0.00           O  
ATOM   3888  H1  TIP3  579      20.070  76.350  11.610  0.00  0.00           H  
ATOM   3889  H2  TIP3  579      21.050  76.760  10.540  0.00  0.00           H  
ATOM   3890  OH2 TIP3  580      18.200  77.290  25.400  0.00  0.00           O  
ATOM   3891  H1  TIP3  580      18.120  76.980  24.500  0.00  0.00           H  
ATOM   3892  H2  TIP3  580      19.120  77.560  25.470  0.00  0.00           H  
ATOM   3893  OH2 TIP3  581      70.630  74.780  10.910  0.00  0.00           O  
ATOM   3894  H1  TIP3  581      70.310  73.900  11.100  0.00  0.00           H  
ATOM   3895  H2  TIP3  581      71.300  74.940  11.580  0.00  0.00           H  
ATOM   3896  OH2 TIP3  582      58.740  45.360  48.210  0.00  0.00           O  
ATOM   3897  H1  TIP3  582      58.520  46.090  48.780  0.00  0.00           H  
ATOM   3898  H2  TIP3  582      59.180  45.760  47.460  0.00  0.00           H  
ATOM   3899  OH2 TIP3  583      33.340  70.500  77.240  0.00  0.00           O  
ATOM   3900  H1  TIP3  583      32.790  70.480  78.030  0.00  0.00           H  
ATOM   3901  H2  TIP3  583      34.220  70.300  77.560  0.00  0.00           H  
ATOM   3902  OH2 TIP3  584      25.930  53.600  34.870  0.00  0.00           O  
ATOM   3903  H1  TIP3  584      25.710  53.980  35.720  0.00  0.00           H  
ATOM   3904  H2  TIP3  584      25.140  53.690  34.350  0.00  0.00           H  
ATOM   3905  OH2 TIP3  585      62.220  24.620  69.190  0.00  0.00           O  
ATOM   3906  H1  TIP3  585      63.030  24.110  69.290  0.00  0.00           H  
ATOM   3907  H2  TIP3  585      62.350  25.380  69.760  0.00  0.00           H  
ATOM   3908  OH2 TIP3  586      30.010  55.930  10.160  0.00  0.00           O  
ATOM   3909  H1  TIP3  586      29.960  54.970  10.070  0.00  0.00           H  
ATOM   3910  H2  TIP3  586      29.460  56.260   9.450  0.00  0.00           H  
ATOM   3911  OH2 TIP3  587      71.720  12.960  14.000  0.00  0.00           O  
ATOM   3912  H1  TIP3  587      72.370  12.360  13.650  0.00  0.00           H  
ATOM   3913  H2  TIP3  587      71.670  12.750  14.940  0.00  0.00           H  
ATOM   3914  OH2 TIP3  588      26.620  28.000  74.060  0.00  0.00           O  
ATOM   3915  H1  TIP3  588      26.530  28.900  74.370  0.00  0.00           H  
ATOM   3916  H2  TIP3  588      27.280  27.620  74.650  0.00  0.00           H  
ATOM   3917  OH2 TIP3  589       1.200  39.940  40.190  0.00  0.00           O  
ATOM   3918  H1  TIP3  589       0.810  39.480  39.450  0.00  0.00           H  
ATOM   3919  H2  TIP3  589       0.890  40.840  40.100  0.00  0.00           H  
ATOM   3920  OH2 TIP3  590      14.830  65.260  17.330  0.00  0.00           O  
ATOM   3921  H1  TIP3  590      14.730  66.020  16.750  0.00  0.00           H  
ATOM   3922  H2  TIP3  590      14.210  65.410  18.040  0.00  0.00           H  
ATOM   3923  OH2 TIP3  591      56.730  65.480  56.540  0.00  0.00           O  
ATOM   3924  H1  TIP3  591      56.840  66.330  56.110  0.00  0.00           H  
ATOM   3925  H2  TIP3  591      55.790  65.310  56.500  0.00  0.00           H  
ATOM   3926  OH2 TIP3  592       1.600  43.160  13.830  0.00  0.00           O  
ATOM   3927  H1  TIP3  592       1.550  42.470  14.490  0.00  0.00           H  
ATOM   3928  H2  TIP3  592       1.020  43.840  14.160  0.00  0.00           H  
ATOM   3929  OH2 TIP3  593       4.050  18.240  78.100  0.00  0.00           O  
ATOM   3930  H1  TIP3  593       3.240  17.870  78.430  0.00  0.00           H  
ATOM   3931  H2  TIP3  593       4.080  17.980  77.180  0.00  0.00           H  
ATOM   3932  OH2 TIP3  594      26.520  41.270  22.510  0.00  0.00           O  
ATOM   3933  H1  TIP3  594      25.670  40.820  22.600  0.00  0.00           H  
ATOM   3934  H2  TIP3  594      27.070  40.870  23.180  0.00  0.00           H  
ATOM   3935  OH2 TIP3  595      64.390  38.880   5.560  0.00  0.00           O  
ATOM   3936  H1  TIP3  595      64.590  38.050   5.120  0.00  0.00           H  
ATOM   3937  H2  TIP3  595      63.630  38.680   6.100  0.00  0.00           H  
ATOM   3938  OH2 TIP3  596       6.380   8.820  26.330  0.00  0.00           O  
ATOM   3939  H1  TIP3  596       5.820   8.890  27.100  0.00  0.00           H  
ATOM   3940  H2  TIP3  596       7.260   9.010  26.660  0.00  0.00           H  
ATOM   3941  OH2 TIP3  597      15.800  73.590   1.910  0.00  0.00           O  
ATOM   3942  H1  TIP3  597      15.420  73.830   1.060  0.00  0.00           H  
ATOM   3943  H2  TIP3  597      16.520  73.000   1.690  0.00  0.00           H  
ATOM   3944  OH2 TIP3  598       3.030  26.630  43.260  0.00  0.00           O  
ATOM   3945  H1  TIP3  598       3.840  27.000  43.610  0.00  0.00           H  
ATOM   3946  H2  TIP3  598       3.120  25.690  43.400  0.00  0.00           H  
ATOM   3947  OH2 TIP3  599      56.680  64.790  59.510  0.00  0.00           O  
ATOM   3948  H1  TIP3  599      56.520  64.740  58.570  0.00  0.00           H  
ATOM   3949  H2  TIP3  599      56.140  65.530  59.810  0.00  0.00           H  
ATOM   3950  OH2 TIP3  600      57.390  73.700  37.940  0.00  0.00           O  
ATOM   3951  H1  TIP3  600      58.080  73.030  37.950  0.00  0.00           H  
ATOM   3952  H2  TIP3  600      56.590  73.230  38.180  0.00  0.00           H  
ATOM   3953  OH2 TIP3  601      16.490  15.840  38.570  0.00  0.00           O  
ATOM   3954  H1  TIP3  601      16.640  14.990  38.970  0.00  0.00           H  
ATOM   3955  H2  TIP3  601      16.500  15.670  37.630  0.00  0.00           H  
ATOM   3956  OH2 TIP3  602      71.760  36.250  40.820  0.00  0.00           O  
ATOM   3957  H1  TIP3  602      71.350  36.460  41.650  0.00  0.00           H  
ATOM   3958  H2  TIP3  602      71.500  35.340  40.640  0.00  0.00           H  
ATOM   3959  OH2 TIP3  603      28.400  62.300  15.820  0.00  0.00           O  
ATOM   3960  H1  TIP3  603      28.390  63.250  15.910  0.00  0.00           H  
ATOM   3961  H2  TIP3  603      29.160  62.010  16.310  0.00  0.00           H  
ATOM   3962  OH2 TIP3  604       2.000  44.310  43.560  0.00  0.00           O  
ATOM   3963  H1  TIP3  604       1.340  43.640  43.360  0.00  0.00           H  
ATOM   3964  H2  TIP3  604       1.840  45.010  42.920  0.00  0.00           H  
ATOM   3965  OH2 TIP3  605       8.480  68.470   1.200  0.00  0.00           O  
ATOM   3966  H1  TIP3  605       8.640  67.550   1.010  0.00  0.00           H  
ATOM   3967  H2  TIP3  605       9.050  68.940   0.590  0.00  0.00           H  
ATOM   3968  OH2 TIP3  606      57.560  11.470  59.430  0.00  0.00           O  
ATOM   3969  H1  TIP3  606      58.200  11.940  58.890  0.00  0.00           H  
ATOM   3970  H2  TIP3  606      56.730  11.910  59.240  0.00  0.00           H  
ATOM   3971  OH2 TIP3  607      52.760  64.720  14.280  0.00  0.00           O  
ATOM   3972  H1  TIP3  607      51.810  64.640  14.240  0.00  0.00           H  
ATOM   3973  H2  TIP3  607      53.080  63.860  13.980  0.00  0.00           H  
ATOM   3974  OH2 TIP3  608      64.160  44.560   7.120  0.00  0.00           O  
ATOM   3975  H1  TIP3  608      64.800  44.460   7.830  0.00  0.00           H  
ATOM   3976  H2  TIP3  608      64.460  43.950   6.450  0.00  0.00           H  
ATOM   3977  OH2 TIP3  609      11.230  67.780  30.050  0.00  0.00           O  
ATOM   3978  H1  TIP3  609      10.830  67.130  29.480  0.00  0.00           H  
ATOM   3979  H2  TIP3  609      10.930  68.620  29.700  0.00  0.00           H  
ATOM   3980  OH2 TIP3  610       0.970  56.370  26.160  0.00  0.00           O  
ATOM   3981  H1  TIP3  610       1.280  55.460  26.170  0.00  0.00           H  
ATOM   3982  H2  TIP3  610       1.670  56.860  26.600  0.00  0.00           H  
ATOM   3983  OH2 TIP3  611       3.620  45.120  78.250  0.00  0.00           O  
ATOM   3984  H1  TIP3  611       4.390  45.680  78.310  0.00  0.00           H  
ATOM   3985  H2  TIP3  611       3.890  44.400  77.680  0.00  0.00           H  
ATOM   3986  OH2 TIP3  612      43.490  23.380  17.700  0.00  0.00           O  
ATOM   3987  H1  TIP3  612      44.200  24.020  17.810  0.00  0.00           H  
ATOM   3988  H2  TIP3  612      43.930  22.530  17.710  0.00  0.00           H  
ATOM   3989  OH2 TIP3  613      20.920  70.010  71.380  0.00  0.00           O  
ATOM   3990  H1  TIP3  613      21.590  69.540  71.870  0.00  0.00           H  
ATOM   3991  H2  TIP3  613      20.500  69.340  70.840  0.00  0.00           H  
ATOM   3992  OH2 TIP3  614      17.050  59.130  24.640  0.00  0.00           O  
ATOM   3993  H1  TIP3  614      17.280  59.250  23.720  0.00  0.00           H  
ATOM   3994  H2  TIP3  614      16.110  59.320  24.680  0.00  0.00           H  
ATOM   3995  OH2 TIP3  615      -0.020  63.330  43.350  0.00  0.00           O  
ATOM   3996  H1  TIP3  615       0.470  64.130  43.570  0.00  0.00           H  
ATOM   3997  H2  TIP3  615      -0.210  63.420  42.410  0.00  0.00           H  
ATOM   3998  OH2 TIP3  616      41.680  29.290  69.040  0.00  0.00           O  
ATOM   3999  H1  TIP3  616      42.190  30.080  69.190  0.00  0.00           H  
ATOM   4000  H2  TIP3  616      40.780  29.600  68.910  0.00  0.00           H  
ATOM   4001  OH2 TIP3  617      16.730  60.240  33.030  0.00  0.00           O  
ATOM   4002  H1  TIP3  617      16.070  60.620  32.450  0.00  0.00           H  
ATOM   4003  H2  TIP3  617      17.540  60.260  32.520  0.00  0.00           H  
ATOM   4004  OH2 TIP3  618      40.450  74.620  41.060  0.00  0.00           O  
ATOM   4005  H1  TIP3  618      40.200  74.910  41.930  0.00  0.00           H  
ATOM   4006  H2  TIP3  618      40.230  73.690  41.040  0.00  0.00           H  
ATOM   4007  OH2 TIP3  619      25.220  74.670   3.810  0.00  0.00           O  
ATOM   4008  H1  TIP3  619      25.340  73.890   4.340  0.00  0.00           H  
ATOM   4009  H2  TIP3  619      24.290  74.680   3.590  0.00  0.00           H  
ATOM   4010  OH2 TIP3  620       7.490   7.180  42.850  0.00  0.00           O  
ATOM   4011  H1  TIP3  620       7.370   7.610  43.700  0.00  0.00           H  
ATOM   4012  H2  TIP3  620       8.260   6.630  42.960  0.00  0.00           H  
ATOM   4013  OH2 TIP3  621      25.990  26.030  52.150  0.00  0.00           O  
ATOM   4014  H1  TIP3  621      26.540  25.260  51.980  0.00  0.00           H  
ATOM   4015  H2  TIP3  621      25.250  25.680  52.650  0.00  0.00           H  
ATOM   4016  OH2 TIP3  622      26.970  54.900  26.210  0.00  0.00           O  
ATOM   4017  H1  TIP3  622      27.300  54.570  25.370  0.00  0.00           H  
ATOM   4018  H2  TIP3  622      26.100  55.240  26.010  0.00  0.00           H  
ATOM   4019  OH2 TIP3  623      25.670   0.930  34.180  0.00  0.00           O  
ATOM   4020  H1  TIP3  623      24.960   1.230  34.750  0.00  0.00           H  
ATOM   4021  H2  TIP3  623      26.120   1.720  33.900  0.00  0.00           H  
ATOM   4022  OH2 TIP3  624       5.040  56.740  66.940  0.00  0.00           O  
ATOM   4023  H1  TIP3  624       4.320  56.610  67.560  0.00  0.00           H  
ATOM   4024  H2  TIP3  624       5.380  55.860  66.780  0.00  0.00           H  
ATOM   4025  OH2 TIP3  625      12.900  48.770  73.460  0.00  0.00           O  
ATOM   4026  H1  TIP3  625      12.090  48.580  72.980  0.00  0.00           H  
ATOM   4027  H2  TIP3  625      12.750  48.440  74.340  0.00  0.00           H  
ATOM   4028  OH2 TIP3  626      18.080  61.700  70.520  0.00  0.00           O  
ATOM   4029  H1  TIP3  626      17.340  61.130  70.700  0.00  0.00           H  
ATOM   4030  H2  TIP3  626      18.810  61.090  70.360  0.00  0.00           H  
ATOM   4031  OH2 TIP3  627      70.150  13.850  46.420  0.00  0.00           O  
ATOM   4032  H1  TIP3  627      70.170  13.640  45.490  0.00  0.00           H  
ATOM   4033  H2  TIP3  627      69.950  14.790  46.460  0.00  0.00           H  
ATOM   4034  OH2 TIP3  628      25.610  59.160  71.590  0.00  0.00           O  
ATOM   4035  H1  TIP3  628      25.450  60.070  71.810  0.00  0.00           H  
ATOM   4036  H2  TIP3  628      26.570  59.080  71.580  0.00  0.00           H  
ATOM   4037  OH2 TIP3  629      74.090  36.900  36.000  0.00  0.00           O  
ATOM   4038  H1  TIP3  629      73.180  36.640  36.130  0.00  0.00           H  
ATOM   4039  H2  TIP3  629      74.050  37.850  35.860  0.00  0.00           H  
ATOM   4040  OH2 TIP3  630      17.850  40.400  54.290  0.00  0.00           O  
ATOM   4041  H1  TIP3  630      17.960  39.590  53.770  0.00  0.00           H  
ATOM   4042  H2  TIP3  630      17.460  40.100  55.110  0.00  0.00           H  
ATOM   4043  OH2 TIP3  631      24.940  74.330  49.890  0.00  0.00           O  
ATOM   4044  H1  TIP3  631      24.390  74.440  49.120  0.00  0.00           H  
ATOM   4045  H2  TIP3  631      25.180  75.220  50.160  0.00  0.00           H  
ATOM   4046  OH2 TIP3  632       3.650  31.330  26.850  0.00  0.00           O  
ATOM   4047  H1  TIP3  632       4.150  30.550  27.110  0.00  0.00           H  
ATOM   4048  H2  TIP3  632       3.580  31.260  25.900  0.00  0.00           H  
ATOM   4049  OH2 TIP3  633      32.480  70.180  43.490  0.00  0.00           O  
ATOM   4050  H1  TIP3  633      32.180  70.870  42.890  0.00  0.00           H  
ATOM   4051  H2  TIP3  633      33.430  70.140  43.340  0.00  0.00           H  
ATOM   4052  OH2 TIP3  634      36.170  69.350  39.760  0.00  0.00           O  
ATOM   4053  H1  TIP3  634      35.620  69.580  39.010  0.00  0.00           H  
ATOM   4054  H2  TIP3  634      36.990  69.050  39.370  0.00  0.00           H  
ATOM   4055  OH2 TIP3  635      15.520  21.190  22.970  0.00  0.00           O  
ATOM   4056  H1  TIP3  635      15.230  21.390  23.860  0.00  0.00           H  
ATOM   4057  H2  TIP3  635      15.980  21.980  22.680  0.00  0.00           H  
ATOM   4058  OH2 TIP3  636      58.720  30.260   7.070  0.00  0.00           O  
ATOM   4059  H1  TIP3  636      58.560  29.660   7.790  0.00  0.00           H  
ATOM   4060  H2  TIP3  636      58.680  31.130   7.470  0.00  0.00           H  
ATOM   4061  OH2 TIP3  637      12.730   5.380  23.120  0.00  0.00           O  
ATOM   4062  H1  TIP3  637      13.070   4.940  23.910  0.00  0.00           H  
ATOM   4063  H2  TIP3  637      13.050   6.280  23.190  0.00  0.00           H  
ATOM   4064  OH2 TIP3  638      62.840  39.670  53.160  0.00  0.00           O  
ATOM   4065  H1  TIP3  638      63.520  39.030  52.970  0.00  0.00           H  
ATOM   4066  H2  TIP3  638      63.220  40.230  53.840  0.00  0.00           H  
ATOM   4067  OH2 TIP3  639      58.410  32.570   8.760  0.00  0.00           O  
ATOM   4068  H1  TIP3  639      57.740  33.110   9.170  0.00  0.00           H  
ATOM   4069  H2  TIP3  639      58.560  31.850   9.380  0.00  0.00           H  
ATOM   4070  OH2 TIP3  640      33.740  50.850   5.040  0.00  0.00           O  
ATOM   4071  H1  TIP3  640      33.350  51.720   4.940  0.00  0.00           H  
ATOM   4072  H2  TIP3  640      33.560  50.600   5.940  0.00  0.00           H  
ATOM   4073  OH2 TIP3  641       3.940   2.850  33.950  0.00  0.00           O  
ATOM   4074  H1  TIP3  641       3.240   3.440  34.210  0.00  0.00           H  
ATOM   4075  H2  TIP3  641       3.570   2.320  33.240  0.00  0.00           H  
ATOM   4076  OH2 TIP3  642       7.080  61.680  12.250  0.00  0.00           O  
ATOM   4077  H1  TIP3  642       6.960  60.820  11.850  0.00  0.00           H  
ATOM   4078  H2  TIP3  642       7.460  61.490  13.110  0.00  0.00           H  
ATOM   4079  OH2 TIP3  643       9.070  53.640  61.970  0.00  0.00           O  
ATOM   4080  H1  TIP3  643       9.590  53.950  61.220  0.00  0.00           H  
ATOM   4081  H2  TIP3  643       9.070  52.690  61.880  0.00  0.00           H  
ATOM   4082  OH2 TIP3  644      49.800  25.870  69.140  0.00  0.00           O  
ATOM   4083  H1  TIP3  644      49.160  26.550  69.360  0.00  0.00           H  
ATOM   4084  H2  TIP3  644      50.010  25.450  69.970  0.00  0.00           H  
ATOM   4085  OH2 TIP3  645      49.920  43.430  24.570  0.00  0.00           O  
ATOM   4086  H1  TIP3  645      50.840  43.690  24.490  0.00  0.00           H  
ATOM   4087  H2  TIP3  645      49.510  43.760  23.770  0.00  0.00           H  
ATOM   4088  OH2 TIP3  646      71.740  69.280  19.030  0.00  0.00           O  
ATOM   4089  H1  TIP3  646      71.700  69.540  18.110  0.00  0.00           H  
ATOM   4090  H2  TIP3  646      72.480  69.780  19.390  0.00  0.00           H  
ATOM   4091  OH2 TIP3  647       9.610  35.110  48.890  0.00  0.00           O  
ATOM   4092  H1  TIP3  647       9.830  35.250  47.970  0.00  0.00           H  
ATOM   4093  H2  TIP3  647       8.650  35.140  48.920  0.00  0.00           H  
ATOM   4094  OH2 TIP3  648      72.570   7.500   7.360  0.00  0.00           O  
ATOM   4095  H1  TIP3  648      72.740   6.640   6.980  0.00  0.00           H  
ATOM   4096  H2  TIP3  648      72.820   8.120   6.680  0.00  0.00           H  
ATOM   4097  OH2 TIP3  649      57.760   8.910  45.750  0.00  0.00           O  
ATOM   4098  H1  TIP3  649      57.400   8.290  45.120  0.00  0.00           H  
ATOM   4099  H2  TIP3  649      58.440   9.380  45.260  0.00  0.00           H  
ATOM   4100  OH2 TIP3  650      50.020   6.250  16.970  0.00  0.00           O  
ATOM   4101  H1  TIP3  650      50.200   6.950  17.600  0.00  0.00           H  
ATOM   4102  H2  TIP3  650      49.760   6.710  16.170  0.00  0.00           H  
ATOM   4103  OH2 TIP3  651      15.070  32.750  28.530  0.00  0.00           O  
ATOM   4104  H1  TIP3  651      15.640  33.280  27.970  0.00  0.00           H  
ATOM   4105  H2  TIP3  651      15.070  33.210  29.370  0.00  0.00           H  
ATOM   4106  OH2 TIP3  652      30.480  22.550  74.500  0.00  0.00           O  
ATOM   4107  H1  TIP3  652      29.780  22.310  75.110  0.00  0.00           H  
ATOM   4108  H2  TIP3  652      30.040  22.620  73.650  0.00  0.00           H  
ATOM   4109  OH2 TIP3  653      45.960  46.020  30.780  0.00  0.00           O  
ATOM   4110  H1  TIP3  653      46.660  46.010  30.140  0.00  0.00           H  
ATOM   4111  H2  TIP3  653      45.220  45.610  30.340  0.00  0.00           H  
ATOM   4112  OH2 TIP3  654      44.440  51.070  21.950  0.00  0.00           O  
ATOM   4113  H1  TIP3  654      43.510  51.140  22.190  0.00  0.00           H  
ATOM   4114  H2  TIP3  654      44.570  51.750  21.290  0.00  0.00           H  
ATOM   4115  OH2 TIP3  655      62.190  23.700  59.340  0.00  0.00           O  
ATOM   4116  H1  TIP3  655      61.760  22.870  59.130  0.00  0.00           H  
ATOM   4117  H2  TIP3  655      61.480  24.270  59.630  0.00  0.00           H  
ATOM   4118  OH2 TIP3  656      74.020   4.050  68.750  0.00  0.00           O  
ATOM   4119  H1  TIP3  656      73.320   4.260  68.120  0.00  0.00           H  
ATOM   4120  H2  TIP3  656      74.540   4.860  68.800  0.00  0.00           H  
ATOM   4121  OH2 TIP3  657       9.340  28.950  33.540  0.00  0.00           O  
ATOM   4122  H1  TIP3  657       8.840  28.140  33.510  0.00  0.00           H  
ATOM   4123  H2  TIP3  657       8.900  29.530  32.930  0.00  0.00           H  
ATOM   4124  OH2 TIP3  658      35.820  40.760  42.250  0.00  0.00           O  
ATOM   4125  H1  TIP3  658      36.120  39.930  42.620  0.00  0.00           H  
ATOM   4126  H2  TIP3  658      35.790  41.360  42.990  0.00  0.00           H  
ATOM   4127  OH2 TIP3  659      78.470  49.650  65.900  0.00  0.00           O  
ATOM   4128  H1  TIP3  659      77.560  49.660  66.220  0.00  0.00           H  
ATOM   4129  H2  TIP3  659      78.850  48.870  66.280  0.00  0.00           H  
ATOM   4130  OH2 TIP3  660      77.900   0.240  26.290  0.00  0.00           O  
ATOM   4131  H1  TIP3  660      78.310   0.210  25.430  0.00  0.00           H  
ATOM   4132  H2  TIP3  660      77.190  -0.400  26.250  0.00  0.00           H  
ATOM   4133  OH2 TIP3  661      75.520  47.260  20.900  0.00  0.00           O  
ATOM   4134  H1  TIP3  661      76.300  47.320  20.350  0.00  0.00           H  
ATOM   4135  H2  TIP3  661      75.840  47.340  21.790  0.00  0.00           H  
ATOM   4136  OH2 TIP3  662      78.200  36.710  16.000  0.00  0.00           O  
ATOM   4137  H1  TIP3  662      77.780  37.010  16.800  0.00  0.00           H  
ATOM   4138  H2  TIP3  662      79.140  36.750  16.190  0.00  0.00           H  
ATOM   4139  OH2 TIP3  663      42.440  36.070  43.600  0.00  0.00           O  
ATOM   4140  H1  TIP3  663      42.050  36.000  44.470  0.00  0.00           H  
ATOM   4141  H2  TIP3  663      43.260  35.570  43.660  0.00  0.00           H  
ATOM   4142  OH2 TIP3  664      22.640   6.770  43.790  0.00  0.00           O  
ATOM   4143  H1  TIP3  664      21.680   6.740  43.760  0.00  0.00           H  
ATOM   4144  H2  TIP3  664      22.860   6.440  44.660  0.00  0.00           H  
ATOM   4145  OH2 TIP3  665      20.300  18.800  38.030  0.00  0.00           O  
ATOM   4146  H1  TIP3  665      20.730  19.350  38.690  0.00  0.00           H  
ATOM   4147  H2  TIP3  665      20.460  19.250  37.200  0.00  0.00           H  
ATOM   4148  OH2 TIP3  666      34.790  50.790  21.350  0.00  0.00           O  
ATOM   4149  H1  TIP3  666      34.690  50.060  20.730  0.00  0.00           H  
ATOM   4150  H2  TIP3  666      35.710  50.740  21.620  0.00  0.00           H  
ATOM   4151  OH2 TIP3  667      16.830  30.940  38.730  0.00  0.00           O  
ATOM   4152  H1  TIP3  667      17.680  31.180  38.350  0.00  0.00           H  
ATOM   4153  H2  TIP3  667      16.510  31.750  39.110  0.00  0.00           H  
ATOM   4154  OH2 TIP3  668      43.480  16.210  76.840  0.00  0.00           O  
ATOM   4155  H1  TIP3  668      43.870  17.080  76.730  0.00  0.00           H  
ATOM   4156  H2  TIP3  668      44.220  15.610  76.740  0.00  0.00           H  
ATOM   4157  OH2 TIP3  669      70.140  75.260  14.690  0.00  0.00           O  
ATOM   4158  H1  TIP3  669      69.540  75.280  13.950  0.00  0.00           H  
ATOM   4159  H2  TIP3  669      69.740  75.830  15.350  0.00  0.00           H  
ATOM   4160  OH2 TIP3  670      53.090  48.130  24.590  0.00  0.00           O  
ATOM   4161  H1  TIP3  670      54.010  48.320  24.450  0.00  0.00           H  
ATOM   4162  H2  TIP3  670      52.770  48.850  25.120  0.00  0.00           H  
ATOM   4163  OH2 TIP3  671      74.520  44.640  21.270  0.00  0.00           O  
ATOM   4164  H1  TIP3  671      74.340  44.500  20.350  0.00  0.00           H  
ATOM   4165  H2  TIP3  671      74.770  45.570  21.330  0.00  0.00           H  
ATOM   4166  OH2 TIP3  672      70.880  37.490  46.900  0.00  0.00           O  
ATOM   4167  H1  TIP3  672      71.190  37.800  46.050  0.00  0.00           H  
ATOM   4168  H2  TIP3  672      71.630  37.030  47.280  0.00  0.00           H  
ATOM   4169  OH2 TIP3  673      50.830  27.760   8.780  0.00  0.00           O  
ATOM   4170  H1  TIP3  673      50.700  27.070   9.440  0.00  0.00           H  
ATOM   4171  H2  TIP3  673      50.480  28.550   9.190  0.00  0.00           H  
ATOM   4172  OH2 TIP3  674      46.500  19.780  57.300  0.00  0.00           O  
ATOM   4173  H1  TIP3  674      46.320  20.510  56.710  0.00  0.00           H  
ATOM   4174  H2  TIP3  674      46.960  19.140  56.740  0.00  0.00           H  
ATOM   4175  OH2 TIP3  675      30.260  47.850  22.330  0.00  0.00           O  
ATOM   4176  H1  TIP3  675      29.720  47.860  23.130  0.00  0.00           H  
ATOM   4177  H2  TIP3  675      30.940  48.490  22.500  0.00  0.00           H  
ATOM   4178  OH2 TIP3  676      48.140   5.290  33.730  0.00  0.00           O  
ATOM   4179  H1  TIP3  676      47.400   5.660  34.210  0.00  0.00           H  
ATOM   4180  H2  TIP3  676      47.790   4.510  33.300  0.00  0.00           H  
ATOM   4181  OH2 TIP3  677      32.560  69.200  24.240  0.00  0.00           O  
ATOM   4182  H1  TIP3  677      31.880  69.280  24.900  0.00  0.00           H  
ATOM   4183  H2  TIP3  677      32.280  69.780  23.530  0.00  0.00           H  
ATOM   4184  OH2 TIP3  678      47.890  68.890   0.420  0.00  0.00           O  
ATOM   4185  H1  TIP3  678      47.810  68.160   1.040  0.00  0.00           H  
ATOM   4186  H2  TIP3  678      47.780  68.480  -0.440  0.00  0.00           H  
ATOM   4187  OH2 TIP3  679      45.140   4.640  11.770  0.00  0.00           O  
ATOM   4188  H1  TIP3  679      45.110   3.680  11.780  0.00  0.00           H  
ATOM   4189  H2  TIP3  679      44.320   4.910  12.170  0.00  0.00           H  
ATOM   4190  OH2 TIP3  680      48.360  41.550  67.240  0.00  0.00           O  
ATOM   4191  H1  TIP3  680      47.540  41.100  67.040  0.00  0.00           H  
ATOM   4192  H2  TIP3  680      48.580  42.020  66.440  0.00  0.00           H  
ATOM   4193  OH2 TIP3  681      21.950  56.090  37.380  0.00  0.00           O  
ATOM   4194  H1  TIP3  681      22.550  56.000  36.640  0.00  0.00           H  
ATOM   4195  H2  TIP3  681      21.130  56.410  36.990  0.00  0.00           H  
ATOM   4196  OH2 TIP3  682      51.720  49.550  61.200  0.00  0.00           O  
ATOM   4197  H1  TIP3  682      51.680  49.850  62.110  0.00  0.00           H  
ATOM   4198  H2  TIP3  682      52.650  49.360  61.060  0.00  0.00           H  
ATOM   4199  OH2 TIP3  683      51.200   2.060  74.210  0.00  0.00           O  
ATOM   4200  H1  TIP3  683      51.260   1.300  74.790  0.00  0.00           H  
ATOM   4201  H2  TIP3  683      51.590   1.770  73.390  0.00  0.00           H  
ATOM   4202  OH2 TIP3  684      25.960  52.650  43.540  0.00  0.00           O  
ATOM   4203  H1  TIP3  684      25.080  52.470  43.210  0.00  0.00           H  
ATOM   4204  H2  TIP3  684      25.880  53.480  44.010  0.00  0.00           H  
ATOM   4205  OH2 TIP3  685      78.450  36.530  33.680  0.00  0.00           O  
ATOM   4206  H1  TIP3  685      78.860  36.840  32.870  0.00  0.00           H  
ATOM   4207  H2  TIP3  685      77.740  35.970  33.390  0.00  0.00           H  
ATOM   4208  OH2 TIP3  686       2.310  13.320  28.920  0.00  0.00           O  
ATOM   4209  H1  TIP3  686       1.380  13.480  28.750  0.00  0.00           H  
ATOM   4210  H2  TIP3  686       2.530  13.920  29.630  0.00  0.00           H  
ATOM   4211  OH2 TIP3  687      75.090  67.460  63.410  0.00  0.00           O  
ATOM   4212  H1  TIP3  687      75.100  68.200  64.020  0.00  0.00           H  
ATOM   4213  H2  TIP3  687      75.880  67.570  62.880  0.00  0.00           H  
ATOM   4214  OH2 TIP3  688      27.580  73.900  13.210  0.00  0.00           O  
ATOM   4215  H1  TIP3  688      28.410  74.360  13.280  0.00  0.00           H  
ATOM   4216  H2  TIP3  688      27.620  73.230  13.900  0.00  0.00           H  
ATOM   4217  OH2 TIP3  689      59.020  37.790  10.560  0.00  0.00           O  
ATOM   4218  H1  TIP3  689      58.450  38.240   9.930  0.00  0.00           H  
ATOM   4219  H2  TIP3  689      59.650  37.330  10.020  0.00  0.00           H  
ATOM   4220  OH2 TIP3  690      63.670   9.490  29.350  0.00  0.00           O  
ATOM   4221  H1  TIP3  690      63.130   9.820  28.630  0.00  0.00           H  
ATOM   4222  H2  TIP3  690      64.570   9.750  29.120  0.00  0.00           H  
ATOM   4223  OH2 TIP3  691      79.180  44.010  68.180  0.00  0.00           O  
ATOM   4224  H1  TIP3  691      78.440  43.970  68.790  0.00  0.00           H  
ATOM   4225  H2  TIP3  691      79.770  44.660  68.560  0.00  0.00           H  
ATOM   4226  OH2 TIP3  692      57.580   6.300  36.090  0.00  0.00           O  
ATOM   4227  H1  TIP3  692      57.720   7.190  36.400  0.00  0.00           H  
ATOM   4228  H2  TIP3  692      57.870   6.320  35.180  0.00  0.00           H  
ATOM   4229  OH2 TIP3  693      70.820   4.680  30.070  0.00  0.00           O  
ATOM   4230  H1  TIP3  693      71.210   4.710  29.200  0.00  0.00           H  
ATOM   4231  H2  TIP3  693      71.410   4.130  30.580  0.00  0.00           H  
ATOM   4232  OH2 TIP3  694      62.870  32.020   1.970  0.00  0.00           O  
ATOM   4233  H1  TIP3  694      62.770  31.690   1.080  0.00  0.00           H  
ATOM   4234  H2  TIP3  694      62.800  31.250   2.530  0.00  0.00           H  
ATOM   4235  OH2 TIP3  695      37.410  10.090  71.330  0.00  0.00           O  
ATOM   4236  H1  TIP3  695      37.470  11.040  71.330  0.00  0.00           H  
ATOM   4237  H2  TIP3  695      37.080   9.870  70.460  0.00  0.00           H  
ATOM   4238  OH2 TIP3  696      15.520   7.530  40.910  0.00  0.00           O  
ATOM   4239  H1  TIP3  696      14.820   7.140  40.390  0.00  0.00           H  
ATOM   4240  H2  TIP3  696      16.300   7.430  40.370  0.00  0.00           H  
ATOM   4241  OH2 TIP3  697      77.270  20.980  58.470  0.00  0.00           O  
ATOM   4242  H1  TIP3  697      77.350  20.030  58.480  0.00  0.00           H  
ATOM   4243  H2  TIP3  697      76.380  21.150  58.770  0.00  0.00           H  
ATOM   4244  OH2 TIP3  698       8.970  77.820  31.370  0.00  0.00           O  
ATOM   4245  H1  TIP3  698       8.850  76.880  31.520  0.00  0.00           H  
ATOM   4246  H2  TIP3  698       9.330  77.870  30.490  0.00  0.00           H  
ATOM   4247  OH2 TIP3  699       1.020  65.270  27.080  0.00  0.00           O  
ATOM   4248  H1  TIP3  699       0.960  65.570  27.990  0.00  0.00           H  
ATOM   4249  H2  TIP3  699       0.730  64.360  27.110  0.00  0.00           H  
ATOM   4250  OH2 TIP3  700      31.770  46.200  37.180  0.00  0.00           O  
ATOM   4251  H1  TIP3  700      32.570  45.670  37.260  0.00  0.00           H  
ATOM   4252  H2  TIP3  700      31.350  46.120  38.030  0.00  0.00           H  
ATOM   4253  OH2 TIP3  701      21.350  31.460  58.550  0.00  0.00           O  
ATOM   4254  H1  TIP3  701      22.020  31.270  59.200  0.00  0.00           H  
ATOM   4255  H2  TIP3  701      21.840  31.770  57.790  0.00  0.00           H  
ATOM   4256  OH2 TIP3  702       8.310  20.740  66.590  0.00  0.00           O  
ATOM   4257  H1  TIP3  702       8.420  21.680  66.710  0.00  0.00           H  
ATOM   4258  H2  TIP3  702       8.620  20.570  65.700  0.00  0.00           H  
ATOM   4259  OH2 TIP3  703      36.400  50.360  37.870  0.00  0.00           O  
ATOM   4260  H1  TIP3  703      36.100  49.450  37.810  0.00  0.00           H  
ATOM   4261  H2  TIP3  703      35.620  50.880  37.660  0.00  0.00           H  
ATOM   4262  OH2 TIP3  704      12.860  16.140  14.740  0.00  0.00           O  
ATOM   4263  H1  TIP3  704      12.240  15.440  14.530  0.00  0.00           H  
ATOM   4264  H2  TIP3  704      13.090  16.530  13.890  0.00  0.00           H  
ATOM   4265  OH2 TIP3  705      15.370   3.660  41.480  0.00  0.00           O  
ATOM   4266  H1  TIP3  705      15.240   3.210  42.320  0.00  0.00           H  
ATOM   4267  H2  TIP3  705      14.670   4.310  41.450  0.00  0.00           H  
ATOM   4268  OH2 TIP3  706      17.140  79.170  62.280  0.00  0.00           O  
ATOM   4269  H1  TIP3  706      17.290  79.470  63.170  0.00  0.00           H  
ATOM   4270  H2  TIP3  706      16.420  78.540  62.350  0.00  0.00           H  
ATOM   4271  OH2 TIP3  707       8.990  48.420   5.030  0.00  0.00           O  
ATOM   4272  H1  TIP3  707       8.380  47.790   4.640  0.00  0.00           H  
ATOM   4273  H2  TIP3  707       9.300  48.940   4.290  0.00  0.00           H  
ATOM   4274  OH2 TIP3  708      45.820  47.920  70.260  0.00  0.00           O  
ATOM   4275  H1  TIP3  708      45.100  47.710  69.670  0.00  0.00           H  
ATOM   4276  H2  TIP3  708      45.510  47.650  71.120  0.00  0.00           H  
ATOM   4277  OH2 TIP3  709      33.900  57.700  71.020  0.00  0.00           O  
ATOM   4278  H1  TIP3  709      33.720  56.830  71.380  0.00  0.00           H  
ATOM   4279  H2  TIP3  709      34.830  57.850  71.210  0.00  0.00           H  
ATOM   4280  OH2 TIP3  710      63.010  59.420  16.440  0.00  0.00           O  
ATOM   4281  H1  TIP3  710      63.790  58.860  16.460  0.00  0.00           H  
ATOM   4282  H2  TIP3  710      62.270  58.810  16.410  0.00  0.00           H  
ATOM   4283  OH2 TIP3  711      20.610  43.700   1.120  0.00  0.00           O  
ATOM   4284  H1  TIP3  711      21.150  43.020   1.520  0.00  0.00           H  
ATOM   4285  H2  TIP3  711      19.750  43.300   1.010  0.00  0.00           H  
ATOM   4286  OH2 TIP3  712      21.050  59.850  44.680  0.00  0.00           O  
ATOM   4287  H1  TIP3  712      20.190  59.900  44.260  0.00  0.00           H  
ATOM   4288  H2  TIP3  712      20.860  59.710  45.610  0.00  0.00           H  
ATOM   4289  OH2 TIP3  713      68.290  10.980   8.550  0.00  0.00           O  
ATOM   4290  H1  TIP3  713      67.640  11.180   7.880  0.00  0.00           H  
ATOM   4291  H2  TIP3  713      68.680  10.150   8.260  0.00  0.00           H  
ATOM   4292  OH2 TIP3  714      38.800  53.090  77.740  0.00  0.00           O  
ATOM   4293  H1  TIP3  714      38.800  52.860  76.810  0.00  0.00           H  
ATOM   4294  H2  TIP3  714      38.750  52.240  78.200  0.00  0.00           H  
ATOM   4295  OH2 TIP3  715       6.280  16.310  21.350  0.00  0.00           O  
ATOM   4296  H1  TIP3  715       6.440  16.280  20.410  0.00  0.00           H  
ATOM   4297  H2  TIP3  715       5.680  17.040  21.470  0.00  0.00           H  
ATOM   4298  OH2 TIP3  716      19.830  79.890  34.910  0.00  0.00           O  
ATOM   4299  H1  TIP3  716      20.120  79.040  34.560  0.00  0.00           H  
ATOM   4300  H2  TIP3  716      20.450  80.080  35.610  0.00  0.00           H  
ATOM   4301  OH2 TIP3  717      74.280  39.540  19.260  0.00  0.00           O  
ATOM   4302  H1  TIP3  717      74.560  40.040  20.020  0.00  0.00           H  
ATOM   4303  H2  TIP3  717      75.050  39.030  19.010  0.00  0.00           H  
ATOM   4304  OH2 TIP3  718      20.970   3.620  60.040  0.00  0.00           O  
ATOM   4305  H1  TIP3  718      20.180   3.280  60.460  0.00  0.00           H  
ATOM   4306  H2  TIP3  718      21.150   3.010  59.320  0.00  0.00           H  
ATOM   4307  OH2 TIP3  719      20.420  38.080  23.140  0.00  0.00           O  
ATOM   4308  H1  TIP3  719      20.830  38.460  22.360  0.00  0.00           H  
ATOM   4309  H2  TIP3  719      19.590  37.720  22.820  0.00  0.00           H  
ATOM   4310  OH2 TIP3  720      68.580   5.030   8.900  0.00  0.00           O  
ATOM   4311  H1  TIP3  720      69.510   5.060   8.660  0.00  0.00           H  
ATOM   4312  H2  TIP3  720      68.590   4.820   9.830  0.00  0.00           H  
ATOM   4313  OH2 TIP3  721      72.160  47.780  41.300  0.00  0.00           O  
ATOM   4314  H1  TIP3  721      71.460  48.170  40.780  0.00  0.00           H  
ATOM   4315  H2  TIP3  721      72.970  48.170  40.950  0.00  0.00           H  
ATOM   4316  OH2 TIP3  722       3.840  13.500  65.300  0.00  0.00           O  
ATOM   4317  H1  TIP3  722       3.350  13.640  64.490  0.00  0.00           H  
ATOM   4318  H2  TIP3  722       3.770  14.340  65.770  0.00  0.00           H  
ATOM   4319  OH2 TIP3  723       2.420   7.680  68.320  0.00  0.00           O  
ATOM   4320  H1  TIP3  723       2.490   7.430  69.240  0.00  0.00           H  
ATOM   4321  H2  TIP3  723       3.310   7.580  67.980  0.00  0.00           H  
ATOM   4322  OH2 TIP3  724      42.000  45.760  60.150  0.00  0.00           O  
ATOM   4323  H1  TIP3  724      41.780  44.940  59.720  0.00  0.00           H  
ATOM   4324  H2  TIP3  724      41.540  45.720  60.990  0.00  0.00           H  
ATOM   4325  OH2 TIP3  725      45.870  36.400  21.660  0.00  0.00           O  
ATOM   4326  H1  TIP3  725      46.720  36.200  22.070  0.00  0.00           H  
ATOM   4327  H2  TIP3  725      45.350  36.770  22.370  0.00  0.00           H  
ATOM   4328  OH2 TIP3  726      21.270  17.720  31.160  0.00  0.00           O  
ATOM   4329  H1  TIP3  726      20.970  17.070  30.520  0.00  0.00           H  
ATOM   4330  H2  TIP3  726      21.190  17.270  32.010  0.00  0.00           H  
ATOM   4331  OH2 TIP3  727      38.760  22.710  34.850  0.00  0.00           O  
ATOM   4332  H1  TIP3  727      38.470  23.570  34.560  0.00  0.00           H  
ATOM   4333  H2  TIP3  727      38.590  22.130  34.120  0.00  0.00           H  
ATOM   4334  OH2 TIP3  728      34.500  35.400  19.000  0.00  0.00           O  
ATOM   4335  H1  TIP3  728      34.390  34.740  19.680  0.00  0.00           H  
ATOM   4336  H2  TIP3  728      34.940  36.130  19.440  0.00  0.00           H  
ATOM   4337  OH2 TIP3  729      27.570  73.950  51.720  0.00  0.00           O  
ATOM   4338  H1  TIP3  729      28.440  74.320  51.610  0.00  0.00           H  
ATOM   4339  H2  TIP3  729      26.970  74.670  51.520  0.00  0.00           H  
ATOM   4340  OH2 TIP3  730      33.200  24.050   4.370  0.00  0.00           O  
ATOM   4341  H1  TIP3  730      33.440  23.790   3.480  0.00  0.00           H  
ATOM   4342  H2  TIP3  730      33.960  23.840   4.900  0.00  0.00           H  
ATOM   4343  OH2 TIP3  731       1.540  37.710  69.170  0.00  0.00           O  
ATOM   4344  H1  TIP3  731       1.720  38.400  69.800  0.00  0.00           H  
ATOM   4345  H2  TIP3  731       1.410  38.170  68.340  0.00  0.00           H  
ATOM   4346  OH2 TIP3  732      35.860  16.410  66.590  0.00  0.00           O  
ATOM   4347  H1  TIP3  732      36.370  16.950  65.970  0.00  0.00           H  
ATOM   4348  H2  TIP3  732      36.250  15.530  66.510  0.00  0.00           H  
ATOM   4349  OH2 TIP3  733      10.920  15.430  39.280  0.00  0.00           O  
ATOM   4350  H1  TIP3  733      11.620  14.920  38.860  0.00  0.00           H  
ATOM   4351  H2  TIP3  733      11.080  16.330  39.010  0.00  0.00           H  
ATOM   4352  OH2 TIP3  734      28.030  52.720  31.840  0.00  0.00           O  
ATOM   4353  H1  TIP3  734      28.850  53.210  31.780  0.00  0.00           H  
ATOM   4354  H2  TIP3  734      27.390  53.290  31.400  0.00  0.00           H  
ATOM   4355  OH2 TIP3  735      42.760  21.990  54.830  0.00  0.00           O  
ATOM   4356  H1  TIP3  735      42.750  21.500  55.650  0.00  0.00           H  
ATOM   4357  H2  TIP3  735      42.720  22.910  55.100  0.00  0.00           H  
ATOM   4358  OH2 TIP3  736      66.210  62.260  59.980  0.00  0.00           O  
ATOM   4359  H1  TIP3  736      65.730  61.490  59.670  0.00  0.00           H  
ATOM   4360  H2  TIP3  736      67.110  62.120  59.700  0.00  0.00           H  
ATOM   4361  OH2 TIP3  737       6.720  14.820  74.310  0.00  0.00           O  
ATOM   4362  H1  TIP3  737       6.100  15.440  73.920  0.00  0.00           H  
ATOM   4363  H2  TIP3  737       7.580  15.150  74.070  0.00  0.00           H  
ATOM   4364  OH2 TIP3  738      68.580  74.640  20.060  0.00  0.00           O  
ATOM   4365  H1  TIP3  738      69.200  74.610  20.780  0.00  0.00           H  
ATOM   4366  H2  TIP3  738      69.110  74.920  19.300  0.00  0.00           H  
ATOM   4367  OH2 TIP3  739      59.540  72.080  63.430  0.00  0.00           O  
ATOM   4368  H1  TIP3  739      58.740  72.560  63.640  0.00  0.00           H  
ATOM   4369  H2  TIP3  739      60.180  72.360  64.080  0.00  0.00           H  
ATOM   4370  OH2 TIP3  740      38.550  76.300  54.090  0.00  0.00           O  
ATOM   4371  H1  TIP3  740      38.680  76.630  54.980  0.00  0.00           H  
ATOM   4372  H2  TIP3  740      39.190  76.790  53.560  0.00  0.00           H  
ATOM   4373  OH2 TIP3  741      35.690  33.050  14.990  0.00  0.00           O  
ATOM   4374  H1  TIP3  741      35.710  34.000  14.910  0.00  0.00           H  
ATOM   4375  H2  TIP3  741      35.140  32.760  14.250  0.00  0.00           H  
ATOM   4376  OH2 TIP3  742      17.120  19.780  64.920  0.00  0.00           O  
ATOM   4377  H1  TIP3  742      17.820  20.430  64.840  0.00  0.00           H  
ATOM   4378  H2  TIP3  742      16.330  20.260  64.700  0.00  0.00           H  
ATOM   4379  OH2 TIP3  743      79.850  37.130   8.780  0.00  0.00           O  
ATOM   4380  H1  TIP3  743      80.050  37.320   9.690  0.00  0.00           H  
ATOM   4381  H2  TIP3  743      78.980  36.720   8.800  0.00  0.00           H  
ATOM   4382  OH2 TIP3  744      56.170  57.020   6.040  0.00  0.00           O  
ATOM   4383  H1  TIP3  744      56.210  57.590   6.810  0.00  0.00           H  
ATOM   4384  H2  TIP3  744      55.320  56.590   6.110  0.00  0.00           H  
ATOM   4385  OH2 TIP3  745      70.090  75.380  62.310  0.00  0.00           O  
ATOM   4386  H1  TIP3  745      70.130  74.780  63.050  0.00  0.00           H  
ATOM   4387  H2  TIP3  745      69.990  76.240  62.700  0.00  0.00           H  
ATOM   4388  OH2 TIP3  746      10.070  19.530  64.820  0.00  0.00           O  
ATOM   4389  H1  TIP3  746      10.110  18.740  65.360  0.00  0.00           H  
ATOM   4390  H2  TIP3  746      10.330  19.230  63.940  0.00  0.00           H  
ATOM   4391  OH2 TIP3  747      58.040  16.950  70.420  0.00  0.00           O  
ATOM   4392  H1  TIP3  747      57.910  17.260  69.520  0.00  0.00           H  
ATOM   4393  H2  TIP3  747      58.840  16.430  70.390  0.00  0.00           H  
ATOM   4394  OH2 TIP3  748      13.750  57.310   4.100  0.00  0.00           O  
ATOM   4395  H1  TIP3  748      14.220  57.140   3.280  0.00  0.00           H  
ATOM   4396  H2  TIP3  748      14.090  58.160   4.400  0.00  0.00           H  
ATOM   4397  OH2 TIP3  749      14.770  50.250  43.990  0.00  0.00           O  
ATOM   4398  H1  TIP3  749      14.780  50.010  44.920  0.00  0.00           H  
ATOM   4399  H2  TIP3  749      13.910  49.980  43.680  0.00  0.00           H  
ATOM   4400  OH2 TIP3  750      28.680  41.310  74.760  0.00  0.00           O  
ATOM   4401  H1  TIP3  750      28.130  40.630  75.160  0.00  0.00           H  
ATOM   4402  H2  TIP3  750      29.540  41.190  75.160  0.00  0.00           H  
ATOM   4403  OH2 TIP3  751       2.120  17.670  37.520  0.00  0.00           O  
ATOM   4404  H1  TIP3  751       1.780  17.040  38.150  0.00  0.00           H  
ATOM   4405  H2  TIP3  751       2.880  18.070  37.960  0.00  0.00           H  
ATOM   4406  OH2 TIP3  752      30.530  54.720  66.840  0.00  0.00           O  
ATOM   4407  H1  TIP3  752      31.290  54.820  67.400  0.00  0.00           H  
ATOM   4408  H2  TIP3  752      29.920  54.170  67.340  0.00  0.00           H  
ATOM   4409  OH2 TIP3  753      60.490  60.390  32.700  0.00  0.00           O  
ATOM   4410  H1  TIP3  753      60.300  61.320  32.790  0.00  0.00           H  
ATOM   4411  H2  TIP3  753      60.650  60.260  31.760  0.00  0.00           H  
ATOM   4412  OH2 TIP3  754      32.150  63.820  20.100  0.00  0.00           O  
ATOM   4413  H1  TIP3  754      32.660  63.020  19.930  0.00  0.00           H  
ATOM   4414  H2  TIP3  754      32.480  64.460  19.470  0.00  0.00           H  
ATOM   4415  OH2 TIP3  755       4.100  58.150  78.130  0.00  0.00           O  
ATOM   4416  H1  TIP3  755       4.000  57.210  77.980  0.00  0.00           H  
ATOM   4417  H2  TIP3  755       4.960  58.360  77.770  0.00  0.00           H  
ATOM   4418  OH2 TIP3  756      66.100  62.680  69.870  0.00  0.00           O  
ATOM   4419  H1  TIP3  756      66.490  63.450  70.280  0.00  0.00           H  
ATOM   4420  H2  TIP3  756      65.360  62.460  70.440  0.00  0.00           H  
ATOM   4421  OH2 TIP3  757      38.810  44.610  56.680  0.00  0.00           O  
ATOM   4422  H1  TIP3  757      38.070  44.180  56.240  0.00  0.00           H  
ATOM   4423  H2  TIP3  757      39.450  44.750  55.980  0.00  0.00           H  
ATOM   4424  OH2 TIP3  758      76.080   7.290  44.600  0.00  0.00           O  
ATOM   4425  H1  TIP3  758      76.110   6.340  44.520  0.00  0.00           H  
ATOM   4426  H2  TIP3  758      75.490   7.450  45.340  0.00  0.00           H  
ATOM   4427  OH2 TIP3  759      48.520  40.340   1.920  0.00  0.00           O  
ATOM   4428  H1  TIP3  759      48.810  40.610   2.800  0.00  0.00           H  
ATOM   4429  H2  TIP3  759      48.790  41.060   1.350  0.00  0.00           H  
ATOM   4430  OH2 TIP3  760      29.130  47.600  68.200  0.00  0.00           O  
ATOM   4431  H1  TIP3  760      29.220  47.870  67.290  0.00  0.00           H  
ATOM   4432  H2  TIP3  760      29.450  46.700  68.220  0.00  0.00           H  
ATOM   4433  OH2 TIP3  761      62.100  55.870  21.010  0.00  0.00           O  
ATOM   4434  H1  TIP3  761      61.920  56.620  21.570  0.00  0.00           H  
ATOM   4435  H2  TIP3  761      62.370  56.260  20.170  0.00  0.00           H  
ATOM   4436  OH2 TIP3  762      39.680  67.990  26.710  0.00  0.00           O  
ATOM   4437  H1  TIP3  762      39.930  68.490  27.490  0.00  0.00           H  
ATOM   4438  H2  TIP3  762      40.160  68.410  26.000  0.00  0.00           H  
ATOM   4439  OH2 TIP3  763      30.770  32.070   3.590  0.00  0.00           O  
ATOM   4440  H1  TIP3  763      31.080  31.740   2.750  0.00  0.00           H  
ATOM   4441  H2  TIP3  763      31.230  31.530   4.240  0.00  0.00           H  
ATOM   4442  OH2 TIP3  764       1.320  49.450  36.410  0.00  0.00           O  
ATOM   4443  H1  TIP3  764       1.390  48.730  37.040  0.00  0.00           H  
ATOM   4444  H2  TIP3  764       0.980  49.040  35.620  0.00  0.00           H  
ATOM   4445  OH2 TIP3  765       3.180  66.990  29.320  0.00  0.00           O  
ATOM   4446  H1  TIP3  765       3.250  67.580  28.560  0.00  0.00           H  
ATOM   4447  H2  TIP3  765       4.090  66.790  29.540  0.00  0.00           H  
ATOM   4448  OH2 TIP3  766      70.940   5.010  16.590  0.00  0.00           O  
ATOM   4449  H1  TIP3  766      71.850   5.200  16.840  0.00  0.00           H  
ATOM   4450  H2  TIP3  766      70.520   5.870  16.540  0.00  0.00           H  
ATOM   4451  OH2 TIP3  767      73.430  55.340  43.970  0.00  0.00           O  
ATOM   4452  H1  TIP3  767      73.980  54.570  43.830  0.00  0.00           H  
ATOM   4453  H2  TIP3  767      73.380  55.760  43.120  0.00  0.00           H  
ATOM   4454  OH2 TIP3  768      34.690  58.520   5.880  0.00  0.00           O  
ATOM   4455  H1  TIP3  768      34.070  58.670   5.170  0.00  0.00           H  
ATOM   4456  H2  TIP3  768      35.550  58.670   5.490  0.00  0.00           H  
ATOM   4457  OH2 TIP3  769      75.560  13.680  58.930  0.00  0.00           O  
ATOM   4458  H1  TIP3  769      74.980  14.230  58.400  0.00  0.00           H  
ATOM   4459  H2  TIP3  769      75.000  12.960  59.230  0.00  0.00           H  
ATOM   4460  OH2 TIP3  770       5.760  46.070  49.350  0.00  0.00           O  
ATOM   4461  H1  TIP3  770       6.600  45.610  49.320  0.00  0.00           H  
ATOM   4462  H2  TIP3  770       5.600  46.330  48.440  0.00  0.00           H  
ATOM   4463  OH2 TIP3  771      76.500  21.370   3.400  0.00  0.00           O  
ATOM   4464  H1  TIP3  771      75.680  21.560   3.860  0.00  0.00           H  
ATOM   4465  H2  TIP3  771      77.130  22.000   3.750  0.00  0.00           H  
ATOM   4466  OH2 TIP3  772      34.090  42.610  40.260  0.00  0.00           O  
ATOM   4467  H1  TIP3  772      34.760  43.050  40.770  0.00  0.00           H  
ATOM   4468  H2  TIP3  772      33.880  41.820  40.760  0.00  0.00           H  
ATOM   4469  OH2 TIP3  773       9.740  45.610  41.700  0.00  0.00           O  
ATOM   4470  H1  TIP3  773       9.550  45.720  40.770  0.00  0.00           H  
ATOM   4471  H2  TIP3  773       8.980  45.150  42.050  0.00  0.00           H  
ATOM   4472  OH2 TIP3  774      51.530   4.010   5.620  0.00  0.00           O  
ATOM   4473  H1  TIP3  774      52.260   3.780   6.200  0.00  0.00           H  
ATOM   4474  H2  TIP3  774      51.380   3.230   5.100  0.00  0.00           H  
ATOM   4475  OH2 TIP3  775      71.590  14.410  18.360  0.00  0.00           O  
ATOM   4476  H1  TIP3  775      72.270  14.670  17.720  0.00  0.00           H  
ATOM   4477  H2  TIP3  775      70.770  14.680  17.950  0.00  0.00           H  
ATOM   4478  OH2 TIP3  776      76.780  77.250  58.210  0.00  0.00           O  
ATOM   4479  H1  TIP3  776      77.620  77.710  58.300  0.00  0.00           H  
ATOM   4480  H2  TIP3  776      76.430  77.570  57.380  0.00  0.00           H  
ATOM   4481  OH2 TIP3  777      11.910  46.490   5.340  0.00  0.00           O  
ATOM   4482  H1  TIP3  777      11.170  47.040   5.590  0.00  0.00           H  
ATOM   4483  H2  TIP3  777      12.080  45.940   6.100  0.00  0.00           H  
ATOM   4484  OH2 TIP3  778      42.640  19.580  77.840  0.00  0.00           O  
ATOM   4485  H1  TIP3  778      43.220  19.570  78.610  0.00  0.00           H  
ATOM   4486  H2  TIP3  778      41.940  18.960  78.060  0.00  0.00           H  
ATOM   4487  OH2 TIP3  779      65.290  49.010   1.930  0.00  0.00           O  
ATOM   4488  H1  TIP3  779      66.040  48.460   2.130  0.00  0.00           H  
ATOM   4489  H2  TIP3  779      64.640  48.410   1.580  0.00  0.00           H  
ATOM   4490  OH2 TIP3  780      12.510  30.010  45.850  0.00  0.00           O  
ATOM   4491  H1  TIP3  780      12.030  29.180  45.860  0.00  0.00           H  
ATOM   4492  H2  TIP3  780      13.420  29.770  45.980  0.00  0.00           H  
ATOM   4493  OH2 TIP3  781      60.740  79.600  43.870  0.00  0.00           O  
ATOM   4494  H1  TIP3  781      61.030  78.710  44.100  0.00  0.00           H  
ATOM   4495  H2  TIP3  781      59.790  79.530  43.820  0.00  0.00           H  
ATOM   4496  OH2 TIP3  782      61.660  42.190   4.520  0.00  0.00           O  
ATOM   4497  H1  TIP3  782      61.500  41.910   5.420  0.00  0.00           H  
ATOM   4498  H2  TIP3  782      61.100  41.610   4.000  0.00  0.00           H  
ATOM   4499  OH2 TIP3  783      61.960  30.850  70.640  0.00  0.00           O  
ATOM   4500  H1  TIP3  783      61.160  31.090  70.180  0.00  0.00           H  
ATOM   4501  H2  TIP3  783      62.580  30.620  69.940  0.00  0.00           H  
ATOM   4502  OH2 TIP3  784      77.250  72.160  70.120  0.00  0.00           O  
ATOM   4503  H1  TIP3  784      76.710  72.920  70.300  0.00  0.00           H  
ATOM   4504  H2  TIP3  784      77.960  72.490  69.570  0.00  0.00           H  
ATOM   4505  OH2 TIP3  785      26.790  58.060  16.580  0.00  0.00           O  
ATOM   4506  H1  TIP3  785      25.930  57.740  16.860  0.00  0.00           H  
ATOM   4507  H2  TIP3  785      27.180  57.300  16.140  0.00  0.00           H  
ATOM   4508  OH2 TIP3  786      15.970  47.500  18.290  0.00  0.00           O  
ATOM   4509  H1  TIP3  786      16.870  47.580  17.980  0.00  0.00           H  
ATOM   4510  H2  TIP3  786      15.830  48.270  18.840  0.00  0.00           H  
ATOM   4511  OH2 TIP3  787      76.840  49.280  34.820  0.00  0.00           O  
ATOM   4512  H1  TIP3  787      75.930  49.400  34.540  0.00  0.00           H  
ATOM   4513  H2  TIP3  787      77.340  49.240  34.000  0.00  0.00           H  
ATOM   4514  OH2 TIP3  788      78.490  40.490  35.500  0.00  0.00           O  
ATOM   4515  H1  TIP3  788      78.460  40.900  36.360  0.00  0.00           H  
ATOM   4516  H2  TIP3  788      78.630  39.560  35.680  0.00  0.00           H  
ATOM   4517  OH2 TIP3  789      17.490  21.860  57.880  0.00  0.00           O  
ATOM   4518  H1  TIP3  789      18.430  21.770  57.710  0.00  0.00           H  
ATOM   4519  H2  TIP3  789      17.370  21.530  58.770  0.00  0.00           H  
ATOM   4520  OH2 TIP3  790      70.120  66.460  28.260  0.00  0.00           O  
ATOM   4521  H1  TIP3  790      70.440  66.350  27.360  0.00  0.00           H  
ATOM   4522  H2  TIP3  790      69.440  65.800  28.360  0.00  0.00           H  
ATOM   4523  OH2 TIP3  791      18.520  71.700  50.280  0.00  0.00           O  
ATOM   4524  H1  TIP3  791      18.370  72.590  49.960  0.00  0.00           H  
ATOM   4525  H2  TIP3  791      18.890  71.830  51.160  0.00  0.00           H  
ATOM   4526  OH2 TIP3  792      26.060  29.800  41.170  0.00  0.00           O  
ATOM   4527  H1  TIP3  792      25.850  30.040  42.070  0.00  0.00           H  
ATOM   4528  H2  TIP3  792      26.430  28.920  41.240  0.00  0.00           H  
ATOM   4529  OH2 TIP3  793      38.890  51.280  54.220  0.00  0.00           O  
ATOM   4530  H1  TIP3  793      39.510  50.940  54.870  0.00  0.00           H  
ATOM   4531  H2  TIP3  793      38.120  51.530  54.740  0.00  0.00           H  
ATOM   4532  OH2 TIP3  794      72.480  55.880  36.330  0.00  0.00           O  
ATOM   4533  H1  TIP3  794      72.680  56.200  35.450  0.00  0.00           H  
ATOM   4534  H2  TIP3  794      72.340  54.940  36.210  0.00  0.00           H  
ATOM   4535  OH2 TIP3  795      14.030  14.630  69.720  0.00  0.00           O  
ATOM   4536  H1  TIP3  795      14.260  14.930  70.590  0.00  0.00           H  
ATOM   4537  H2  TIP3  795      13.620  13.770  69.860  0.00  0.00           H  
ATOM   4538  OH2 TIP3  796      30.380  73.160  35.030  0.00  0.00           O  
ATOM   4539  H1  TIP3  796      30.520  74.100  34.950  0.00  0.00           H  
ATOM   4540  H2  TIP3  796      29.590  72.990  34.520  0.00  0.00           H  
ATOM   4541  OH2 TIP3  797      15.840  47.090   1.710  0.00  0.00           O  
ATOM   4542  H1  TIP3  797      16.250  47.950   1.830  0.00  0.00           H  
ATOM   4543  H2  TIP3  797      16.580  46.500   1.550  0.00  0.00           H  
ATOM   4544  OH2 TIP3  798      73.350  77.260  10.750  0.00  0.00           O  
ATOM   4545  H1  TIP3  798      73.520  77.820  11.510  0.00  0.00           H  
ATOM   4546  H2  TIP3  798      73.080  76.420  11.120  0.00  0.00           H  
ATOM   4547  OH2 TIP3  799      68.680  60.590  39.290  0.00  0.00           O  
ATOM   4548  H1  TIP3  799      68.170  60.930  38.560  0.00  0.00           H  
ATOM   4549  H2  TIP3  799      69.400  60.110  38.880  0.00  0.00           H  
ATOM   4550  OH2 TIP3  800      21.000  29.040  13.980  0.00  0.00           O  
ATOM   4551  H1  TIP3  800      21.070  29.930  14.320  0.00  0.00           H  
ATOM   4552  H2  TIP3  800      21.520  28.510  14.580  0.00  0.00           H  
ATOM   4553  OH2 TIP3  801      69.310  27.770  50.170  0.00  0.00           O  
ATOM   4554  H1  TIP3  801      69.480  28.520  50.740  0.00  0.00           H  
ATOM   4555  H2  TIP3  801      68.400  27.540  50.360  0.00  0.00           H  
ATOM   4556  OH2 TIP3  802      29.110  29.300   8.520  0.00  0.00           O  
ATOM   4557  H1  TIP3  802      29.900  29.190   9.040  0.00  0.00           H  
ATOM   4558  H2  TIP3  802      29.300  28.840   7.700  0.00  0.00           H  
ATOM   4559  OH2 TIP3  803      77.650  37.850   0.550  0.00  0.00           O  
ATOM   4560  H1  TIP3  803      77.020  38.110   1.220  0.00  0.00           H  
ATOM   4561  H2  TIP3  803      77.120  37.380  -0.100  0.00  0.00           H  
ATOM   4562  OH2 TIP3  804      12.920  24.960  72.080  0.00  0.00           O  
ATOM   4563  H1  TIP3  804      13.170  25.380  72.900  0.00  0.00           H  
ATOM   4564  H2  TIP3  804      12.400  24.210  72.340  0.00  0.00           H  
ATOM   4565  OH2 TIP3  805      69.280  46.930  47.450  0.00  0.00           O  
ATOM   4566  H1  TIP3  805      68.590  46.360  47.780  0.00  0.00           H  
ATOM   4567  H2  TIP3  805      69.400  47.590  48.120  0.00  0.00           H  
ATOM   4568  OH2 TIP3  806      61.030  69.150  49.220  0.00  0.00           O  
ATOM   4569  H1  TIP3  806      61.900  69.120  48.810  0.00  0.00           H  
ATOM   4570  H2  TIP3  806      60.550  68.430  48.810  0.00  0.00           H  
ATOM   4571  OH2 TIP3  807      21.180  64.310  27.440  0.00  0.00           O  
ATOM   4572  H1  TIP3  807      21.130  64.870  26.660  0.00  0.00           H  
ATOM   4573  H2  TIP3  807      21.430  63.450  27.100  0.00  0.00           H  
ATOM   4574  OH2 TIP3  808      10.320  31.600  44.720  0.00  0.00           O  
ATOM   4575  H1  TIP3  808      10.970  30.970  45.060  0.00  0.00           H  
ATOM   4576  H2  TIP3  808      10.590  32.440  45.080  0.00  0.00           H  
ATOM   4577  OH2 TIP3  809      41.360  74.270  76.750  0.00  0.00           O  
ATOM   4578  H1  TIP3  809      41.170  73.360  76.560  0.00  0.00           H  
ATOM   4579  H2  TIP3  809      41.990  74.240  77.470  0.00  0.00           H  
ATOM   4580  OH2 TIP3  810      17.450  62.420   6.910  0.00  0.00           O  
ATOM   4581  H1  TIP3  810      17.880  62.390   7.760  0.00  0.00           H  
ATOM   4582  H2  TIP3  810      16.530  62.220   7.100  0.00  0.00           H  
ATOM   4583  OH2 TIP3  811      67.860  18.930  66.590  0.00  0.00           O  
ATOM   4584  H1  TIP3  811      67.930  18.110  67.080  0.00  0.00           H  
ATOM   4585  H2  TIP3  811      68.710  19.360  66.720  0.00  0.00           H  
ATOM   4586  OH2 TIP3  812      53.210  14.320  37.600  0.00  0.00           O  
ATOM   4587  H1  TIP3  812      52.510  13.750  37.920  0.00  0.00           H  
ATOM   4588  H2  TIP3  812      53.980  13.750  37.560  0.00  0.00           H  
ATOM   4589  OH2 TIP3  813      79.000  53.050  31.860  0.00  0.00           O  
ATOM   4590  H1  TIP3  813      79.270  52.590  32.660  0.00  0.00           H  
ATOM   4591  H2  TIP3  813      79.520  52.660  31.170  0.00  0.00           H  
ATOM   4592  OH2 TIP3  814       7.390  70.770  20.870  0.00  0.00           O  
ATOM   4593  H1  TIP3  814       6.850  71.430  21.320  0.00  0.00           H  
ATOM   4594  H2  TIP3  814       7.990  70.460  21.550  0.00  0.00           H  
ATOM   4595  OH2 TIP3  815      18.640  70.830  25.020  0.00  0.00           O  
ATOM   4596  H1  TIP3  815      19.590  70.990  25.010  0.00  0.00           H  
ATOM   4597  H2  TIP3  815      18.560  69.900  24.810  0.00  0.00           H  
ATOM   4598  OH2 TIP3  816      54.270  68.020  63.250  0.00  0.00           O  
ATOM   4599  H1  TIP3  816      54.470  67.120  62.970  0.00  0.00           H  
ATOM   4600  H2  TIP3  816      54.890  68.560  62.760  0.00  0.00           H  
ATOM   4601  OH2 TIP3  817      38.930  24.580   9.250  0.00  0.00           O  
ATOM   4602  H1  TIP3  817      39.110  23.650   9.360  0.00  0.00           H  
ATOM   4603  H2  TIP3  817      39.510  25.010   9.880  0.00  0.00           H  
ATOM   4604  OH2 TIP3  818      32.540  74.150  46.830  0.00  0.00           O  
ATOM   4605  H1  TIP3  818      33.010  74.750  46.260  0.00  0.00           H  
ATOM   4606  H2  TIP3  818      32.900  74.310  47.700  0.00  0.00           H  
ATOM   4607  OH2 TIP3  819      52.080   8.550  68.120  0.00  0.00           O  
ATOM   4608  H1  TIP3  819      51.810   8.170  68.950  0.00  0.00           H  
ATOM   4609  H2  TIP3  819      52.440   9.400  68.350  0.00  0.00           H  
ATOM   4610  OH2 TIP3  820      30.200  23.790  50.420  0.00  0.00           O  
ATOM   4611  H1  TIP3  820      29.730  24.600  50.590  0.00  0.00           H  
ATOM   4612  H2  TIP3  820      31.000  23.860  50.940  0.00  0.00           H  
ATOM   4613  OH2 TIP3  821      39.690  74.600  66.270  0.00  0.00           O  
ATOM   4614  H1  TIP3  821      39.430  74.180  67.090  0.00  0.00           H  
ATOM   4615  H2  TIP3  821      38.890  75.020  65.950  0.00  0.00           H  
ATOM   4616  OH2 TIP3  822       1.480  78.090  25.450  0.00  0.00           O  
ATOM   4617  H1  TIP3  822       1.790  77.190  25.340  0.00  0.00           H  
ATOM   4618  H2  TIP3  822       0.780  78.020  26.090  0.00  0.00           H  
ATOM   4619  OH2 TIP3  823      25.670  64.610  46.810  0.00  0.00           O  
ATOM   4620  H1  TIP3  823      26.610  64.530  46.660  0.00  0.00           H  
ATOM   4621  H2  TIP3  823      25.270  64.010  46.190  0.00  0.00           H  
ATOM   4622  OH2 TIP3  824      64.570  58.190  47.210  0.00  0.00           O  
ATOM   4623  H1  TIP3  824      63.940  58.900  47.340  0.00  0.00           H  
ATOM   4624  H2  TIP3  824      65.360  58.480  47.670  0.00  0.00           H  
ATOM   4625  OH2 TIP3  825      41.920  15.680  70.750  0.00  0.00           O  
ATOM   4626  H1  TIP3  825      40.980  15.570  70.600  0.00  0.00           H  
ATOM   4627  H2  TIP3  825      42.320  14.980  70.240  0.00  0.00           H  
ATOM   4628  OH2 TIP3  826      60.930  62.580  71.780  0.00  0.00           O  
ATOM   4629  H1  TIP3  826      61.020  63.210  72.500  0.00  0.00           H  
ATOM   4630  H2  TIP3  826      61.190  63.080  71.000  0.00  0.00           H  
ATOM   4631  OH2 TIP3  827      61.270  67.350  32.870  0.00  0.00           O  
ATOM   4632  H1  TIP3  827      62.050  66.830  33.030  0.00  0.00           H  
ATOM   4633  H2  TIP3  827      61.590  68.230  32.690  0.00  0.00           H  
ATOM   4634  OH2 TIP3  828       6.550  69.410  31.010  0.00  0.00           O  
ATOM   4635  H1  TIP3  828       7.230  70.010  31.330  0.00  0.00           H  
ATOM   4636  H2  TIP3  828       6.730  69.320  30.070  0.00  0.00           H  
ATOM   4637  OH2 TIP3  829      52.470   4.900  48.220  0.00  0.00           O  
ATOM   4638  H1  TIP3  829      52.380   4.020  48.590  0.00  0.00           H  
ATOM   4639  H2  TIP3  829      51.940   5.460  48.790  0.00  0.00           H  
ATOM   4640  OH2 TIP3  830       3.650  31.070  73.020  0.00  0.00           O  
ATOM   4641  H1  TIP3  830       3.540  31.300  73.940  0.00  0.00           H  
ATOM   4642  H2  TIP3  830       3.340  31.830  72.540  0.00  0.00           H  
ATOM   4643  OH2 TIP3  831      37.290  62.690  44.570  0.00  0.00           O  
ATOM   4644  H1  TIP3  831      38.060  62.790  44.010  0.00  0.00           H  
ATOM   4645  H2  TIP3  831      36.630  63.260  44.170  0.00  0.00           H  
ATOM   4646  OH2 TIP3  832      69.080  60.470  74.400  0.00  0.00           O  
ATOM   4647  H1  TIP3  832      69.600  59.670  74.470  0.00  0.00           H  
ATOM   4648  H2  TIP3  832      68.750  60.620  75.290  0.00  0.00           H  
ATOM   4649  OH2 TIP3  833      30.080  33.460  70.370  0.00  0.00           O  
ATOM   4650  H1  TIP3  833      30.390  32.660  69.950  0.00  0.00           H  
ATOM   4651  H2  TIP3  833      29.140  33.320  70.480  0.00  0.00           H  
ATOM   4652  OH2 TIP3  834      57.910   9.000  37.200  0.00  0.00           O  
ATOM   4653  H1  TIP3  834      58.850   8.920  37.360  0.00  0.00           H  
ATOM   4654  H2  TIP3  834      57.530   9.120  38.070  0.00  0.00           H  
ATOM   4655  OH2 TIP3  835       4.500  37.650  54.820  0.00  0.00           O  
ATOM   4656  H1  TIP3  835       5.390  37.640  55.180  0.00  0.00           H  
ATOM   4657  H2  TIP3  835       3.970  37.180  55.460  0.00  0.00           H  
ATOM   4658  OH2 TIP3  836      17.300   4.990  52.400  0.00  0.00           O  
ATOM   4659  H1  TIP3  836      16.670   5.520  51.910  0.00  0.00           H  
ATOM   4660  H2  TIP3  836      18.150   5.220  52.020  0.00  0.00           H  
ATOM   4661  OH2 TIP3  837      77.690  16.330  40.690  0.00  0.00           O  
ATOM   4662  H1  TIP3  837      77.760  16.220  39.740  0.00  0.00           H  
ATOM   4663  H2  TIP3  837      76.760  16.200  40.870  0.00  0.00           H  
ATOM   4664  OH2 TIP3  838      74.650  36.410  23.530  0.00  0.00           O  
ATOM   4665  H1  TIP3  838      74.160  35.690  23.940  0.00  0.00           H  
ATOM   4666  H2  TIP3  838      75.190  35.980  22.870  0.00  0.00           H  
ATOM   4667  OH2 TIP3  839      19.420  33.510  36.230  0.00  0.00           O  
ATOM   4668  H1  TIP3  839      18.610  33.470  35.740  0.00  0.00           H  
ATOM   4669  H2  TIP3  839      19.260  32.980  37.010  0.00  0.00           H  
ATOM   4670  OH2 TIP3  840      74.520  22.970  74.900  0.00  0.00           O  
ATOM   4671  H1  TIP3  840      74.270  23.030  75.820  0.00  0.00           H  
ATOM   4672  H2  TIP3  840      75.200  22.300  74.870  0.00  0.00           H  
ATOM   4673  OH2 TIP3  841      26.340   4.650  46.170  0.00  0.00           O  
ATOM   4674  H1  TIP3  841      26.510   4.670  45.230  0.00  0.00           H  
ATOM   4675  H2  TIP3  841      25.570   4.090  46.250  0.00  0.00           H  
ATOM   4676  OH2 TIP3  842      53.990  17.710  34.560  0.00  0.00           O  
ATOM   4677  H1  TIP3  842      54.310  18.230  33.820  0.00  0.00           H  
ATOM   4678  H2  TIP3  842      53.110  17.450  34.310  0.00  0.00           H  
ATOM   4679  OH2 TIP3  843      72.890  73.340   4.800  0.00  0.00           O  
ATOM   4680  H1  TIP3  843      71.970  73.070   4.780  0.00  0.00           H  
ATOM   4681  H2  TIP3  843      73.350  72.600   5.210  0.00  0.00           H  
ATOM   4682  OH2 TIP3  844      58.690  37.610  13.340  0.00  0.00           O  
ATOM   4683  H1  TIP3  844      58.160  38.360  13.630  0.00  0.00           H  
ATOM   4684  H2  TIP3  844      58.710  37.700  12.380  0.00  0.00           H  
ATOM   4685  OH2 TIP3  845      73.140  44.230  68.290  0.00  0.00           O  
ATOM   4686  H1  TIP3  845      72.840  43.330  68.210  0.00  0.00           H  
ATOM   4687  H2  TIP3  845      72.510  44.740  67.770  0.00  0.00           H  
ATOM   4688  OH2 TIP3  846       1.520  71.440  18.360  0.00  0.00           O  
ATOM   4689  H1  TIP3  846       2.460  71.550  18.480  0.00  0.00           H  
ATOM   4690  H2  TIP3  846       1.330  70.580  18.720  0.00  0.00           H  
ATOM   4691  OH2 TIP3  847      79.450  73.180  64.230  0.00  0.00           O  
ATOM   4692  H1  TIP3  847      79.590  73.320  63.300  0.00  0.00           H  
ATOM   4693  H2  TIP3  847      78.600  72.760  64.290  0.00  0.00           H  
ATOM   4694  OH2 TIP3  848      54.690  74.270  64.800  0.00  0.00           O  
ATOM   4695  H1  TIP3  848      54.870  74.740  65.610  0.00  0.00           H  
ATOM   4696  H2  TIP3  848      55.430  73.670  64.700  0.00  0.00           H  
ATOM   4697  OH2 TIP3  849      38.400  26.280  58.230  0.00  0.00           O  
ATOM   4698  H1  TIP3  849      39.120  26.730  58.670  0.00  0.00           H  
ATOM   4699  H2  TIP3  849      38.630  26.300  57.300  0.00  0.00           H  
ATOM   4700  OH2 TIP3  850      71.010  75.500  35.780  0.00  0.00           O  
ATOM   4701  H1  TIP3  850      71.320  74.800  35.200  0.00  0.00           H  
ATOM   4702  H2  TIP3  850      70.050  75.430  35.730  0.00  0.00           H  
ATOM   4703  OH2 TIP3  851      22.720  25.880  11.200  0.00  0.00           O  
ATOM   4704  H1  TIP3  851      23.080  26.000  12.080  0.00  0.00           H  
ATOM   4705  H2  TIP3  851      23.470  26.030  10.620  0.00  0.00           H  
ATOM   4706  OH2 TIP3  852      46.700  79.300  50.720  0.00  0.00           O  
ATOM   4707  H1  TIP3  852      47.650  79.260  50.590  0.00  0.00           H  
ATOM   4708  H2  TIP3  852      46.580  79.380  51.660  0.00  0.00           H  
ATOM   4709  OH2 TIP3  853      33.710  52.210   1.180  0.00  0.00           O  
ATOM   4710  H1  TIP3  853      34.580  51.820   1.240  0.00  0.00           H  
ATOM   4711  H2  TIP3  853      33.610  52.460   0.260  0.00  0.00           H  
ATOM   4712  OH2 TIP3  854       9.180  37.230   1.100  0.00  0.00           O  
ATOM   4713  H1  TIP3  854       8.490  37.680   0.600  0.00  0.00           H  
ATOM   4714  H2  TIP3  854       9.970  37.750   0.930  0.00  0.00           H  
ATOM   4715  OH2 TIP3  855      66.230  79.450  38.200  0.00  0.00           O  
ATOM   4716  H1  TIP3  855      66.230  78.710  38.820  0.00  0.00           H  
ATOM   4717  H2  TIP3  855      66.680  79.110  37.430  0.00  0.00           H  
ATOM   4718  OH2 TIP3  856       4.560  79.170  22.640  0.00  0.00           O  
ATOM   4719  H1  TIP3  856       4.500  78.490  21.970  0.00  0.00           H  
ATOM   4720  H2  TIP3  856       5.490  79.390  22.680  0.00  0.00           H  
ATOM   4721  OH2 TIP3  857      38.810  47.150  35.310  0.00  0.00           O  
ATOM   4722  H1  TIP3  857      38.790  46.200  35.220  0.00  0.00           H  
ATOM   4723  H2  TIP3  857      39.670  47.340  35.690  0.00  0.00           H  
ATOM   4724  OH2 TIP3  858      24.790  40.100  53.810  0.00  0.00           O  
ATOM   4725  H1  TIP3  858      25.140  39.920  52.930  0.00  0.00           H  
ATOM   4726  H2  TIP3  858      24.640  39.230  54.180  0.00  0.00           H  
ATOM   4727  OH2 TIP3  859       6.380  23.080  63.290  0.00  0.00           O  
ATOM   4728  H1  TIP3  859       5.940  22.250  63.490  0.00  0.00           H  
ATOM   4729  H2  TIP3  859       6.020  23.690  63.920  0.00  0.00           H  
ATOM   4730  OH2 TIP3  860      54.380  52.640  70.210  0.00  0.00           O  
ATOM   4731  H1  TIP3  860      54.880  53.440  70.370  0.00  0.00           H  
ATOM   4732  H2  TIP3  860      53.560  52.780  70.670  0.00  0.00           H  
ATOM   4733  OH2 TIP3  861      58.890  70.180  32.190  0.00  0.00           O  
ATOM   4734  H1  TIP3  861      59.360  70.060  31.370  0.00  0.00           H  
ATOM   4735  H2  TIP3  861      58.250  70.870  32.000  0.00  0.00           H  
ATOM   4736  OH2 TIP3  862      68.340  18.230  58.370  0.00  0.00           O  
ATOM   4737  H1  TIP3  862      67.910  17.390  58.490  0.00  0.00           H  
ATOM   4738  H2  TIP3  862      69.040  18.250  59.030  0.00  0.00           H  
ATOM   4739  OH2 TIP3  863      27.280  60.430   7.810  0.00  0.00           O  
ATOM   4740  H1  TIP3  863      28.150  60.250   8.190  0.00  0.00           H  
ATOM   4741  H2  TIP3  863      26.840  59.580   7.840  0.00  0.00           H  
ATOM   4742  OH2 TIP3  864      58.830  51.990  33.980  0.00  0.00           O  
ATOM   4743  H1  TIP3  864      58.460  51.230  33.540  0.00  0.00           H  
ATOM   4744  H2  TIP3  864      59.680  51.690  34.300  0.00  0.00           H  
ATOM   4745  OH2 TIP3  865      59.820  52.000  75.860  0.00  0.00           O  
ATOM   4746  H1  TIP3  865      59.020  52.420  76.190  0.00  0.00           H  
ATOM   4747  H2  TIP3  865      60.520  52.600  76.110  0.00  0.00           H  
ATOM   4748  OH2 TIP3  866      22.520  22.150  73.180  0.00  0.00           O  
ATOM   4749  H1  TIP3  866      22.840  21.780  72.360  0.00  0.00           H  
ATOM   4750  H2  TIP3  866      21.560  22.160  73.090  0.00  0.00           H  
ATOM   4751  OH2 TIP3  867      31.230  24.610  58.290  0.00  0.00           O  
ATOM   4752  H1  TIP3  867      30.920  24.540  57.390  0.00  0.00           H  
ATOM   4753  H2  TIP3  867      32.190  24.630  58.210  0.00  0.00           H  
ATOM   4754  OH2 TIP3  868      61.540  19.570  19.840  0.00  0.00           O  
ATOM   4755  H1  TIP3  868      62.370  19.450  19.380  0.00  0.00           H  
ATOM   4756  H2  TIP3  868      60.950  18.930  19.430  0.00  0.00           H  
ATOM   4757  OH2 TIP3  869      25.450  26.500  39.670  0.00  0.00           O  
ATOM   4758  H1  TIP3  869      24.730  27.120  39.710  0.00  0.00           H  
ATOM   4759  H2  TIP3  869      25.690  26.460  38.740  0.00  0.00           H  
ATOM   4760  OH2 TIP3  870      20.770  16.200  79.090  0.00  0.00           O  
ATOM   4761  H1  TIP3  870      20.060  16.670  78.660  0.00  0.00           H  
ATOM   4762  H2  TIP3  870      21.480  16.840  79.160  0.00  0.00           H  
ATOM   4763  OH2 TIP3  871      79.370  16.020  42.900  0.00  0.00           O  
ATOM   4764  H1  TIP3  871      80.140  15.990  42.330  0.00  0.00           H  
ATOM   4765  H2  TIP3  871      78.630  16.100  42.300  0.00  0.00           H  
ATOM   4766  OH2 TIP3  872       9.220  56.290  74.860  0.00  0.00           O  
ATOM   4767  H1  TIP3  872       9.230  55.580  75.500  0.00  0.00           H  
ATOM   4768  H2  TIP3  872       8.310  56.380  74.610  0.00  0.00           H  
ATOM   4769  OH2 TIP3  873      36.200  48.540  67.950  0.00  0.00           O  
ATOM   4770  H1  TIP3  873      35.590  48.930  68.570  0.00  0.00           H  
ATOM   4771  H2  TIP3  873      36.750  49.270  67.670  0.00  0.00           H  
ATOM   4772  OH2 TIP3  874      49.850  39.330  14.450  0.00  0.00           O  
ATOM   4773  H1  TIP3  874      49.980  39.950  15.170  0.00  0.00           H  
ATOM   4774  H2  TIP3  874      50.730  39.120  14.150  0.00  0.00           H  
ATOM   4775  OH2 TIP3  875      60.800  58.160  13.760  0.00  0.00           O  
ATOM   4776  H1  TIP3  875      61.520  57.730  14.230  0.00  0.00           H  
ATOM   4777  H2  TIP3  875      60.480  58.820  14.380  0.00  0.00           H  
ATOM   4778  OH2 TIP3  876      27.950   5.620  67.800  0.00  0.00           O  
ATOM   4779  H1  TIP3  876      27.200   5.200  67.360  0.00  0.00           H  
ATOM   4780  H2  TIP3  876      28.500   4.890  68.090  0.00  0.00           H  
ATOM   4781  OH2 TIP3  877      57.390   0.700   2.190  0.00  0.00           O  
ATOM   4782  H1  TIP3  877      57.740   1.400   2.740  0.00  0.00           H  
ATOM   4783  H2  TIP3  877      57.070   1.140   1.410  0.00  0.00           H  
ATOM   4784  OH2 TIP3  878      55.110  28.870   7.650  0.00  0.00           O  
ATOM   4785  H1  TIP3  878      55.100  29.300   8.510  0.00  0.00           H  
ATOM   4786  H2  TIP3  878      54.460  29.350   7.140  0.00  0.00           H  
ATOM   4787  OH2 TIP3  879      47.730  56.000  73.220  0.00  0.00           O  
ATOM   4788  H1  TIP3  879      47.060  55.450  72.820  0.00  0.00           H  
ATOM   4789  H2  TIP3  879      47.320  56.360  74.010  0.00  0.00           H  
ATOM   4790  OH2 TIP3  880       1.880  63.450  19.040  0.00  0.00           O  
ATOM   4791  H1  TIP3  880       2.400  64.220  18.830  0.00  0.00           H  
ATOM   4792  H2  TIP3  880       1.370  63.700  19.820  0.00  0.00           H  
ATOM   4793  OH2 TIP3  881      58.100  45.340  71.880  0.00  0.00           O  
ATOM   4794  H1  TIP3  881      57.780  45.640  71.030  0.00  0.00           H  
ATOM   4795  H2  TIP3  881      58.750  44.660  71.660  0.00  0.00           H  
ATOM   4796  OH2 TIP3  882      73.600  33.290  27.110  0.00  0.00           O  
ATOM   4797  H1  TIP3  882      74.190  33.990  26.810  0.00  0.00           H  
ATOM   4798  H2  TIP3  882      72.850  33.750  27.490  0.00  0.00           H  
ATOM   4799  OH2 TIP3  883      34.700  21.250  69.760  0.00  0.00           O  
ATOM   4800  H1  TIP3  883      35.350  20.670  69.380  0.00  0.00           H  
ATOM   4801  H2  TIP3  883      33.870  20.770  69.690  0.00  0.00           H  
ATOM   4802  OH2 TIP3  884      54.750  46.990  27.270  0.00  0.00           O  
ATOM   4803  H1  TIP3  884      54.630  47.910  27.520  0.00  0.00           H  
ATOM   4804  H2  TIP3  884      54.130  46.860  26.550  0.00  0.00           H  
ATOM   4805  OH2 TIP3  885      68.760  43.030  57.340  0.00  0.00           O  
ATOM   4806  H1  TIP3  885      69.710  42.930  57.260  0.00  0.00           H  
ATOM   4807  H2  TIP3  885      68.410  42.350  56.760  0.00  0.00           H  
ATOM   4808  OH2 TIP3  886      34.400  55.480  44.690  0.00  0.00           O  
ATOM   4809  H1  TIP3  886      34.090  56.050  45.400  0.00  0.00           H  
ATOM   4810  H2  TIP3  886      33.780  54.750  44.690  0.00  0.00           H  
ATOM   4811  OH2 TIP3  887      11.060  68.890  51.390  0.00  0.00           O  
ATOM   4812  H1  TIP3  887      10.530  68.200  51.790  0.00  0.00           H  
ATOM   4813  H2  TIP3  887      10.500  69.670  51.430  0.00  0.00           H  
ATOM   4814  OH2 TIP3  888      14.580  30.540  23.070  0.00  0.00           O  
ATOM   4815  H1  TIP3  888      14.530  29.940  22.330  0.00  0.00           H  
ATOM   4816  H2  TIP3  888      15.520  30.750  23.150  0.00  0.00           H  
ATOM   4817  OH2 TIP3  889      64.370  30.010  34.520  0.00  0.00           O  
ATOM   4818  H1  TIP3  889      63.760  30.460  33.940  0.00  0.00           H  
ATOM   4819  H2  TIP3  889      63.860  29.790  35.290  0.00  0.00           H  
ATOM   4820  OH2 TIP3  890       4.630  63.110  12.480  0.00  0.00           O  
ATOM   4821  H1  TIP3  890       4.430  62.330  11.960  0.00  0.00           H  
ATOM   4822  H2  TIP3  890       5.380  62.860  13.020  0.00  0.00           H  
ATOM   4823  OH2 TIP3  891      64.340  40.630  24.010  0.00  0.00           O  
ATOM   4824  H1  TIP3  891      63.620  40.490  24.620  0.00  0.00           H  
ATOM   4825  H2  TIP3  891      64.030  40.280  23.180  0.00  0.00           H  
ATOM   4826  OH2 TIP3  892      22.930  28.670  75.220  0.00  0.00           O  
ATOM   4827  H1  TIP3  892      22.270  28.120  75.650  0.00  0.00           H  
ATOM   4828  H2  TIP3  892      23.150  29.340  75.870  0.00  0.00           H  
ATOM   4829  OH2 TIP3  893      53.990  64.190  65.490  0.00  0.00           O  
ATOM   4830  H1  TIP3  893      53.280  64.000  64.870  0.00  0.00           H  
ATOM   4831  H2  TIP3  893      54.780  63.860  65.050  0.00  0.00           H  
ATOM   4832  OH2 TIP3  894      43.360  51.540   4.800  0.00  0.00           O  
ATOM   4833  H1  TIP3  894      42.960  50.710   4.550  0.00  0.00           H  
ATOM   4834  H2  TIP3  894      42.640  52.170   4.770  0.00  0.00           H  
ATOM   4835  OH2 TIP3  895      50.970  66.410  68.890  0.00  0.00           O  
ATOM   4836  H1  TIP3  895      50.450  66.350  68.090  0.00  0.00           H  
ATOM   4837  H2  TIP3  895      50.340  66.610  69.580  0.00  0.00           H  
ATOM   4838  OH2 TIP3  896      56.770   9.060  58.360  0.00  0.00           O  
ATOM   4839  H1  TIP3  896      57.380   8.580  57.800  0.00  0.00           H  
ATOM   4840  H2  TIP3  896      57.240   9.850  58.600  0.00  0.00           H  
ATOM   4841  OH2 TIP3  897       2.620  75.630  25.940  0.00  0.00           O  
ATOM   4842  H1  TIP3  897       2.510  74.720  25.670  0.00  0.00           H  
ATOM   4843  H2  TIP3  897       3.290  75.600  26.620  0.00  0.00           H  
ATOM   4844  OH2 TIP3  898      65.670  75.650  33.590  0.00  0.00           O  
ATOM   4845  H1  TIP3  898      64.730  75.590  33.460  0.00  0.00           H  
ATOM   4846  H2  TIP3  898      65.820  76.560  33.870  0.00  0.00           H  
ATOM   4847  OH2 TIP3  899      26.120  79.210  75.650  0.00  0.00           O  
ATOM   4848  H1  TIP3  899      26.060  79.030  76.590  0.00  0.00           H  
ATOM   4849  H2  TIP3  899      26.690  78.510  75.310  0.00  0.00           H  
ATOM   4850  OH2 TIP3  900      61.930   3.880  66.910  0.00  0.00           O  
ATOM   4851  H1  TIP3  900      62.670   4.040  66.330  0.00  0.00           H  
ATOM   4852  H2  TIP3  900      61.640   2.990  66.690  0.00  0.00           H  
ATOM   4853  OH2 TIP3  901      56.810  43.040   9.860  0.00  0.00           O  
ATOM   4854  H1  TIP3  901      56.220  43.790   9.860  0.00  0.00           H  
ATOM   4855  H2  TIP3  901      57.680  43.410  10.000  0.00  0.00           H  
ATOM   4856  OH2 TIP3  902      53.610  46.510  21.690  0.00  0.00           O  
ATOM   4857  H1  TIP3  902      53.360  46.390  22.610  0.00  0.00           H  
ATOM   4858  H2  TIP3  902      52.920  47.060  21.320  0.00  0.00           H  
ATOM   4859  OH2 TIP3  903      11.320  26.460  34.410  0.00  0.00           O  
ATOM   4860  H1  TIP3  903      10.420  26.740  34.530  0.00  0.00           H  
ATOM   4861  H2  TIP3  903      11.640  26.300  35.290  0.00  0.00           H  
ATOM   4862  OH2 TIP3  904      62.200  31.230  33.290  0.00  0.00           O  
ATOM   4863  H1  TIP3  904      62.010  31.700  34.100  0.00  0.00           H  
ATOM   4864  H2  TIP3  904      61.360  30.860  33.030  0.00  0.00           H  
ATOM   4865  OH2 TIP3  905      48.950  41.020  69.790  0.00  0.00           O  
ATOM   4866  H1  TIP3  905      49.770  41.470  70.000  0.00  0.00           H  
ATOM   4867  H2  TIP3  905      48.770  41.250  68.880  0.00  0.00           H  
ATOM   4868  OH2 TIP3  906      60.510  28.970  77.540  0.00  0.00           O  
ATOM   4869  H1  TIP3  906      59.940  28.240  77.760  0.00  0.00           H  
ATOM   4870  H2  TIP3  906      59.960  29.750  77.660  0.00  0.00           H  
ATOM   4871  OH2 TIP3  907      65.250  76.910  63.740  0.00  0.00           O  
ATOM   4872  H1  TIP3  907      65.600  76.010  63.790  0.00  0.00           H  
ATOM   4873  H2  TIP3  907      64.660  76.890  62.990  0.00  0.00           H  
ATOM   4874  OH2 TIP3  908      31.100  27.820  71.900  0.00  0.00           O  
ATOM   4875  H1  TIP3  908      31.860  28.320  71.590  0.00  0.00           H  
ATOM   4876  H2  TIP3  908      30.870  27.250  71.170  0.00  0.00           H  
ATOM   4877  OH2 TIP3  909      25.740   6.320  26.170  0.00  0.00           O  
ATOM   4878  H1  TIP3  909      25.370   5.940  26.970  0.00  0.00           H  
ATOM   4879  H2  TIP3  909      26.500   6.820  26.480  0.00  0.00           H  
ATOM   4880  OH2 TIP3  910      17.450  73.140  41.210  0.00  0.00           O  
ATOM   4881  H1  TIP3  910      18.200  72.840  41.720  0.00  0.00           H  
ATOM   4882  H2  TIP3  910      17.800  73.840  40.660  0.00  0.00           H  
ATOM   4883  OH2 TIP3  911      49.620  69.800  13.730  0.00  0.00           O  
ATOM   4884  H1  TIP3  911      49.290  69.380  12.940  0.00  0.00           H  
ATOM   4885  H2  TIP3  911      48.860  69.860  14.310  0.00  0.00           H  
ATOM   4886  OH2 TIP3  912      26.020  58.180   8.450  0.00  0.00           O  
ATOM   4887  H1  TIP3  912      25.250  57.630   8.610  0.00  0.00           H  
ATOM   4888  H2  TIP3  912      26.760  57.570   8.500  0.00  0.00           H  
ATOM   4889  OH2 TIP3  913      65.610   4.790  67.300  0.00  0.00           O  
ATOM   4890  H1  TIP3  913      66.100   5.590  67.120  0.00  0.00           H  
ATOM   4891  H2  TIP3  913      64.930   4.770  66.630  0.00  0.00           H  
ATOM   4892  OH2 TIP3  914       8.370  64.240  13.190  0.00  0.00           O  
ATOM   4893  H1  TIP3  914       8.290  63.810  12.340  0.00  0.00           H  
ATOM   4894  H2  TIP3  914       7.580  63.970  13.670  0.00  0.00           H  
ATOM   4895  OH2 TIP3  915      54.220   7.690  24.910  0.00  0.00           O  
ATOM   4896  H1  TIP3  915      54.940   7.940  24.320  0.00  0.00           H  
ATOM   4897  H2  TIP3  915      53.680   8.480  24.970  0.00  0.00           H  
ATOM   4898  OH2 TIP3  916      53.710  58.340  52.560  0.00  0.00           O  
ATOM   4899  H1  TIP3  916      53.940  57.420  52.450  0.00  0.00           H  
ATOM   4900  H2  TIP3  916      54.530  58.810  52.390  0.00  0.00           H  
ATOM   4901  OH2 TIP3  917      69.260  52.310  76.440  0.00  0.00           O  
ATOM   4902  H1  TIP3  917      70.070  51.930  76.780  0.00  0.00           H  
ATOM   4903  H2  TIP3  917      69.250  52.090  75.510  0.00  0.00           H  
ATOM   4904  OH2 TIP3  918      40.010  44.050   2.450  0.00  0.00           O  
ATOM   4905  H1  TIP3  918      40.960  44.100   2.490  0.00  0.00           H  
ATOM   4906  H2  TIP3  918      39.740  43.760   3.320  0.00  0.00           H  
ATOM   4907  OH2 TIP3  919      11.510  67.230  25.430  0.00  0.00           O  
ATOM   4908  H1  TIP3  919      10.970  67.840  25.930  0.00  0.00           H  
ATOM   4909  H2  TIP3  919      12.080  67.800  24.910  0.00  0.00           H  
ATOM   4910  OH2 TIP3  920      27.290  39.740  56.180  0.00  0.00           O  
ATOM   4911  H1  TIP3  920      27.970  39.200  56.570  0.00  0.00           H  
ATOM   4912  H2  TIP3  920      27.740  40.250  55.510  0.00  0.00           H  
ATOM   4913  OH2 TIP3  921      74.270  35.270   7.580  0.00  0.00           O  
ATOM   4914  H1  TIP3  921      74.560  34.950   6.730  0.00  0.00           H  
ATOM   4915  H2  TIP3  921      74.310  36.230   7.500  0.00  0.00           H  
ATOM   4916  OH2 TIP3  922      25.480  43.440  55.950  0.00  0.00           O  
ATOM   4917  H1  TIP3  922      25.530  43.450  55.000  0.00  0.00           H  
ATOM   4918  H2  TIP3  922      25.650  42.530  56.190  0.00  0.00           H  
ATOM   4919  OH2 TIP3  923      15.220  62.230  30.920  0.00  0.00           O  
ATOM   4920  H1  TIP3  923      14.960  63.010  30.440  0.00  0.00           H  
ATOM   4921  H2  TIP3  923      14.560  61.580  30.680  0.00  0.00           H  
ATOM   4922  OH2 TIP3  924      66.720  76.760  71.540  0.00  0.00           O  
ATOM   4923  H1  TIP3  924      66.140  76.050  71.300  0.00  0.00           H  
ATOM   4924  H2  TIP3  924      67.320  76.850  70.800  0.00  0.00           H  
ATOM   4925  OH2 TIP3  925      71.880  71.140  74.280  0.00  0.00           O  
ATOM   4926  H1  TIP3  925      72.340  70.510  74.840  0.00  0.00           H  
ATOM   4927  H2  TIP3  925      72.530  71.430  73.650  0.00  0.00           H  
ATOM   4928  OH2 TIP3  926      62.010  54.530  11.360  0.00  0.00           O  
ATOM   4929  H1  TIP3  926      62.370  55.350  11.020  0.00  0.00           H  
ATOM   4930  H2  TIP3  926      62.480  53.840  10.890  0.00  0.00           H  
ATOM   4931  OH2 TIP3  927      17.160  25.380  74.930  0.00  0.00           O  
ATOM   4932  H1  TIP3  927      16.310  25.050  75.240  0.00  0.00           H  
ATOM   4933  H2  TIP3  927      16.970  26.260  74.610  0.00  0.00           H  
ATOM   4934  OH2 TIP3  928       9.580  67.090   5.550  0.00  0.00           O  
ATOM   4935  H1  TIP3  928       8.720  66.670   5.620  0.00  0.00           H  
ATOM   4936  H2  TIP3  928      10.070  66.530   4.950  0.00  0.00           H
[truncated: 3,791,534 more chars]
