# Supplementary material for: Insight into binding of endogenous neurosteroid ligands to the sigma-1 receptor
Source: Nat Commun. 2024 Jul 4;15:5619. doi: 10.1038/s41467-024-49894-7 (PMC11224282; doi:10.1038/s41467-024-49894-7)
Supplement: Supplementary file 13 — Supplementary Data 10 [file 41467_2024_49894_MOESM13_ESM.zip › Supplementary Data 10. dock_pregnenolone.pdb]

HETATM    1  C1  UNL     1      -4.991  -2.321   0.230  1.00  0.00           C  
HETATM    2  O1  UNL     1      -3.454  -3.196   1.822  1.00  0.00           O  
HETATM    3  C2  UNL     1      -3.635  -2.462   0.852  1.00  0.00           C  
HETATM    4  O2  UNL     1       4.359   4.952   2.929  1.00  0.00           O  
HETATM    5  C3  UNL     1      -2.529  -1.670   0.199  1.00  0.00           C  
HETATM    6  C4  UNL     1      -3.011  -0.943  -1.058  1.00  0.00           C  
HETATM    7  C5  UNL     1      -2.269   0.395  -1.086  1.00  0.00           C  
HETATM    8  C6  UNL     1      -1.242   0.250   0.012  1.00  0.00           C  
HETATM    9  C7  UNL     1      -1.930  -0.583   1.075  1.00  0.00           C  
HETATM   10  C8  UNL     1      -0.869  -1.073   2.037  1.00  0.00           C  
HETATM   11  C9  UNL     1      -0.124   0.097   2.662  1.00  0.00           C  
HETATM   12  C10 UNL     1       0.416   1.092   1.641  1.00  0.00           C  
HETATM   13  C11 UNL     1      -0.598   1.493   0.569  1.00  0.00           C  
HETATM   14  C12 UNL     1       0.092   2.274  -0.536  1.00  0.00           C  
HETATM   15  C13 UNL     1       1.021   3.312  -0.008  1.00  0.00           C  
HETATM   16  C14 UNL     1       1.468   3.343   1.254  1.00  0.00           C  
HETATM   17  C15 UNL     1       1.086   2.309   2.289  1.00  0.00           C  
HETATM   18  C16 UNL     1       2.340   1.828   3.016  1.00  0.00           C  
HETATM   19  C17 UNL     1       3.213   2.959   3.524  1.00  0.00           C  
HETATM   20  C18 UNL     1       3.614   3.874   2.386  1.00  0.00           C  
HETATM   21  C19 UNL     1       2.390   4.437   1.691  1.00  0.00           C  
HETATM   22  C20 UNL     1       0.142   2.958   3.290  1.00  0.00           C  
HETATM   23  C21 UNL     1      -2.993   0.213   1.821  1.00  0.00           C  
ATOM     24  N   LEU A  76      -5.331  -9.186 -12.918 -0.30  1.85           N  
ATOM     25  CA  LEU A  76      -4.718  -7.885 -12.693  0.21  2.27           C  
ATOM     26  C   LEU A  76      -5.776  -6.805 -12.875  0.51  2.00           C  
ATOM     27  O   LEU A  76      -6.521  -6.816 -13.858 -0.51  1.70           O  
ATOM     28  CB  LEU A  76      -3.548  -7.659 -13.653 -0.18  2.17           C  
ATOM     29  CG  LEU A  76      -2.355  -8.613 -13.505 -0.09  2.27           C  
ATOM     30  CD1 LEU A  76      -1.194  -8.220 -14.420 -0.27  2.06           C  
ATOM     31  CD2 LEU A  76      -1.904  -8.697 -12.047 -0.27  2.06           C  
ATOM     32  N   GLN A  77      -5.850  -5.883 -11.922 -0.47  1.85           N  
ATOM     33  CA  GLN A  77      -6.890  -4.866 -11.954  0.07  2.27           C  
ATOM     34  C   GLN A  77      -6.429  -3.658 -11.150  0.51  2.00           C  
ATOM     35  O   GLN A  77      -5.840  -3.811 -10.078 -0.51  1.70           O  
ATOM     36  CB  GLN A  77      -8.205  -5.424 -11.392 -0.18  2.17           C  
ATOM     37  CG  GLN A  77      -9.337  -4.415 -11.286 -0.18  2.17           C  
ATOM     38  CD  GLN A  77     -10.543  -5.010 -10.622  0.55  2.00           C  
ATOM     39  NE2 GLN A  77     -11.538  -4.180 -10.335 -0.62  1.85           N  
ATOM     40  OE1 GLN A  77     -10.577  -6.211 -10.351 -0.55  1.70           O  
ATOM     41  N   TRP A  78      -6.687  -2.466 -11.678 -0.47  1.85           N  
ATOM     42  CA  TRP A  78      -6.437  -1.238 -10.934  0.07  2.27           C  
ATOM     43  C   TRP A  78      -7.619  -0.969 -10.017  0.51  2.00           C  
ATOM     44  O   TRP A  78      -8.762  -0.858 -10.477 -0.51  1.70           O  
ATOM     45  CB  TRP A  78      -6.214  -0.055 -11.872 -0.18  2.17           C  
ATOM     46  CG  TRP A  78      -4.886  -0.061 -12.579 -0.03  1.99           C  
ATOM     47  CD1 TRP A  78      -4.674  -0.215 -13.916  0.04  1.99           C  
ATOM     48  CD2 TRP A  78      -3.591   0.112 -11.983 -0.02  1.80           C  
ATOM     49  CE2 TRP A  78      -2.642   0.044 -13.021  0.13  1.80           C  
ATOM     50  CE3 TRP A  78      -3.145   0.323 -10.675 -0.12  1.99           C  
ATOM     51  NE1 TRP A  78      -3.327  -0.159 -14.191 -0.61  1.85           N  
ATOM     52  CZ2 TRP A  78      -1.268   0.178 -12.792 -0.12  1.99           C  
ATOM     53  CZ3 TRP A  78      -1.777   0.456 -10.448 -0.12  1.99           C  
ATOM     54  CH2 TRP A  78      -0.858   0.383 -11.503 -0.12  1.99           C  
ATOM     55  N   VAL A  79      -7.342  -0.863  -8.725 -0.47  1.85           N  
ATOM     56  CA  VAL A  79      -8.360  -0.642  -7.709  0.07  2.27           C  
ATOM     57  C   VAL A  79      -7.975   0.602  -6.931  0.51  2.00           C  
ATOM     58  O   VAL A  79      -6.815   0.750  -6.531 -0.51  1.70           O  
ATOM     59  CB  VAL A  79      -8.491  -1.855  -6.769 -0.09  2.27           C  
ATOM     60  CG1 VAL A  79      -9.602  -1.626  -5.756 -0.27  2.06           C  
ATOM     61  CG2 VAL A  79      -8.733  -3.137  -7.576 -0.27  2.06           C  
ATOM     62  N   PHE A  80      -8.937   1.496  -6.716 -0.47  1.85           N  
ATOM     63  CA  PHE A  80      -8.665   2.645  -5.862  0.07  2.27           C  
ATOM     64  C   PHE A  80      -8.365   2.195  -4.436  0.51  2.00           C  
ATOM     65  O   PHE A  80      -8.929   1.216  -3.941 -0.51  1.70           O  
ATOM     66  CB  PHE A  80      -9.846   3.614  -5.862 -0.18  2.17           C  
ATOM     67  CG  PHE A  80      -9.920   4.474  -7.091  0.00  1.99           C  
ATOM     68  CD1 PHE A  80      -8.794   5.120  -7.564 -0.12  1.99           C  
ATOM     69  CD2 PHE A  80     -11.118   4.633  -7.770 -0.12  1.99           C  
ATOM     70  CE1 PHE A  80      -8.851   5.914  -8.693 -0.12  1.99           C  
ATOM     71  CE2 PHE A  80     -11.188   5.425  -8.898 -0.12  1.99           C  
ATOM     72  CZ  PHE A  80     -10.048   6.067  -9.359 -0.12  1.99           C  
ATOM     73  N   VAL A  81      -7.457   2.914  -3.784 -0.47  1.85           N  
ATOM     74  CA  VAL A  81      -7.147   2.746  -2.372  0.07  2.27           C  
ATOM     75  C   VAL A  81      -7.372   4.093  -1.696  0.51  2.00           C  
ATOM     76  O   VAL A  81      -6.692   5.082  -2.008 -0.51  1.70           O  
ATOM     77  CB  VAL A  81      -5.712   2.255  -2.142 -0.09  2.27           C  
ATOM     78  CG1 VAL A  81      -5.490   1.933  -0.659 -0.27  2.06           C  
ATOM     79  CG2 VAL A  81      -5.418   1.041  -2.998 -0.27  2.06           C  
ATOM     80  N   ASN A  82      -8.316   4.135  -0.774 -0.47  1.85           N  
ATOM     81  CA  ASN A  82      -8.565   5.320   0.035  0.07  2.27           C  
ATOM     82  C   ASN A  82      -8.204   4.980   1.467  0.51  2.00           C  
ATOM     83  O   ASN A  82      -8.861   4.146   2.096 -0.51  1.70           O  
ATOM     84  CB  ASN A  82     -10.016   5.768  -0.081 -0.18  2.17           C  
ATOM     85  CG  ASN A  82     -10.277   6.519  -1.364  0.55  2.00           C  
ATOM     86  ND2 ASN A  82     -10.261   7.841  -1.285 -0.62  1.85           N  
ATOM     87  OD1 ASN A  82     -10.483   5.920  -2.415 -0.55  1.70           O  
ATOM     88  N   ALA A  83      -7.162   5.619   1.983 -0.47  1.85           N  
ATOM     89  CA  ALA A  83      -6.714   5.262   3.324  0.07  2.27           C  
ATOM     90  C   ALA A  83      -5.955   6.430   3.928  0.51  2.00           C  
ATOM     91  O   ALA A  83      -5.229   7.136   3.221 -0.51  1.70           O  
ATOM     92  CB  ALA A  83      -5.829   4.006   3.307 -0.27  2.06           C  
ATOM     93  N   GLY A  84      -6.144   6.633   5.232 -0.47  1.85           N  
ATOM     94  CA  GLY A  84      -5.431   7.666   5.964 -0.02  2.17           C  
ATOM     95  C   GLY A  84      -5.611   9.067   5.433  0.51  2.00           C  
ATOM     96  O   GLY A  84      -4.755   9.925   5.676 -0.51  1.70           O  
ATOM     97  N   GLY A  85      -6.704   9.333   4.710 -0.47  1.85           N  
ATOM     98  CA  GLY A  85      -6.913  10.638   4.110 -0.02  2.17           C  
ATOM     99  C   GLY A  85      -6.337  10.821   2.716  0.51  2.00           C  
ATOM    100  O   GLY A  85      -6.575  11.867   2.105 -0.51  1.70           O  
ATOM    101  N   TRP A  86      -5.589   9.854   2.184 -0.47  1.85           N  
ATOM    102  CA  TRP A  86      -5.100   9.959   0.812  0.07  2.27           C  
ATOM    103  C   TRP A  86      -5.853   9.006  -0.108  0.51  2.00           C  
ATOM    104  O   TRP A  86      -6.551   8.083   0.340 -0.51  1.70           O  
ATOM    105  CB  TRP A  86      -3.585   9.685   0.704 -0.18  2.17           C  
ATOM    106  CG  TRP A  86      -3.097   8.433   1.370 -0.03  1.99           C  
ATOM    107  CD1 TRP A  86      -2.460   8.346   2.584  0.04  1.99           C  
ATOM    108  CD2 TRP A  86      -3.169   7.092   0.862 -0.02  1.80           C  
ATOM    109  CE2 TRP A  86      -2.572   6.248   1.825  0.13  1.80           C  
ATOM    110  CE3 TRP A  86      -3.692   6.521  -0.305 -0.12  1.99           C  
ATOM    111  NE1 TRP A  86      -2.146   7.038   2.862 -0.61  1.85           N  
ATOM    112  CZ2 TRP A  86      -2.488   4.862   1.660 -0.12  1.99           C  
ATOM    113  CZ3 TRP A  86      -3.595   5.145  -0.474 -0.12  1.99           C  
ATOM    114  CH2 TRP A  86      -3.001   4.332   0.506 -0.12  1.99           C  
ATOM    115  N   MET A  87      -5.681   9.236  -1.415 -0.47  1.85           N  
ATOM    116  CA  MET A  87      -6.342   8.442  -2.451  0.07  2.27           C  
ATOM    117  C   MET A  87      -5.355   8.095  -3.555  0.51  2.00           C  
ATOM    118  O   MET A  87      -4.866   8.982  -4.262 -0.51  1.70           O  
ATOM    119  CB  MET A  87      -7.548   9.176  -3.046 -0.18  2.17           C  
ATOM    120  CG  MET A  87      -8.298   8.336  -4.086 -0.14  2.17           C  
ATOM    121  SD  MET A  87      -9.914   9.006  -4.521 -0.09  2.00           S  
ATOM    122  CE  MET A  87     -10.559   7.738  -5.616 -0.22  2.06           C  
ATOM    123  N   GLY A  88      -5.088   6.806  -3.715 -0.47  1.85           N  
ATOM    124  CA  GLY A  88      -4.300   6.323  -4.829 -0.02  2.17           C  
ATOM    125  C   GLY A  88      -4.961   5.112  -5.446  0.51  2.00           C  
ATOM    126  O   GLY A  88      -6.171   4.920  -5.305 -0.51  1.70           O  
ATOM    127  N   SER A  89      -4.181   4.284  -6.127 -0.47  1.85           N  
ATOM    128  CA  SER A  89      -4.691   3.070  -6.727  0.07  2.27           C  
ATOM    129  C   SER A  89      -3.562   2.057  -6.806  0.51  2.00           C  
ATOM    130  O   SER A  89      -2.375   2.401  -6.843 -0.51  1.70           O  
ATOM    131  CB  SER A  89      -5.297   3.303  -8.116  0.05  2.17           C  
ATOM    132  OG  SER A  89      -4.296   3.354  -9.105 -0.66  1.77           O  
ATOM    133  N   MET A  90      -3.963   0.794  -6.832 -0.47  1.85           N  
ATOM    134  CA  MET A  90      -3.036  -0.312  -6.750  0.07  2.27           C  
ATOM    135  C   MET A  90      -3.396  -1.358  -7.786  0.51  2.00           C  
ATOM    136  O   MET A  90      -4.547  -1.467  -8.227 -0.51  1.70           O  
ATOM    137  CB  MET A  90      -3.074  -0.959  -5.376 -0.18  2.17           C  
ATOM    138  CG  MET A  90      -4.418  -1.597  -5.145 -0.14  2.17           C  
ATOM    139  SD  MET A  90      -4.370  -3.001  -4.055 -0.09  2.00           S  
ATOM    140  CE  MET A  90      -6.058  -3.589  -4.204 -0.22  2.06           C  
ATOM    141  N   CYS A  91      -2.385  -2.125  -8.164 -0.47  1.85           N  
ATOM    142  CA  CYS A  91      -2.555  -3.353  -8.925  0.07  2.27           C  
ATOM    143  C   CYS A  91      -1.813  -4.431  -8.156  0.51  2.00           C  
ATOM    144  O   CYS A  91      -0.577  -4.427  -8.116 -0.51  1.70           O  
ATOM    145  CB  CYS A  91      -2.027  -3.218 -10.351 -0.11  2.17           C  
ATOM    146  SG  CYS A  91      -2.149  -4.749 -11.301 -0.23  2.00           S  
ATOM    147  N   LEU A  92      -2.566  -5.317  -7.510 -0.47  1.85           N  
ATOM    148  CA  LEU A  92      -1.961  -6.353  -6.688  0.07  2.27           C  
ATOM    149  C   LEU A  92      -1.353  -7.428  -7.576  0.51  2.00           C  
ATOM    150  O   LEU A  92      -2.020  -7.936  -8.484 -0.51  1.70           O  
ATOM    151  CB  LEU A  92      -3.001  -6.968  -5.757 -0.18  2.17           C  
ATOM    152  CG  LEU A  92      -2.373  -7.910  -4.733 -0.09  2.27           C  
ATOM    153  CD1 LEU A  92      -1.725  -7.087  -3.619 -0.27  2.06           C  
ATOM    154  CD2 LEU A  92      -3.400  -8.864  -4.190 -0.27  2.06           C  
ATOM    155  N   LEU A  93      -0.089  -7.778  -7.315 -0.47  1.85           N  
ATOM    156  CA  LEU A  93       0.587  -8.866  -8.003  0.07  2.27           C  
ATOM    157  C   LEU A  93       0.753 -10.104  -7.140  0.51  2.00           C  
ATOM    158  O   LEU A  93       0.758 -11.223  -7.659 -0.51  1.70           O  
ATOM    159  CB  LEU A  93       1.977  -8.405  -8.462 -0.18  2.17           C  
ATOM    160  CG  LEU A  93       1.996  -7.082  -9.225 -0.09  2.27           C  
ATOM    161  CD1 LEU A  93       3.431  -6.703  -9.619 -0.27  2.06           C  
ATOM    162  CD2 LEU A  93       1.106  -7.183 -10.458 -0.27  2.06           C  
ATOM    163  N   HSD A  94       0.896  -9.927  -5.835 -0.47  1.85           N  
ATOM    164  CA  HSD A  94       1.167 -11.048  -4.952  0.07  2.27           C  
ATOM    165  C   HSD A  94       0.707 -10.674  -3.557  0.51  2.00           C  
ATOM    166  O   HSD A  94       0.855  -9.522  -3.145 -0.51  1.70           O  
ATOM    167  CB  HSD A  94       2.656 -11.399  -4.937 -0.09  2.17           C  
ATOM    168  CG  HSD A  94       3.054 -12.281  -3.794 -0.05  1.80           C  
ATOM    169  CD2 HSD A  94       3.472 -11.980  -2.541  0.22  1.80           C  
ATOM    170  ND1 HSD A  94       3.030 -13.657  -3.872 -0.36  1.85           N  
ATOM    171  CE1 HSD A  94       3.425 -14.166  -2.719  0.25  1.80           C  
ATOM    172  NE2 HSD A  94       3.701 -13.170  -1.895 -0.70  1.85           N  
ATOM    173  N   ALA A  95       0.163 -11.647  -2.832 -0.47  1.85           N  
ATOM    174  CA  ALA A  95      -0.267 -11.373  -1.468  0.07  2.27           C  
ATOM    175  C   ALA A  95      -0.437 -12.686  -0.732  0.51  2.00           C  
ATOM    176  O   ALA A  95      -0.995 -13.644  -1.277 -0.51  1.70           O  
ATOM    177  CB  ALA A  95      -1.571 -10.560  -1.436 -0.27  2.06           C  
ATOM    178  N   SER A  96       0.061 -12.720   0.498 -0.47  1.85           N  
ATOM    179  CA  SER A  96      -0.068 -13.861   1.381  0.07  2.27           C  
ATOM    180  C   SER A  96      -0.303 -13.323   2.782  0.51  2.00           C  
ATOM    181  O   SER A  96      -0.485 -12.119   2.988 -0.51  1.70           O  
ATOM    182  CB  SER A  96       1.183 -14.744   1.340  0.05  2.17           C  
ATOM    183  OG  SER A  96       2.232 -14.101   2.042 -0.66  1.77           O  
ATOM    184  N   LEU A  97      -0.263 -14.228   3.755 -0.47  1.85           N  
ATOM    185  CA  LEU A  97      -0.321 -13.824   5.151  0.07  2.27           C  
ATOM    186  C   LEU A  97       0.849 -12.921   5.532  0.51  2.00           C  
ATOM    187  O   LEU A  97       0.697 -12.053   6.398 -0.51  1.70           O  
ATOM    188  CB  LEU A  97      -0.341 -15.070   6.039 -0.18  2.17           C  
ATOM    189  CG  LEU A  97      -0.855 -14.917   7.462 -0.09  2.27           C  
ATOM    190  CD1 LEU A  97      -2.330 -14.583   7.437 -0.27  2.06           C  
ATOM    191  CD2 LEU A  97      -0.597 -16.196   8.252 -0.27  2.06           C  
ATOM    192  N   THR A  98       2.015 -13.091   4.889 -0.47  1.85           N  
ATOM    193  CA  THR A  98       3.254 -12.487   5.361  0.07  2.27           C  
ATOM    194  C   THR A  98       3.941 -11.556   4.368  0.51  2.00           C  
ATOM    195  O   THR A  98       4.876 -10.849   4.765 -0.51  1.70           O  
ATOM    196  CB  THR A  98       4.258 -13.577   5.768  0.14  2.27           C  
ATOM    197  CG2 THR A  98       3.689 -14.442   6.880 -0.27  2.06           C  
ATOM    198  OG1 THR A  98       4.550 -14.404   4.635 -0.66  1.77           O  
ATOM    199  N   GLU A  99       3.532 -11.541   3.101 -0.47  1.85           N  
ATOM    200  CA  GLU A  99       4.142 -10.669   2.107  0.07  2.27           C  
ATOM    201  C   GLU A  99       3.069 -10.135   1.176  0.51  2.00           C  
ATOM    202  O   GLU A  99       1.980 -10.703   1.053 -0.51  1.70           O  
ATOM    203  CB  GLU A  99       5.210 -11.395   1.268 -0.18  2.17           C  
ATOM    204  CG  GLU A  99       6.463 -11.806   2.024 -0.28  2.17           C  
ATOM    205  CD  GLU A  99       7.397 -12.669   1.182  0.62  2.00           C  
ATOM    206  OE1 GLU A  99       7.068 -13.853   0.949 -0.76  1.70           O  
ATOM    207  OE2 GLU A  99       8.453 -12.164   0.747 -0.76  1.70           O1-
ATOM    208  N   TYR A 100       3.393  -9.025   0.520 -0.47  1.85           N  
ATOM    209  CA  TYR A 100       2.640  -8.634  -0.661  0.07  2.27           C  
ATOM    210  C   TYR A 100       3.558  -7.854  -1.596  0.51  2.00           C  
ATOM    211  O   TYR A 100       4.582  -7.317  -1.172 -0.51  1.70           O  
ATOM    212  CB  TYR A 100       1.382  -7.823  -0.305 -0.18  2.17           C  
ATOM    213  CG  TYR A 100       1.627  -6.400   0.161  0.00  1.99           C  
ATOM    214  CD1 TYR A 100       1.754  -5.355  -0.750 -0.12  1.99           C  
ATOM    215  CD2 TYR A 100       1.713  -6.099   1.510 -0.12  1.99           C  
ATOM    216  CE1 TYR A 100       1.963  -4.057  -0.321 -0.12  1.99           C  
ATOM    217  CE2 TYR A 100       1.931  -4.810   1.944 -0.12  1.99           C  
ATOM    218  CZ  TYR A 100       2.055  -3.795   1.033  0.11  1.99           C  
ATOM    219  OH  TYR A 100       2.271  -2.513   1.478 -0.54  1.77           O  
ATOM    220  N   VAL A 101       3.186  -7.834  -2.876 -0.47  1.85           N  
ATOM    221  CA  VAL A 101       3.829  -7.031  -3.912  0.07  2.27           C  
ATOM    222  C   VAL A 101       2.730  -6.370  -4.736  0.51  2.00           C  
ATOM    223  O   VAL A 101       1.797  -7.042  -5.193 -0.51  1.70           O  
ATOM    224  CB  VAL A 101       4.737  -7.875  -4.831 -0.09  2.27           C  
ATOM    225  CG1 VAL A 101       5.396  -6.986  -5.870 -0.27  2.06           C  
ATOM    226  CG2 VAL A 101       5.795  -8.634  -4.031 -0.27  2.06           C  
ATOM    227  N   LEU A 102       2.829  -5.061  -4.931 -0.47  1.85           N  
ATOM    228  CA  LEU A 102       1.821  -4.416  -5.754  0.07  2.27           C  
ATOM    229  C   LEU A 102       2.431  -3.218  -6.458  0.51  2.00           C  
ATOM    230  O   LEU A 102       3.470  -2.697  -6.052 -0.51  1.70           O  
ATOM    231  CB  LEU A 102       0.594  -4.011  -4.916 -0.18  2.17           C  
ATOM    232  CG  LEU A 102       0.758  -3.137  -3.664 -0.09  2.27           C  
ATOM    233  CD1 LEU A 102       0.883  -1.669  -4.036 -0.27  2.06           C  
ATOM    234  CD2 LEU A 102      -0.417  -3.336  -2.704 -0.27  2.06           C  
ATOM    235  N   LEU A 103       1.784  -2.803  -7.546 -0.47  1.85           N  
ATOM    236  CA  LEU A 103       2.069  -1.509  -8.150  0.07  2.27           C  
ATOM    237  C   LEU A 103       1.144  -0.485  -7.510  0.51  2.00           C  
ATOM    238  O   LEU A 103      -0.029  -0.774  -7.259 -0.51  1.70           O  
ATOM    239  CB  LEU A 103       1.862  -1.547  -9.667 -0.18  2.17           C  
ATOM    240  CG  LEU A 103       2.433  -2.781 -10.391 -0.09  2.27           C  
ATOM    241  CD1 LEU A 103       1.979  -2.823 -11.843 -0.27  2.06           C  
ATOM    242  CD2 LEU A 103       3.953  -2.823 -10.294 -0.27  2.06           C  
ATOM    243  N   PHE A 104       1.673   0.695  -7.212 -0.47  1.85           N  
ATOM    244  CA  PHE A 104       0.889   1.694  -6.497  0.07  2.27           C  
ATOM    245  C   PHE A 104       1.200   3.088  -7.009  0.51  2.00           C  
ATOM    246  O   PHE A 104       2.348   3.416  -7.306 -0.51  1.70           O  
ATOM    247  CB  PHE A 104       1.163   1.671  -4.993 -0.18  2.17           C  
ATOM    248  CG  PHE A 104       0.372   2.685  -4.224  0.00  1.99           C  
ATOM    249  CD1 PHE A 104      -0.950   2.431  -3.879 -0.12  1.99           C  
ATOM    250  CD2 PHE A 104       0.936   3.898  -3.862 -0.12  1.99           C  
ATOM    251  CE1 PHE A 104      -1.686   3.360  -3.173 -0.12  1.99           C  
ATOM    252  CE2 PHE A 104       0.205   4.837  -3.147 -0.12  1.99           C  
ATOM    253  CZ  PHE A 104      -1.109   4.568  -2.800 -0.12  1.99           C  
ATOM    254  N   GLY A 105       0.180   3.929  -7.055 -0.47  1.85           N  
ATOM    255  CA  GLY A 105       0.443   5.324  -7.344 -0.02  2.17           C  
ATOM    256  C   GLY A 105      -0.829   6.126  -7.449  0.51  2.00           C  
ATOM    257  O   GLY A 105      -1.891   5.705  -6.994 -0.51  1.70           O  
ATOM    258  N   THR A 106      -0.702   7.299  -8.056 -0.47  1.85           N  
ATOM    259  CA  THR A 106      -1.812   8.230  -8.091  0.07  2.27           C  
ATOM    260  C   THR A 106      -1.651   9.185  -9.263  0.51  2.00           C  
ATOM    261  O   THR A 106      -0.529   9.560  -9.644 -0.51  1.70           O  
ATOM    262  CB  THR A 106      -1.925   9.003  -6.773  0.14  2.27           C  
ATOM    263  CG2 THR A 106      -0.664   9.831  -6.511 -0.27  2.06           C  
ATOM    264  OG1 THR A 106      -3.060   9.870  -6.831 -0.66  1.77           O  
ATOM    265  N   ALA A 107      -2.801   9.552  -9.833 -0.47  1.85           N  
ATOM    266  CA  ALA A 107      -2.901  10.548 -10.883  0.07  2.27           C  
ATOM    267  C   ALA A 107      -3.449  11.874 -10.369  0.51  2.00           C  
ATOM    268  O   ALA A 107      -3.732  12.767 -11.174 -0.51  1.70           O  
ATOM    269  CB  ALA A 107      -3.765  10.020 -12.033 -0.27  2.06           C  
ATOM    270  N   VAL A 108      -3.614  12.019  -9.049 -0.47  1.85           N  
ATOM    271  CA  VAL A 108      -3.985  13.283  -8.421  0.07  2.27           C  
ATOM    272  C   VAL A 108      -2.937  13.611  -7.365  0.51  2.00           C  
ATOM    273  O   VAL A 108      -2.217  12.736  -6.885 -0.51  1.70           O  
ATOM    274  CB  VAL A 108      -5.395  13.238  -7.772 -0.09  2.27           C  
ATOM    275  CG1 VAL A 108      -6.466  12.976  -8.818 -0.27  2.06           C  
ATOM    276  CG2 VAL A 108      -5.452  12.162  -6.682 -0.27  2.06           C  
ATOM    277  N   ASP A 109      -2.855  14.891  -7.000 -0.47  1.85           N  
ATOM    278  CA  ASP A 109      -2.071  15.275  -5.830  0.07  2.27           C  
ATOM    279  C   ASP A 109      -2.810  14.856  -4.573  0.51  2.00           C  
ATOM    280  O   ASP A 109      -3.994  15.174  -4.414 -0.51  1.70           O  
ATOM    281  CB  ASP A 109      -1.831  16.781  -5.803 -0.28  2.17           C  
ATOM    282  CG  ASP A 109      -1.148  17.280  -7.057  0.62  2.00           C  
ATOM    283  OD1 ASP A 109      -0.115  16.693  -7.435 -0.76  1.70           O  
ATOM    284  OD2 ASP A 109      -1.673  18.225  -7.672 -0.76  1.70           O1-
ATOM    285  N   THR A 110      -2.113  14.161  -3.672 -0.47  1.85           N  
ATOM    286  CA  THR A 110      -2.779  13.625  -2.490  0.07  2.27           C  
ATOM    287  C   THR A 110      -1.759  13.404  -1.381  0.51  2.00           C  
ATOM    288  O   THR A 110      -0.548  13.396  -1.614 -0.51  1.70           O  
ATOM    289  CB  THR A 110      -3.506  12.312  -2.818  0.14  2.27           C  
ATOM    290  CG2 THR A 110      -2.504  11.173  -2.973 -0.27  2.06           C  
ATOM    291  OG1 THR A 110      -4.428  11.983  -1.770 -0.66  1.77           O  
ATOM    292  N   GLY A 111      -2.265  13.215  -0.167 -0.47  1.85           N  
ATOM    293  CA  GLY A 111      -1.400  12.942   0.964 -0.02  2.17           C  
ATOM    294  C   GLY A 111      -2.213  12.655   2.207  0.51  2.00           C  
ATOM    295  O   GLY A 111      -3.422  12.903   2.264 -0.51  1.70           O  
ATOM    296  N   GLY A 112      -1.519  12.123   3.206 -0.47  1.85           N  
ATOM    297  CA  GLY A 112      -2.168  11.817   4.471 -0.02  2.17           C  
ATOM    298  C   GLY A 112      -1.294  10.947   5.343  0.51  2.00           C  
ATOM    299  O   GLY A 112      -0.064  11.007   5.275 -0.51  1.70           O  
ATOM    300  N   HSD A 113      -1.947  10.147   6.167 -0.47  1.85           N  
ATOM    301  CA  HSD A 113      -1.273   9.310   7.146  0.07  2.27           C  
ATOM    302  C   HSD A 113      -0.829   8.008   6.487  0.51  2.00           C  
ATOM    303  O   HSD A 113      -1.575   7.406   5.710 -0.51  1.70           O  
ATOM    304  CB  HSD A 113      -2.225   9.037   8.314 -0.09  2.17           C  
ATOM    305  CG  HSD A 113      -1.547   8.754   9.618 -0.05  1.80           C  
ATOM    306  CD2 HSD A 113      -1.508   9.463  10.774  0.22  1.80           C  
ATOM    307  ND1 HSD A 113      -0.836   7.599   9.854 -0.36  1.85           N  
ATOM    308  CE1 HSD A 113      -0.373   7.613  11.091  0.25  1.80           C  
ATOM    309  NE2 HSD A 113      -0.766   8.734  11.671 -0.70  1.85           N  
ATOM    310  N   SER A 114       0.407   7.595   6.775 -0.47  1.85           N  
ATOM    311  CA  SER A 114       0.945   6.356   6.212  0.07  2.27           C  
ATOM    312  C   SER A 114       0.295   5.105   6.793  0.51  2.00           C  
ATOM    313  O   SER A 114       0.332   4.042   6.158 -0.51  1.70           O  
ATOM    314  CB  SER A 114       2.447   6.280   6.470  0.05  2.17           C  
ATOM    315  OG  SER A 114       2.682   6.068   7.855 -0.66  1.77           O  
ATOM    316  N   GLY A 115      -0.279   5.201   7.979 -0.47  1.85           N  
ATOM    317  CA  GLY A 115      -0.649   4.015   8.733 -0.02  2.17           C  
ATOM    318  C   GLY A 115       0.487   3.538   9.612  0.51  2.00           C  
ATOM    319  O   GLY A 115       1.663   3.817   9.369 -0.51  1.70           O  
ATOM    320  N   ARG A 116       0.124   2.815  10.672 -0.47  1.85           N  
ATOM    321  CA  ARG A 116       1.087   2.268  11.625  0.07  2.27           C  
ATOM    322  C   ARG A 116       0.685   0.833  11.929  0.51  2.00           C  
ATOM    323  O   ARG A 116      -0.403   0.596  12.460 -0.51  1.70           O  
ATOM    324  CB  ARG A 116       1.135   3.101  12.914 -0.18  2.17           C  
ATOM    325  CG  ARG A 116       2.375   2.840  13.771 -0.18  2.17           C  
ATOM    326  CD  ARG A 116       2.171   3.203  15.243  0.20  2.17           C  
ATOM    327  NE  ARG A 116       1.994   4.637  15.495 -0.70  1.85           N  
ATOM    328  CZ  ARG A 116       2.992   5.510  15.659  0.64  2.00           C  
ATOM    329  NH1 ARG A 116       4.259   5.119  15.574 -0.80  1.85           N1+
ATOM    330  NH2 ARG A 116       2.723   6.785  15.897 -0.80  1.85           N  
ATOM    331  N   TYR A 117       1.555  -0.119  11.596 -0.47  1.85           N  
ATOM    332  CA  TYR A 117       1.215  -1.536  11.699  0.07  2.27           C  
ATOM    333  C   TYR A 117       2.501  -2.344  11.727  0.51  2.00           C  
ATOM    334  O   TYR A 117       3.591  -1.825  11.471 -0.51  1.70           O  
ATOM    335  CB  TYR A 117       0.320  -1.983  10.536 -0.18  2.17           C  
ATOM    336  CG  TYR A 117       0.532  -1.133   9.310  0.00  1.99           C  
ATOM    337  CD1 TYR A 117       1.773  -1.098   8.674 -0.12  1.99           C  
ATOM    338  CD2 TYR A 117      -0.492  -0.346   8.799 -0.12  1.99           C  
ATOM    339  CE1 TYR A 117       1.988  -0.304   7.564 -0.12  1.99           C  
ATOM    340  CE2 TYR A 117      -0.289   0.453   7.678 -0.12  1.99           C  
ATOM    341  CZ  TYR A 117       0.953   0.470   7.068  0.11  1.99           C  
ATOM    342  OH  TYR A 117       1.169   1.263   5.958 -0.54  1.77           O  
ATOM    343  N   TRP A 118       2.359  -3.634  12.037 -0.47  1.85           N  
ATOM    344  CA  TRP A 118       3.510  -4.531  12.114  0.07  2.27           C  
ATOM    345  C   TRP A 118       3.804  -5.094  10.725  0.51  2.00           C  
ATOM    346  O   TRP A 118       3.541  -6.256  10.408 -0.51  1.70           O  
ATOM    347  CB  TRP A 118       3.279  -5.640  13.129 -0.18  2.17           C  
ATOM    348  CG  TRP A 118       4.573  -6.304  13.511 -0.03  1.99           C  
ATOM    349  CD1 TRP A 118       5.219  -7.297  12.830  0.04  1.99           C  
ATOM    350  CD2 TRP A 118       5.399  -5.989  14.639 -0.02  1.80           C  
ATOM    351  CE2 TRP A 118       6.518  -6.844  14.589  0.13  1.80           C  
ATOM    352  CE3 TRP A 118       5.300  -5.070  15.688 -0.12  1.99           C  
ATOM    353  NE1 TRP A 118       6.385  -7.631  13.475 -0.61  1.85           N  
ATOM    354  CZ2 TRP A 118       7.527  -6.809  15.550 -0.12  1.99           C  
ATOM    355  CZ3 TRP A 118       6.303  -5.041  16.643 -0.12  1.99           C  
ATOM    356  CH2 TRP A 118       7.400  -5.904  16.566 -0.12  1.99           C  
ATOM    357  N   ALA A 119       4.383  -4.241   9.889 -0.47  1.85           N  
ATOM    358  CA  ALA A 119       4.834  -4.648   8.571  0.07  2.27           C  
ATOM    359  C   ALA A 119       5.845  -3.626   8.087  0.51  2.00           C  
ATOM    360  O   ALA A 119       5.712  -2.430   8.367 -0.51  1.70           O  
ATOM    361  CB  ALA A 119       3.667  -4.765   7.584 -0.27  2.06           C  
ATOM    362  N   GLU A 120       6.859  -4.107   7.376 -0.47  1.85           N  
ATOM    363  CA  GLU A 120       7.864  -3.252   6.758  0.07  2.27           C  
ATOM    364  C   GLU A 120       7.480  -3.046   5.296  0.51  2.00           C  
ATOM    365  O   GLU A 120       7.434  -4.003   4.518 -0.51  1.70           O  
ATOM    366  CB  GLU A 120       9.247  -3.880   6.884 -0.18  2.17           C  
ATOM    367  CG  GLU A 120      10.361  -2.998   6.368 -0.28  2.17           C  
ATOM    368  CD  GLU A 120      11.710  -3.660   6.494  0.62  2.00           C  
ATOM    369  OE1 GLU A 120      11.976  -4.611   5.732 -0.76  1.70           O  
ATOM    370  OE2 GLU A 120      12.490  -3.243   7.373 -0.76  1.70           O1-
ATOM    371  N   ILE A 121       7.197  -1.804   4.922 -0.47  1.85           N  
ATOM    372  CA  ILE A 121       6.756  -1.474   3.568  0.07  2.27           C  
ATOM    373  C   ILE A 121       7.886  -0.758   2.842  0.51  2.00           C  
ATOM    374  O   ILE A 121       8.528   0.129   3.404 -0.51  1.70           O  
ATOM    375  CB  ILE A 121       5.487  -0.597   3.595 -0.09  2.27           C  
ATOM    376  CG1 ILE A 121       4.511  -1.115   4.652 -0.18  2.17           C  
ATOM    377  CG2 ILE A 121       4.827  -0.551   2.218 -0.27  2.06           C  
ATOM    378  CD  ILE A 121       3.945  -2.456   4.340 -0.27  2.06           C  
ATOM    379  N   SER A 122       8.135  -1.133   1.591 -0.47  1.85           N  
ATOM    380  CA  SER A 122       9.151  -0.433   0.810  0.07  2.27           C  
ATOM    381  C   SER A 122       8.569  -0.043  -0.537  0.51  2.00           C  
ATOM    382  O   SER A 122       7.931  -0.868  -1.199 -0.51  1.70           O  
ATOM    383  CB  SER A 122      10.417  -1.286   0.627  0.05  2.17           C  
ATOM    384  OG  SER A 122      10.105  -2.629   0.324 -0.66  1.77           O  
ATOM    385  N   ASP A 123       8.787   1.213  -0.933 -0.47  1.85           N  
ATOM    386  CA  ASP A 123       8.282   1.738  -2.198  0.07  2.27           C  
ATOM    387  C   ASP A 123       9.433   2.275  -3.026  0.51  2.00           C  
ATOM    388  O   ASP A 123      10.159   3.154  -2.569 -0.51  1.70           O  
ATOM    389  CB  ASP A 123       7.266   2.855  -1.967 -0.21  2.17           C  
ATOM    390  CG  ASP A 123       5.965   2.336  -1.437  0.75  2.00           C  
ATOM    391  OD1 ASP A 123       5.805   2.298  -0.206 -0.55  1.70           O  
ATOM    392  OD2 ASP A 123       5.129   1.930  -2.267 -0.61  1.77           O1-
ATOM    393  N   THR A 124       9.571   1.791  -4.252 -0.47  1.85           N  
ATOM    394  CA  THR A 124      10.579   2.303  -5.172  0.07  2.27           C  
ATOM    395  C   THR A 124       9.875   3.107  -6.255  0.51  2.00           C  
ATOM    396  O   THR A 124       8.964   2.598  -6.914 -0.51  1.70           O  
ATOM    397  CB  THR A 124      11.400   1.169  -5.780  0.14  2.27           C  
ATOM    398  CG2 THR A 124      12.482   1.733  -6.687 -0.27  2.06           C  
ATOM    399  OG1 THR A 124      12.017   0.411  -4.732 -0.66  1.77           O  
ATOM    400  N   ILE A 125      10.295   4.353  -6.437 -0.47  1.85           N  
ATOM    401  CA  ILE A 125       9.579   5.272  -7.311  0.07  2.27           C  
ATOM    402  C   ILE A 125       9.976   5.031  -8.760  0.51  2.00           C  
ATOM    403  O   ILE A 125      11.161   5.081  -9.117 -0.51  1.70           O  
ATOM    404  CB  ILE A 125       9.852   6.726  -6.908 -0.09  2.27           C  
ATOM    405  CG1 ILE A 125       9.383   6.989  -5.478 -0.18  2.17           C  
ATOM    406  CG2 ILE A 125       9.183   7.684  -7.883 -0.27  2.06           C  
ATOM    407  CD  ILE A 125       9.877   8.321  -4.955 -0.27  2.06           C  
ATOM    408  N   LEU A 126       8.976   4.795  -9.606 -0.47  1.85           N  
ATOM    409  CA  LEU A 126       9.192   4.775 -11.043  0.07  2.27           C  
ATOM    410  C   LEU A 126       9.032   6.163 -11.634  0.51  2.00           C  
ATOM    411  O   LEU A 126       9.837   6.568 -12.473 -0.51  1.70           O  
ATOM    412  CB  LEU A 126       8.218   3.804 -11.718 -0.18  2.17           C  
ATOM    413  CG  LEU A 126       8.317   2.343 -11.266 -0.09  2.27           C  
ATOM    414  CD1 LEU A 126       7.189   1.515 -11.876 -0.27  2.06           C  
ATOM    415  CD2 LEU A 126       9.662   1.760 -11.646 -0.27  2.06           C  
ATOM    416  N   SER A 127       8.020   6.910 -11.185 -0.47  1.85           N  
ATOM    417  CA  SER A 127       7.792   8.262 -11.680  0.07  2.27           C  
ATOM    418  C   SER A 127       7.202   9.123 -10.572  0.51  2.00           C  
ATOM    419  O   SER A 127       6.552   8.616  -9.656 -0.51  1.70           O  
ATOM    420  CB  SER A 127       6.839   8.277 -12.877  0.05  2.17           C  
ATOM    421  OG  SER A 127       5.536   7.892 -12.458 -0.66  1.77           O  
ATOM    422  N   GLY A 128       7.397  10.435 -10.696 -0.47  1.85           N  
ATOM    423  CA  GLY A 128       6.810  11.398  -9.783 -0.02  2.17           C  
ATOM    424  C   GLY A 128       7.667  11.711  -8.572  0.51  2.00           C  
ATOM    425  O   GLY A 128       8.899  11.666  -8.653 -0.51  1.70           O  
ATOM    426  N   THR A 129       7.023  12.029  -7.445 -0.47  1.85           N  
ATOM    427  CA  THR A 129       7.700  12.443  -6.219  0.07  2.27           C  
ATOM    428  C   THR A 129       6.958  11.886  -5.013  0.51  2.00           C  
ATOM    429  O   THR A 129       5.729  11.797  -5.010 -0.51  1.70           O  
ATOM    430  CB  THR A 129       7.781  13.973  -6.078  0.14  2.27           C  
ATOM    431  CG2 THR A 129       8.662  14.588  -7.162 -0.27  2.06           C  
ATOM    432  OG1 THR A 129       6.469  14.531  -6.170 -0.66  1.77           O  
ATOM    433  N   PHE A 130       7.723  11.537  -3.976 -0.47  1.85           N  
ATOM    434  CA  PHE A 130       7.195  10.983  -2.730  0.07  2.27           C  
ATOM    435  C   PHE A 130       7.795  11.803  -1.592  0.51  2.00           C  
ATOM    436  O   PHE A 130       8.991  11.701  -1.319 -0.51  1.70           O  
ATOM    437  CB  PHE A 130       7.559   9.491  -2.623 -0.18  2.17           C  
ATOM    438  CG  PHE A 130       6.934   8.733  -1.450  0.00  1.99           C  
ATOM    439  CD1 PHE A 130       6.747   7.358  -1.551 -0.12  1.99           C  
ATOM    440  CD2 PHE A 130       6.588   9.351  -0.255 -0.12  1.99           C  
ATOM    441  CE1 PHE A 130       6.205   6.629  -0.509 -0.12  1.99           C  
ATOM    442  CE2 PHE A 130       6.042   8.621   0.795 -0.12  1.99           C  
ATOM    443  CZ  PHE A 130       5.855   7.261   0.671 -0.12  1.99           C  
ATOM    444  N   ARG A 131       6.988  12.640  -0.947 -0.47  1.85           N  
ATOM    445  CA  ARG A 131       7.439  13.368   0.229  0.07  2.27           C  
ATOM    446  C   ARG A 131       7.061  12.574   1.470  0.51  2.00           C  
ATOM    447  O   ARG A 131       5.912  12.141   1.611 -0.51  1.70           O  
ATOM    448  CB  ARG A 131       6.828  14.769   0.281 -0.18  2.17           C  
ATOM    449  CG  ARG A 131       7.019  15.478   1.625 -0.18  2.17           C  
ATOM    450  CD  ARG A 131       6.380  16.867   1.628  0.20  2.17           C  
ATOM    451  NE  ARG A 131       7.104  17.821   0.796 -0.70  1.85           N  
ATOM    452  CZ  ARG A 131       6.566  18.920   0.275  0.64  2.00           C  
ATOM    453  NH1 ARG A 131       7.307  19.732  -0.466 -0.80  1.85           N1+
ATOM    454  NH2 ARG A 131       5.283  19.200   0.478 -0.80  1.85           N  
ATOM    455  N   GLN A 132       8.033  12.370   2.354 -0.47  1.85           N  
ATOM    456  CA  GLN A 132       7.853  11.620   3.590  0.07  2.27           C  
ATOM    457  C   GLN A 132       8.185  12.529   4.764  0.51  2.00           C  
ATOM    458  O   GLN A 132       9.217  13.211   4.750 -0.51  1.70           O  
ATOM    459  CB  GLN A 132       8.746  10.365   3.619 -0.18  2.17           C  
ATOM    460  CG  GLN A 132       8.533   9.479   4.854 -0.18  2.17           C  
ATOM    461  CD  GLN A 132       9.610   8.420   5.025  0.55  2.00           C  
ATOM    462  NE2 GLN A 132       9.197   7.167   5.180 -0.62  1.85           N  
ATOM    463  OE1 GLN A 132      10.794   8.727   5.021 -0.55  1.70           O  
ATOM    464  N   TRP A 133       7.310  12.547   5.772 -0.47  1.85           N  
ATOM    465  CA  TRP A 133       7.485  13.377   6.962  0.07  2.27           C  
ATOM    466  C   TRP A 133       7.409  12.464   8.177  0.51  2.00           C  
ATOM    467  O   TRP A 133       6.325  11.986   8.523 -0.51  1.70           O  
ATOM    468  CB  TRP A 133       6.420  14.478   7.032 -0.18  2.17           C  
ATOM    469  CG  TRP A 133       6.435  15.278   8.317 -0.03  1.99           C  
ATOM    470  CD1 TRP A 133       7.514  15.514   9.136  0.04  1.99           C  
ATOM    471  CD2 TRP A 133       5.317  15.936   8.932 -0.02  1.80           C  
ATOM    472  CE2 TRP A 133       5.790  16.551  10.116  0.13  1.80           C  
ATOM    473  CE3 TRP A 133       3.960  16.061   8.599 -0.12  1.99           C  
ATOM    474  NE1 TRP A 133       7.132  16.282  10.216 -0.61  1.85           N  
ATOM    475  CZ2 TRP A 133       4.953  17.281  10.964 -0.12  1.99           C  
ATOM    476  CZ3 TRP A 133       3.135  16.794   9.431 -0.12  1.99           C  
ATOM    477  CH2 TRP A 133       3.633  17.395  10.607 -0.12  1.99           C  
ATOM    478  N   LYS A 134       8.546  12.235   8.828 -0.47  1.85           N  
ATOM    479  CA  LYS A 134       8.608  11.260   9.904  0.07  2.27           C  
ATOM    480  C   LYS A 134       8.130  11.858  11.223  0.51  2.00           C  
ATOM    481  O   LYS A 134       8.194  13.068  11.457 -0.51  1.70           O  
ATOM    482  CB  LYS A 134      10.029  10.721  10.067 -0.18  2.17           C  
ATOM    483  CG  LYS A 134      10.510   9.885   8.888 -0.18  2.17           C  
ATOM    484  CD  LYS A 134      11.916   9.334   9.138 -0.18  2.17           C  
ATOM    485  CE  LYS A 134      12.274   8.275   8.106  0.21  2.17           C  
ATOM    486  NZ  LYS A 134      13.601   7.663   8.379 -0.30  1.85           N1+
ATOM    487  N   GLU A 135       7.637  10.974  12.084 -0.47  1.85           N  
ATOM    488  CA  GLU A 135       7.201  11.348  13.421  0.07  2.27           C  
ATOM    489  C   GLU A 135       8.362  11.935  14.216  0.51  2.00           C  
ATOM    490  O   GLU A 135       9.504  11.487  14.099 -0.51  1.70           O  
ATOM    491  CB  GLU A 135       6.641  10.112  14.131 -0.18  2.17           C  
ATOM    492  CG  GLU A 135       5.887  10.387  15.416 -0.28  2.17           C  
ATOM    493  CD  GLU A 135       5.328   9.117  16.048  0.62  2.00           C  
ATOM    494  OE1 GLU A 135       5.731   8.008  15.626 -0.76  1.70           O  
ATOM    495  OE2 GLU A 135       4.481   9.231  16.963 -0.76  1.70           O1-
ATOM    496  N   GLY A 136       8.070  12.959  15.014 -0.47  1.85           N  
ATOM    497  CA  GLY A 136       9.075  13.560  15.868 -0.02  2.17           C  
ATOM    498  C   GLY A 136       9.976  14.586  15.210  0.51  2.00           C  
ATOM    499  O   GLY A 136      10.851  15.133  15.887 -0.51  1.70           O  
ATOM    500  N   THR A 137       9.813  14.852  13.916 -0.47  1.85           N  
ATOM    501  CA  THR A 137      10.585  15.874  13.224  0.07  2.27           C  
ATOM    502  C   THR A 137       9.650  16.968  12.725  0.51  2.00           C  
ATOM    503  O   THR A 137       8.444  16.763  12.576 -0.51  1.70           O  
ATOM    504  CB  THR A 137      11.372  15.292  12.037  0.14  2.27           C  
ATOM    505  CG2 THR A 137      12.212  14.116  12.480 -0.27  2.06           C  
ATOM    506  OG1 THR A 137      10.459  14.850  11.019 -0.66  1.77           O  
ATOM    507  N   THR A 138      10.219  18.146  12.471 -0.47  1.85           N  
ATOM    508  CA  THR A 138       9.479  19.246  11.868  0.07  2.27           C  
ATOM    509  C   THR A 138       9.848  19.457  10.408  0.51  2.00           C  
ATOM    510  O   THR A 138       9.449  20.462   9.814 -0.51  1.70           O  
ATOM    511  CB  THR A 138       9.705  20.538  12.649  0.14  2.27           C  
ATOM    512  CG2 THR A 138       9.358  20.333  14.120 -0.27  2.06           C  
ATOM    513  OG1 THR A 138      11.075  20.942  12.518 -0.66  1.77           O  
ATOM    514  N   LYS A 139      10.598  18.542   9.815 -0.47  1.85           N  
ATOM    515  CA  LYS A 139      11.015  18.686   8.430  0.07  2.27           C  
ATOM    516  C   LYS A 139      10.824  17.364   7.704  0.51  2.00           C  
ATOM    517  O   LYS A 139      10.956  16.288   8.296 -0.51  1.70           O  
ATOM    518  CB  LYS A 139      12.469  19.169   8.340 -0.18  2.17           C  
ATOM    519  CG  LYS A 139      12.612  20.655   8.693 -0.18  2.17           C  
ATOM    520  CD  LYS A 139      14.030  21.048   9.061 -0.18  2.17           C  
ATOM    521  CE  LYS A 139      14.098  22.517   9.474  0.21  2.17           C  
ATOM    522  NZ  LYS A 139      15.405  22.865  10.100 -0.30  1.85           N1+
ATOM    523  N   SER A 140      10.482  17.464   6.427 -0.47  1.85           N  
ATOM    524  CA  SER A 140      10.178  16.331   5.574  0.07  2.27           C  
ATOM    525  C   SER A 140      11.227  16.236   4.478  0.51  2.00           C  
ATOM    526  O   SER A 140      12.025  17.152   4.271 -0.51  1.70           O  
ATOM    527  CB  SER A 140       8.778  16.473   4.967  0.05  2.17           C  
ATOM    528  OG  SER A 140       8.718  17.623   4.135 -0.66  1.77           O  
ATOM    529  N   GLU A 141      11.208  15.111   3.765 -0.47  1.85           N  
ATOM    530  CA  GLU A 141      12.171  14.849   2.705  0.07  2.27           C  
ATOM    531  C   GLU A 141      11.432  14.405   1.453  0.51  2.00           C  
ATOM    532  O   GLU A 141      10.403  13.736   1.542 -0.51  1.70           O  
ATOM    533  CB  GLU A 141      13.185  13.783   3.128 -0.18  2.17           C  
ATOM    534  CG  GLU A 141      14.297  13.556   2.117 -0.28  2.17           C  
ATOM    535  CD  GLU A 141      15.420  12.681   2.654  0.62  2.00           C  
ATOM    536  OE1 GLU A 141      15.482  12.475   3.887 -0.76  1.70           O  
ATOM    537  OE2 GLU A 141      16.235  12.204   1.835 -0.76  1.70           O1-
ATOM    538  N   ILE A 142      11.951  14.774   0.286 -0.47  1.85           N  
ATOM    539  CA  ILE A 142      11.332  14.425  -0.988  0.07  2.27           C  
ATOM    540  C   ILE A 142      12.206  13.399  -1.695  0.51  2.00           C  
ATOM    541  O   ILE A 142      13.432  13.537  -1.745 -0.51  1.70           O  
ATOM    542  CB  ILE A 142      11.108  15.665  -1.877 -0.09  2.27           C  
ATOM    543  CG1 ILE A 142      10.346  16.740  -1.101 -0.18  2.17           C  
ATOM    544  CG2 ILE A 142      10.323  15.284  -3.118 -0.27  2.06           C  
ATOM    545  CD  ILE A 142      10.076  18.002  -1.892 -0.27  2.06           C  
ATOM    546  N   PHE A 143      11.569  12.371  -2.245 -0.47  1.85           N  
ATOM    547  CA  PHE A 143      12.233  11.298  -2.958  0.07  2.27           C  
ATOM    548  C   PHE A 143      11.744  11.268  -4.397  0.51  2.00           C  
ATOM    549  O   PHE A 143      10.601  11.638  -4.696 -0.51  1.70           O  
ATOM    550  CB  PHE A 143      11.984   9.956  -2.273 -0.18  2.17           C  
ATOM    551  CG  PHE A 143      12.538   9.885  -0.878  0.00  1.99           C  
ATOM    552  CD1 PHE A 143      11.759  10.242   0.210 -0.12  1.99           C  
ATOM    553  CD2 PHE A 143      13.849   9.482  -0.655 -0.12  1.99           C  
ATOM    554  CE1 PHE A 143      12.268  10.175   1.494 -0.12  1.99           C  
ATOM    555  CE2 PHE A 143      14.363   9.415   0.629 -0.12  1.99           C  
ATOM    556  CZ  PHE A 143      13.573   9.764   1.704 -0.12  1.99           C  
ATOM    557  N   TYR A 144      12.626  10.802  -5.276 -0.47  1.85           N  
ATOM    558  CA  TYR A 144      12.534  10.969  -6.722  0.07  2.27           C  
ATOM    559  C   TYR A 144      12.621   9.607  -7.408  0.51  2.00           C  
ATOM    560  O   TYR A 144      12.851   8.595  -6.727 -0.51  1.70           O  
ATOM    561  CB  TYR A 144      13.650  11.918  -7.180 -0.18  2.17           C  
ATOM    562  CG  TYR A 144      13.487  13.319  -6.621  0.00  1.99           C  
ATOM    563  CD1 TYR A 144      12.610  14.227  -7.212 -0.12  1.99           C  
ATOM    564  CD2 TYR A 144      14.191  13.726  -5.493 -0.12  1.99           C  
ATOM    565  CE1 TYR A 144      12.452  15.506  -6.701 -0.12  1.99           C  
ATOM    566  CE2 TYR A 144      14.040  15.007  -4.974 -0.12  1.99           C  
ATOM    567  CZ  TYR A 144      13.171  15.887  -5.582  0.11  1.99           C  
ATOM    568  OH  TYR A 144      13.021  17.154  -5.073 -0.54  1.77           O  
ATOM    569  N   PRO A 145      12.424   9.527  -8.726 -0.29  1.85           N  
ATOM    570  CA  PRO A 145      12.505   8.226  -9.404  0.02  2.27           C  
ATOM    571  C   PRO A 145      13.826   7.512  -9.143  0.51  2.00           C  
ATOM    572  O   PRO A 145      14.907   8.105  -9.212 -0.51  1.70           O  
ATOM    573  CB  PRO A 145      12.336   8.592 -10.882 -0.18  2.17           C  
ATOM    574  CG  PRO A 145      11.449   9.789 -10.850 -0.18  2.17           C  
ATOM    575  CD  PRO A 145      11.887  10.569  -9.627  0.00  2.17           C  
ATOM    576  N   GLY A 146      13.727   6.220  -8.826 -0.47  1.85           N  
ATOM    577  CA  GLY A 146      14.865   5.408  -8.485 -0.02  2.17           C  
ATOM    578  C   GLY A 146      15.154   5.316  -7.003  0.51  2.00           C  
ATOM    579  O   GLY A 146      15.908   4.428  -6.595 -0.51  1.70           O  
ATOM    580  N   ASP A 147      14.574   6.198  -6.191 -0.47  1.85           N  
ATOM    581  CA  ASP A 147      14.712   6.104  -4.742  0.07  2.27           C  
ATOM    582  C   ASP A 147      13.752   5.070  -4.168  0.51  2.00           C  
ATOM    583  O   ASP A 147      12.667   4.828  -4.704 -0.51  1.70           O  
ATOM    584  CB  ASP A 147      14.451   7.456  -4.068 -0.28  2.17           C  
ATOM    585  CG  ASP A 147      15.430   8.525  -4.512  0.62  2.00           C  
ATOM    586  OD1 ASP A 147      16.521   8.170  -5.011 -0.76  1.70           O  
ATOM    587  OD2 ASP A 147      15.098   9.720  -4.381 -0.76  1.70           O1-
ATOM    588  N   THR A 148      14.169   4.458  -3.061 -0.47  1.85           N  
ATOM    589  CA  THR A 148      13.331   3.560  -2.282  0.07  2.27           C  
ATOM    590  C   THR A 148      13.061   4.205  -0.929  0.51  2.00           C  
ATOM    591  O   THR A 148      13.986   4.695  -0.280 -0.51  1.70           O  
ATOM    592  CB  THR A 148      14.004   2.197  -2.095  0.14  2.27           C  
ATOM    593  CG2 THR A 148      13.106   1.260  -1.310 -0.27  2.06           C  
ATOM    594  OG1 THR A 148      14.278   1.619  -3.378 -0.66  1.77           O  
ATOM    595  N   ILE A 149      11.797   4.222  -0.523 -0.47  1.85           N  
ATOM    596  CA  ILE A 149      11.374   4.720   0.781  0.07  2.27           C  
ATOM    597  C   ILE A 149      10.964   3.516   1.617  0.51  2.00           C  
ATOM    598  O   ILE A 149      10.167   2.684   1.167 -0.51  1.70           O  
ATOM    599  CB  ILE A 149      10.213   5.726   0.661 -0.09  2.27           C  
ATOM    600  CG1 ILE A 149      10.598   6.913  -0.224 -0.18  2.17           C  
ATOM    601  CG2 ILE A 149       9.790   6.222   2.041 -0.27  2.06           C  
ATOM    602  CD  ILE A 149      10.256   6.732  -1.695 -0.27  2.06           C  
ATOM    603  N   VAL A 150      11.515   3.415   2.822 -0.47  1.85           N  
ATOM    604  CA  VAL A 150      11.241   2.303   3.729  0.07  2.27           C  
ATOM    605  C   VAL A 150      10.395   2.833   4.884  0.51  2.00           C  
ATOM    606  O   VAL A 150      10.834   3.695   5.655 -0.51  1.70           O  
ATOM    607  CB  VAL A 150      12.528   1.643   4.239 -0.09  2.27           C  
ATOM    608  CG1 VAL A 150      12.192   0.525   5.225 -0.27  2.06           C  
ATOM    609  CG2 VAL A 150      13.335   1.085   3.076 -0.27  2.06           C  
ATOM    610  N   HSE A 151       9.169   2.337   4.977 -0.47  1.85           N  
ATOM    611  CA  HSE A 151       8.273   2.586   6.095  0.07  2.27           C  
ATOM    612  C   HSE A 151       8.491   1.447   7.090  0.51  2.00           C  
ATOM    613  O   HSE A 151       8.064   0.306   6.852 -0.51  1.70           O  
ATOM    614  CB  HSE A 151       6.836   2.668   5.573 -0.08  2.17           C  
ATOM    615  CG  HSE A 151       5.797   2.911   6.625  0.22  1.80           C  
ATOM    616  CD2 HSE A 151       5.891   3.385   7.890 -0.05  1.80           C  
ATOM    617  ND1 HSE A 151       4.457   2.669   6.404 -0.70  1.85           N  
ATOM    618  CE1 HSE A 151       3.773   2.965   7.494  0.25  1.80           C  
ATOM    619  NE2 HSE A 151       4.618   3.402   8.411 -0.36  1.85           N  
ATOM    620  N   GLU A 152       9.201   1.746   8.176 -0.47  1.85           N  
ATOM    621  CA  GLU A 152       9.649   0.735   9.124  0.07  2.27           C  
ATOM    622  C   GLU A 152       8.489   0.234   9.979  0.51  2.00           C  
ATOM    623  O   GLU A 152       7.456   0.889  10.122 -0.51  1.70           O  
ATOM    624  CB  GLU A 152      10.736   1.292  10.041 -0.18  2.17           C  
ATOM    625  CG  GLU A 152      11.866   2.020   9.338 -0.28  2.17           C  
ATOM    626  CD  GLU A 152      12.915   1.072   8.811  0.62  2.00           C  
ATOM    627  OE1 GLU A 152      12.858  -0.126   9.166 -0.76  1.70           O  
ATOM    628  OE2 GLU A 152      13.793   1.525   8.042 -0.76  1.70           O1-
ATOM    629  N   VAL A 153       8.696  -0.936  10.584 -0.47  1.85           N  
ATOM    630  CA  VAL A 153       7.685  -1.553  11.435  0.07  2.27           C  
ATOM    631  C   VAL A 153       7.359  -0.631  12.599  0.51  2.00           C  
ATOM    632  O   VAL A 153       8.255  -0.171  13.313 -0.51  1.70           O  
ATOM    633  CB  VAL A 153       8.179  -2.917  11.939 -0.09  2.27           C  
ATOM    634  CG1 VAL A 153       7.273  -3.436  13.035 -0.27  2.06           C  
ATOM    635  CG2 VAL A 153       8.260  -3.907  10.784 -0.27  2.06           C  
ATOM    636  N   GLY A 154       6.071  -0.371  12.811 -0.47  1.85           N  
ATOM    637  CA  GLY A 154       5.652   0.462  13.921 -0.02  2.17           C  
ATOM    638  C   GLY A 154       5.863   1.945  13.716  0.51  2.00           C  
ATOM    639  O   GLY A 154       5.500   2.732  14.598 -0.51  1.70           O  
ATOM    640  N   GLU A 155       6.432   2.343  12.581 -0.47  1.85           N  
ATOM    641  CA  GLU A 155       6.666   3.737  12.236  0.07  2.27           C  
ATOM    642  C   GLU A 155       5.389   4.378  11.706  0.51  2.00           C  
ATOM    643  O   GLU A 155       4.607   3.755  10.982 -0.51  1.70           O  
ATOM    644  CB  GLU A 155       7.753   3.839  11.159 -0.18  2.17           C  
ATOM    645  CG  GLU A 155       8.877   4.831  11.420 -0.28  2.17           C  
ATOM    646  CD  GLU A 155       9.529   5.359  10.130  0.62  2.00           C  
ATOM    647  OE1 GLU A 155       9.501   4.666   9.079 -0.76  1.70           O  
ATOM    648  OE2 GLU A 155      10.067   6.487  10.173 -0.76  1.70           O1-
ATOM    649  N   ALA A 156       5.190   5.643  12.058 -0.47  1.85           N  
ATOM    650  CA  ALA A 156       4.133   6.462  11.477  0.07  2.27           C  
ATOM    651  C   ALA A 156       4.774   7.672  10.818  0.51  2.00           C  
ATOM    652  O   ALA A 156       5.691   8.279  11.385 -0.51  1.70           O  
ATOM    653  CB  ALA A 156       3.110   6.914  12.524 -0.27  2.06           C  
ATOM    654  N   THR A 157       4.307   7.997   9.613 -0.47  1.85           N  
ATOM    655  CA  THR A 157       4.762   9.154   8.861  0.07  2.27           C  
ATOM    656  C   THR A 157       3.558   9.780   8.182  0.51  2.00           C  
ATOM    657  O   THR A 157       2.499   9.164   8.057 -0.51  1.70           O  
ATOM    658  CB  THR A 157       5.802   8.802   7.773  0.14  2.27           C  
ATOM    659  CG2 THR A 157       6.900   7.860   8.302 -0.27  2.06           C  
ATOM    660  OG1 THR A 157       5.139   8.167   6.678 -0.66  1.77           O  
ATOM    661  N   SER A 158       3.736  11.012   7.737 -0.47  1.85           N  
ATOM    662  CA  SER A 158       2.880  11.589   6.719  0.07  2.27           C  
ATOM    663  C   SER A 158       3.502  11.299   5.359  0.51  2.00           C  
ATOM    664  O   SER A 158       4.728  11.294   5.212 -0.51  1.70           O  
ATOM    665  CB  SER A 158       2.726  13.096   6.927  0.05  2.17           C  
ATOM    666  OG  SER A 158       1.716  13.634   6.092 -0.66  1.77           O  
ATOM    667  N   VAL A 159       2.653  11.036   4.375 -0.47  1.85           N  
ATOM    668  CA  VAL A 159       3.080  10.719   3.020  0.07  2.27           C  
ATOM    669  C   VAL A 159       2.349  11.655   2.079  0.51  2.00           C  
ATOM    670  O   VAL A 159       1.184  11.993   2.307 -0.51  1.70           O  
ATOM    671  CB  VAL A 159       2.805   9.239   2.649 -0.09  2.27           C  
ATOM    672  CG1 VAL A 159       3.597   8.316   3.548 -0.27  2.06           C  
ATOM    673  CG2 VAL A 159       1.321   8.907   2.761 -0.27  2.06           C  
ATOM    674  N   GLN A 160       3.040  12.097   1.027 -0.47  1.85           N  
ATOM    675  CA  GLN A 160       2.407  12.973   0.049  0.07  2.27           C  
ATOM    676  C   GLN A 160       2.980  12.695  -1.333  0.51  2.00           C  
ATOM    677  O   GLN A 160       4.195  12.630  -1.501 -0.51  1.70           O  
ATOM    678  CB  GLN A 160       2.598  14.448   0.412 -0.18  2.17           C  
ATOM    679  CG  GLN A 160       2.068  15.395  -0.660 -0.18  2.17           C  
ATOM    680  CD  GLN A 160       2.403  16.844  -0.377  0.55  2.00           C  
ATOM    681  NE2 GLN A 160       2.231  17.704  -1.381 -0.62  1.85           N  
ATOM    682  OE1 GLN A 160       2.825  17.187   0.727 -0.55  1.70           O  
ATOM    683  N   TRP A 161       2.102  12.529  -2.312 -0.47  1.85           N  
ATOM    684  CA  TRP A 161       2.481  12.191  -3.672  0.07  2.27           C  
ATOM    685  C   TRP A 161       1.893  13.214  -4.627  0.51  2.00           C  
ATOM    686  O   TRP A 161       0.755  13.674  -4.448 -0.51  1.70           O  
ATOM    687  CB  TRP A 161       1.997  10.783  -4.054 -0.18  2.17           C  
ATOM    688  CG  TRP A 161       2.371   9.736  -3.033 -0.03  1.99           C  
ATOM    689  CD1 TRP A 161       3.632   9.336  -2.690  0.04  1.99           C  
ATOM    690  CD2 TRP A 161       1.471   8.955  -2.238 -0.02  1.80           C  
ATOM    691  CE2 TRP A 161       2.254   8.113  -1.424  0.13  1.80           C  
ATOM    692  CE3 TRP A 161       0.075   8.894  -2.128 -0.12  1.99           C  
ATOM    693  NE1 TRP A 161       3.570   8.360  -1.719 -0.61  1.85           N  
ATOM    694  CZ2 TRP A 161       1.687   7.210  -0.514 -0.12  1.99           C  
ATOM    695  CZ3 TRP A 161      -0.479   8.004  -1.224 -0.12  1.99           C  
ATOM    696  CH2 TRP A 161       0.324   7.176  -0.433 -0.12  1.99           C  
ATOM    697  N   SER A 162       2.680  13.562  -5.638 -0.47  1.85           N  
ATOM    698  CA  SER A 162       2.230  14.444  -6.697  0.07  2.27           C  
ATOM    699  C   SER A 162       1.561  13.630  -7.798  0.51  2.00           C  
ATOM    700  O   SER A 162       1.798  12.428  -7.953 -0.51  1.70           O  
ATOM    701  CB  SER A 162       3.404  15.248  -7.268  0.05  2.17           C  
ATOM    702  OG  SER A 162       4.470  14.391  -7.668 -0.66  1.77           O  
ATOM    703  N   SER A 163       0.712  14.309  -8.564 -0.47  1.85           N  
ATOM    704  CA  SER A 163       0.014  13.686  -9.679  0.07  2.27           C  
ATOM    705  C   SER A 163       1.002  13.021 -10.630  0.51  2.00           C  
ATOM    706  O   SER A 163       2.012  13.620 -11.014 -0.51  1.70           O  
ATOM    707  CB  SER A 163      -0.808  14.740 -10.422  0.05  2.17           C  
ATOM    708  OG  SER A 163      -1.462  14.164 -11.536 -0.66  1.77           O  
ATOM    709  N   GLY A 164       0.707  11.777 -11.010 -0.47  1.85           N  
ATOM    710  CA  GLY A 164       1.610  11.055 -11.881 -0.02  2.17           C  
ATOM    711  C   GLY A 164       2.711  10.333 -11.136  0.51  2.00           C  
ATOM    712  O   GLY A 164       3.776  10.086 -11.706 -0.51  1.70           O  
ATOM    713  N   THR A 165       2.496   9.992  -9.869 -0.47  1.85           N  
ATOM    714  CA  THR A 165       3.516   9.294  -9.094  0.07  2.27           C  
ATOM    715  C   THR A 165       3.174   7.813  -9.088  0.51  2.00           C  
ATOM    716  O   THR A 165       2.072   7.431  -8.693 -0.51  1.70           O  
ATOM    717  CB  THR A 165       3.616   9.839  -7.669  0.14  2.27           C  
ATOM    718  CG2 THR A 165       4.573   8.990  -6.839 -0.27  2.06           C  
ATOM    719  OG1 THR A 165       4.117  11.182  -7.713 -0.66  1.77           O  
ATOM    720  N   TRP A 166       4.109   6.988  -9.547 -0.47  1.85           N  
ATOM    721  CA  TRP A 166       3.903   5.550  -9.641  0.07  2.27           C  
ATOM    722  C   TRP A 166       5.145   4.839  -9.127  0.51  2.00           C  
ATOM    723  O   TRP A 166       6.271   5.306  -9.352 -0.51  1.70           O  
ATOM    724  CB  TRP A 166       3.574   5.122 -11.088 -0.18  2.17           C  
ATOM    725  CG  TRP A 166       2.319   5.780 -11.519 -0.03  1.99           C  
ATOM    726  CD1 TRP A 166       2.200   6.935 -12.228  0.04  1.99           C  
ATOM    727  CD2 TRP A 166       0.994   5.373 -11.186 -0.02  1.80           C  
ATOM    728  CE2 TRP A 166       0.114   6.313 -11.751  0.13  1.80           C  
ATOM    729  CE3 TRP A 166       0.464   4.289 -10.479 -0.12  1.99           C  
ATOM    730  NE1 TRP A 166       0.876   7.255 -12.392 -0.61  1.85           N  
ATOM    731  CZ2 TRP A 166      -1.266   6.209 -11.626 -0.12  1.99           C  
ATOM    732  CZ3 TRP A 166      -0.903   4.189 -10.349 -0.12  1.99           C  
ATOM    733  CH2 TRP A 166      -1.756   5.140 -10.926 -0.12  1.99           C  
ATOM    734  N   MET A 167       4.922   3.700  -8.460 -0.47  1.85           N  
ATOM    735  CA  MET A 167       5.944   3.054  -7.652  0.07  2.27           C  
ATOM    736  C   MET A 167       5.634   1.568  -7.511  0.51  2.00           C  
ATOM    737  O   MET A 167       4.504   1.115  -7.728 -0.51  1.70           O  
ATOM    738  CB  MET A 167       6.068   3.732  -6.271 -0.18  2.17           C  
ATOM    739  CG  MET A 167       4.879   3.535  -5.306 -0.14  2.17           C  
ATOM    740  SD  MET A 167       4.816   4.699  -3.895 -0.09  2.00           S  
ATOM    741  CE  MET A 167       4.313   6.215  -4.683 -0.22  2.06           C  
ATOM    742  N   VAL A 168       6.669   0.815  -7.153 -0.47  1.85           N  
ATOM    743  CA  VAL A 168       6.584  -0.619  -6.922  0.07  2.27           C  
ATOM    744  C   VAL A 168       6.735  -0.848  -5.427  0.51  2.00           C  
ATOM    745  O   VAL A 168       7.723  -0.409  -4.828 -0.51  1.70           O  
ATOM    746  CB  VAL A 168       7.665  -1.375  -7.715 -0.09  2.27           C  
ATOM    747  CG1 VAL A 168       7.537  -2.865  -7.501 -0.27  2.06           C  
ATOM    748  CG2 VAL A 168       7.568  -1.035  -9.204 -0.27  2.06           C  
ATOM    749  N   GLU A 169       5.771  -1.540  -4.826 -0.47  1.85           N  
ATOM    750  CA  GLU A 169       5.684  -1.657  -3.382  0.07  2.27           C  
ATOM    751  C   GLU A 169       5.817  -3.109  -2.943  0.51  2.00           C  
ATOM    752  O   GLU A 169       5.176  -4.004  -3.509 -0.51  1.70           O  
ATOM    753  CB  GLU A 169       4.368  -1.078  -2.890 -0.18  2.17           C  
ATOM    754  CG  GLU A 169       4.233  -1.030  -1.390 -0.28  2.17           C  
ATOM    755  CD  GLU A 169       3.017  -0.223  -0.973  0.62  2.00           C  
ATOM    756  OE1 GLU A 169       2.961   0.976  -1.320 -0.76  1.70           O  
ATOM    757  OE2 GLU A 169       2.115  -0.789  -0.322 -0.76  1.70           O1-
ATOM    758  N   TYR A 170       6.634  -3.326  -1.918 -0.47  1.85           N  
ATOM    759  CA  TYR A 170       6.802  -4.623  -1.280  0.07  2.27           C  
ATOM    760  C   TYR A 170       6.501  -4.478   0.202  0.51  2.00           C  
ATOM    761  O   TYR A 170       7.005  -3.556   0.855 -0.51  1.70           O  
ATOM    762  CB  TYR A 170       8.223  -5.161  -1.469 -0.18  2.17           C  
ATOM    763  CG  TYR A 170       8.494  -6.442  -0.704  0.00  1.99           C  
ATOM    764  CD1 TYR A 170       7.768  -7.596  -0.962 -0.12  1.99           C  
ATOM    765  CD2 TYR A 170       9.493  -6.497   0.266 -0.12  1.99           C  
ATOM    766  CE1 TYR A 170       8.019  -8.771  -0.267 -0.12  1.99           C  
ATOM    767  CE2 TYR A 170       9.757  -7.664   0.964 -0.12  1.99           C  
ATOM    768  CZ  TYR A 170       9.014  -8.796   0.693  0.11  1.99           C  
ATOM    769  OH  TYR A 170       9.271  -9.958   1.385 -0.54  1.77           O  
ATOM    770  N   GLY A 171       5.701  -5.387   0.729 -0.47  1.85           N  
ATOM    771  CA  GLY A 171       5.359  -5.390   2.143 -0.02  2.17           C  
ATOM    772  C   GLY A 171       5.707  -6.727   2.755  0.51  2.00           C  
ATOM    773  O   GLY A 171       5.516  -7.770   2.125 -0.51  1.70           O  
ATOM    774  N   ARG A 172       6.201  -6.689   3.995 -0.47  1.85           N  
ATOM    775  CA  ARG A 172       6.646  -7.877   4.703  0.07  2.27           C  
ATOM    776  C   ARG A 172       6.293  -7.743   6.176  0.51  2.00           C  
ATOM    777  O   ARG A 172       6.621  -6.736   6.807 -0.51  1.70           O  
ATOM    778  CB  ARG A 172       8.154  -8.071   4.533 -0.18  2.17           C  
ATOM    779  CG  ARG A 172       8.794  -8.872   5.636 -0.18  2.17           C  
ATOM    780  CD  ARG A 172      10.299  -8.956   5.465  0.20  2.17           C  
ATOM    781  NE  ARG A 172      10.670  -9.711   4.274 -0.70  1.85           N  
ATOM    782  CZ  ARG A 172      11.905 -10.126   4.010  0.64  2.00           C  
ATOM    783  NH1 ARG A 172      12.892  -9.859   4.857 -0.80  1.85           N1+
ATOM    784  NH2 ARG A 172      12.154 -10.807   2.898 -0.80  1.85           N  
ATOM    785  N   GLY A 173       5.634  -8.746   6.720 -0.47  1.85           N  
ATOM    786  CA  GLY A 173       5.269  -8.736   8.125 -0.02  2.17           C  
ATOM    787  C   GLY A 173       3.931  -9.434   8.323  0.51  2.00           C  
ATOM    788  O   GLY A 173       3.645 -10.430   7.656 -0.51  1.70           O  
ATOM    789  N   PHE A 174       3.133  -8.901   9.244 -0.47  1.85           N  
ATOM    790  CA  PHE A 174       1.806  -9.447   9.535  0.07  2.27           C  
ATOM    791  C   PHE A 174       0.790  -8.679   8.699  0.51  2.00           C  
ATOM    792  O   PHE A 174       0.164  -7.722   9.159 -0.51  1.70           O  
ATOM    793  CB  PHE A 174       1.491  -9.364  11.022 -0.18  2.17           C  
ATOM    794  CG  PHE A 174       0.210 -10.048  11.403  0.00  1.99           C  
ATOM    795  CD1 PHE A 174      -0.075 -11.320  10.931 -0.12  1.99           C  
ATOM    796  CD2 PHE A 174      -0.708  -9.422  12.235 -0.12  1.99           C  
ATOM    797  CE1 PHE A 174      -1.254 -11.952  11.275 -0.12  1.99           C  
ATOM    798  CE2 PHE A 174      -1.888 -10.054  12.586 -0.12  1.99           C  
ATOM    799  CZ  PHE A 174      -2.160 -11.318  12.106 -0.12  1.99           C  
ATOM    800  N   ILE A 175       0.612  -9.133   7.458 -0.47  1.85           N  
ATOM    801  CA  ILE A 175      -0.129  -8.337   6.474  0.07  2.27           C  
ATOM    802  C   ILE A 175      -1.577  -8.093   6.872  0.51  2.00           C  
ATOM    803  O   ILE A 175      -2.064  -6.973   6.663 -0.51  1.70           O  
ATOM    804  CB  ILE A 175       0.015  -8.962   5.080 -0.09  2.27           C  
ATOM    805  CG1 ILE A 175       1.502  -9.154   4.748 -0.18  2.17           C  
ATOM    806  CG2 ILE A 175      -0.650  -8.079   4.032 -0.27  2.06           C  
ATOM    807  CD  ILE A 175       2.293  -7.845   4.762 -0.27  2.06           C  
ATOM    808  N   PRO A 176      -2.332  -9.062   7.417 -0.29  1.85           N  
ATOM    809  CA  PRO A 176      -3.725  -8.764   7.808  0.02  2.27           C  
ATOM    810  C   PRO A 176      -3.871  -7.559   8.724  0.51  2.00           C  
ATOM    811  O   PRO A 176      -4.893  -6.865   8.654 -0.51  1.70           O  
ATOM    812  CB  PRO A 176      -4.175 -10.055   8.511 -0.18  2.17           C  
ATOM    813  CG  PRO A 176      -3.362 -11.124   7.878 -0.18  2.17           C  
ATOM    814  CD  PRO A 176      -2.018 -10.495   7.591  0.00  2.17           C  
ATOM    815  N   SER A 177      -2.871  -7.267   9.561 -0.47  1.85           N  
ATOM    816  CA  SER A 177      -2.979  -6.138  10.480  0.07  2.27           C  
ATOM    817  C   SER A 177      -2.973  -4.789   9.769  0.51  2.00           C  
ATOM    818  O   SER A 177      -3.207  -3.768  10.428 -0.51  1.70           O  
ATOM    819  CB  SER A 177      -1.850  -6.182  11.512  0.05  2.17           C  
ATOM    820  OG  SER A 177      -0.641  -5.693  10.967 -0.66  1.77           O  
ATOM    821  N   THR A 178      -2.703  -4.753   8.454 -0.47  1.85           N  
ATOM    822  CA  THR A 178      -2.836  -3.516   7.692  0.07  2.27           C  
ATOM    823  C   THR A 178      -4.271  -3.259   7.245  0.51  2.00           C  
ATOM    824  O   THR A 178      -4.610  -2.117   6.907 -0.51  1.70           O  
ATOM    825  CB  THR A 178      -1.931  -3.543   6.455  0.14  2.27           C  
ATOM    826  CG2 THR A 178      -0.463  -3.688   6.847 -0.27  2.06           C  
ATOM    827  OG1 THR A 178      -2.305  -4.642   5.611 -0.66  1.77           O  
ATOM    828  N   LEU A 179      -5.120  -4.292   7.260 -0.47  1.85           N  
ATOM    829  CA  LEU A 179      -6.419  -4.205   6.598  0.07  2.27           C  
ATOM    830  C   LEU A 179      -7.302  -3.126   7.212  0.51  2.00           C  
ATOM    831  O   LEU A 179      -7.998  -2.406   6.488 -0.51  1.70           O  
ATOM    832  CB  LEU A 179      -7.122  -5.563   6.645 -0.18  2.17           C  
ATOM    833  CG  LEU A 179      -6.478  -6.629   5.756 -0.09  2.27           C  
ATOM    834  CD1 LEU A 179      -7.206  -7.956   5.886 -0.27  2.06           C  
ATOM    835  CD2 LEU A 179      -6.447  -6.166   4.307 -0.27  2.06           C  
ATOM    836  N   ALA A 180      -7.299  -3.003   8.542 -0.47  1.85           N  
ATOM    837  CA  ALA A 180      -8.115  -1.972   9.177  0.07  2.27           C  
ATOM    838  C   ALA A 180      -7.732  -0.593   8.666  0.51  2.00           C  
ATOM    839  O   ALA A 180      -8.601   0.240   8.391 -0.51  1.70           O  
ATOM    840  CB  ALA A 180      -7.986  -2.034  10.701 -0.27  2.06           C  
ATOM    841  N   PHE A 181      -6.433  -0.344   8.496 -0.47  1.85           N  
ATOM    842  CA  PHE A 181      -6.027   0.936   7.938  0.07  2.27           C  
ATOM    843  C   PHE A 181      -6.418   1.029   6.470  0.51  2.00           C  
ATOM    844  O   PHE A 181      -6.837   2.091   5.994 -0.51  1.70           O  
ATOM    845  CB  PHE A 181      -4.524   1.124   8.113 -0.18  2.17           C  
ATOM    846  CG  PHE A 181      -3.950   2.190   7.244  0.00  1.99           C  
ATOM    847  CD1 PHE A 181      -4.021   3.522   7.623 -0.12  1.99           C  
ATOM    848  CD2 PHE A 181      -3.344   1.867   6.043 -0.12  1.99           C  
ATOM    849  CE1 PHE A 181      -3.486   4.518   6.815 -0.12  1.99           C  
ATOM    850  CE2 PHE A 181      -2.803   2.854   5.230 -0.12  1.99           C  
ATOM    851  CZ  PHE A 181      -2.871   4.178   5.624 -0.12  1.99           C  
ATOM    852  N   ALA A 182      -6.320  -0.089   5.747 -0.47  1.85           N  
ATOM    853  CA  ALA A 182      -6.481  -0.060   4.302  0.07  2.27           C  
ATOM    854  C   ALA A 182      -7.926   0.173   3.899  0.51  2.00           C  
ATOM    855  O   ALA A 182      -8.176   0.699   2.814 -0.51  1.70           O  
ATOM    856  CB  ALA A 182      -5.983  -1.371   3.696 -0.27  2.06           C  
ATOM    857  N   LEU A 183      -8.869  -0.181   4.764 -0.47  1.85           N  
ATOM    858  CA  LEU A 183     -10.287  -0.144   4.456  0.07  2.27           C  
ATOM    859  C   LEU A 183     -11.053   0.945   5.192  0.51  2.00           C  
ATOM    860  O   LEU A 183     -12.217   1.187   4.851 -0.51  1.70           O  
ATOM    861  CB  LEU A 183     -10.924  -1.501   4.796 -0.18  2.17           C  
ATOM    862  CG  LEU A 183     -10.339  -2.696   4.044 -0.09  2.27           C  
ATOM    863  CD1 LEU A 183     -11.033  -3.988   4.457 -0.27  2.06           C  
ATOM    864  CD2 LEU A 183     -10.451  -2.471   2.543 -0.27  2.06           C  
ATOM    865  N   ALA A 184     -10.443   1.601   6.187 -0.47  1.85           N  
ATOM    866  CA  ALA A 184     -11.208   2.476   7.075  0.07  2.27           C  
ATOM    867  C   ALA A 184     -11.851   3.636   6.309  0.51  2.00           C  
ATOM    868  O   ALA A 184     -13.054   3.889   6.452 -0.51  1.70           O  
ATOM    869  CB  ALA A 184     -10.315   2.989   8.206 -0.27  2.06           C  
ATOM    870  N   ASP A 185     -11.078   4.345   5.475 -0.47  1.85           N  
ATOM    871  CA  ASP A 185     -11.680   5.441   4.712  0.07  2.27           C  
ATOM    872  C   ASP A 185     -12.811   4.949   3.813  0.51  2.00           C  
ATOM    873  O   ASP A 185     -13.737   5.709   3.515 -0.51  1.70           O  
ATOM    874  CB  ASP A 185     -10.637   6.172   3.874 -0.28  2.17           C  
ATOM    875  CG  ASP A 185      -9.855   7.206   4.675  0.62  2.00           C  
ATOM    876  OD1 ASP A 185     -10.069   7.312   5.900 -0.76  1.70           O  
ATOM    877  OD2 ASP A 185      -9.004   7.903   4.077 -0.76  1.70           O1-
ATOM    878  N   THR A 186     -12.770   3.686   3.377 -0.47  1.85           N  
ATOM    879  CA  THR A 186     -13.890   3.178   2.591  0.07  2.27           C  
ATOM    880  C   THR A 186     -15.134   3.037   3.451  0.51  2.00           C  
ATOM    881  O   THR A 186     -16.233   3.424   3.034 -0.51  1.70           O  
ATOM    882  CB  THR A 186     -13.531   1.846   1.937  0.14  2.27           C  
ATOM    883  CG2 THR A 186     -14.764   1.228   1.296 -0.27  2.06           C  
ATOM    884  OG1 THR A 186     -12.534   2.073   0.930 -0.66  1.77           O  
ATOM    885  N   ILE A 187     -14.972   2.525   4.671 -0.47  1.85           N  
ATOM    886  CA  ILE A 187     -16.121   2.289   5.536  0.07  2.27           C  
ATOM    887  C   ILE A 187     -16.683   3.608   6.060  0.51  2.00           C  
ATOM    888  O   ILE A 187     -17.902   3.789   6.151 -0.51  1.70           O  
ATOM    889  CB  ILE A 187     -15.718   1.346   6.687 -0.09  2.27           C  
ATOM    890  CG1 ILE A 187     -15.247  -0.003   6.140 -0.18  2.17           C  
ATOM    891  CG2 ILE A 187     -16.865   1.163   7.668 -0.27  2.06           C  
ATOM    892  CD  ILE A 187     -16.358  -0.807   5.488 -0.27  2.06           C  
ATOM    893  N   PHE A 188     -15.813   4.552   6.408 -0.47  1.85           N  
ATOM    894  CA  PHE A 188     -16.225   5.721   7.169  0.07  2.27           C  
ATOM    895  C   PHE A 188     -16.141   7.017   6.383  0.51  2.00           C  
ATOM    896  O   PHE A 188     -16.496   8.072   6.917 -0.51  1.70           O  
ATOM    897  CB  PHE A 188     -15.387   5.821   8.442 -0.18  2.17           C  
ATOM    898  CG  PHE A 188     -15.566   4.648   9.363  0.00  1.99           C  
ATOM    899  CD1 PHE A 188     -16.768   4.455  10.034 -0.12  1.99           C  
ATOM    900  CD2 PHE A 188     -14.546   3.732   9.545 -0.12  1.99           C  
ATOM    901  CE1 PHE A 188     -16.945   3.374  10.876 -0.12  1.99           C  
ATOM    902  CE2 PHE A 188     -14.712   2.652  10.388 -0.12  1.99           C  
ATOM    903  CZ  PHE A 188     -15.916   2.470  11.054 -0.12  1.99           C  
ATOM    904  N   SER A 189     -15.688   6.971   5.133 -0.47  1.85           N  
ATOM    905  CA  SER A 189     -15.591   8.188   4.348  0.07  2.27           C  
ATOM    906  C   SER A 189     -16.209   8.007   2.967  0.51  2.00           C  
ATOM    907  O   SER A 189     -17.193   8.680   2.643 -0.51  1.70           O  
ATOM    908  CB  SER A 189     -14.130   8.641   4.242  0.05  2.17           C  
ATOM    909  OG  SER A 189     -14.052   9.911   3.599 -0.66  1.77           O  
ATOM    910  N   THR A 190     -15.660   7.111   2.140 -0.47  1.85           N  
ATOM    911  CA  THR A 190     -16.093   7.081   0.741  0.07  2.27           C  
ATOM    912  C   THR A 190     -17.382   6.294   0.536  0.51  2.00           C  
ATOM    913  O   THR A 190     -18.098   6.545  -0.438 -0.51  1.70           O  
ATOM    914  CB  THR A 190     -15.011   6.484  -0.170  0.14  2.27           C  
ATOM    915  CG2 THR A 190     -13.615   7.028   0.169 -0.27  2.06           C  
ATOM    916  OG1 THR A 190     -15.018   5.052  -0.071 -0.66  1.77           O  
ATOM    917  N   GLN A 191     -17.678   5.326   1.405 -0.47  1.85           N  
ATOM    918  CA  GLN A 191     -18.840   4.448   1.266  0.07  2.27           C  
ATOM    919  C   GLN A 191     -18.818   3.665  -0.038  0.51  2.00           C  
ATOM    920  O   GLN A 191     -19.871   3.244  -0.523 -0.51  1.70           O  
ATOM    921  CB  GLN A 191     -20.157   5.227   1.369 -0.18  2.17           C  
ATOM    922  CG  GLN A 191     -20.232   6.154   2.563 -0.18  2.17           C  
ATOM    923  CD  GLN A 191     -20.144   5.404   3.862  0.55  2.00           C  
ATOM    924  NE2 GLN A 191     -19.107   5.691   4.647 -0.62  1.85           N  
ATOM    925  OE1 GLN A 191     -20.993   4.562   4.157 -0.55  1.70           O  
ATOM    926  N   ASP A 192     -17.636   3.440  -0.611 -0.47  1.85           N  
ATOM    927  CA  ASP A 192     -17.525   2.819  -1.933  0.07  2.27           C  
ATOM    928  C   ASP A 192     -17.426   1.310  -1.757  0.51  2.00           C  
ATOM    929  O   ASP A 192     -16.341   0.727  -1.755 -0.51  1.70           O  
ATOM    930  CB  ASP A 192     -16.329   3.376  -2.694 -0.28  2.17           C  
ATOM    931  CG  ASP A 192     -16.220   2.823  -4.103  0.62  2.00           C  
ATOM    932  OD1 ASP A 192     -16.979   1.898  -4.462 -0.76  1.70           O  
ATOM    933  OD2 ASP A 192     -15.360   3.314  -4.866 -0.76  1.70           O1-
ATOM    934  N   PHE A 193     -18.580   0.657  -1.667 -0.47  1.85           N  
ATOM    935  CA  PHE A 193     -18.586  -0.765  -1.351  0.07  2.27           C  
ATOM    936  C   PHE A 193     -18.135  -1.633  -2.518  0.51  2.00           C  
ATOM    937  O   PHE A 193     -17.604  -2.716  -2.280 -0.51  1.70           O  
ATOM    938  CB  PHE A 193     -19.973  -1.181  -0.861 -0.18  2.17           C  
ATOM    939  CG  PHE A 193     -20.414  -0.443   0.374  0.00  1.99           C  
ATOM    940  CD1 PHE A 193     -19.542  -0.270   1.443 -0.12  1.99           C  
ATOM    941  CD2 PHE A 193     -21.680   0.110   0.454 -0.12  1.99           C  
ATOM    942  CE1 PHE A 193     -19.936   0.424   2.584 -0.12  1.99           C  
ATOM    943  CE2 PHE A 193     -22.082   0.804   1.590 -0.12  1.99           C  
ATOM    944  CZ  PHE A 193     -21.208   0.961   2.656 -0.12  1.99           C  
ATOM    945  N   LEU A 194     -18.309  -1.188  -3.768 -0.47  1.85           N  
ATOM    946  CA  LEU A 194     -17.748  -1.952  -4.879  0.07  2.27           C  
ATOM    947  C   LEU A 194     -16.222  -1.966  -4.827  0.51  2.00           C  
ATOM    948  O   LEU A 194     -15.606  -2.982  -5.159 -0.51  1.70           O  
ATOM    949  CB  LEU A 194     -18.242  -1.402  -6.223 -0.18  2.17           C  
ATOM    950  CG  LEU A 194     -17.756  -2.123  -7.496 -0.09  2.27           C  
ATOM    951  CD1 LEU A 194     -18.077  -3.622  -7.473 -0.27  2.06           C  
ATOM    952  CD2 LEU A 194     -18.354  -1.484  -8.744 -0.27  2.06           C  
ATOM    953  N   THR A 195     -15.595  -0.870  -4.383 -0.47  1.85           N  
ATOM    954  CA  THR A 195     -14.139  -0.874  -4.246  0.07  2.27           C  
ATOM    955  C   THR A 195     -13.695  -1.802  -3.123  0.51  2.00           C  
ATOM    956  O   THR A 195     -12.692  -2.513  -3.260 -0.51  1.70           O  
ATOM    957  CB  THR A 195     -13.619   0.551  -4.024  0.14  2.27           C  
ATOM    958  CG2 THR A 195     -12.162   0.534  -3.573 -0.27  2.06           C  
ATOM    959  OG1 THR A 195     -13.719   1.275  -5.254 -0.66  1.77           O  
ATOM    960  N   LEU A 196     -14.442  -1.829  -2.012 -0.47  1.85           N  
ATOM    961  CA  LEU A 196     -14.190  -2.826  -0.975  0.07  2.27           C  
ATOM    962  C   LEU A 196     -14.301  -4.240  -1.534  0.51  2.00           C  
ATOM    963  O   LEU A 196     -13.465  -5.108  -1.229 -0.51  1.70           O  
ATOM    964  CB  LEU A 196     -15.165  -2.629   0.190 -0.18  2.17           C  
ATOM    965  CG  LEU A 196     -15.202  -3.684   1.306 -0.09  2.27           C  
ATOM    966  CD1 LEU A 196     -13.863  -3.775   2.002 -0.27  2.06           C  
ATOM    967  CD2 LEU A 196     -16.302  -3.364   2.313 -0.27  2.06           C  
ATOM    968  N   PHE A 197     -15.344  -4.491  -2.334 -0.47  1.85           N  
ATOM    969  CA  PHE A 197     -15.528  -5.792  -2.974  0.07  2.27           C  
ATOM    970  C   PHE A 197     -14.292  -6.173  -3.786  0.51  2.00           C  
ATOM    971  O   PHE A 197     -13.754  -7.276  -3.644 -0.51  1.70           O  
ATOM    972  CB  PHE A 197     -16.791  -5.750  -3.850 -0.18  2.17           C  
ATOM    973  CG  PHE A 197     -16.990  -6.964  -4.725  0.00  1.99           C  
ATOM    974  CD1 PHE A 197     -17.830  -7.990  -4.328 -0.12  1.99           C  
ATOM    975  CD2 PHE A 197     -16.367  -7.060  -5.964 -0.12  1.99           C  
ATOM    976  CE1 PHE A 197     -18.023  -9.101  -5.132 -0.12  1.99           C  
ATOM    977  CE2 PHE A 197     -16.552  -8.173  -6.771 -0.12  1.99           C  
ATOM    978  CZ  PHE A 197     -17.379  -9.191  -6.354 -0.12  1.99           C  
ATOM    979  N   TYR A 198     -13.823  -5.255  -4.632 -0.47  1.85           N  
ATOM    980  CA  TYR A 198     -12.626  -5.501  -5.439  0.07  2.27           C  
ATOM    981  C   TYR A 198     -11.415  -5.807  -4.568  0.51  2.00           C  
ATOM    982  O   TYR A 198     -10.630  -6.718  -4.871 -0.51  1.70           O  
ATOM    983  CB  TYR A 198     -12.321  -4.281  -6.313 -0.18  2.17           C  
ATOM    984  CG  TYR A 198     -13.300  -4.022  -7.435  0.00  1.99           C  
ATOM    985  CD1 TYR A 198     -14.004  -5.058  -8.031 -0.12  1.99           C  
ATOM    986  CD2 TYR A 198     -13.497  -2.730  -7.917 -0.12  1.99           C  
ATOM    987  CE1 TYR A 198     -14.890  -4.816  -9.074 -0.12  1.99           C  
ATOM    988  CE2 TYR A 198     -14.377  -2.482  -8.958 -0.12  1.99           C  
ATOM    989  CZ  TYR A 198     -15.070  -3.521  -9.527  0.11  1.99           C  
ATOM    990  OH  TYR A 198     -15.945  -3.262 -10.561 -0.54  1.77           O  
ATOM    991  N   THR A 199     -11.232  -5.027  -3.498 -0.47  1.85           N  
ATOM    992  CA  THR A 199     -10.053  -5.174  -2.649  0.07  2.27           C  
ATOM    993  C   THR A 199     -10.007  -6.553  -1.984  0.51  2.00           C  
ATOM    994  O   THR A 199      -8.995  -7.274  -2.079 -0.51  1.70           O  
ATOM    995  CB  THR A 199     -10.045  -4.046  -1.613  0.14  2.27           C  
ATOM    996  CG2 THR A 199      -8.801  -4.101  -0.745 -0.27  2.06           C  
ATOM    997  OG1 THR A 199     -10.088  -2.784  -2.296 -0.66  1.77           O  
ATOM    998  N   VAL A 200     -11.102  -6.949  -1.321 -0.47  1.85           N  
ATOM    999  CA  VAL A 200     -11.109  -8.268  -0.686  0.07  2.27           C  
ATOM   1000  C   VAL A 200     -11.085  -9.371  -1.737  0.51  2.00           C  
ATOM   1001  O   VAL A 200     -10.527 -10.451  -1.497 -0.51  1.70           O  
ATOM   1002  CB  VAL A 200     -12.304  -8.437   0.274 -0.09  2.27           C  
ATOM   1003  CG1 VAL A 200     -12.207  -7.445   1.423 -0.27  2.06           C  
ATOM   1004  CG2 VAL A 200     -13.630  -8.291  -0.464 -0.27  2.06           C  
ATOM   1005  N   LYS A 201     -11.638  -9.114  -2.928 -0.47  1.85           N  
ATOM   1006  CA  LYS A 201     -11.638 -10.129  -3.977  0.07  2.27           C  
ATOM   1007  C   LYS A 201     -10.221 -10.445  -4.428  0.51  2.00           C  
ATOM   1008  O   LYS A 201      -9.836 -11.617  -4.498 -0.51  1.70           O  
ATOM   1009  CB  LYS A 201     -12.489  -9.669  -5.164 -0.18  2.17           C  
ATOM   1010  CG  LYS A 201     -12.452 -10.615  -6.359 -0.18  2.17           C  
ATOM   1011  CD  LYS A 201     -13.431 -10.186  -7.450 -0.18  2.17           C  
ATOM   1012  CE  LYS A 201     -13.373 -11.134  -8.650  0.21  2.17           C  
ATOM   1013  NZ  LYS A 201     -14.487 -10.915  -9.620 -0.30  1.85           N1+
ATOM   1014  N   VAL A 202      -9.424  -9.409  -4.718 -0.47  1.85           N  
ATOM   1015  CA  VAL A 202      -8.066  -9.656  -5.198  0.07  2.27           C  
ATOM   1016  C   VAL A 202      -7.208 -10.248  -4.089  0.51  2.00           C  
ATOM   1017  O   VAL A 202      -6.376 -11.130  -4.342 -0.51  1.70           O  
ATOM   1018  CB  VAL A 202      -7.422  -8.384  -5.790 -0.09  2.27           C  
ATOM   1019  CG1 VAL A 202      -8.213  -7.886  -6.973 -0.27  2.06           C  
ATOM   1020  CG2 VAL A 202      -7.267  -7.287  -4.742 -0.27  2.06           C  
ATOM   1021  N   TYR A 203      -7.373  -9.776  -2.846 -0.47  1.85           N  
ATOM   1022  CA  TYR A 203      -6.618 -10.409  -1.769  0.07  2.27           C  
ATOM   1023  C   TYR A 203      -6.943 -11.899  -1.689  0.51  2.00           C  
ATOM   1024  O   TYR A 203      -6.034 -12.735  -1.575 -0.51  1.70           O  
ATOM   1025  CB  TYR A 203      -6.892  -9.715  -0.431 -0.18  2.17           C  
ATOM   1026  CG  TYR A 203      -5.857 -10.004   0.651  0.00  1.99           C  
ATOM   1027  CD1 TYR A 203      -4.717 -10.753   0.374 -0.12  1.99           C  
ATOM   1028  CD2 TYR A 203      -6.024  -9.525   1.948 -0.12  1.99           C  
ATOM   1029  CE1 TYR A 203      -3.776 -11.025   1.360 -0.12  1.99           C  
ATOM   1030  CE2 TYR A 203      -5.091  -9.799   2.945 -0.12  1.99           C  
ATOM   1031  CZ  TYR A 203      -3.965 -10.544   2.642  0.11  1.99           C  
ATOM   1032  OH  TYR A 203      -3.028 -10.818   3.620 -0.54  1.77           O  
ATOM   1033  N   SER A 204      -8.230 -12.257  -1.779 -0.47  1.85           N  
ATOM   1034  CA  SER A 204      -8.598 -13.666  -1.666  0.07  2.27           C  
ATOM   1035  C   SER A 204      -8.052 -14.470  -2.838  0.51  2.00           C  
ATOM   1036  O   SER A 204      -7.617 -15.615  -2.667 -0.51  1.70           O  
ATOM   1037  CB  SER A 204     -10.118 -13.818  -1.567  0.05  2.17           C  
ATOM   1038  OG  SER A 204     -10.745 -13.506  -2.800 -0.66  1.77           O  
ATOM   1039  N   LYS A 205      -8.041 -13.880  -4.034 -0.47  1.85           N  
ATOM   1040  CA  LYS A 205      -7.448 -14.579  -5.171  0.07  2.27           C  
ATOM   1041  C   LYS A 205      -5.952 -14.799  -4.970  0.51  2.00           C  
ATOM   1042  O   LYS A 205      -5.425 -15.867  -5.299 -0.51  1.70           O  
ATOM   1043  CB  LYS A 205      -7.718 -13.812  -6.462 -0.18  2.17           C  
ATOM   1044  CG  LYS A 205      -9.149 -13.971  -6.964 -0.18  2.17           C  
ATOM   1045  CD  LYS A 205      -9.336 -13.324  -8.333 -0.18  2.17           C  
ATOM   1046  CE  LYS A 205     -10.701 -13.642  -8.917  0.21  2.17           C  
ATOM   1047  NZ  LYS A 205     -10.809 -13.149 -10.316 -0.30  1.85           N1+
ATOM   1048  N   ALA A 206      -5.251 -13.810  -4.423 -0.47  1.85           N  
ATOM   1049  CA  ALA A 206      -3.820 -13.977  -4.188  0.07  2.27           C  
ATOM   1050  C   ALA A 206      -3.556 -15.064  -3.154  0.51  2.00           C  
ATOM   1051  O   ALA A 206      -2.620 -15.864  -3.300 -0.51  1.70           O  
ATOM   1052  CB  ALA A 206      -3.204 -12.650  -3.753 -0.27  2.06           C  
ATOM   1053  N   LEU A 207      -4.387 -15.118  -2.106 -0.47  1.85           N  
ATOM   1054  CA  LEU A 207      -4.258 -16.176  -1.105  0.07  2.27           C  
ATOM   1055  C   LEU A 207      -4.528 -17.549  -1.709  0.51  2.00           C  
ATOM   1056  O   LEU A 207      -3.842 -18.528  -1.387 -0.51  1.70           O  
ATOM   1057  CB  LEU A 207      -5.215 -15.923   0.059 -0.18  2.17           C  
ATOM   1058  CG  LEU A 207      -4.926 -14.705   0.929 -0.09  2.27           C  
ATOM   1059  CD1 LEU A 207      -6.004 -14.561   1.991 -0.27  2.06           C  
ATOM   1060  CD2 LEU A 207      -3.559 -14.865   1.568 -0.27  2.06           C  
ATOM   1061  N   LEU A 208      -5.545 -17.646  -2.568 -0.47  1.85           N  
ATOM   1062  CA  LEU A 208      -5.849 -18.918  -3.210  0.07  2.27           C  
ATOM   1063  C   LEU A 208      -4.700 -19.363  -4.108  0.51  2.00           C  
ATOM   1064  O   LEU A 208      -4.337 -20.543  -4.123 -0.51  1.70           O  
ATOM   1065  CB  LEU A 208      -7.152 -18.797  -3.998 -0.18  2.17           C  
ATOM   1066  CG  LEU A 208      -7.749 -20.059  -4.600 -0.09  2.27           C  
ATOM   1067  CD1 LEU A 208      -8.090 -21.072  -3.514 -0.27  2.06           C  
ATOM   1068  CD2 LEU A 208      -8.993 -19.698  -5.395 -0.27  2.06           C  
ATOM   1069  N   LEU A 209      -4.112 -18.430  -4.862 -0.47  1.85           N  
ATOM   1070  CA  LEU A 209      -2.937 -18.764  -5.662  0.07  2.27           C  
ATOM   1071  C   LEU A 209      -1.820 -19.313  -4.786  0.51  2.00           C  
ATOM   1072  O   LEU A 209      -1.204 -20.335  -5.114 -0.51  1.70           O  
ATOM   1073  CB  LEU A 209      -2.447 -17.538  -6.435 -0.18  2.17           C  
ATOM   1074  CG  LEU A 209      -1.067 -17.685  -7.092 -0.09  2.27           C  
ATOM   1075  CD1 LEU A 209      -1.074 -18.792  -8.138 -0.27  2.06           C  
ATOM   1076  CD2 LEU A 209      -0.610 -16.374  -7.717 -0.27  2.06           C  
ATOM   1077  N   GLU A 210      -1.532 -18.635  -3.672 -0.47  1.85           N  
ATOM   1078  CA  GLU A 210      -0.449 -19.091  -2.805  0.07  2.27           C  
ATOM   1079  C   GLU A 210      -0.727 -20.488  -2.263  0.51  2.00           C  
ATOM   1080  O   GLU A 210       0.160 -21.351  -2.256 -0.51  1.70           O  
ATOM   1081  CB  GLU A 210      -0.239 -18.100  -1.661 -0.18  2.17           C  
ATOM   1082  CG  GLU A 210       0.291 -16.757  -2.106 -0.28  2.17           C  
ATOM   1083  CD  GLU A 210       1.601 -16.876  -2.854  0.62  2.00           C  
ATOM   1084  OE1 GLU A 210       2.535 -17.513  -2.326 -0.76  1.70           O  
ATOM   1085  OE2 GLU A 210       1.692 -16.336  -3.977 -0.76  1.70           O1-
ATOM   1086  N   ALA A 211      -1.958 -20.729  -1.806 -0.47  1.85           N  
ATOM   1087  CA  ALA A 211      -2.319 -22.052  -1.318  0.07  2.27           C  
ATOM   1088  C   ALA A 211      -2.175 -23.099  -2.414  0.51  2.00           C  
ATOM   1089  O   ALA A 211      -1.696 -24.211  -2.161 -0.51  1.70           O  
ATOM   1090  CB  ALA A 211      -3.747 -22.033  -0.774 -0.27  2.06           C  
ATOM   1091  N   SER A 212      -2.579 -22.758  -3.640 -0.47  1.85           N  
ATOM   1092  CA  SER A 212      -2.496 -23.712  -4.741  0.07  2.27           C  
ATOM   1093  C   SER A 212      -1.048 -24.070  -5.047  0.51  2.00           C  
ATOM   1094  O   SER A 212      -0.715 -25.241  -5.271 -0.51  1.70           O  
ATOM   1095  CB  SER A 212      -3.183 -23.133  -5.977  0.05  2.17           C  
ATOM   1096  OG  SER A 212      -2.969 -23.951  -7.109 -0.66  1.77           O  
ATOM   1097  N   THR A 213      -0.172 -23.068  -5.052 -0.47  1.85           N  
ATOM   1098  CA  THR A 213       1.243 -23.325  -5.284  0.07  2.27           C  
ATOM   1099  C   THR A 213       1.842 -24.161  -4.154  0.51  2.00           C  
ATOM   1100  O   THR A 213       2.645 -25.067  -4.403 -0.51  1.70           O  
ATOM   1101  CB  THR A 213       1.979 -21.997  -5.457  0.14  2.27           C  
ATOM   1102  CG2 THR A 213       3.465 -22.215  -5.682 -0.27  2.06           C  
ATOM   1103  OG1 THR A 213       1.430 -21.317  -6.592 -0.66  1.77           O  
ATOM   1104  N   HSD A 214       1.445 -23.888  -2.909 -0.47  1.85           N  
ATOM   1105  CA  HSD A 214       1.904 -24.707  -1.788  0.07  2.27           C  
ATOM   1106  C   HSD A 214       1.488 -26.164  -1.972  0.51  2.00           C  
ATOM   1107  O   HSD A 214       2.291 -27.090  -1.774 -0.51  1.70           O  
ATOM   1108  CB  HSD A 214       1.347 -24.142  -0.479 -0.09  2.17           C  
ATOM   1109  CG  HSD A 214       1.799 -24.876   0.743 -0.05  1.80           C  
ATOM   1110  CD2 HSD A 214       1.102 -25.563   1.679  0.22  1.80           C  
ATOM   1111  ND1 HSD A 214       3.122 -24.950   1.119 -0.36  1.85           N  
ATOM   1112  CE1 HSD A 214       3.222 -25.656   2.232  0.25  1.80           C  
ATOM   1113  NE2 HSD A 214       2.010 -26.038   2.593 -0.70  1.85           N  
ATOM   1114  N   LEU A 215       0.232 -26.381  -2.370 -0.47  1.85           N  
ATOM   1115  CA  LEU A 215      -0.265 -27.735  -2.595  0.07  2.27           C  
ATOM   1116  C   LEU A 215       0.501 -28.434  -3.713  0.51  2.00           C  
ATOM   1117  O   LEU A 215       0.861 -29.611  -3.588 -0.51  1.70           O  
ATOM   1118  CB  LEU A 215      -1.758 -27.694  -2.915 -0.18  2.17           C  
ATOM   1119  CG  LEU A 215      -2.736 -27.877  -1.750 -0.09  2.27           C  
ATOM   1120  CD1 LEU A 215      -2.414 -26.955  -0.581 -0.27  2.06           C  
ATOM   1121  CD2 LEU A 215      -4.161 -27.651  -2.230 -0.27  2.06           C  
ATOM   1122  N   SER A 216       0.752 -27.729  -4.818 -0.47  1.85           N  
ATOM   1123  CA  SER A 216       1.507 -28.330  -5.913  0.07  2.27           C  
ATOM   1124  C   SER A 216       2.928 -28.665  -5.485  0.51  2.00           C  
ATOM   1125  O   SER A 216       3.479 -29.698  -5.885 -0.51  1.70           O  
ATOM   1126  CB  SER A 216       1.518 -27.399  -7.124  0.05  2.17           C  
ATOM   1127  OG  SER A 216       0.235 -27.345  -7.723 -0.66  1.77           O  
ATOM   1128  N   GLN A 217       3.535 -27.810  -4.660 -0.47  1.85           N  
ATOM   1129  CA  GLN A 217       4.902 -28.060  -4.219  0.07  2.27           C  
ATOM   1130  C   GLN A 217       4.977 -29.241  -3.262  0.51  2.00           C  
ATOM   1131  O   GLN A 217       5.998 -29.939  -3.227 -0.51  1.70           O  
ATOM   1132  CB  GLN A 217       5.489 -26.804  -3.578 -0.18  2.17           C  
ATOM   1133  CG  GLN A 217       5.896 -25.739  -4.591 -0.18  2.17           C  
ATOM   1134  CD  GLN A 217       6.292 -24.426  -3.942  0.55  2.00           C  
ATOM   1135  NE2 GLN A 217       6.734 -23.473  -4.756 -0.62  1.85           N  
ATOM   1136  OE1 GLN A 217       6.198 -24.269  -2.725 -0.55  1.70           O  
ATOM   1137  N   LEU A 218       3.923 -29.492  -2.484 -0.47  1.85           N  
ATOM   1138  CA  LEU A 218       3.914 -30.716  -1.692  0.07  2.27           C  
ATOM   1139  C   LEU A 218       3.399 -31.921  -2.471  0.51  2.00           C  
ATOM   1140  O   LEU A 218       3.676 -33.060  -2.076 -0.51  1.70           O  
ATOM   1141  CB  LEU A 218       3.092 -30.531  -0.409 -0.18  2.17           C  
ATOM   1142  CG  LEU A 218       1.566 -30.418  -0.417 -0.09  2.27           C  
ATOM   1143  CD1 LEU A 218       0.879 -31.789  -0.384 -0.27  2.06           C  
ATOM   1144  CD2 LEU A 218       1.125 -29.575   0.767 -0.27  2.06           C  
ATOM   1145  N   GLY A 219       2.667 -31.703  -3.560 -0.47  1.85           N  
ATOM   1146  CA  GLY A 219       2.148 -32.796  -4.366 -0.02  2.17           C  
ATOM   1147  C   GLY A 219       0.635 -32.913  -4.341  0.34  2.00           C  
ATOM   1148  OT1 GLY A 219      -0.045 -32.597  -5.319 -0.67  1.70           O  
ATOM   1149  OT2 GLY A 219      -0.115 -33.302  -3.439 -0.67  1.70           O  
TER   
CONECT    1    3
CONECT    2    3
CONECT    3    1    2    5
CONECT    4   20
CONECT    5    3    6    9
CONECT    6    5    7
CONECT    7    6    8
CONECT    8    7    9   13
CONECT    9    5    8   10   23
CONECT   10    9   11
CONECT   11   10   12
CONECT   12   11   13   17
CONECT   13    8   12   14
CONECT   14   13   15
CONECT   15   14   16
CONECT   16   15   17   21
CONECT   17   12   16   18   22
CONECT   18   17   19
CONECT   19   18   20
CONECT   20   19    4   21
CONECT   21   16   20
CONECT   22   17
CONECT   23    9
END
