# Supplementary material for: Insight into binding of endogenous neurosteroid ligands to the sigma-1 receptor
Source: Nat Commun. 2024 Jul 4;15:5619. doi: 10.1038/s41467-024-49894-7 (PMC11224282; doi:10.1038/s41467-024-49894-7)
Supplement: Supplementary file 14 — Supplementary Data 11 [file 41467_2024_49894_MOESM14_ESM.zip › Supplementary Data 11. dock_pregnenolone sulfate.pdb]

HETATM    1  C1  UNL     1      -3.119  -7.185   0.665  1.00  0.00           C  
HETATM    2  O1  UNL     1      -5.371  -6.480   0.966  1.00  0.00           O  
HETATM    3  S1  UNL     1       1.671   4.317   2.468  1.00  0.00           S  
HETATM    4  C2  UNL     1      -4.231  -6.181   0.616  1.00  0.00           C  
HETATM    5  O2  UNL     1       1.478   2.940   3.314  1.00  0.00           O  
HETATM    6  C3  UNL     1      -3.850  -4.804   0.126  1.00  0.00           C  
HETATM    7  O3  UNL     1       1.807   3.955   1.073  1.00  0.00           O  
HETATM    8  C4  UNL     1      -5.059  -4.019  -0.386  1.00  0.00           C  
HETATM    9  O4  UNL     1       0.646   5.249   2.899  1.00  0.00           O1-
HETATM   10  C5  UNL     1      -4.819  -2.561   0.012  1.00  0.00           C  
HETATM   11  O5  UNL     1       3.111   4.871   2.993  1.00  0.00           O  
HETATM   12  C6  UNL     1      -3.392  -2.565   0.511  1.00  0.00           C  
HETATM   13  C7  UNL     1      -3.223  -3.912   1.184  1.00  0.00           C  
HETATM   14  C8  UNL     1      -1.742  -4.142   1.395  1.00  0.00           C  
HETATM   15  C9  UNL     1      -1.136  -3.031   2.239  1.00  0.00           C  
HETATM   16  C10 UNL     1      -1.447  -1.634   1.714  1.00  0.00           C  
HETATM   17  C11 UNL     1      -2.919  -1.417   1.364  1.00  0.00           C  
HETATM   18  C12 UNL     1      -3.092  -0.102   0.624  1.00  0.00           C  
HETATM   19  C13 UNL     1      -2.330   1.015   1.249  1.00  0.00           C  
HETATM   20  C14 UNL     1      -1.347   0.840   2.142  1.00  0.00           C  
HETATM   21  C15 UNL     1      -0.891  -0.522   2.611  1.00  0.00           C  
HETATM   22  C16 UNL     1       0.633  -0.600   2.569  1.00  0.00           C  
HETATM   23  C17 UNL     1       1.312   0.573   3.248  1.00  0.00           C  
HETATM   24  C18 UNL     1       0.866   1.875   2.614  1.00  0.00           C  
HETATM   25  C19 UNL     1      -0.639   2.031   2.710  1.00  0.00           C  
HETATM   26  C20 UNL     1      -1.364  -0.717   4.044  1.00  0.00           C  
HETATM   27  C21 UNL     1      -3.963  -3.979   2.513  1.00  0.00           C  
ATOM     28  N   LEU A  76      -5.331  -9.186 -12.918 -0.30  1.85           N  
ATOM     29  CA  LEU A  76      -4.718  -7.885 -12.693  0.21  2.27           C  
ATOM     30  C   LEU A  76      -5.776  -6.805 -12.875  0.51  2.00           C  
ATOM     31  O   LEU A  76      -6.521  -6.816 -13.858 -0.51  1.70           O  
ATOM     32  CB  LEU A  76      -3.548  -7.659 -13.653 -0.18  2.17           C  
ATOM     33  CG  LEU A  76      -2.355  -8.613 -13.505 -0.09  2.27           C  
ATOM     34  CD1 LEU A  76      -1.194  -8.220 -14.420 -0.27  2.06           C  
ATOM     35  CD2 LEU A  76      -1.904  -8.697 -12.047 -0.27  2.06           C  
ATOM     36  N   GLN A  77      -5.850  -5.883 -11.922 -0.47  1.85           N  
ATOM     37  CA  GLN A  77      -6.890  -4.866 -11.954  0.07  2.27           C  
ATOM     38  C   GLN A  77      -6.429  -3.658 -11.150  0.51  2.00           C  
ATOM     39  O   GLN A  77      -5.840  -3.811 -10.078 -0.51  1.70           O  
ATOM     40  CB  GLN A  77      -8.205  -5.424 -11.392 -0.18  2.17           C  
ATOM     41  CG  GLN A  77      -9.337  -4.415 -11.286 -0.18  2.17           C  
ATOM     42  CD  GLN A  77     -10.543  -5.010 -10.622  0.55  2.00           C  
ATOM     43  NE2 GLN A  77     -11.538  -4.180 -10.335 -0.62  1.85           N  
ATOM     44  OE1 GLN A  77     -10.577  -6.211 -10.351 -0.55  1.70           O  
ATOM     45  N   TRP A  78      -6.687  -2.466 -11.678 -0.47  1.85           N  
ATOM     46  CA  TRP A  78      -6.437  -1.238 -10.934  0.07  2.27           C  
ATOM     47  C   TRP A  78      -7.619  -0.969 -10.017  0.51  2.00           C  
ATOM     48  O   TRP A  78      -8.762  -0.858 -10.477 -0.51  1.70           O  
ATOM     49  CB  TRP A  78      -6.214  -0.055 -11.872 -0.18  2.17           C  
ATOM     50  CG  TRP A  78      -4.886  -0.061 -12.579 -0.03  1.99           C  
ATOM     51  CD1 TRP A  78      -4.674  -0.215 -13.916  0.04  1.99           C  
ATOM     52  CD2 TRP A  78      -3.591   0.112 -11.983 -0.02  1.80           C  
ATOM     53  CE2 TRP A  78      -2.642   0.044 -13.021  0.13  1.80           C  
ATOM     54  CE3 TRP A  78      -3.145   0.323 -10.675 -0.12  1.99           C  
ATOM     55  NE1 TRP A  78      -3.327  -0.159 -14.191 -0.61  1.85           N  
ATOM     56  CZ2 TRP A  78      -1.268   0.178 -12.792 -0.12  1.99           C  
ATOM     57  CZ3 TRP A  78      -1.777   0.456 -10.448 -0.12  1.99           C  
ATOM     58  CH2 TRP A  78      -0.858   0.383 -11.503 -0.12  1.99           C  
ATOM     59  N   VAL A  79      -7.342  -0.863  -8.725 -0.47  1.85           N  
ATOM     60  CA  VAL A  79      -8.360  -0.642  -7.709  0.07  2.27           C  
ATOM     61  C   VAL A  79      -7.975   0.602  -6.931  0.51  2.00           C  
ATOM     62  O   VAL A  79      -6.815   0.750  -6.531 -0.51  1.70           O  
ATOM     63  CB  VAL A  79      -8.491  -1.855  -6.769 -0.09  2.27           C  
ATOM     64  CG1 VAL A  79      -9.602  -1.626  -5.756 -0.27  2.06           C  
ATOM     65  CG2 VAL A  79      -8.733  -3.137  -7.576 -0.27  2.06           C  
ATOM     66  N   PHE A  80      -8.937   1.496  -6.716 -0.47  1.85           N  
ATOM     67  CA  PHE A  80      -8.665   2.645  -5.862  0.07  2.27           C  
ATOM     68  C   PHE A  80      -8.365   2.195  -4.436  0.51  2.00           C  
ATOM     69  O   PHE A  80      -8.929   1.216  -3.941 -0.51  1.70           O  
ATOM     70  CB  PHE A  80      -9.846   3.614  -5.862 -0.18  2.17           C  
ATOM     71  CG  PHE A  80      -9.920   4.474  -7.091  0.00  1.99           C  
ATOM     72  CD1 PHE A  80      -8.794   5.120  -7.564 -0.12  1.99           C  
ATOM     73  CD2 PHE A  80     -11.118   4.633  -7.770 -0.12  1.99           C  
ATOM     74  CE1 PHE A  80      -8.851   5.914  -8.693 -0.12  1.99           C  
ATOM     75  CE2 PHE A  80     -11.188   5.425  -8.898 -0.12  1.99           C  
ATOM     76  CZ  PHE A  80     -10.048   6.067  -9.359 -0.12  1.99           C  
ATOM     77  N   VAL A  81      -7.457   2.914  -3.784 -0.47  1.85           N  
ATOM     78  CA  VAL A  81      -7.147   2.746  -2.372  0.07  2.27           C  
ATOM     79  C   VAL A  81      -7.372   4.093  -1.696  0.51  2.00           C  
ATOM     80  O   VAL A  81      -6.692   5.082  -2.008 -0.51  1.70           O  
ATOM     81  CB  VAL A  81      -5.712   2.255  -2.142 -0.09  2.27           C  
ATOM     82  CG1 VAL A  81      -5.490   1.933  -0.659 -0.27  2.06           C  
ATOM     83  CG2 VAL A  81      -5.418   1.041  -2.998 -0.27  2.06           C  
ATOM     84  N   ASN A  82      -8.316   4.135  -0.774 -0.47  1.85           N  
ATOM     85  CA  ASN A  82      -8.565   5.320   0.035  0.07  2.27           C  
ATOM     86  C   ASN A  82      -8.204   4.980   1.467  0.51  2.00           C  
ATOM     87  O   ASN A  82      -8.861   4.146   2.096 -0.51  1.70           O  
ATOM     88  CB  ASN A  82     -10.016   5.768  -0.081 -0.18  2.17           C  
ATOM     89  CG  ASN A  82     -10.277   6.519  -1.364  0.55  2.00           C  
ATOM     90  ND2 ASN A  82     -10.261   7.841  -1.285 -0.62  1.85           N  
ATOM     91  OD1 ASN A  82     -10.483   5.920  -2.415 -0.55  1.70           O  
ATOM     92  N   ALA A  83      -7.162   5.619   1.983 -0.47  1.85           N  
ATOM     93  CA  ALA A  83      -6.714   5.262   3.324  0.07  2.27           C  
ATOM     94  C   ALA A  83      -5.955   6.430   3.928  0.51  2.00           C  
ATOM     95  O   ALA A  83      -5.229   7.136   3.221 -0.51  1.70           O  
ATOM     96  CB  ALA A  83      -5.829   4.006   3.307 -0.27  2.06           C  
ATOM     97  N   GLY A  84      -6.144   6.633   5.232 -0.47  1.85           N  
ATOM     98  CA  GLY A  84      -5.431   7.666   5.964 -0.02  2.17           C  
ATOM     99  C   GLY A  84      -5.611   9.067   5.433  0.51  2.00           C  
ATOM    100  O   GLY A  84      -4.755   9.925   5.676 -0.51  1.70           O  
ATOM    101  N   GLY A  85      -6.704   9.333   4.710 -0.47  1.85           N  
ATOM    102  CA  GLY A  85      -6.913  10.638   4.110 -0.02  2.17           C  
ATOM    103  C   GLY A  85      -6.337  10.821   2.716  0.51  2.00           C  
ATOM    104  O   GLY A  85      -6.575  11.867   2.105 -0.51  1.70           O  
ATOM    105  N   TRP A  86      -5.589   9.854   2.184 -0.47  1.85           N  
ATOM    106  CA  TRP A  86      -5.100   9.959   0.812  0.07  2.27           C  
ATOM    107  C   TRP A  86      -5.853   9.006  -0.108  0.51  2.00           C  
ATOM    108  O   TRP A  86      -6.551   8.083   0.340 -0.51  1.70           O  
ATOM    109  CB  TRP A  86      -3.585   9.685   0.704 -0.18  2.17           C  
ATOM    110  CG  TRP A  86      -3.097   8.433   1.370 -0.03  1.99           C  
ATOM    111  CD1 TRP A  86      -2.460   8.346   2.584  0.04  1.99           C  
ATOM    112  CD2 TRP A  86      -3.169   7.092   0.862 -0.02  1.80           C  
ATOM    113  CE2 TRP A  86      -2.572   6.248   1.825  0.13  1.80           C  
ATOM    114  CE3 TRP A  86      -3.692   6.521  -0.305 -0.12  1.99           C  
ATOM    115  NE1 TRP A  86      -2.146   7.038   2.862 -0.61  1.85           N  
ATOM    116  CZ2 TRP A  86      -2.488   4.862   1.660 -0.12  1.99           C  
ATOM    117  CZ3 TRP A  86      -3.595   5.145  -0.474 -0.12  1.99           C  
ATOM    118  CH2 TRP A  86      -3.001   4.332   0.506 -0.12  1.99           C  
ATOM    119  N   MET A  87      -5.681   9.236  -1.415 -0.47  1.85           N  
ATOM    120  CA  MET A  87      -6.342   8.442  -2.451  0.07  2.27           C  
ATOM    121  C   MET A  87      -5.355   8.095  -3.555  0.51  2.00           C  
ATOM    122  O   MET A  87      -4.866   8.982  -4.262 -0.51  1.70           O  
ATOM    123  CB  MET A  87      -7.548   9.176  -3.046 -0.18  2.17           C  
ATOM    124  CG  MET A  87      -8.298   8.336  -4.086 -0.14  2.17           C  
ATOM    125  SD  MET A  87      -9.914   9.006  -4.521 -0.09  2.00           S  
ATOM    126  CE  MET A  87     -10.559   7.738  -5.616 -0.22  2.06           C  
ATOM    127  N   GLY A  88      -5.088   6.806  -3.715 -0.47  1.85           N  
ATOM    128  CA  GLY A  88      -4.300   6.323  -4.829 -0.02  2.17           C  
ATOM    129  C   GLY A  88      -4.961   5.112  -5.446  0.51  2.00           C  
ATOM    130  O   GLY A  88      -6.171   4.920  -5.305 -0.51  1.70           O  
ATOM    131  N   SER A  89      -4.181   4.284  -6.127 -0.47  1.85           N  
ATOM    132  CA  SER A  89      -4.691   3.070  -6.727  0.07  2.27           C  
ATOM    133  C   SER A  89      -3.562   2.057  -6.806  0.51  2.00           C  
ATOM    134  O   SER A  89      -2.375   2.401  -6.843 -0.51  1.70           O  
ATOM    135  CB  SER A  89      -5.297   3.303  -8.116  0.05  2.17           C  
ATOM    136  OG  SER A  89      -4.296   3.354  -9.105 -0.66  1.77           O  
ATOM    137  N   MET A  90      -3.963   0.794  -6.832 -0.47  1.85           N  
ATOM    138  CA  MET A  90      -3.036  -0.312  -6.750  0.07  2.27           C  
ATOM    139  C   MET A  90      -3.396  -1.358  -7.786  0.51  2.00           C  
ATOM    140  O   MET A  90      -4.547  -1.467  -8.227 -0.51  1.70           O  
ATOM    141  CB  MET A  90      -3.074  -0.959  -5.376 -0.18  2.17           C  
ATOM    142  CG  MET A  90      -4.418  -1.597  -5.145 -0.14  2.17           C  
ATOM    143  SD  MET A  90      -4.370  -3.001  -4.055 -0.09  2.00           S  
ATOM    144  CE  MET A  90      -6.058  -3.589  -4.204 -0.22  2.06           C  
ATOM    145  N   CYS A  91      -2.385  -2.125  -8.164 -0.47  1.85           N  
ATOM    146  CA  CYS A  91      -2.555  -3.353  -8.925  0.07  2.27           C  
ATOM    147  C   CYS A  91      -1.813  -4.431  -8.156  0.51  2.00           C  
ATOM    148  O   CYS A  91      -0.577  -4.427  -8.116 -0.51  1.70           O  
ATOM    149  CB  CYS A  91      -2.027  -3.218 -10.351 -0.11  2.17           C  
ATOM    150  SG  CYS A  91      -2.149  -4.749 -11.301 -0.23  2.00           S  
ATOM    151  N   LEU A  92      -2.566  -5.317  -7.510 -0.47  1.85           N  
ATOM    152  CA  LEU A  92      -1.961  -6.353  -6.688  0.07  2.27           C  
ATOM    153  C   LEU A  92      -1.353  -7.428  -7.576  0.51  2.00           C  
ATOM    154  O   LEU A  92      -2.020  -7.936  -8.484 -0.51  1.70           O  
ATOM    155  CB  LEU A  92      -3.001  -6.968  -5.757 -0.18  2.17           C  
ATOM    156  CG  LEU A  92      -2.373  -7.910  -4.733 -0.09  2.27           C  
ATOM    157  CD1 LEU A  92      -1.725  -7.087  -3.619 -0.27  2.06           C  
ATOM    158  CD2 LEU A  92      -3.400  -8.864  -4.190 -0.27  2.06           C  
ATOM    159  N   LEU A  93      -0.089  -7.778  -7.315 -0.47  1.85           N  
ATOM    160  CA  LEU A  93       0.587  -8.866  -8.003  0.07  2.27           C  
ATOM    161  C   LEU A  93       0.753 -10.104  -7.140  0.51  2.00           C  
ATOM    162  O   LEU A  93       0.758 -11.223  -7.659 -0.51  1.70           O  
ATOM    163  CB  LEU A  93       1.977  -8.405  -8.462 -0.18  2.17           C  
ATOM    164  CG  LEU A  93       1.996  -7.082  -9.225 -0.09  2.27           C  
ATOM    165  CD1 LEU A  93       3.431  -6.703  -9.619 -0.27  2.06           C  
ATOM    166  CD2 LEU A  93       1.106  -7.183 -10.458 -0.27  2.06           C  
ATOM    167  N   HSD A  94       0.896  -9.927  -5.835 -0.47  1.85           N  
ATOM    168  CA  HSD A  94       1.167 -11.048  -4.952  0.07  2.27           C  
ATOM    169  C   HSD A  94       0.707 -10.674  -3.557  0.51  2.00           C  
ATOM    170  O   HSD A  94       0.855  -9.522  -3.145 -0.51  1.70           O  
ATOM    171  CB  HSD A  94       2.656 -11.399  -4.937 -0.09  2.17           C  
ATOM    172  CG  HSD A  94       3.054 -12.281  -3.794 -0.05  1.80           C  
ATOM    173  CD2 HSD A  94       3.472 -11.980  -2.541  0.22  1.80           C  
ATOM    174  ND1 HSD A  94       3.030 -13.657  -3.872 -0.36  1.85           N  
ATOM    175  CE1 HSD A  94       3.425 -14.166  -2.719  0.25  1.80           C  
ATOM    176  NE2 HSD A  94       3.701 -13.170  -1.895 -0.70  1.85           N  
ATOM    177  N   ALA A  95       0.163 -11.647  -2.832 -0.47  1.85           N  
ATOM    178  CA  ALA A  95      -0.267 -11.373  -1.468  0.07  2.27           C  
ATOM    179  C   ALA A  95      -0.437 -12.686  -0.732  0.51  2.00           C  
ATOM    180  O   ALA A  95      -0.995 -13.644  -1.277 -0.51  1.70           O  
ATOM    181  CB  ALA A  95      -1.571 -10.560  -1.436 -0.27  2.06           C  
ATOM    182  N   SER A  96       0.061 -12.720   0.498 -0.47  1.85           N  
ATOM    183  CA  SER A  96      -0.068 -13.861   1.381  0.07  2.27           C  
ATOM    184  C   SER A  96      -0.303 -13.323   2.782  0.51  2.00           C  
ATOM    185  O   SER A  96      -0.485 -12.119   2.988 -0.51  1.70           O  
ATOM    186  CB  SER A  96       1.183 -14.744   1.340  0.05  2.17           C  
ATOM    187  OG  SER A  96       2.232 -14.101   2.042 -0.66  1.77           O  
ATOM    188  N   LEU A  97      -0.263 -14.228   3.755 -0.47  1.85           N  
ATOM    189  CA  LEU A  97      -0.321 -13.824   5.151  0.07  2.27           C  
ATOM    190  C   LEU A  97       0.849 -12.921   5.532  0.51  2.00           C  
ATOM    191  O   LEU A  97       0.697 -12.053   6.398 -0.51  1.70           O  
ATOM    192  CB  LEU A  97      -0.341 -15.070   6.039 -0.18  2.17           C  
ATOM    193  CG  LEU A  97      -0.855 -14.917   7.462 -0.09  2.27           C  
ATOM    194  CD1 LEU A  97      -2.330 -14.583   7.437 -0.27  2.06           C  
ATOM    195  CD2 LEU A  97      -0.597 -16.196   8.252 -0.27  2.06           C  
ATOM    196  N   THR A  98       2.015 -13.091   4.889 -0.47  1.85           N  
ATOM    197  CA  THR A  98       3.254 -12.487   5.361  0.07  2.27           C  
ATOM    198  C   THR A  98       3.941 -11.556   4.368  0.51  2.00           C  
ATOM    199  O   THR A  98       4.876 -10.849   4.765 -0.51  1.70           O  
ATOM    200  CB  THR A  98       4.258 -13.577   5.768  0.14  2.27           C  
ATOM    201  CG2 THR A  98       3.689 -14.442   6.880 -0.27  2.06           C  
ATOM    202  OG1 THR A  98       4.550 -14.404   4.635 -0.66  1.77           O  
ATOM    203  N   GLU A  99       3.532 -11.541   3.101 -0.47  1.85           N  
ATOM    204  CA  GLU A  99       4.142 -10.669   2.107  0.07  2.27           C  
ATOM    205  C   GLU A  99       3.069 -10.135   1.176  0.51  2.00           C  
ATOM    206  O   GLU A  99       1.980 -10.703   1.053 -0.51  1.70           O  
ATOM    207  CB  GLU A  99       5.210 -11.395   1.268 -0.18  2.17           C  
ATOM    208  CG  GLU A  99       6.463 -11.806   2.024 -0.28  2.17           C  
ATOM    209  CD  GLU A  99       7.397 -12.669   1.182  0.62  2.00           C  
ATOM    210  OE1 GLU A  99       7.068 -13.853   0.949 -0.76  1.70           O  
ATOM    211  OE2 GLU A  99       8.453 -12.164   0.747 -0.76  1.70           O1-
ATOM    212  N   TYR A 100       3.393  -9.025   0.520 -0.47  1.85           N  
ATOM    213  CA  TYR A 100       2.640  -8.634  -0.661  0.07  2.27           C  
ATOM    214  C   TYR A 100       3.558  -7.854  -1.596  0.51  2.00           C  
ATOM    215  O   TYR A 100       4.582  -7.317  -1.172 -0.51  1.70           O  
ATOM    216  CB  TYR A 100       1.382  -7.823  -0.305 -0.18  2.17           C  
ATOM    217  CG  TYR A 100       1.627  -6.400   0.161  0.00  1.99           C  
ATOM    218  CD1 TYR A 100       1.754  -5.355  -0.750 -0.12  1.99           C  
ATOM    219  CD2 TYR A 100       1.713  -6.099   1.510 -0.12  1.99           C  
ATOM    220  CE1 TYR A 100       1.963  -4.057  -0.321 -0.12  1.99           C  
ATOM    221  CE2 TYR A 100       1.931  -4.810   1.944 -0.12  1.99           C  
ATOM    222  CZ  TYR A 100       2.055  -3.795   1.033  0.11  1.99           C  
ATOM    223  OH  TYR A 100       2.271  -2.513   1.478 -0.54  1.77           O  
ATOM    224  N   VAL A 101       3.186  -7.834  -2.876 -0.47  1.85           N  
ATOM    225  CA  VAL A 101       3.829  -7.031  -3.912  0.07  2.27           C  
ATOM    226  C   VAL A 101       2.730  -6.370  -4.736  0.51  2.00           C  
ATOM    227  O   VAL A 101       1.797  -7.042  -5.193 -0.51  1.70           O  
ATOM    228  CB  VAL A 101       4.737  -7.875  -4.831 -0.09  2.27           C  
ATOM    229  CG1 VAL A 101       5.396  -6.986  -5.870 -0.27  2.06           C  
ATOM    230  CG2 VAL A 101       5.795  -8.634  -4.031 -0.27  2.06           C  
ATOM    231  N   LEU A 102       2.829  -5.061  -4.931 -0.47  1.85           N  
ATOM    232  CA  LEU A 102       1.821  -4.416  -5.754  0.07  2.27           C  
ATOM    233  C   LEU A 102       2.431  -3.218  -6.458  0.51  2.00           C  
ATOM    234  O   LEU A 102       3.470  -2.697  -6.052 -0.51  1.70           O  
ATOM    235  CB  LEU A 102       0.594  -4.011  -4.916 -0.18  2.17           C  
ATOM    236  CG  LEU A 102       0.758  -3.137  -3.664 -0.09  2.27           C  
ATOM    237  CD1 LEU A 102       0.883  -1.669  -4.036 -0.27  2.06           C  
ATOM    238  CD2 LEU A 102      -0.417  -3.336  -2.704 -0.27  2.06           C  
ATOM    239  N   LEU A 103       1.784  -2.803  -7.546 -0.47  1.85           N  
ATOM    240  CA  LEU A 103       2.069  -1.509  -8.150  0.07  2.27           C  
ATOM    241  C   LEU A 103       1.144  -0.485  -7.510  0.51  2.00           C  
ATOM    242  O   LEU A 103      -0.029  -0.774  -7.259 -0.51  1.70           O  
ATOM    243  CB  LEU A 103       1.862  -1.547  -9.667 -0.18  2.17           C  
ATOM    244  CG  LEU A 103       2.433  -2.781 -10.391 -0.09  2.27           C  
ATOM    245  CD1 LEU A 103       1.979  -2.823 -11.843 -0.27  2.06           C  
ATOM    246  CD2 LEU A 103       3.953  -2.823 -10.294 -0.27  2.06           C  
ATOM    247  N   PHE A 104       1.673   0.695  -7.212 -0.47  1.85           N  
ATOM    248  CA  PHE A 104       0.889   1.694  -6.497  0.07  2.27           C  
ATOM    249  C   PHE A 104       1.200   3.088  -7.009  0.51  2.00           C  
ATOM    250  O   PHE A 104       2.348   3.416  -7.306 -0.51  1.70           O  
ATOM    251  CB  PHE A 104       1.163   1.671  -4.993 -0.18  2.17           C  
ATOM    252  CG  PHE A 104       0.372   2.685  -4.224  0.00  1.99           C  
ATOM    253  CD1 PHE A 104      -0.950   2.431  -3.879 -0.12  1.99           C  
ATOM    254  CD2 PHE A 104       0.936   3.898  -3.862 -0.12  1.99           C  
ATOM    255  CE1 PHE A 104      -1.686   3.360  -3.173 -0.12  1.99           C  
ATOM    256  CE2 PHE A 104       0.205   4.837  -3.147 -0.12  1.99           C  
ATOM    257  CZ  PHE A 104      -1.109   4.568  -2.800 -0.12  1.99           C  
ATOM    258  N   GLY A 105       0.180   3.929  -7.055 -0.47  1.85           N  
ATOM    259  CA  GLY A 105       0.443   5.324  -7.344 -0.02  2.17           C  
ATOM    260  C   GLY A 105      -0.829   6.126  -7.449  0.51  2.00           C  
ATOM    261  O   GLY A 105      -1.891   5.705  -6.994 -0.51  1.70           O  
ATOM    262  N   THR A 106      -0.702   7.299  -8.056 -0.47  1.85           N  
ATOM    263  CA  THR A 106      -1.812   8.230  -8.091  0.07  2.27           C  
ATOM    264  C   THR A 106      -1.651   9.185  -9.263  0.51  2.00           C  
ATOM    265  O   THR A 106      -0.529   9.560  -9.644 -0.51  1.70           O  
ATOM    266  CB  THR A 106      -1.925   9.003  -6.773  0.14  2.27           C  
ATOM    267  CG2 THR A 106      -0.664   9.831  -6.511 -0.27  2.06           C  
ATOM    268  OG1 THR A 106      -3.060   9.870  -6.831 -0.66  1.77           O  
ATOM    269  N   ALA A 107      -2.801   9.552  -9.833 -0.47  1.85           N  
ATOM    270  CA  ALA A 107      -2.901  10.548 -10.883  0.07  2.27           C  
ATOM    271  C   ALA A 107      -3.449  11.874 -10.369  0.51  2.00           C  
ATOM    272  O   ALA A 107      -3.732  12.767 -11.174 -0.51  1.70           O  
ATOM    273  CB  ALA A 107      -3.765  10.020 -12.033 -0.27  2.06           C  
ATOM    274  N   VAL A 108      -3.614  12.019  -9.049 -0.47  1.85           N  
ATOM    275  CA  VAL A 108      -3.985  13.283  -8.421  0.07  2.27           C  
ATOM    276  C   VAL A 108      -2.937  13.611  -7.365  0.51  2.00           C  
ATOM    277  O   VAL A 108      -2.217  12.736  -6.885 -0.51  1.70           O  
ATOM    278  CB  VAL A 108      -5.395  13.238  -7.772 -0.09  2.27           C  
ATOM    279  CG1 VAL A 108      -6.466  12.976  -8.818 -0.27  2.06           C  
ATOM    280  CG2 VAL A 108      -5.452  12.162  -6.682 -0.27  2.06           C  
ATOM    281  N   ASP A 109      -2.855  14.891  -7.000 -0.47  1.85           N  
ATOM    282  CA  ASP A 109      -2.071  15.275  -5.830  0.07  2.27           C  
ATOM    283  C   ASP A 109      -2.810  14.856  -4.573  0.51  2.00           C  
ATOM    284  O   ASP A 109      -3.994  15.174  -4.414 -0.51  1.70           O  
ATOM    285  CB  ASP A 109      -1.831  16.781  -5.803 -0.28  2.17           C  
ATOM    286  CG  ASP A 109      -1.148  17.280  -7.057  0.62  2.00           C  
ATOM    287  OD1 ASP A 109      -0.115  16.693  -7.435 -0.76  1.70           O  
ATOM    288  OD2 ASP A 109      -1.673  18.225  -7.672 -0.76  1.70           O1-
ATOM    289  N   THR A 110      -2.113  14.161  -3.672 -0.47  1.85           N  
ATOM    290  CA  THR A 110      -2.779  13.625  -2.490  0.07  2.27           C  
ATOM    291  C   THR A 110      -1.759  13.404  -1.381  0.51  2.00           C  
ATOM    292  O   THR A 110      -0.548  13.396  -1.614 -0.51  1.70           O  
ATOM    293  CB  THR A 110      -3.506  12.312  -2.818  0.14  2.27           C  
ATOM    294  CG2 THR A 110      -2.504  11.173  -2.973 -0.27  2.06           C  
ATOM    295  OG1 THR A 110      -4.428  11.983  -1.770 -0.66  1.77           O  
ATOM    296  N   GLY A 111      -2.265  13.215  -0.167 -0.47  1.85           N  
ATOM    297  CA  GLY A 111      -1.400  12.942   0.964 -0.02  2.17           C  
ATOM    298  C   GLY A 111      -2.213  12.655   2.207  0.51  2.00           C  
ATOM    299  O   GLY A 111      -3.422  12.903   2.264 -0.51  1.70           O  
ATOM    300  N   GLY A 112      -1.519  12.123   3.206 -0.47  1.85           N  
ATOM    301  CA  GLY A 112      -2.168  11.817   4.471 -0.02  2.17           C  
ATOM    302  C   GLY A 112      -1.294  10.947   5.343  0.51  2.00           C  
ATOM    303  O   GLY A 112      -0.064  11.007   5.275 -0.51  1.70           O  
ATOM    304  N   HSD A 113      -1.947  10.147   6.167 -0.47  1.85           N  
ATOM    305  CA  HSD A 113      -1.273   9.310   7.146  0.07  2.27           C  
ATOM    306  C   HSD A 113      -0.829   8.008   6.487  0.51  2.00           C  
ATOM    307  O   HSD A 113      -1.575   7.406   5.710 -0.51  1.70           O  
ATOM    308  CB  HSD A 113      -2.225   9.037   8.314 -0.09  2.17           C  
ATOM    309  CG  HSD A 113      -1.547   8.754   9.618 -0.05  1.80           C  
ATOM    310  CD2 HSD A 113      -1.508   9.463  10.774  0.22  1.80           C  
ATOM    311  ND1 HSD A 113      -0.836   7.599   9.854 -0.36  1.85           N  
ATOM    312  CE1 HSD A 113      -0.373   7.613  11.091  0.25  1.80           C  
ATOM    313  NE2 HSD A 113      -0.766   8.734  11.671 -0.70  1.85           N  
ATOM    314  N   SER A 114       0.407   7.595   6.775 -0.47  1.85           N  
ATOM    315  CA  SER A 114       0.945   6.356   6.212  0.07  2.27           C  
ATOM    316  C   SER A 114       0.295   5.105   6.793  0.51  2.00           C  
ATOM    317  O   SER A 114       0.332   4.042   6.158 -0.51  1.70           O  
ATOM    318  CB  SER A 114       2.447   6.280   6.470  0.05  2.17           C  
ATOM    319  OG  SER A 114       2.682   6.068   7.855 -0.66  1.77           O  
ATOM    320  N   GLY A 115      -0.279   5.201   7.979 -0.47  1.85           N  
ATOM    321  CA  GLY A 115      -0.649   4.015   8.733 -0.02  2.17           C  
ATOM    322  C   GLY A 115       0.487   3.538   9.612  0.51  2.00           C  
ATOM    323  O   GLY A 115       1.663   3.817   9.369 -0.51  1.70           O  
ATOM    324  N   ARG A 116       0.124   2.815  10.672 -0.47  1.85           N  
ATOM    325  CA  ARG A 116       1.087   2.268  11.625  0.07  2.27           C  
ATOM    326  C   ARG A 116       0.685   0.833  11.929  0.51  2.00           C  
ATOM    327  O   ARG A 116      -0.403   0.596  12.460 -0.51  1.70           O  
ATOM    328  CB  ARG A 116       1.135   3.101  12.914 -0.18  2.17           C  
ATOM    329  CG  ARG A 116       2.375   2.840  13.771 -0.18  2.17           C  
ATOM    330  CD  ARG A 116       2.171   3.203  15.243  0.20  2.17           C  
ATOM    331  NE  ARG A 116       1.994   4.637  15.495 -0.70  1.85           N  
ATOM    332  CZ  ARG A 116       2.992   5.510  15.659  0.64  2.00           C  
ATOM    333  NH1 ARG A 116       4.259   5.119  15.574 -0.80  1.85           N1+
ATOM    334  NH2 ARG A 116       2.723   6.785  15.897 -0.80  1.85           N  
ATOM    335  N   TYR A 117       1.555  -0.119  11.596 -0.47  1.85           N  
ATOM    336  CA  TYR A 117       1.215  -1.536  11.699  0.07  2.27           C  
ATOM    337  C   TYR A 117       2.501  -2.344  11.727  0.51  2.00           C  
ATOM    338  O   TYR A 117       3.591  -1.825  11.471 -0.51  1.70           O  
ATOM    339  CB  TYR A 117       0.320  -1.983  10.536 -0.18  2.17           C  
ATOM    340  CG  TYR A 117       0.532  -1.133   9.310  0.00  1.99           C  
ATOM    341  CD1 TYR A 117       1.773  -1.098   8.674 -0.12  1.99           C  
ATOM    342  CD2 TYR A 117      -0.492  -0.346   8.799 -0.12  1.99           C  
ATOM    343  CE1 TYR A 117       1.988  -0.304   7.564 -0.12  1.99           C  
ATOM    344  CE2 TYR A 117      -0.289   0.453   7.678 -0.12  1.99           C  
ATOM    345  CZ  TYR A 117       0.953   0.470   7.068  0.11  1.99           C  
ATOM    346  OH  TYR A 117       1.169   1.263   5.958 -0.54  1.77           O  
ATOM    347  N   TRP A 118       2.359  -3.634  12.037 -0.47  1.85           N  
ATOM    348  CA  TRP A 118       3.510  -4.531  12.114  0.07  2.27           C  
ATOM    349  C   TRP A 118       3.804  -5.094  10.725  0.51  2.00           C  
ATOM    350  O   TRP A 118       3.541  -6.256  10.408 -0.51  1.70           O  
ATOM    351  CB  TRP A 118       3.279  -5.640  13.129 -0.18  2.17           C  
ATOM    352  CG  TRP A 118       4.573  -6.304  13.511 -0.03  1.99           C  
ATOM    353  CD1 TRP A 118       5.219  -7.297  12.830  0.04  1.99           C  
ATOM    354  CD2 TRP A 118       5.399  -5.989  14.639 -0.02  1.80           C  
ATOM    355  CE2 TRP A 118       6.518  -6.844  14.589  0.13  1.80           C  
ATOM    356  CE3 TRP A 118       5.300  -5.070  15.688 -0.12  1.99           C  
ATOM    357  NE1 TRP A 118       6.385  -7.631  13.475 -0.61  1.85           N  
ATOM    358  CZ2 TRP A 118       7.527  -6.809  15.550 -0.12  1.99           C  
ATOM    359  CZ3 TRP A 118       6.303  -5.041  16.643 -0.12  1.99           C  
ATOM    360  CH2 TRP A 118       7.400  -5.904  16.566 -0.12  1.99           C  
ATOM    361  N   ALA A 119       4.383  -4.241   9.889 -0.47  1.85           N  
ATOM    362  CA  ALA A 119       4.834  -4.648   8.571  0.07  2.27           C  
ATOM    363  C   ALA A 119       5.845  -3.626   8.087  0.51  2.00           C  
ATOM    364  O   ALA A 119       5.712  -2.430   8.367 -0.51  1.70           O  
ATOM    365  CB  ALA A 119       3.667  -4.765   7.584 -0.27  2.06           C  
ATOM    366  N   GLU A 120       6.859  -4.107   7.376 -0.47  1.85           N  
ATOM    367  CA  GLU A 120       7.864  -3.252   6.758  0.07  2.27           C  
ATOM    368  C   GLU A 120       7.480  -3.046   5.296  0.51  2.00           C  
ATOM    369  O   GLU A 120       7.434  -4.003   4.518 -0.51  1.70           O  
ATOM    370  CB  GLU A 120       9.247  -3.880   6.884 -0.18  2.17           C  
ATOM    371  CG  GLU A 120      10.361  -2.998   6.368 -0.28  2.17           C  
ATOM    372  CD  GLU A 120      11.710  -3.660   6.494  0.62  2.00           C  
ATOM    373  OE1 GLU A 120      11.976  -4.611   5.732 -0.76  1.70           O  
ATOM    374  OE2 GLU A 120      12.490  -3.243   7.373 -0.76  1.70           O1-
ATOM    375  N   ILE A 121       7.197  -1.804   4.922 -0.47  1.85           N  
ATOM    376  CA  ILE A 121       6.756  -1.474   3.568  0.07  2.27           C  
ATOM    377  C   ILE A 121       7.886  -0.758   2.842  0.51  2.00           C  
ATOM    378  O   ILE A 121       8.528   0.129   3.404 -0.51  1.70           O  
ATOM    379  CB  ILE A 121       5.487  -0.597   3.595 -0.09  2.27           C  
ATOM    380  CG1 ILE A 121       4.511  -1.115   4.652 -0.18  2.17           C  
ATOM    381  CG2 ILE A 121       4.827  -0.551   2.218 -0.27  2.06           C  
ATOM    382  CD  ILE A 121       3.945  -2.456   4.340 -0.27  2.06           C  
ATOM    383  N   SER A 122       8.135  -1.133   1.591 -0.47  1.85           N  
ATOM    384  CA  SER A 122       9.151  -0.433   0.810  0.07  2.27           C  
ATOM    385  C   SER A 122       8.569  -0.043  -0.537  0.51  2.00           C  
ATOM    386  O   SER A 122       7.931  -0.868  -1.199 -0.51  1.70           O  
ATOM    387  CB  SER A 122      10.417  -1.286   0.627  0.05  2.17           C  
ATOM    388  OG  SER A 122      10.105  -2.629   0.324 -0.66  1.77           O  
ATOM    389  N   ASP A 123       8.787   1.213  -0.933 -0.47  1.85           N  
ATOM    390  CA  ASP A 123       8.282   1.738  -2.198  0.07  2.27           C  
ATOM    391  C   ASP A 123       9.433   2.275  -3.026  0.51  2.00           C  
ATOM    392  O   ASP A 123      10.159   3.154  -2.569 -0.51  1.70           O  
ATOM    393  CB  ASP A 123       7.266   2.855  -1.967 -0.21  2.17           C  
ATOM    394  CG  ASP A 123       5.965   2.336  -1.437  0.75  2.00           C  
ATOM    395  OD1 ASP A 123       5.805   2.298  -0.206 -0.55  1.70           O  
ATOM    396  OD2 ASP A 123       5.129   1.930  -2.267 -0.61  1.77           O1-
ATOM    397  N   THR A 124       9.571   1.791  -4.252 -0.47  1.85           N  
ATOM    398  CA  THR A 124      10.579   2.303  -5.172  0.07  2.27           C  
ATOM    399  C   THR A 124       9.875   3.107  -6.255  0.51  2.00           C  
ATOM    400  O   THR A 124       8.964   2.598  -6.914 -0.51  1.70           O  
ATOM    401  CB  THR A 124      11.400   1.169  -5.780  0.14  2.27           C  
ATOM    402  CG2 THR A 124      12.482   1.733  -6.687 -0.27  2.06           C  
ATOM    403  OG1 THR A 124      12.017   0.411  -4.732 -0.66  1.77           O  
ATOM    404  N   ILE A 125      10.295   4.353  -6.437 -0.47  1.85           N  
ATOM    405  CA  ILE A 125       9.579   5.272  -7.311  0.07  2.27           C  
ATOM    406  C   ILE A 125       9.976   5.031  -8.760  0.51  2.00           C  
ATOM    407  O   ILE A 125      11.161   5.081  -9.117 -0.51  1.70           O  
ATOM    408  CB  ILE A 125       9.852   6.726  -6.908 -0.09  2.27           C  
ATOM    409  CG1 ILE A 125       9.383   6.989  -5.478 -0.18  2.17           C  
ATOM    410  CG2 ILE A 125       9.183   7.684  -7.883 -0.27  2.06           C  
ATOM    411  CD  ILE A 125       9.877   8.321  -4.955 -0.27  2.06           C  
ATOM    412  N   LEU A 126       8.976   4.795  -9.606 -0.47  1.85           N  
ATOM    413  CA  LEU A 126       9.192   4.775 -11.043  0.07  2.27           C  
ATOM    414  C   LEU A 126       9.032   6.163 -11.634  0.51  2.00           C  
ATOM    415  O   LEU A 126       9.837   6.568 -12.473 -0.51  1.70           O  
ATOM    416  CB  LEU A 126       8.218   3.804 -11.718 -0.18  2.17           C  
ATOM    417  CG  LEU A 126       8.317   2.343 -11.266 -0.09  2.27           C  
ATOM    418  CD1 LEU A 126       7.189   1.515 -11.876 -0.27  2.06           C  
ATOM    419  CD2 LEU A 126       9.662   1.760 -11.646 -0.27  2.06           C  
ATOM    420  N   SER A 127       8.020   6.910 -11.185 -0.47  1.85           N  
ATOM    421  CA  SER A 127       7.792   8.262 -11.680  0.07  2.27           C  
ATOM    422  C   SER A 127       7.202   9.123 -10.572  0.51  2.00           C  
ATOM    423  O   SER A 127       6.552   8.616  -9.656 -0.51  1.70           O  
ATOM    424  CB  SER A 127       6.839   8.277 -12.877  0.05  2.17           C  
ATOM    425  OG  SER A 127       5.536   7.892 -12.458 -0.66  1.77           O  
ATOM    426  N   GLY A 128       7.397  10.435 -10.696 -0.47  1.85           N  
ATOM    427  CA  GLY A 128       6.810  11.398  -9.783 -0.02  2.17           C  
ATOM    428  C   GLY A 128       7.667  11.711  -8.572  0.51  2.00           C  
ATOM    429  O   GLY A 128       8.899  11.666  -8.653 -0.51  1.70           O  
ATOM    430  N   THR A 129       7.023  12.029  -7.445 -0.47  1.85           N  
ATOM    431  CA  THR A 129       7.700  12.443  -6.219  0.07  2.27           C  
ATOM    432  C   THR A 129       6.958  11.886  -5.013  0.51  2.00           C  
ATOM    433  O   THR A 129       5.729  11.797  -5.010 -0.51  1.70           O  
ATOM    434  CB  THR A 129       7.781  13.973  -6.078  0.14  2.27           C  
ATOM    435  CG2 THR A 129       8.662  14.588  -7.162 -0.27  2.06           C  
ATOM    436  OG1 THR A 129       6.469  14.531  -6.170 -0.66  1.77           O  
ATOM    437  N   PHE A 130       7.723  11.537  -3.976 -0.47  1.85           N  
ATOM    438  CA  PHE A 130       7.195  10.983  -2.730  0.07  2.27           C  
ATOM    439  C   PHE A 130       7.795  11.803  -1.592  0.51  2.00           C  
ATOM    440  O   PHE A 130       8.991  11.701  -1.319 -0.51  1.70           O  
ATOM    441  CB  PHE A 130       7.559   9.491  -2.623 -0.18  2.17           C  
ATOM    442  CG  PHE A 130       6.934   8.733  -1.450  0.00  1.99           C  
ATOM    443  CD1 PHE A 130       6.747   7.358  -1.551 -0.12  1.99           C  
ATOM    444  CD2 PHE A 130       6.588   9.351  -0.255 -0.12  1.99           C  
ATOM    445  CE1 PHE A 130       6.205   6.629  -0.509 -0.12  1.99           C  
ATOM    446  CE2 PHE A 130       6.042   8.621   0.795 -0.12  1.99           C  
ATOM    447  CZ  PHE A 130       5.855   7.261   0.671 -0.12  1.99           C  
ATOM    448  N   ARG A 131       6.988  12.640  -0.947 -0.47  1.85           N  
ATOM    449  CA  ARG A 131       7.439  13.368   0.229  0.07  2.27           C  
ATOM    450  C   ARG A 131       7.061  12.574   1.470  0.51  2.00           C  
ATOM    451  O   ARG A 131       5.912  12.141   1.611 -0.51  1.70           O  
ATOM    452  CB  ARG A 131       6.828  14.769   0.281 -0.18  2.17           C  
ATOM    453  CG  ARG A 131       7.019  15.478   1.625 -0.18  2.17           C  
ATOM    454  CD  ARG A 131       6.380  16.867   1.628  0.20  2.17           C  
ATOM    455  NE  ARG A 131       7.104  17.821   0.796 -0.70  1.85           N  
ATOM    456  CZ  ARG A 131       6.566  18.920   0.275  0.64  2.00           C  
ATOM    457  NH1 ARG A 131       7.307  19.732  -0.466 -0.80  1.85           N1+
ATOM    458  NH2 ARG A 131       5.283  19.200   0.478 -0.80  1.85           N  
ATOM    459  N   GLN A 132       8.033  12.370   2.354 -0.47  1.85           N  
ATOM    460  CA  GLN A 132       7.853  11.620   3.590  0.07  2.27           C  
ATOM    461  C   GLN A 132       8.185  12.529   4.764  0.51  2.00           C  
ATOM    462  O   GLN A 132       9.217  13.211   4.750 -0.51  1.70           O  
ATOM    463  CB  GLN A 132       8.746  10.365   3.619 -0.18  2.17           C  
ATOM    464  CG  GLN A 132       8.533   9.479   4.854 -0.18  2.17           C  
ATOM    465  CD  GLN A 132       9.610   8.420   5.025  0.55  2.00           C  
ATOM    466  NE2 GLN A 132       9.197   7.167   5.180 -0.62  1.85           N  
ATOM    467  OE1 GLN A 132      10.794   8.727   5.021 -0.55  1.70           O  
ATOM    468  N   TRP A 133       7.310  12.547   5.772 -0.47  1.85           N  
ATOM    469  CA  TRP A 133       7.485  13.377   6.962  0.07  2.27           C  
ATOM    470  C   TRP A 133       7.409  12.464   8.177  0.51  2.00           C  
ATOM    471  O   TRP A 133       6.325  11.986   8.523 -0.51  1.70           O  
ATOM    472  CB  TRP A 133       6.420  14.478   7.032 -0.18  2.17           C  
ATOM    473  CG  TRP A 133       6.435  15.278   8.317 -0.03  1.99           C  
ATOM    474  CD1 TRP A 133       7.514  15.514   9.136  0.04  1.99           C  
ATOM    475  CD2 TRP A 133       5.317  15.936   8.932 -0.02  1.80           C  
ATOM    476  CE2 TRP A 133       5.790  16.551  10.116  0.13  1.80           C  
ATOM    477  CE3 TRP A 133       3.960  16.061   8.599 -0.12  1.99           C  
ATOM    478  NE1 TRP A 133       7.132  16.282  10.216 -0.61  1.85           N  
ATOM    479  CZ2 TRP A 133       4.953  17.281  10.964 -0.12  1.99           C  
ATOM    480  CZ3 TRP A 133       3.135  16.794   9.431 -0.12  1.99           C  
ATOM    481  CH2 TRP A 133       3.633  17.395  10.607 -0.12  1.99           C  
ATOM    482  N   LYS A 134       8.546  12.235   8.828 -0.47  1.85           N  
ATOM    483  CA  LYS A 134       8.608  11.260   9.904  0.07  2.27           C  
ATOM    484  C   LYS A 134       8.130  11.858  11.223  0.51  2.00           C  
ATOM    485  O   LYS A 134       8.194  13.068  11.457 -0.51  1.70           O  
ATOM    486  CB  LYS A 134      10.029  10.721  10.067 -0.18  2.17           C  
ATOM    487  CG  LYS A 134      10.510   9.885   8.888 -0.18  2.17           C  
ATOM    488  CD  LYS A 134      11.916   9.334   9.138 -0.18  2.17           C  
ATOM    489  CE  LYS A 134      12.274   8.275   8.106  0.21  2.17           C  
ATOM    490  NZ  LYS A 134      13.601   7.663   8.379 -0.30  1.85           N1+
ATOM    491  N   GLU A 135       7.637  10.974  12.084 -0.47  1.85           N  
ATOM    492  CA  GLU A 135       7.201  11.348  13.421  0.07  2.27           C  
ATOM    493  C   GLU A 135       8.362  11.935  14.216  0.51  2.00           C  
ATOM    494  O   GLU A 135       9.504  11.487  14.099 -0.51  1.70           O  
ATOM    495  CB  GLU A 135       6.641  10.112  14.131 -0.18  2.17           C  
ATOM    496  CG  GLU A 135       5.887  10.387  15.416 -0.28  2.17           C  
ATOM    497  CD  GLU A 135       5.328   9.117  16.048  0.62  2.00           C  
ATOM    498  OE1 GLU A 135       5.731   8.008  15.626 -0.76  1.70           O  
ATOM    499  OE2 GLU A 135       4.481   9.231  16.963 -0.76  1.70           O1-
ATOM    500  N   GLY A 136       8.070  12.959  15.014 -0.47  1.85           N  
ATOM    501  CA  GLY A 136       9.075  13.560  15.868 -0.02  2.17           C  
ATOM    502  C   GLY A 136       9.976  14.586  15.210  0.51  2.00           C  
ATOM    503  O   GLY A 136      10.851  15.133  15.887 -0.51  1.70           O  
ATOM    504  N   THR A 137       9.813  14.852  13.916 -0.47  1.85           N  
ATOM    505  CA  THR A 137      10.585  15.874  13.224  0.07  2.27           C  
ATOM    506  C   THR A 137       9.650  16.968  12.725  0.51  2.00           C  
ATOM    507  O   THR A 137       8.444  16.763  12.576 -0.51  1.70           O  
ATOM    508  CB  THR A 137      11.372  15.292  12.037  0.14  2.27           C  
ATOM    509  CG2 THR A 137      12.212  14.116  12.480 -0.27  2.06           C  
ATOM    510  OG1 THR A 137      10.459  14.850  11.019 -0.66  1.77           O  
ATOM    511  N   THR A 138      10.219  18.146  12.471 -0.47  1.85           N  
ATOM    512  CA  THR A 138       9.479  19.246  11.868  0.07  2.27           C  
ATOM    513  C   THR A 138       9.848  19.457  10.408  0.51  2.00           C  
ATOM    514  O   THR A 138       9.449  20.462   9.814 -0.51  1.70           O  
ATOM    515  CB  THR A 138       9.705  20.538  12.649  0.14  2.27           C  
ATOM    516  CG2 THR A 138       9.358  20.333  14.120 -0.27  2.06           C  
ATOM    517  OG1 THR A 138      11.075  20.942  12.518 -0.66  1.77           O  
ATOM    518  N   LYS A 139      10.598  18.542   9.815 -0.47  1.85           N  
ATOM    519  CA  LYS A 139      11.015  18.686   8.430  0.07  2.27           C  
ATOM    520  C   LYS A 139      10.824  17.364   7.704  0.51  2.00           C  
ATOM    521  O   LYS A 139      10.956  16.288   8.296 -0.51  1.70           O  
ATOM    522  CB  LYS A 139      12.469  19.169   8.340 -0.18  2.17           C  
ATOM    523  CG  LYS A 139      12.612  20.655   8.693 -0.18  2.17           C  
ATOM    524  CD  LYS A 139      14.030  21.048   9.061 -0.18  2.17           C  
ATOM    525  CE  LYS A 139      14.098  22.517   9.474  0.21  2.17           C  
ATOM    526  NZ  LYS A 139      15.405  22.865  10.100 -0.30  1.85           N1+
ATOM    527  N   SER A 140      10.482  17.464   6.427 -0.47  1.85           N  
ATOM    528  CA  SER A 140      10.178  16.331   5.574  0.07  2.27           C  
ATOM    529  C   SER A 140      11.227  16.236   4.478  0.51  2.00           C  
ATOM    530  O   SER A 140      12.025  17.152   4.271 -0.51  1.70           O  
ATOM    531  CB  SER A 140       8.778  16.473   4.967  0.05  2.17           C  
ATOM    532  OG  SER A 140       8.718  17.623   4.135 -0.66  1.77           O  
ATOM    533  N   GLU A 141      11.208  15.111   3.765 -0.47  1.85           N  
ATOM    534  CA  GLU A 141      12.171  14.849   2.705  0.07  2.27           C  
ATOM    535  C   GLU A 141      11.432  14.405   1.453  0.51  2.00           C  
ATOM    536  O   GLU A 141      10.403  13.736   1.542 -0.51  1.70           O  
ATOM    537  CB  GLU A 141      13.185  13.783   3.128 -0.18  2.17           C  
ATOM    538  CG  GLU A 141      14.297  13.556   2.117 -0.28  2.17           C  
ATOM    539  CD  GLU A 141      15.420  12.681   2.654  0.62  2.00           C  
ATOM    540  OE1 GLU A 141      15.482  12.475   3.887 -0.76  1.70           O  
ATOM    541  OE2 GLU A 141      16.235  12.204   1.835 -0.76  1.70           O1-
ATOM    542  N   ILE A 142      11.951  14.774   0.286 -0.47  1.85           N  
ATOM    543  CA  ILE A 142      11.332  14.425  -0.988  0.07  2.27           C  
ATOM    544  C   ILE A 142      12.206  13.399  -1.695  0.51  2.00           C  
ATOM    545  O   ILE A 142      13.432  13.537  -1.745 -0.51  1.70           O  
ATOM    546  CB  ILE A 142      11.108  15.665  -1.877 -0.09  2.27           C  
ATOM    547  CG1 ILE A 142      10.346  16.740  -1.101 -0.18  2.17           C  
ATOM    548  CG2 ILE A 142      10.323  15.284  -3.118 -0.27  2.06           C  
ATOM    549  CD  ILE A 142      10.076  18.002  -1.892 -0.27  2.06           C  
ATOM    550  N   PHE A 143      11.569  12.371  -2.245 -0.47  1.85           N  
ATOM    551  CA  PHE A 143      12.233  11.298  -2.958  0.07  2.27           C  
ATOM    552  C   PHE A 143      11.744  11.268  -4.397  0.51  2.00           C  
ATOM    553  O   PHE A 143      10.601  11.638  -4.696 -0.51  1.70           O  
ATOM    554  CB  PHE A 143      11.984   9.956  -2.273 -0.18  2.17           C  
ATOM    555  CG  PHE A 143      12.538   9.885  -0.878  0.00  1.99           C  
ATOM    556  CD1 PHE A 143      11.759  10.242   0.210 -0.12  1.99           C  
ATOM    557  CD2 PHE A 143      13.849   9.482  -0.655 -0.12  1.99           C  
ATOM    558  CE1 PHE A 143      12.268  10.175   1.494 -0.12  1.99           C  
ATOM    559  CE2 PHE A 143      14.363   9.415   0.629 -0.12  1.99           C  
ATOM    560  CZ  PHE A 143      13.573   9.764   1.704 -0.12  1.99           C  
ATOM    561  N   TYR A 144      12.626  10.802  -5.276 -0.47  1.85           N  
ATOM    562  CA  TYR A 144      12.534  10.969  -6.722  0.07  2.27           C  
ATOM    563  C   TYR A 144      12.621   9.607  -7.408  0.51  2.00           C  
ATOM    564  O   TYR A 144      12.851   8.595  -6.727 -0.51  1.70           O  
ATOM    565  CB  TYR A 144      13.650  11.918  -7.180 -0.18  2.17           C  
ATOM    566  CG  TYR A 144      13.487  13.319  -6.621  0.00  1.99           C  
ATOM    567  CD1 TYR A 144      12.610  14.227  -7.212 -0.12  1.99           C  
ATOM    568  CD2 TYR A 144      14.191  13.726  -5.493 -0.12  1.99           C  
ATOM    569  CE1 TYR A 144      12.452  15.506  -6.701 -0.12  1.99           C  
ATOM    570  CE2 TYR A 144      14.040  15.007  -4.974 -0.12  1.99           C  
ATOM    571  CZ  TYR A 144      13.171  15.887  -5.582  0.11  1.99           C  
ATOM    572  OH  TYR A 144      13.021  17.154  -5.073 -0.54  1.77           O  
ATOM    573  N   PRO A 145      12.424   9.527  -8.726 -0.29  1.85           N  
ATOM    574  CA  PRO A 145      12.505   8.226  -9.404  0.02  2.27           C  
ATOM    575  C   PRO A 145      13.826   7.512  -9.143  0.51  2.00           C  
ATOM    576  O   PRO A 145      14.907   8.105  -9.212 -0.51  1.70           O  
ATOM    577  CB  PRO A 145      12.336   8.592 -10.882 -0.18  2.17           C  
ATOM    578  CG  PRO A 145      11.449   9.789 -10.850 -0.18  2.17           C  
ATOM    579  CD  PRO A 145      11.887  10.569  -9.627  0.00  2.17           C  
ATOM    580  N   GLY A 146      13.727   6.220  -8.826 -0.47  1.85           N  
ATOM    581  CA  GLY A 146      14.865   5.408  -8.485 -0.02  2.17           C  
ATOM    582  C   GLY A 146      15.154   5.316  -7.003  0.51  2.00           C  
ATOM    583  O   GLY A 146      15.908   4.428  -6.595 -0.51  1.70           O  
ATOM    584  N   ASP A 147      14.574   6.198  -6.191 -0.47  1.85           N  
ATOM    585  CA  ASP A 147      14.712   6.104  -4.742  0.07  2.27           C  
ATOM    586  C   ASP A 147      13.752   5.070  -4.168  0.51  2.00           C  
ATOM    587  O   ASP A 147      12.667   4.828  -4.704 -0.51  1.70           O  
ATOM    588  CB  ASP A 147      14.451   7.456  -4.068 -0.28  2.17           C  
ATOM    589  CG  ASP A 147      15.430   8.525  -4.512  0.62  2.00           C  
ATOM    590  OD1 ASP A 147      16.521   8.170  -5.011 -0.76  1.70           O  
ATOM    591  OD2 ASP A 147      15.098   9.720  -4.381 -0.76  1.70           O1-
ATOM    592  N   THR A 148      14.169   4.458  -3.061 -0.47  1.85           N  
ATOM    593  CA  THR A 148      13.331   3.560  -2.282  0.07  2.27           C  
ATOM    594  C   THR A 148      13.061   4.205  -0.929  0.51  2.00           C  
ATOM    595  O   THR A 148      13.986   4.695  -0.280 -0.51  1.70           O  
ATOM    596  CB  THR A 148      14.004   2.197  -2.095  0.14  2.27           C  
ATOM    597  CG2 THR A 148      13.106   1.260  -1.310 -0.27  2.06           C  
ATOM    598  OG1 THR A 148      14.278   1.619  -3.378 -0.66  1.77           O  
ATOM    599  N   ILE A 149      11.797   4.222  -0.523 -0.47  1.85           N  
ATOM    600  CA  ILE A 149      11.374   4.720   0.781  0.07  2.27           C  
ATOM    601  C   ILE A 149      10.964   3.516   1.617  0.51  2.00           C  
ATOM    602  O   ILE A 149      10.167   2.684   1.167 -0.51  1.70           O  
ATOM    603  CB  ILE A 149      10.213   5.726   0.661 -0.09  2.27           C  
ATOM    604  CG1 ILE A 149      10.598   6.913  -0.224 -0.18  2.17           C  
ATOM    605  CG2 ILE A 149       9.790   6.222   2.041 -0.27  2.06           C  
ATOM    606  CD  ILE A 149      10.256   6.732  -1.695 -0.27  2.06           C  
ATOM    607  N   VAL A 150      11.515   3.415   2.822 -0.47  1.85           N  
ATOM    608  CA  VAL A 150      11.241   2.303   3.729  0.07  2.27           C  
ATOM    609  C   VAL A 150      10.395   2.833   4.884  0.51  2.00           C  
ATOM    610  O   VAL A 150      10.834   3.695   5.655 -0.51  1.70           O  
ATOM    611  CB  VAL A 150      12.528   1.643   4.239 -0.09  2.27           C  
ATOM    612  CG1 VAL A 150      12.192   0.525   5.225 -0.27  2.06           C  
ATOM    613  CG2 VAL A 150      13.335   1.085   3.076 -0.27  2.06           C  
ATOM    614  N   HSE A 151       9.169   2.337   4.977 -0.47  1.85           N  
ATOM    615  CA  HSE A 151       8.273   2.586   6.095  0.07  2.27           C  
ATOM    616  C   HSE A 151       8.491   1.447   7.090  0.51  2.00           C  
ATOM    617  O   HSE A 151       8.064   0.306   6.852 -0.51  1.70           O  
ATOM    618  CB  HSE A 151       6.836   2.668   5.573 -0.08  2.17           C  
ATOM    619  CG  HSE A 151       5.797   2.911   6.625  0.22  1.80           C  
ATOM    620  CD2 HSE A 151       5.891   3.385   7.890 -0.05  1.80           C  
ATOM    621  ND1 HSE A 151       4.457   2.669   6.404 -0.70  1.85           N  
ATOM    622  CE1 HSE A 151       3.773   2.965   7.494  0.25  1.80           C  
ATOM    623  NE2 HSE A 151       4.618   3.402   8.411 -0.36  1.85           N  
ATOM    624  N   GLU A 152       9.201   1.746   8.176 -0.47  1.85           N  
ATOM    625  CA  GLU A 152       9.649   0.735   9.124  0.07  2.27           C  
ATOM    626  C   GLU A 152       8.489   0.234   9.979  0.51  2.00           C  
ATOM    627  O   GLU A 152       7.456   0.889  10.122 -0.51  1.70           O  
ATOM    628  CB  GLU A 152      10.736   1.292  10.041 -0.18  2.17           C  
ATOM    629  CG  GLU A 152      11.866   2.020   9.338 -0.28  2.17           C  
ATOM    630  CD  GLU A 152      12.915   1.072   8.811  0.62  2.00           C  
ATOM    631  OE1 GLU A 152      12.858  -0.126   9.166 -0.76  1.70           O  
ATOM    632  OE2 GLU A 152      13.793   1.525   8.042 -0.76  1.70           O1-
ATOM    633  N   VAL A 153       8.696  -0.936  10.584 -0.47  1.85           N  
ATOM    634  CA  VAL A 153       7.685  -1.553  11.435  0.07  2.27           C  
ATOM    635  C   VAL A 153       7.359  -0.631  12.599  0.51  2.00           C  
ATOM    636  O   VAL A 153       8.255  -0.171  13.313 -0.51  1.70           O  
ATOM    637  CB  VAL A 153       8.179  -2.917  11.939 -0.09  2.27           C  
ATOM    638  CG1 VAL A 153       7.273  -3.436  13.035 -0.27  2.06           C  
ATOM    639  CG2 VAL A 153       8.260  -3.907  10.784 -0.27  2.06           C  
ATOM    640  N   GLY A 154       6.071  -0.371  12.811 -0.47  1.85           N  
ATOM    641  CA  GLY A 154       5.652   0.462  13.921 -0.02  2.17           C  
ATOM    642  C   GLY A 154       5.863   1.945  13.716  0.51  2.00           C  
ATOM    643  O   GLY A 154       5.500   2.732  14.598 -0.51  1.70           O  
ATOM    644  N   GLU A 155       6.432   2.343  12.581 -0.47  1.85           N  
ATOM    645  CA  GLU A 155       6.666   3.737  12.236  0.07  2.27           C  
ATOM    646  C   GLU A 155       5.389   4.378  11.706  0.51  2.00           C  
ATOM    647  O   GLU A 155       4.607   3.755  10.982 -0.51  1.70           O  
ATOM    648  CB  GLU A 155       7.753   3.839  11.159 -0.18  2.17           C  
ATOM    649  CG  GLU A 155       8.877   4.831  11.420 -0.28  2.17           C  
ATOM    650  CD  GLU A 155       9.529   5.359  10.130  0.62  2.00           C  
ATOM    651  OE1 GLU A 155       9.501   4.666   9.079 -0.76  1.70           O  
ATOM    652  OE2 GLU A 155      10.067   6.487  10.173 -0.76  1.70           O1-
ATOM    653  N   ALA A 156       5.190   5.643  12.058 -0.47  1.85           N  
ATOM    654  CA  ALA A 156       4.133   6.462  11.477  0.07  2.27           C  
ATOM    655  C   ALA A 156       4.774   7.672  10.818  0.51  2.00           C  
ATOM    656  O   ALA A 156       5.691   8.279  11.385 -0.51  1.70           O  
ATOM    657  CB  ALA A 156       3.110   6.914  12.524 -0.27  2.06           C  
ATOM    658  N   THR A 157       4.307   7.997   9.613 -0.47  1.85           N  
ATOM    659  CA  THR A 157       4.762   9.154   8.861  0.07  2.27           C  
ATOM    660  C   THR A 157       3.558   9.780   8.182  0.51  2.00           C  
ATOM    661  O   THR A 157       2.499   9.164   8.057 -0.51  1.70           O  
ATOM    662  CB  THR A 157       5.802   8.802   7.773  0.14  2.27           C  
ATOM    663  CG2 THR A 157       6.900   7.860   8.302 -0.27  2.06           C  
ATOM    664  OG1 THR A 157       5.139   8.167   6.678 -0.66  1.77           O  
ATOM    665  N   SER A 158       3.736  11.012   7.737 -0.47  1.85           N  
ATOM    666  CA  SER A 158       2.880  11.589   6.719  0.07  2.27           C  
ATOM    667  C   SER A 158       3.502  11.299   5.359  0.51  2.00           C  
ATOM    668  O   SER A 158       4.728  11.294   5.212 -0.51  1.70           O  
ATOM    669  CB  SER A 158       2.726  13.096   6.927  0.05  2.17           C  
ATOM    670  OG  SER A 158       1.716  13.634   6.092 -0.66  1.77           O  
ATOM    671  N   VAL A 159       2.653  11.036   4.375 -0.47  1.85           N  
ATOM    672  CA  VAL A 159       3.080  10.719   3.020  0.07  2.27           C  
ATOM    673  C   VAL A 159       2.349  11.655   2.079  0.51  2.00           C  
ATOM    674  O   VAL A 159       1.184  11.993   2.307 -0.51  1.70           O  
ATOM    675  CB  VAL A 159       2.805   9.239   2.649 -0.09  2.27           C  
ATOM    676  CG1 VAL A 159       3.597   8.316   3.548 -0.27  2.06           C  
ATOM    677  CG2 VAL A 159       1.321   8.907   2.761 -0.27  2.06           C  
ATOM    678  N   GLN A 160       3.040  12.097   1.027 -0.47  1.85           N  
ATOM    679  CA  GLN A 160       2.407  12.973   0.049  0.07  2.27           C  
ATOM    680  C   GLN A 160       2.980  12.695  -1.333  0.51  2.00           C  
ATOM    681  O   GLN A 160       4.195  12.630  -1.501 -0.51  1.70           O  
ATOM    682  CB  GLN A 160       2.598  14.448   0.412 -0.18  2.17           C  
ATOM    683  CG  GLN A 160       2.068  15.395  -0.660 -0.18  2.17           C  
ATOM    684  CD  GLN A 160       2.403  16.844  -0.377  0.55  2.00           C  
ATOM    685  NE2 GLN A 160       2.231  17.704  -1.381 -0.62  1.85           N  
ATOM    686  OE1 GLN A 160       2.825  17.187   0.727 -0.55  1.70           O  
ATOM    687  N   TRP A 161       2.102  12.529  -2.312 -0.47  1.85           N  
ATOM    688  CA  TRP A 161       2.481  12.191  -3.672  0.07  2.27           C  
ATOM    689  C   TRP A 161       1.893  13.214  -4.627  0.51  2.00           C  
ATOM    690  O   TRP A 161       0.755  13.674  -4.448 -0.51  1.70           O  
ATOM    691  CB  TRP A 161       1.997  10.783  -4.054 -0.18  2.17           C  
ATOM    692  CG  TRP A 161       2.371   9.736  -3.033 -0.03  1.99           C  
ATOM    693  CD1 TRP A 161       3.632   9.336  -2.690  0.04  1.99           C  
ATOM    694  CD2 TRP A 161       1.471   8.955  -2.238 -0.02  1.80           C  
ATOM    695  CE2 TRP A 161       2.254   8.113  -1.424  0.13  1.80           C  
ATOM    696  CE3 TRP A 161       0.075   8.894  -2.128 -0.12  1.99           C  
ATOM    697  NE1 TRP A 161       3.570   8.360  -1.719 -0.61  1.85           N  
ATOM    698  CZ2 TRP A 161       1.687   7.210  -0.514 -0.12  1.99           C  
ATOM    699  CZ3 TRP A 161      -0.479   8.004  -1.224 -0.12  1.99           C  
ATOM    700  CH2 TRP A 161       0.324   7.176  -0.433 -0.12  1.99           C  
ATOM    701  N   SER A 162       2.680  13.562  -5.638 -0.47  1.85           N  
ATOM    702  CA  SER A 162       2.230  14.444  -6.697  0.07  2.27           C  
ATOM    703  C   SER A 162       1.561  13.630  -7.798  0.51  2.00           C  
ATOM    704  O   SER A 162       1.798  12.428  -7.953 -0.51  1.70           O  
ATOM    705  CB  SER A 162       3.404  15.248  -7.268  0.05  2.17           C  
ATOM    706  OG  SER A 162       4.470  14.391  -7.668 -0.66  1.77           O  
ATOM    707  N   SER A 163       0.712  14.309  -8.564 -0.47  1.85           N  
ATOM    708  CA  SER A 163       0.014  13.686  -9.679  0.07  2.27           C  
ATOM    709  C   SER A 163       1.002  13.021 -10.630  0.51  2.00           C  
ATOM    710  O   SER A 163       2.012  13.620 -11.014 -0.51  1.70           O  
ATOM    711  CB  SER A 163      -0.808  14.740 -10.422  0.05  2.17           C  
ATOM    712  OG  SER A 163      -1.462  14.164 -11.536 -0.66  1.77           O  
ATOM    713  N   GLY A 164       0.707  11.777 -11.010 -0.47  1.85           N  
ATOM    714  CA  GLY A 164       1.610  11.055 -11.881 -0.02  2.17           C  
ATOM    715  C   GLY A 164       2.711  10.333 -11.136  0.51  2.00           C  
ATOM    716  O   GLY A 164       3.776  10.086 -11.706 -0.51  1.70           O  
ATOM    717  N   THR A 165       2.496   9.992  -9.869 -0.47  1.85           N  
ATOM    718  CA  THR A 165       3.516   9.294  -9.094  0.07  2.27           C  
ATOM    719  C   THR A 165       3.174   7.813  -9.088  0.51  2.00           C  
ATOM    720  O   THR A 165       2.072   7.431  -8.693 -0.51  1.70           O  
ATOM    721  CB  THR A 165       3.616   9.839  -7.669  0.14  2.27           C  
ATOM    722  CG2 THR A 165       4.573   8.990  -6.839 -0.27  2.06           C  
ATOM    723  OG1 THR A 165       4.117  11.182  -7.713 -0.66  1.77           O  
ATOM    724  N   TRP A 166       4.109   6.988  -9.547 -0.47  1.85           N  
ATOM    725  CA  TRP A 166       3.903   5.550  -9.641  0.07  2.27           C  
ATOM    726  C   TRP A 166       5.145   4.839  -9.127  0.51  2.00           C  
ATOM    727  O   TRP A 166       6.271   5.306  -9.352 -0.51  1.70           O  
ATOM    728  CB  TRP A 166       3.574   5.122 -11.088 -0.18  2.17           C  
ATOM    729  CG  TRP A 166       2.319   5.780 -11.519 -0.03  1.99           C  
ATOM    730  CD1 TRP A 166       2.200   6.935 -12.228  0.04  1.99           C  
ATOM    731  CD2 TRP A 166       0.994   5.373 -11.186 -0.02  1.80           C  
ATOM    732  CE2 TRP A 166       0.114   6.313 -11.751  0.13  1.80           C  
ATOM    733  CE3 TRP A 166       0.464   4.289 -10.479 -0.12  1.99           C  
ATOM    734  NE1 TRP A 166       0.876   7.255 -12.392 -0.61  1.85           N  
ATOM    735  CZ2 TRP A 166      -1.266   6.209 -11.626 -0.12  1.99           C  
ATOM    736  CZ3 TRP A 166      -0.903   4.189 -10.349 -0.12  1.99           C  
ATOM    737  CH2 TRP A 166      -1.756   5.140 -10.926 -0.12  1.99           C  
ATOM    738  N   MET A 167       4.922   3.700  -8.460 -0.47  1.85           N  
ATOM    739  CA  MET A 167       5.944   3.054  -7.652  0.07  2.27           C  
ATOM    740  C   MET A 167       5.634   1.568  -7.511  0.51  2.00           C  
ATOM    741  O   MET A 167       4.504   1.115  -7.728 -0.51  1.70           O  
ATOM    742  CB  MET A 167       6.068   3.732  -6.271 -0.18  2.17           C  
ATOM    743  CG  MET A 167       4.879   3.535  -5.306 -0.14  2.17           C  
ATOM    744  SD  MET A 167       4.816   4.699  -3.895 -0.09  2.00           S  
ATOM    745  CE  MET A 167       4.313   6.215  -4.683 -0.22  2.06           C  
ATOM    746  N   VAL A 168       6.669   0.815  -7.153 -0.47  1.85           N  
ATOM    747  CA  VAL A 168       6.584  -0.619  -6.922  0.07  2.27           C  
ATOM    748  C   VAL A 168       6.735  -0.848  -5.427  0.51  2.00           C  
ATOM    749  O   VAL A 168       7.723  -0.409  -4.828 -0.51  1.70           O  
ATOM    750  CB  VAL A 168       7.665  -1.375  -7.715 -0.09  2.27           C  
ATOM    751  CG1 VAL A 168       7.537  -2.865  -7.501 -0.27  2.06           C  
ATOM    752  CG2 VAL A 168       7.568  -1.035  -9.204 -0.27  2.06           C  
ATOM    753  N   GLU A 169       5.771  -1.540  -4.826 -0.47  1.85           N  
ATOM    754  CA  GLU A 169       5.684  -1.657  -3.382  0.07  2.27           C  
ATOM    755  C   GLU A 169       5.817  -3.109  -2.943  0.51  2.00           C  
ATOM    756  O   GLU A 169       5.176  -4.004  -3.509 -0.51  1.70           O  
ATOM    757  CB  GLU A 169       4.368  -1.078  -2.890 -0.18  2.17           C  
ATOM    758  CG  GLU A 169       4.233  -1.030  -1.390 -0.28  2.17           C  
ATOM    759  CD  GLU A 169       3.017  -0.223  -0.973  0.62  2.00           C  
ATOM    760  OE1 GLU A 169       2.961   0.976  -1.320 -0.76  1.70           O  
ATOM    761  OE2 GLU A 169       2.115  -0.789  -0.322 -0.76  1.70           O1-
ATOM    762  N   TYR A 170       6.634  -3.326  -1.918 -0.47  1.85           N  
ATOM    763  CA  TYR A 170       6.802  -4.623  -1.280  0.07  2.27           C  
ATOM    764  C   TYR A 170       6.501  -4.478   0.202  0.51  2.00           C  
ATOM    765  O   TYR A 170       7.005  -3.556   0.855 -0.51  1.70           O  
ATOM    766  CB  TYR A 170       8.223  -5.161  -1.469 -0.18  2.17           C  
ATOM    767  CG  TYR A 170       8.494  -6.442  -0.704  0.00  1.99           C  
ATOM    768  CD1 TYR A 170       7.768  -7.596  -0.962 -0.12  1.99           C  
ATOM    769  CD2 TYR A 170       9.493  -6.497   0.266 -0.12  1.99           C  
ATOM    770  CE1 TYR A 170       8.019  -8.771  -0.267 -0.12  1.99           C  
ATOM    771  CE2 TYR A 170       9.757  -7.664   0.964 -0.12  1.99           C  
ATOM    772  CZ  TYR A 170       9.014  -8.796   0.693  0.11  1.99           C  
ATOM    773  OH  TYR A 170       9.271  -9.958   1.385 -0.54  1.77           O  
ATOM    774  N   GLY A 171       5.701  -5.387   0.729 -0.47  1.85           N  
ATOM    775  CA  GLY A 171       5.359  -5.390   2.143 -0.02  2.17           C  
ATOM    776  C   GLY A 171       5.707  -6.727   2.755  0.51  2.00           C  
ATOM    777  O   GLY A 171       5.516  -7.770   2.125 -0.51  1.70           O  
ATOM    778  N   ARG A 172       6.201  -6.689   3.995 -0.47  1.85           N  
ATOM    779  CA  ARG A 172       6.646  -7.877   4.703  0.07  2.27           C  
ATOM    780  C   ARG A 172       6.293  -7.743   6.176  0.51  2.00           C  
ATOM    781  O   ARG A 172       6.621  -6.736   6.807 -0.51  1.70           O  
ATOM    782  CB  ARG A 172       8.154  -8.071   4.533 -0.18  2.17           C  
ATOM    783  CG  ARG A 172       8.794  -8.872   5.636 -0.18  2.17           C  
ATOM    784  CD  ARG A 172      10.299  -8.956   5.465  0.20  2.17           C  
ATOM    785  NE  ARG A 172      10.670  -9.711   4.274 -0.70  1.85           N  
ATOM    786  CZ  ARG A 172      11.905 -10.126   4.010  0.64  2.00           C  
ATOM    787  NH1 ARG A 172      12.892  -9.859   4.857 -0.80  1.85           N1+
ATOM    788  NH2 ARG A 172      12.154 -10.807   2.898 -0.80  1.85           N  
ATOM    789  N   GLY A 173       5.634  -8.746   6.720 -0.47  1.85           N  
ATOM    790  CA  GLY A 173       5.269  -8.736   8.125 -0.02  2.17           C  
ATOM    791  C   GLY A 173       3.931  -9.434   8.323  0.51  2.00           C  
ATOM    792  O   GLY A 173       3.645 -10.430   7.656 -0.51  1.70           O  
ATOM    793  N   PHE A 174       3.133  -8.901   9.244 -0.47  1.85           N  
ATOM    794  CA  PHE A 174       1.806  -9.447   9.535  0.07  2.27           C  
ATOM    795  C   PHE A 174       0.790  -8.679   8.699  0.51  2.00           C  
ATOM    796  O   PHE A 174       0.164  -7.722   9.159 -0.51  1.70           O  
ATOM    797  CB  PHE A 174       1.491  -9.364  11.022 -0.18  2.17           C  
ATOM    798  CG  PHE A 174       0.210 -10.048  11.403  0.00  1.99           C  
ATOM    799  CD1 PHE A 174      -0.075 -11.320  10.931 -0.12  1.99           C  
ATOM    800  CD2 PHE A 174      -0.708  -9.422  12.235 -0.12  1.99           C  
ATOM    801  CE1 PHE A 174      -1.254 -11.952  11.275 -0.12  1.99           C  
ATOM    802  CE2 PHE A 174      -1.888 -10.054  12.586 -0.12  1.99           C  
ATOM    803  CZ  PHE A 174      -2.160 -11.318  12.106 -0.12  1.99           C  
ATOM    804  N   ILE A 175       0.612  -9.133   7.458 -0.47  1.85           N  
ATOM    805  CA  ILE A 175      -0.129  -8.337   6.474  0.07  2.27           C  
ATOM    806  C   ILE A 175      -1.577  -8.093   6.872  0.51  2.00           C  
ATOM    807  O   ILE A 175      -2.064  -6.973   6.663 -0.51  1.70           O  
ATOM    808  CB  ILE A 175       0.015  -8.962   5.080 -0.09  2.27           C  
ATOM    809  CG1 ILE A 175       1.502  -9.154   4.748 -0.18  2.17           C  
ATOM    810  CG2 ILE A 175      -0.650  -8.079   4.032 -0.27  2.06           C  
ATOM    811  CD  ILE A 175       2.293  -7.845   4.762 -0.27  2.06           C  
ATOM    812  N   PRO A 176      -2.332  -9.062   7.417 -0.29  1.85           N  
ATOM    813  CA  PRO A 176      -3.725  -8.764   7.808  0.02  2.27           C  
ATOM    814  C   PRO A 176      -3.871  -7.559   8.724  0.51  2.00           C  
ATOM    815  O   PRO A 176      -4.893  -6.865   8.654 -0.51  1.70           O  
ATOM    816  CB  PRO A 176      -4.175 -10.055   8.511 -0.18  2.17           C  
ATOM    817  CG  PRO A 176      -3.362 -11.124   7.878 -0.18  2.17           C  
ATOM    818  CD  PRO A 176      -2.018 -10.495   7.591  0.00  2.17           C  
ATOM    819  N   SER A 177      -2.871  -7.267   9.561 -0.47  1.85           N  
ATOM    820  CA  SER A 177      -2.979  -6.138  10.480  0.07  2.27           C  
ATOM    821  C   SER A 177      -2.973  -4.789   9.769  0.51  2.00           C  
ATOM    822  O   SER A 177      -3.207  -3.768  10.428 -0.51  1.70           O  
ATOM    823  CB  SER A 177      -1.850  -6.182  11.512  0.05  2.17           C  
ATOM    824  OG  SER A 177      -0.641  -5.693  10.967 -0.66  1.77           O  
ATOM    825  N   THR A 178      -2.703  -4.753   8.454 -0.47  1.85           N  
ATOM    826  CA  THR A 178      -2.836  -3.516   7.692  0.07  2.27           C  
ATOM    827  C   THR A 178      -4.271  -3.259   7.245  0.51  2.00           C  
ATOM    828  O   THR A 178      -4.610  -2.117   6.907 -0.51  1.70           O  
ATOM    829  CB  THR A 178      -1.931  -3.543   6.455  0.14  2.27           C  
ATOM    830  CG2 THR A 178      -0.463  -3.688   6.847 -0.27  2.06           C  
ATOM    831  OG1 THR A 178      -2.305  -4.642   5.611 -0.66  1.77           O  
ATOM    832  N   LEU A 179      -5.120  -4.292   7.260 -0.47  1.85           N  
ATOM    833  CA  LEU A 179      -6.419  -4.205   6.598  0.07  2.27           C  
ATOM    834  C   LEU A 179      -7.302  -3.126   7.212  0.51  2.00           C  
ATOM    835  O   LEU A 179      -7.998  -2.406   6.488 -0.51  1.70           O  
ATOM    836  CB  LEU A 179      -7.122  -5.563   6.645 -0.18  2.17           C  
ATOM    837  CG  LEU A 179      -6.478  -6.629   5.756 -0.09  2.27           C  
ATOM    838  CD1 LEU A 179      -7.206  -7.956   5.886 -0.27  2.06           C  
ATOM    839  CD2 LEU A 179      -6.447  -6.166   4.307 -0.27  2.06           C  
ATOM    840  N   ALA A 180      -7.299  -3.003   8.542 -0.47  1.85           N  
ATOM    841  CA  ALA A 180      -8.115  -1.972   9.177  0.07  2.27           C  
ATOM    842  C   ALA A 180      -7.732  -0.593   8.666  0.51  2.00           C  
ATOM    843  O   ALA A 180      -8.601   0.240   8.391 -0.51  1.70           O  
ATOM    844  CB  ALA A 180      -7.986  -2.034  10.701 -0.27  2.06           C  
ATOM    845  N   PHE A 181      -6.433  -0.344   8.496 -0.47  1.85           N  
ATOM    846  CA  PHE A 181      -6.027   0.936   7.938  0.07  2.27           C  
ATOM    847  C   PHE A 181      -6.418   1.029   6.470  0.51  2.00           C  
ATOM    848  O   PHE A 181      -6.837   2.091   5.994 -0.51  1.70           O  
ATOM    849  CB  PHE A 181      -4.524   1.124   8.113 -0.18  2.17           C  
ATOM    850  CG  PHE A 181      -3.950   2.190   7.244  0.00  1.99           C  
ATOM    851  CD1 PHE A 181      -4.021   3.522   7.623 -0.12  1.99           C  
ATOM    852  CD2 PHE A 181      -3.344   1.867   6.043 -0.12  1.99           C  
ATOM    853  CE1 PHE A 181      -3.486   4.518   6.815 -0.12  1.99           C  
ATOM    854  CE2 PHE A 181      -2.803   2.854   5.230 -0.12  1.99           C  
ATOM    855  CZ  PHE A 181      -2.871   4.178   5.624 -0.12  1.99           C  
ATOM    856  N   ALA A 182      -6.320  -0.089   5.747 -0.47  1.85           N  
ATOM    857  CA  ALA A 182      -6.481  -0.060   4.302  0.07  2.27           C  
ATOM    858  C   ALA A 182      -7.926   0.173   3.899  0.51  2.00           C  
ATOM    859  O   ALA A 182      -8.176   0.699   2.814 -0.51  1.70           O  
ATOM    860  CB  ALA A 182      -5.983  -1.371   3.696 -0.27  2.06           C  
ATOM    861  N   LEU A 183      -8.869  -0.181   4.764 -0.47  1.85           N  
ATOM    862  CA  LEU A 183     -10.287  -0.144   4.456  0.07  2.27           C  
ATOM    863  C   LEU A 183     -11.053   0.945   5.192  0.51  2.00           C  
ATOM    864  O   LEU A 183     -12.217   1.187   4.851 -0.51  1.70           O  
ATOM    865  CB  LEU A 183     -10.924  -1.501   4.796 -0.18  2.17           C  
ATOM    866  CG  LEU A 183     -10.339  -2.696   4.044 -0.09  2.27           C  
ATOM    867  CD1 LEU A 183     -11.033  -3.988   4.457 -0.27  2.06           C  
ATOM    868  CD2 LEU A 183     -10.451  -2.471   2.543 -0.27  2.06           C  
ATOM    869  N   ALA A 184     -10.443   1.601   6.187 -0.47  1.85           N  
ATOM    870  CA  ALA A 184     -11.208   2.476   7.075  0.07  2.27           C  
ATOM    871  C   ALA A 184     -11.851   3.636   6.309  0.51  2.00           C  
ATOM    872  O   ALA A 184     -13.054   3.889   6.452 -0.51  1.70           O  
ATOM    873  CB  ALA A 184     -10.315   2.989   8.206 -0.27  2.06           C  
ATOM    874  N   ASP A 185     -11.078   4.345   5.475 -0.47  1.85           N  
ATOM    875  CA  ASP A 185     -11.680   5.441   4.712  0.07  2.27           C  
ATOM    876  C   ASP A 185     -12.811   4.949   3.813  0.51  2.00           C  
ATOM    877  O   ASP A 185     -13.737   5.709   3.515 -0.51  1.70           O  
ATOM    878  CB  ASP A 185     -10.637   6.172   3.874 -0.28  2.17           C  
ATOM    879  CG  ASP A 185      -9.855   7.206   4.675  0.62  2.00           C  
ATOM    880  OD1 ASP A 185     -10.069   7.312   5.900 -0.76  1.70           O  
ATOM    881  OD2 ASP A 185      -9.004   7.903   4.077 -0.76  1.70           O1-
ATOM    882  N   THR A 186     -12.770   3.686   3.377 -0.47  1.85           N  
ATOM    883  CA  THR A 186     -13.890   3.178   2.591  0.07  2.27           C  
ATOM    884  C   THR A 186     -15.134   3.037   3.451  0.51  2.00           C  
ATOM    885  O   THR A 186     -16.233   3.424   3.034 -0.51  1.70           O  
ATOM    886  CB  THR A 186     -13.531   1.846   1.937  0.14  2.27           C  
ATOM    887  CG2 THR A 186     -14.764   1.228   1.296 -0.27  2.06           C  
ATOM    888  OG1 THR A 186     -12.534   2.073   0.930 -0.66  1.77           O  
ATOM    889  N   ILE A 187     -14.972   2.525   4.671 -0.47  1.85           N  
ATOM    890  CA  ILE A 187     -16.121   2.289   5.536  0.07  2.27           C  
ATOM    891  C   ILE A 187     -16.683   3.608   6.060  0.51  2.00           C  
ATOM    892  O   ILE A 187     -17.902   3.789   6.151 -0.51  1.70           O  
ATOM    893  CB  ILE A 187     -15.718   1.346   6.687 -0.09  2.27           C  
ATOM    894  CG1 ILE A 187     -15.247  -0.003   6.140 -0.18  2.17           C  
ATOM    895  CG2 ILE A 187     -16.865   1.163   7.668 -0.27  2.06           C  
ATOM    896  CD  ILE A 187     -16.358  -0.807   5.488 -0.27  2.06           C  
ATOM    897  N   PHE A 188     -15.813   4.552   6.408 -0.47  1.85           N  
ATOM    898  CA  PHE A 188     -16.225   5.721   7.169  0.07  2.27           C  
ATOM    899  C   PHE A 188     -16.141   7.017   6.383  0.51  2.00           C  
ATOM    900  O   PHE A 188     -16.496   8.072   6.917 -0.51  1.70           O  
ATOM    901  CB  PHE A 188     -15.387   5.821   8.442 -0.18  2.17           C  
ATOM    902  CG  PHE A 188     -15.566   4.648   9.363  0.00  1.99           C  
ATOM    903  CD1 PHE A 188     -16.768   4.455  10.034 -0.12  1.99           C  
ATOM    904  CD2 PHE A 188     -14.546   3.732   9.545 -0.12  1.99           C  
ATOM    905  CE1 PHE A 188     -16.945   3.374  10.876 -0.12  1.99           C  
ATOM    906  CE2 PHE A 188     -14.712   2.652  10.388 -0.12  1.99           C  
ATOM    907  CZ  PHE A 188     -15.916   2.470  11.054 -0.12  1.99           C  
ATOM    908  N   SER A 189     -15.688   6.971   5.133 -0.47  1.85           N  
ATOM    909  CA  SER A 189     -15.591   8.188   4.348  0.07  2.27           C  
ATOM    910  C   SER A 189     -16.209   8.007   2.967  0.51  2.00           C  
ATOM    911  O   SER A 189     -17.193   8.680   2.643 -0.51  1.70           O  
ATOM    912  CB  SER A 189     -14.130   8.641   4.242  0.05  2.17           C  
ATOM    913  OG  SER A 189     -14.052   9.911   3.599 -0.66  1.77           O  
ATOM    914  N   THR A 190     -15.660   7.111   2.140 -0.47  1.85           N  
ATOM    915  CA  THR A 190     -16.093   7.081   0.741  0.07  2.27           C  
ATOM    916  C   THR A 190     -17.382   6.294   0.536  0.51  2.00           C  
ATOM    917  O   THR A 190     -18.098   6.545  -0.438 -0.51  1.70           O  
ATOM    918  CB  THR A 190     -15.011   6.484  -0.170  0.14  2.27           C  
ATOM    919  CG2 THR A 190     -13.615   7.028   0.169 -0.27  2.06           C  
ATOM    920  OG1 THR A 190     -15.018   5.052  -0.071 -0.66  1.77           O  
ATOM    921  N   GLN A 191     -17.678   5.326   1.405 -0.47  1.85           N  
ATOM    922  CA  GLN A 191     -18.840   4.448   1.266  0.07  2.27           C  
ATOM    923  C   GLN A 191     -18.818   3.665  -0.038  0.51  2.00           C  
ATOM    924  O   GLN A 191     -19.871   3.244  -0.523 -0.51  1.70           O  
ATOM    925  CB  GLN A 191     -20.157   5.227   1.369 -0.18  2.17           C  
ATOM    926  CG  GLN A 191     -20.232   6.154   2.563 -0.18  2.17           C  
ATOM    927  CD  GLN A 191     -20.144   5.404   3.862  0.55  2.00           C  
ATOM    928  NE2 GLN A 191     -19.107   5.691   4.647 -0.62  1.85           N  
ATOM    929  OE1 GLN A 191     -20.993   4.562   4.157 -0.55  1.70           O  
ATOM    930  N   ASP A 192     -17.636   3.440  -0.611 -0.47  1.85           N  
ATOM    931  CA  ASP A 192     -17.525   2.819  -1.933  0.07  2.27           C  
ATOM    932  C   ASP A 192     -17.426   1.310  -1.757  0.51  2.00           C  
ATOM    933  O   ASP A 192     -16.341   0.727  -1.755 -0.51  1.70           O  
ATOM    934  CB  ASP A 192     -16.329   3.376  -2.694 -0.28  2.17           C  
ATOM    935  CG  ASP A 192     -16.220   2.823  -4.103  0.62  2.00           C  
ATOM    936  OD1 ASP A 192     -16.979   1.898  -4.462 -0.76  1.70           O  
ATOM    937  OD2 ASP A 192     -15.360   3.314  -4.866 -0.76  1.70           O1-
ATOM    938  N   PHE A 193     -18.580   0.657  -1.667 -0.47  1.85           N  
ATOM    939  CA  PHE A 193     -18.586  -0.765  -1.351  0.07  2.27           C  
ATOM    940  C   PHE A 193     -18.135  -1.633  -2.518  0.51  2.00           C  
ATOM    941  O   PHE A 193     -17.604  -2.716  -2.280 -0.51  1.70           O  
ATOM    942  CB  PHE A 193     -19.973  -1.181  -0.861 -0.18  2.17           C  
ATOM    943  CG  PHE A 193     -20.414  -0.443   0.374  0.00  1.99           C  
ATOM    944  CD1 PHE A 193     -19.542  -0.270   1.443 -0.12  1.99           C  
ATOM    945  CD2 PHE A 193     -21.680   0.110   0.454 -0.12  1.99           C  
ATOM    946  CE1 PHE A 193     -19.936   0.424   2.584 -0.12  1.99           C  
ATOM    947  CE2 PHE A 193     -22.082   0.804   1.590 -0.12  1.99           C  
ATOM    948  CZ  PHE A 193     -21.208   0.961   2.656 -0.12  1.99           C  
ATOM    949  N   LEU A 194     -18.309  -1.188  -3.768 -0.47  1.85           N  
ATOM    950  CA  LEU A 194     -17.748  -1.952  -4.879  0.07  2.27           C  
ATOM    951  C   LEU A 194     -16.222  -1.966  -4.827  0.51  2.00           C  
ATOM    952  O   LEU A 194     -15.606  -2.982  -5.159 -0.51  1.70           O  
ATOM    953  CB  LEU A 194     -18.242  -1.402  -6.223 -0.18  2.17           C  
ATOM    954  CG  LEU A 194     -17.756  -2.123  -7.496 -0.09  2.27           C  
ATOM    955  CD1 LEU A 194     -18.077  -3.622  -7.473 -0.27  2.06           C  
ATOM    956  CD2 LEU A 194     -18.354  -1.484  -8.744 -0.27  2.06           C  
ATOM    957  N   THR A 195     -15.595  -0.870  -4.383 -0.47  1.85           N  
ATOM    958  CA  THR A 195     -14.139  -0.874  -4.246  0.07  2.27           C  
ATOM    959  C   THR A 195     -13.695  -1.802  -3.123  0.51  2.00           C  
ATOM    960  O   THR A 195     -12.692  -2.513  -3.260 -0.51  1.70           O  
ATOM    961  CB  THR A 195     -13.619   0.551  -4.024  0.14  2.27           C  
ATOM    962  CG2 THR A 195     -12.162   0.534  -3.573 -0.27  2.06           C  
ATOM    963  OG1 THR A 195     -13.719   1.275  -5.254 -0.66  1.77           O  
ATOM    964  N   LEU A 196     -14.442  -1.829  -2.012 -0.47  1.85           N  
ATOM    965  CA  LEU A 196     -14.190  -2.826  -0.975  0.07  2.27           C  
ATOM    966  C   LEU A 196     -14.301  -4.240  -1.534  0.51  2.00           C  
ATOM    967  O   LEU A 196     -13.465  -5.108  -1.229 -0.51  1.70           O  
ATOM    968  CB  LEU A 196     -15.165  -2.629   0.190 -0.18  2.17           C  
ATOM    969  CG  LEU A 196     -15.202  -3.684   1.306 -0.09  2.27           C  
ATOM    970  CD1 LEU A 196     -13.863  -3.775   2.002 -0.27  2.06           C  
ATOM    971  CD2 LEU A 196     -16.302  -3.364   2.313 -0.27  2.06           C  
ATOM    972  N   PHE A 197     -15.344  -4.491  -2.334 -0.47  1.85           N  
ATOM    973  CA  PHE A 197     -15.528  -5.792  -2.974  0.07  2.27           C  
ATOM    974  C   PHE A 197     -14.292  -6.173  -3.786  0.51  2.00           C  
ATOM    975  O   PHE A 197     -13.754  -7.276  -3.644 -0.51  1.70           O  
ATOM    976  CB  PHE A 197     -16.791  -5.750  -3.850 -0.18  2.17           C  
ATOM    977  CG  PHE A 197     -16.990  -6.964  -4.725  0.00  1.99           C  
ATOM    978  CD1 PHE A 197     -17.830  -7.990  -4.328 -0.12  1.99           C  
ATOM    979  CD2 PHE A 197     -16.367  -7.060  -5.964 -0.12  1.99           C  
ATOM    980  CE1 PHE A 197     -18.023  -9.101  -5.132 -0.12  1.99           C  
ATOM    981  CE2 PHE A 197     -16.552  -8.173  -6.771 -0.12  1.99           C  
ATOM    982  CZ  PHE A 197     -17.379  -9.191  -6.354 -0.12  1.99           C  
ATOM    983  N   TYR A 198     -13.823  -5.255  -4.632 -0.47  1.85           N  
ATOM    984  CA  TYR A 198     -12.626  -5.501  -5.439  0.07  2.27           C  
ATOM    985  C   TYR A 198     -11.415  -5.807  -4.568  0.51  2.00           C  
ATOM    986  O   TYR A 198     -10.630  -6.718  -4.871 -0.51  1.70           O  
ATOM    987  CB  TYR A 198     -12.321  -4.281  -6.313 -0.18  2.17           C  
ATOM    988  CG  TYR A 198     -13.300  -4.022  -7.435  0.00  1.99           C  
ATOM    989  CD1 TYR A 198     -14.004  -5.058  -8.031 -0.12  1.99           C  
ATOM    990  CD2 TYR A 198     -13.497  -2.730  -7.917 -0.12  1.99           C  
ATOM    991  CE1 TYR A 198     -14.890  -4.816  -9.074 -0.12  1.99           C  
ATOM    992  CE2 TYR A 198     -14.377  -2.482  -8.958 -0.12  1.99           C  
ATOM    993  CZ  TYR A 198     -15.070  -3.521  -9.527  0.11  1.99           C  
ATOM    994  OH  TYR A 198     -15.945  -3.262 -10.561 -0.54  1.77           O  
ATOM    995  N   THR A 199     -11.232  -5.027  -3.498 -0.47  1.85           N  
ATOM    996  CA  THR A 199     -10.053  -5.174  -2.649  0.07  2.27           C  
ATOM    997  C   THR A 199     -10.007  -6.553  -1.984  0.51  2.00           C  
ATOM    998  O   THR A 199      -8.995  -7.274  -2.079 -0.51  1.70           O  
ATOM    999  CB  THR A 199     -10.045  -4.046  -1.613  0.14  2.27           C  
ATOM   1000  CG2 THR A 199      -8.801  -4.101  -0.745 -0.27  2.06           C  
ATOM   1001  OG1 THR A 199     -10.088  -2.784  -2.296 -0.66  1.77           O  
ATOM   1002  N   VAL A 200     -11.102  -6.949  -1.321 -0.47  1.85           N  
ATOM   1003  CA  VAL A 200     -11.109  -8.268  -0.686  0.07  2.27           C  
ATOM   1004  C   VAL A 200     -11.085  -9.371  -1.737  0.51  2.00           C  
ATOM   1005  O   VAL A 200     -10.527 -10.451  -1.497 -0.51  1.70           O  
ATOM   1006  CB  VAL A 200     -12.304  -8.437   0.274 -0.09  2.27           C  
ATOM   1007  CG1 VAL A 200     -12.207  -7.445   1.423 -0.27  2.06           C  
ATOM   1008  CG2 VAL A 200     -13.630  -8.291  -0.464 -0.27  2.06           C  
ATOM   1009  N   LYS A 201     -11.638  -9.114  -2.928 -0.47  1.85           N  
ATOM   1010  CA  LYS A 201     -11.638 -10.129  -3.977  0.07  2.27           C  
ATOM   1011  C   LYS A 201     -10.221 -10.445  -4.428  0.51  2.00           C  
ATOM   1012  O   LYS A 201      -9.836 -11.617  -4.498 -0.51  1.70           O  
ATOM   1013  CB  LYS A 201     -12.489  -9.669  -5.164 -0.18  2.17           C  
ATOM   1014  CG  LYS A 201     -12.452 -10.615  -6.359 -0.18  2.17           C  
ATOM   1015  CD  LYS A 201     -13.431 -10.186  -7.450 -0.18  2.17           C  
ATOM   1016  CE  LYS A 201     -13.373 -11.134  -8.650  0.21  2.17           C  
ATOM   1017  NZ  LYS A 201     -14.487 -10.915  -9.620 -0.30  1.85           N1+
ATOM   1018  N   VAL A 202      -9.424  -9.409  -4.718 -0.47  1.85           N  
ATOM   1019  CA  VAL A 202      -8.066  -9.656  -5.198  0.07  2.27           C  
ATOM   1020  C   VAL A 202      -7.208 -10.248  -4.089  0.51  2.00           C  
ATOM   1021  O   VAL A 202      -6.376 -11.130  -4.342 -0.51  1.70           O  
ATOM   1022  CB  VAL A 202      -7.422  -8.384  -5.790 -0.09  2.27           C  
ATOM   1023  CG1 VAL A 202      -8.213  -7.886  -6.973 -0.27  2.06           C  
ATOM   1024  CG2 VAL A 202      -7.267  -7.287  -4.742 -0.27  2.06           C  
ATOM   1025  N   TYR A 203      -7.373  -9.776  -2.846 -0.47  1.85           N  
ATOM   1026  CA  TYR A 203      -6.618 -10.409  -1.769  0.07  2.27           C  
ATOM   1027  C   TYR A 203      -6.943 -11.899  -1.689  0.51  2.00           C  
ATOM   1028  O   TYR A 203      -6.034 -12.735  -1.575 -0.51  1.70           O  
ATOM   1029  CB  TYR A 203      -6.892  -9.715  -0.431 -0.18  2.17           C  
ATOM   1030  CG  TYR A 203      -5.857 -10.004   0.651  0.00  1.99           C  
ATOM   1031  CD1 TYR A 203      -4.717 -10.753   0.374 -0.12  1.99           C  
ATOM   1032  CD2 TYR A 203      -6.024  -9.525   1.948 -0.12  1.99           C  
ATOM   1033  CE1 TYR A 203      -3.776 -11.025   1.360 -0.12  1.99           C  
ATOM   1034  CE2 TYR A 203      -5.091  -9.799   2.945 -0.12  1.99           C  
ATOM   1035  CZ  TYR A 203      -3.965 -10.544   2.642  0.11  1.99           C  
ATOM   1036  OH  TYR A 203      -3.028 -10.818   3.620 -0.54  1.77           O  
ATOM   1037  N   SER A 204      -8.230 -12.257  -1.779 -0.47  1.85           N  
ATOM   1038  CA  SER A 204      -8.598 -13.666  -1.666  0.07  2.27           C  
ATOM   1039  C   SER A 204      -8.052 -14.470  -2.838  0.51  2.00           C  
ATOM   1040  O   SER A 204      -7.617 -15.615  -2.667 -0.51  1.70           O  
ATOM   1041  CB  SER A 204     -10.118 -13.818  -1.567  0.05  2.17           C  
ATOM   1042  OG  SER A 204     -10.745 -13.506  -2.800 -0.66  1.77           O  
ATOM   1043  N   LYS A 205      -8.041 -13.880  -4.034 -0.47  1.85           N  
ATOM   1044  CA  LYS A 205      -7.448 -14.579  -5.171  0.07  2.27           C  
ATOM   1045  C   LYS A 205      -5.952 -14.799  -4.970  0.51  2.00           C  
ATOM   1046  O   LYS A 205      -5.425 -15.867  -5.299 -0.51  1.70           O  
ATOM   1047  CB  LYS A 205      -7.718 -13.812  -6.462 -0.18  2.17           C  
ATOM   1048  CG  LYS A 205      -9.149 -13.971  -6.964 -0.18  2.17           C  
ATOM   1049  CD  LYS A 205      -9.336 -13.324  -8.333 -0.18  2.17           C  
ATOM   1050  CE  LYS A 205     -10.701 -13.642  -8.917  0.21  2.17           C  
ATOM   1051  NZ  LYS A 205     -10.809 -13.149 -10.316 -0.30  1.85           N1+
ATOM   1052  N   ALA A 206      -5.251 -13.810  -4.423 -0.47  1.85           N  
ATOM   1053  CA  ALA A 206      -3.820 -13.977  -4.188  0.07  2.27           C  
ATOM   1054  C   ALA A 206      -3.556 -15.064  -3.154  0.51  2.00           C  
ATOM   1055  O   ALA A 206      -2.620 -15.864  -3.300 -0.51  1.70           O  
ATOM   1056  CB  ALA A 206      -3.204 -12.650  -3.753 -0.27  2.06           C  
ATOM   1057  N   LEU A 207      -4.387 -15.118  -2.106 -0.47  1.85           N  
ATOM   1058  CA  LEU A 207      -4.258 -16.176  -1.105  0.07  2.27           C  
ATOM   1059  C   LEU A 207      -4.528 -17.549  -1.709  0.51  2.00           C  
ATOM   1060  O   LEU A 207      -3.842 -18.528  -1.387 -0.51  1.70           O  
ATOM   1061  CB  LEU A 207      -5.215 -15.923   0.059 -0.18  2.17           C  
ATOM   1062  CG  LEU A 207      -4.926 -14.705   0.929 -0.09  2.27           C  
ATOM   1063  CD1 LEU A 207      -6.004 -14.561   1.991 -0.27  2.06           C  
ATOM   1064  CD2 LEU A 207      -3.559 -14.865   1.568 -0.27  2.06           C  
ATOM   1065  N   LEU A 208      -5.545 -17.646  -2.568 -0.47  1.85           N  
ATOM   1066  CA  LEU A 208      -5.849 -18.918  -3.210  0.07  2.27           C  
ATOM   1067  C   LEU A 208      -4.700 -19.363  -4.108  0.51  2.00           C  
ATOM   1068  O   LEU A 208      -4.337 -20.543  -4.123 -0.51  1.70           O  
ATOM   1069  CB  LEU A 208      -7.152 -18.797  -3.998 -0.18  2.17           C  
ATOM   1070  CG  LEU A 208      -7.749 -20.059  -4.600 -0.09  2.27           C  
ATOM   1071  CD1 LEU A 208      -8.090 -21.072  -3.514 -0.27  2.06           C  
ATOM   1072  CD2 LEU A 208      -8.993 -19.698  -5.395 -0.27  2.06           C  
ATOM   1073  N   LEU A 209      -4.112 -18.430  -4.862 -0.47  1.85           N  
ATOM   1074  CA  LEU A 209      -2.937 -18.764  -5.662  0.07  2.27           C  
ATOM   1075  C   LEU A 209      -1.820 -19.313  -4.786  0.51  2.00           C  
ATOM   1076  O   LEU A 209      -1.204 -20.335  -5.114 -0.51  1.70           O  
ATOM   1077  CB  LEU A 209      -2.447 -17.538  -6.435 -0.18  2.17           C  
ATOM   1078  CG  LEU A 209      -1.067 -17.685  -7.092 -0.09  2.27           C  
ATOM   1079  CD1 LEU A 209      -1.074 -18.792  -8.138 -0.27  2.06           C  
ATOM   1080  CD2 LEU A 209      -0.610 -16.374  -7.717 -0.27  2.06           C  
ATOM   1081  N   GLU A 210      -1.532 -18.635  -3.672 -0.47  1.85           N  
ATOM   1082  CA  GLU A 210      -0.449 -19.091  -2.805  0.07  2.27           C  
ATOM   1083  C   GLU A 210      -0.727 -20.488  -2.263  0.51  2.00           C  
ATOM   1084  O   GLU A 210       0.160 -21.351  -2.256 -0.51  1.70           O  
ATOM   1085  CB  GLU A 210      -0.239 -18.100  -1.661 -0.18  2.17           C  
ATOM   1086  CG  GLU A 210       0.291 -16.757  -2.106 -0.28  2.17           C  
ATOM   1087  CD  GLU A 210       1.601 -16.876  -2.854  0.62  2.00           C  
ATOM   1088  OE1 GLU A 210       2.535 -17.513  -2.326 -0.76  1.70           O  
ATOM   1089  OE2 GLU A 210       1.692 -16.336  -3.977 -0.76  1.70           O1-
ATOM   1090  N   ALA A 211      -1.958 -20.729  -1.806 -0.47  1.85           N  
ATOM   1091  CA  ALA A 211      -2.319 -22.052  -1.318  0.07  2.27           C  
ATOM   1092  C   ALA A 211      -2.175 -23.099  -2.414  0.51  2.00           C  
ATOM   1093  O   ALA A 211      -1.696 -24.211  -2.161 -0.51  1.70           O  
ATOM   1094  CB  ALA A 211      -3.747 -22.033  -0.774 -0.27  2.06           C  
ATOM   1095  N   SER A 212      -2.579 -22.758  -3.640 -0.47  1.85           N  
ATOM   1096  CA  SER A 212      -2.496 -23.712  -4.741  0.07  2.27           C  
ATOM   1097  C   SER A 212      -1.048 -24.070  -5.047  0.51  2.00           C  
ATOM   1098  O   SER A 212      -0.715 -25.241  -5.271 -0.51  1.70           O  
ATOM   1099  CB  SER A 212      -3.183 -23.133  -5.977  0.05  2.17           C  
ATOM   1100  OG  SER A 212      -2.969 -23.951  -7.109 -0.66  1.77           O  
ATOM   1101  N   THR A 213      -0.172 -23.068  -5.052 -0.47  1.85           N  
ATOM   1102  CA  THR A 213       1.243 -23.325  -5.284  0.07  2.27           C  
ATOM   1103  C   THR A 213       1.842 -24.161  -4.154  0.51  2.00           C  
ATOM   1104  O   THR A 213       2.645 -25.067  -4.403 -0.51  1.70           O  
ATOM   1105  CB  THR A 213       1.979 -21.997  -5.457  0.14  2.27           C  
ATOM   1106  CG2 THR A 213       3.465 -22.215  -5.682 -0.27  2.06           C  
ATOM   1107  OG1 THR A 213       1.430 -21.317  -6.592 -0.66  1.77           O  
ATOM   1108  N   HSD A 214       1.445 -23.888  -2.909 -0.47  1.85           N  
ATOM   1109  CA  HSD A 214       1.904 -24.707  -1.788  0.07  2.27           C  
ATOM   1110  C   HSD A 214       1.488 -26.164  -1.972  0.51  2.00           C  
ATOM   1111  O   HSD A 214       2.291 -27.090  -1.774 -0.51  1.70           O  
ATOM   1112  CB  HSD A 214       1.347 -24.142  -0.479 -0.09  2.17           C  
ATOM   1113  CG  HSD A 214       1.799 -24.876   0.743 -0.05  1.80           C  
ATOM   1114  CD2 HSD A 214       1.102 -25.563   1.679  0.22  1.80           C  
ATOM   1115  ND1 HSD A 214       3.122 -24.950   1.119 -0.36  1.85           N  
ATOM   1116  CE1 HSD A 214       3.222 -25.656   2.232  0.25  1.80           C  
ATOM   1117  NE2 HSD A 214       2.010 -26.038   2.593 -0.70  1.85           N  
ATOM   1118  N   LEU A 215       0.232 -26.381  -2.370 -0.47  1.85           N  
ATOM   1119  CA  LEU A 215      -0.265 -27.735  -2.595  0.07  2.27           C  
ATOM   1120  C   LEU A 215       0.501 -28.434  -3.713  0.51  2.00           C  
ATOM   1121  O   LEU A 215       0.861 -29.611  -3.588 -0.51  1.70           O  
ATOM   1122  CB  LEU A 215      -1.758 -27.694  -2.915 -0.18  2.17           C  
ATOM   1123  CG  LEU A 215      -2.736 -27.877  -1.750 -0.09  2.27           C  
ATOM   1124  CD1 LEU A 215      -2.414 -26.955  -0.581 -0.27  2.06           C  
ATOM   1125  CD2 LEU A 215      -4.161 -27.651  -2.230 -0.27  2.06           C  
ATOM   1126  N   SER A 216       0.752 -27.729  -4.818 -0.47  1.85           N  
ATOM   1127  CA  SER A 216       1.507 -28.330  -5.913  0.07  2.27           C  
ATOM   1128  C   SER A 216       2.928 -28.665  -5.485  0.51  2.00           C  
ATOM   1129  O   SER A 216       3.479 -29.698  -5.885 -0.51  1.70           O  
ATOM   1130  CB  SER A 216       1.518 -27.399  -7.124  0.05  2.17           C  
ATOM   1131  OG  SER A 216       0.235 -27.345  -7.723 -0.66  1.77           O  
ATOM   1132  N   GLN A 217       3.535 -27.810  -4.660 -0.47  1.85           N  
ATOM   1133  CA  GLN A 217       4.902 -28.060  -4.219  0.07  2.27           C  
ATOM   1134  C   GLN A 217       4.977 -29.241  -3.262  0.51  2.00           C  
ATOM   1135  O   GLN A 217       5.998 -29.939  -3.227 -0.51  1.70           O  
ATOM   1136  CB  GLN A 217       5.489 -26.804  -3.578 -0.18  2.17           C  
ATOM   1137  CG  GLN A 217       5.896 -25.739  -4.591 -0.18  2.17           C  
ATOM   1138  CD  GLN A 217       6.292 -24.426  -3.942  0.55  2.00           C  
ATOM   1139  NE2 GLN A 217       6.734 -23.473  -4.756 -0.62  1.85           N  
ATOM   1140  OE1 GLN A 217       6.198 -24.269  -2.725 -0.55  1.70           O  
ATOM   1141  N   LEU A 218       3.923 -29.492  -2.484 -0.47  1.85           N  
ATOM   1142  CA  LEU A 218       3.914 -30.716  -1.692  0.07  2.27           C  
ATOM   1143  C   LEU A 218       3.399 -31.921  -2.471  0.51  2.00           C  
ATOM   1144  O   LEU A 218       3.676 -33.060  -2.076 -0.51  1.70           O  
ATOM   1145  CB  LEU A 218       3.092 -30.531  -0.409 -0.18  2.17           C  
ATOM   1146  CG  LEU A 218       1.566 -30.418  -0.417 -0.09  2.27           C  
ATOM   1147  CD1 LEU A 218       0.879 -31.789  -0.384 -0.27  2.06           C  
ATOM   1148  CD2 LEU A 218       1.125 -29.575   0.767 -0.27  2.06           C  
ATOM   1149  N   GLY A 219       2.667 -31.703  -3.560 -0.47  1.85           N  
ATOM   1150  CA  GLY A 219       2.148 -32.796  -4.366 -0.02  2.17           C  
ATOM   1151  C   GLY A 219       0.635 -32.913  -4.341  0.34  2.00           C  
ATOM   1152  OT1 GLY A 219      -0.045 -32.597  -5.319 -0.67  1.70           O  
ATOM   1153  OT2 GLY A 219      -0.115 -33.302  -3.439 -0.67  1.70           O  
TER   
CONECT    1    4
CONECT    2    4
CONECT    3    7    9   11    5
CONECT    4    1    2    6
CONECT    5    3   24
CONECT    6    4    8   13
CONECT    7    3
CONECT    8    6   10
CONECT    9    3
CONECT   10    8   12
CONECT   11    3
CONECT   12   10   13   17
CONECT   13    6   12   14   27
CONECT   14   13   15
CONECT   15   14   16
CONECT   16   15   17   21
CONECT   17   12   16   18
CONECT   18   17   19
CONECT   19   18   20
CONECT   20   19   21   25
CONECT   21   16   20   22   26
CONECT   22   21   23
CONECT   23   22   24
CONECT   24   23    5   25
CONECT   25   20   24
CONECT   26   21
CONECT   27   13
END
