# Supplementary material for: Insight into binding of endogenous neurosteroid ligands to the sigma-1 receptor
Source: Nat Commun. 2024 Jul 4;15:5619. doi: 10.1038/s41467-024-49894-7 (PMC11224282; doi:10.1038/s41467-024-49894-7)
Supplement: Supplementary file 20 — Source Data [file 41467_2024_49894_MOESM20_ESM.xlsx]

## Sheet: Fig. 1j
Fig. 1j
Progesterone (M)	WT (Fnorm signal ‰)			E169A (Fnorm signal ‰)
	Repeat 1	Repeat 2	Repeat 3	Repeat 1	Repeat 2	Repeat 3
0.0001	831.19	828.584	831.787	868.78	872.151	871.381
5e-05	830.443	829.601	832.429	870.989	872.242	872.063
2.5e-05	829.733	829.791	832.83	868.602	870.233	870.029
1.25e-05	830.198	830.324	827.726	869.772	871.838	871.763
6.25e-06	830.491	827.703	830.061	869.732	870.391	872.707
3.125e-06	828.348	828.228	828.735	868.386	870.141	868.221
1.5625e-06	826.949	826.499	825.031	864.978	866.62	868.951
7.8125e-07	825.625	824.619	823.446	865.338	864.339	864.312
3.90625e-07	823.09	821.447	820.187	861.841	861.636	862.241
1.95313e-07	820.319	819.471	819.966	861.249	860.781	859.498
9.76563e-08	819.134	821.665	820.88	859.449	858.255	858.771
4.88281e-08	818.533	820.495	817.402	860.169	860.495	858.009
2.44141e-08	819.141	819.124	815.644	860.699	859.124	860.761
1.2207e-08	819.833	821.223	817.168	859.55	861.223	858.168
6.10352e-09	818.696	820.211	816.475	859.791	860.211	859.475
3.05176e-09	819.285	820.627	816.699	859.077	860.627	858.699

## Sheet: Fig. 4f
Fig. 4f
DHEAS (M)	WT (Fnorm signal ‰)			E169A (Fnorm signal ‰)
	Repeat 1	Repeat 2	Repeat 3	Repeat 1	Repeat 2	Repeat 3
0.0035	826.896	822.348	825.122	783.839	786.575	780.255
0.00175	818.18	824.902	829.041	783.776	783.319	778.766
0.000875	825.262	823.143	821.703	788.389	784.822	788.498
0.0004375	821.717	824.778	827.247	806.641	804.3	803.261
0.00021875	827.4	827.317	823.359	813.446	824.208	811.081
0.000109375	821.785	825.939	829.862	818.055	825.789	819.936
5.46875e-05	834.023	830.64	833.331	819.772	823.176	822.668
2.73438e-05	836.524	836.975	841.75	818.777	823.563	817.428
1.36719e-05	845.921	845.052	849.487	822.105	827.293	827.182
6.83594e-06	859.59	857.517	855.053	829.476	821.323	827.601
3.41797e-06	868.666	864.79	861.228	823.435	826.425	826.168
1.70898e-06	869.012	866.276	862.144	821.578	824.225	818.507
8.54492e-07	861.193	867.504	866.849	818.171	819.135	824.322
4.27246e-07	865.8	861.974	863.887	822.473	820.679	826.815
2.13623e-07	860.1	864.89	860.495	827.123	827.417	820.805
1.06812e-07	869.601	862.245	863.423	823.004	819.548	824.183

## Sheet: Supplementary Table 3
Supplementary Table 3
Neurosteroid Ligand	Receptor	Repeat 1	Repeat 2	Repeat 3	Mean	SD	P
	(xls1R)	(mM)	(mM)	(mM)	(mM)	(mM)
Progesterone	Wild-type	0.71	0.96	1.14	0.936667	0.215948	-
	E169A	0.92	1.19	0.85	0.986667	0.179536	0.773187
DHEAS	Wild-type	17.2	15.9	20.8	17.9667	2.53837	-
	E169A	470.9	437.6	460	456.167	16.9777	1.56481e-06

## Sheet: Supplementary Table 4
Supplementary Table 4
Receptor	Interaction energy		Binding energy
	(AMMOS2 web server)		(BIOVIA Discovery Studio)
	Progesterone (kcal/mol)	DHEAS (kcal/mol)	Progesterone (kcal/mol)	DHEAS (kcal/mol)
xls1Rprog-co: 0 water*	-58.6	-	-48.8	-
xls1Rprog-co: 1 water* (Water403)	-59.6	-	-	-
xls1Rprog-co: 6 water*	-62	-	-53	-
xls1RDHEAS-I432: 0 water*	-	-30.7	-	-43.5
xls1RDHEAS-I432: 2 water*	-	-30.9	-	-45.6
xls1RDHEAS-C2 protomer A (Pose-1)	-	-48.4	-	-
xls1RDHEAS-C2 protomer B (Pose-2)	-	-24.3	-	-
xls1RDHEAS-C2 protomer C (Pose-3)	-	-49.7	-	-
